# Supplementary material for: Three Novel Clostridia Isolates Produce n-Caproate and iso-Butyrate from Lactate: Comparative Genomics of Chain-Elongating Bacteria
Source: Microorganisms. 2020 Dec 11;8(12):1970. doi: 10.3390/microorganisms8121970 (PMC7764203; doi:10.3390/microorganisms8121970)
Supplement: Supplementary file 1 [file microorganisms-08-01970-s001.zip]

Archive with 9 entries (8 files):
- microorganisms-1013833-supplementary-proofed/
- microorganisms-1013833-supplementary-proofed/microorganisms-1013833-supplementary file 1 -proofed.pdf
- microorganisms-1013833-supplementary-proofed/microorganisms-1013833-supplementary file 2.xlsx
- microorganisms-1013833-supplementary-proofed/microorganisms-1013833-supplementary file 3.xlsx
- microorganisms-1013833-supplementary-proofed/microorganisms-1013833-supplementary file 4.xlsx
- microorganisms-1013833-supplementary-proofed/microorganisms-1013833-supplementary file 5.xlsx
- microorganisms-1013833-supplementary-proofed/microorganisms-1013833-supplementary file 6.xlsx
- microorganisms-1013833-supplementary-proofed/microorganisms-1013833-supplementary file 7.xlsx
- microorganisms-1013833-supplementary-proofed/microorganisms-1013833-supplementary file 8.xlsx
