# Supplementary material for: Three Novel Clostridia Isolates Produce n-Caproate and iso-Butyrate from Lactate: Comparative Genomics of Chain-Elongating Bacteria
Source: Microorganisms. 2020 Dec 11;8(12):1970. doi: 10.3390/microorganisms8121970 (PMC7764203; doi:10.3390/microorganisms8121970)
Supplement: Supplementary file 1 [file microorganisms-08-01970-s001.zip › microorganisms-1013833-supplementary-proofed/microorganisms-1013833-supplementary file 2.xlsx]

## Sheet: instruction
Supplemental file 2. Results of pan-genome analysis of the three isolates
Worksheet name	Description
genes _pan-genome	results of predicted genes of the pan-genome
genes _core-genome	results of predicted genes of the core-genome
genes_strain-specific-genome	results of predicted genes of the strain-specific genome
genes_variable-genome	results of predicted genes of the variable genome

## Sheet: genes_pan-genome
MICFAM_Id	NbOrganismsFAM	Organism	GO_id	Label	Type	Evidence	Gene	Product	ECnumber	Mutation	ProductType	Localization	Roles	BioProcess	PubmedID	AmigeneStatus	Class	CreationDate	Frame	Begin	End	Length
0	3	Clostridiaceae BL-3	70414414	CLOSTRIBL3_v1_20276	CDS	automatic/finished	folD	Methylenetetrahydrofolate dehydrogenase / Methenyltetrahydrofolate cyclohydrolase	1.5.1.5, 3.5.4.9	no						no		2019-09-26	3	3406149	3407003	855
0	3	Clostridiales BL-4	70416958	CLOSTRIBL4_v1_2030	CDS	automatic/finished	folD	methylenetetrahydrofolate dehydrogenase; methenyltetrahydrofolate cyclohydrolase	1.5.1.5, 3.5.4.9	no	e : enzyme			16.2 : Construct biomass (Anabolism) ;	7061514, 9454603, 12682299, 19171795	no	2a : Function from experimental evidences in other organisms	2019-09-26	-2	2042466	2043314	849
0	3	Clostridiales BL-6	70419063	CLOSTRIBL6_v1_1724	CDS	automatic/finished	folD	methylenetetrahydrofolate dehydrogenase; methenyltetrahydrofolate cyclohydrolase	1.5.1.5, 3.5.4.9	no	e : enzyme			16.2 : Construct biomass (Anabolism) ;	7061514, 9454603, 12682299, 19171795	no	2a : Function from experimental evidences in other organisms	2019-09-26	-1	1718615	1719469	855
1	2	Clostridiales BL-4	70416328	CLOSTRIBL4_v1_1400	CDS	automatic/finished	glxK	D-glycerate kinase	2.7.1.31	no	e : enzyme			16.11 : Scavenge (Catabolism) ;	15771780, 18326573	no	2a : Function from experimental evidences in other organisms	2019-09-26	1	1398820	1399986	1167
1	2	Clostridiales BL-6	70417940	CLOSTRIBL6_v1_0601	CDS	automatic/finished	garK	glycerate kinase I	2.7.1.31	no	e : enzyme	1 : Unknown	1.1.1.4 : D-galactarate catabolism ; 1.1.1.6 : D-glucarate catabolism ;	6.11 : Sugars ;	20225875, 9772162	no	2a : Function from experimental evidences in other organisms	2019-09-26	-2	648664	649803	1140
100	3	Clostridiaceae BL-3	70412949	CLOSTRIBL3_v1_11986	CDS	automatic/finished	pfkA	6-phosphofructokinase	2.7.1.11	no	e : enzyme			16.2 : Construct biomass (Anabolism) ;	12450869, 12622823, 12682299, 19193632, 20473954, 22198292	no	2a : Function from experimental evidences in other organisms	2019-09-26	-3	1948188	1949141	954
100	3	Clostridiaceae BL-3	70413637	CLOSTRIBL3_v1_12674	CDS	automatic/finished	pfkA	6-phosphofructokinase	2.7.1.11	no	e : enzyme			16.2 : Construct biomass (Anabolism) ;	12450869, 12622823, 12682299, 19193632, 20473954, 22198292	no	2a : Function from experimental evidences in other organisms	2019-09-26	-2	2640535	2641491	957
100	3	Clostridiales BL-4	70416773	CLOSTRIBL4_v1_1845	CDS	automatic/finished	pfkA	ATP-dependent 6-phosphofructokinase	2.7.1.11	no						no		2019-09-26	-1	1855417	1856508	1092
100	3	Clostridiales BL-4	70416898	CLOSTRIBL4_v1_1970	CDS	automatic/finished	pfkA	6-phosphofructokinase	2.7.1.11	no	e : enzyme			16.2 : Construct biomass (Anabolism) ;	12450869, 12622823, 12682299, 19193632, 20473954, 22198292	no	2a : Function from experimental evidences in other organisms	2019-09-26	-3	1974074	1975042	969
100	3	Clostridiales BL-6	70418693	CLOSTRIBL6_v1_1354	CDS	automatic/finished	pfkA	ATP-dependent 6-phosphofructokinase	2.7.1.11	no						no		2019-09-26	-1	1395893	1396963	1071
100	3	Clostridiales BL-6	70419216	CLOSTRIBL6_v1_1877	CDS	automatic/finished	pfkA	6-phosphofructokinase	2.7.1.11	no	e : enzyme			16.2 : Construct biomass (Anabolism) ;	12450869, 12622823, 12682299, 19193632, 20473954, 22198292	no	2a : Function from experimental evidences in other organisms	2019-09-26	-2	1872550	1873518	969
1001	1	Clostridiales BL-6	70419256	CLOSTRIBL6_v1_1917	CDS	automatic/finished	mod	Type III restriction-modification system EcoP15I enzyme mod	2.1.1.72	no						no		2019-09-26	2	1920785	1922758	1974
1001	1	Clostridiales BL-6	70420426	CLOSTRIBL6_v1_3087	CDS	automatic/finished		Type III restriction-modification system methylation subunit	2.1.1.72	no						no		2019-09-26	-2	3033871	3035901	2031
1004594	1	Clostridiaceae BL-3	70413633	CLOSTRIBL3_v1_12670	CDS	automatic/finished		Type III restriction-modification system DNA endonuclease res	3.1.21.5	no						no		2019-09-26	2	2633477	2636239	2763
10057	1	Clostridiaceae BL-3	70412213	CLOSTRIBL3_v1_11250	CDS	automatic/finished		conserved protein of unknown function		no	u : unknown	1 : Unknown				no	4 : Unknown function but conserved in other organisms	2019-09-26	-2	1218949	1219530	582
101	2	Clostridiales BL-4	70414989	CLOSTRIBL4_v1_0061	CDS	validated/finished	ldh	L-lactate dehydrogenase	1.1.1.27	no	e : enzyme	2 : Cytoplasmic			16621833	no	2a : Function from experimental evidences in other organisms	2019-12-07 10:15:09	-1	70153	71094	942
101	2	Clostridiales BL-4	70416372	CLOSTRIBL4_v1_1444	CDS	validated/finished	ldh	L-lactate dehydrogenase	1.1.1.27	no	e : enzyme	2 : Cytoplasmic			11889109	no	2a : Function from experimental evidences in other organisms	2019-12-07 10:44:38	-1	1445347	1446297	951
101	2	Clostridiales BL-4	70417133	CLOSTRIBL4_v1_2205	CDS	validated/finished	ldh	L-lactate dehydrogenase	1.1.1.27	no	e : enzyme	2 : Cytoplasmic			15007569	no	2a : Function from experimental evidences in other organisms	2019-12-07 10:59:14	-1	2202391	2203335	945
101	2	Clostridiales BL-6	70420052	CLOSTRIBL6_v1_2713	CDS	validated/finished	ldh	L-lactate dehydrogenase	1.1.1.27	no	e : enzyme	2 : Cytoplasmic		16.10 : Respire ;	10809684, 16207915, 19383131	no	2a : Function from experimental evidences in other organisms	2019-12-09 14:07:50	1	2653597	2654550	954
1010	3	Clostridiaceae BL-3	70414642	CLOSTRIBL3_v1_20504	CDS	automatic/finished	yhiD	Putative magnesium transporter YhiD		no						no	3 : Putative function from multiple computational evidences	2019-09-26	1	3650161	3650823	663
1010	3	Clostridiales BL-4	70416362	CLOSTRIBL4_v1_1434	CDS	automatic/finished		MgtC/SapB family protein		no						no		2019-09-26	-3	1433156	1433836	681
1010	3	Clostridiales BL-6	70417630	CLOSTRIBL6_v1_0291	CDS	automatic/finished		Methyltransferase		no						no		2019-09-26	-3	325692	326363	672
10106	1	Clostridiaceae BL-3	70412044	CLOSTRIBL3_v1_11081	CDS	automatic/finished	hfq	Hfq RNA chaperone		no	f : factor			16.3 : Control ; 16.6 : Maintain ; 16.8 : Protect ;	16166525, 20445260, 22053080, 23457461, 24932523, 27049793, 27581927	no	2a : Function from experimental evidences in other organisms	2019-09-26	1	1044766	1045017	252
10110	3	Clostridiaceae BL-3	70412040	CLOSTRIBL3_v1_11077	CDS	automatic/finished	miaB	enzyme for ms(2)i(6)A formation for tRNA modification	2.8.4.3	no	e : enzyme			16.3 : Control ; 16.6 : Maintain ;	15175311, 18307109, 20472640, 20584901, 22720735	no	2a : Function from experimental evidences in other organisms	2019-09-26	1	1037836	1039206	1371
10110	3	Clostridiales BL-4	70416759	CLOSTRIBL4_v1_1831	CDS	automatic/finished	miaB	enzyme for ms(2)i(6)A formation for tRNA modification	2.8.4.3	no	e : enzyme			16.3 : Control ; 16.6 : Maintain ;	15175311, 18307109, 20472640, 20584901, 22720735	no	2a : Function from experimental evidences in other organisms	2019-09-26	3	1838874	1840286	1413
10110	3	Clostridiales BL-6	70418670	CLOSTRIBL6_v1_1331	CDS	automatic/finished	miaB	enzyme for ms(2)i(6)A formation for tRNA modification	2.8.4.3	no	e : enzyme			16.3 : Control ; 16.6 : Maintain ;	15175311, 18307109, 20472640, 20584901, 22720735	no	2a : Function from experimental evidences in other organisms	2019-09-26	1	1369111	1370532	1422
10111	2	Clostridiaceae BL-3	70411765	CLOSTRIBL3_v1_10802	CDS	automatic/finished	spoVS	regulator required for dehydratation of the spore core and assembly of the coat (stage V sporulation)		no	r : regulator			16.3 : Control ; 16.5 : Explore ; 16.13 : Shape ;	7559352, 16428420, 18562273	no	2a : Function from experimental evidences in other organisms	2019-09-26	1	772195	772455	261
10111	2	Clostridiales BL-6	70418092	CLOSTRIBL6_v1_0753	CDS	automatic/finished	spoVS	regulator required for dehydratation of the spore core and assembly of the coat (stage V sporulation)		no	r : regulator			16.3 : Control ; 16.5 : Explore ; 16.13 : Shape ;	7559352, 16428420, 18562273	no	2a : Function from experimental evidences in other organisms	2019-09-26	-2	808048	808308	261
10112	2	Clostridiales BL-4	70415339	CLOSTRIBL4_v1_0411	CDS	automatic/finished	pdeB	2'3' and 3'5' cyclic nucleotide monophosphates phosphodiesterase involved in biofilm formation		no	e : enzyme			16.5 : Explore ;	19376879, 21856853, 24163345, 26904951, 26906740	no	2a : Function from experimental evidences in other organisms	2019-09-26	1	407245	408012	768
10112	2	Clostridiales BL-6	70418093	CLOSTRIBL6_v1_0754	CDS	automatic/finished	pdeB	2'3' and 3'5' cyclic nucleotide monophosphates phosphodiesterase involved in biofilm formation		no	e : enzyme			16.5 : Explore ;	19376879, 21856853, 24163345, 26904951, 26906740	no	2a : Function from experimental evidences in other organisms	2019-09-26	-1	808430	809200	771
10117	3	Clostridiaceae BL-3	70411758	CLOSTRIBL3_v1_10795	CDS	automatic/finished	tepA	protein export-enhancing protease (spore outgrowth)		no	e : enzyme			16.1 : Circulate ;	10455123, 15189290, 23927687	no	2a : Function from experimental evidences in other organisms	2019-09-26	2	763694	764374	681
10117	3	Clostridiales BL-4	70417239	CLOSTRIBL4_v1_2311	CDS	automatic/finished	tepA	protein export-enhancing protease (spore outgrowth)		no	e : enzyme			16.1 : Circulate ;	10455123, 15189290, 23927687	no	2a : Function from experimental evidences in other organisms	2019-09-26	-3	2315006	2315752	747
10117	3	Clostridiales BL-6	70419333	CLOSTRIBL6_v1_1994	CDS	automatic/finished	tepA	protein export-enhancing protease (spore outgrowth)		no	e : enzyme			16.1 : Circulate ;	10455123, 15189290, 23927687	no	2a : Function from experimental evidences in other organisms	2019-09-26	-3	2009856	2010668	813
10118	1	Clostridiaceae BL-3	70411757	CLOSTRIBL3_v1_10794	CDS	automatic/finished	dapG	aspartokinase I (alpha and beta subunits)	2.7.2.4	no	e : enzyme			16.2 : Construct biomass (Anabolism) ; 16.13 : Shape ;	1906928, 8098035	no	2a : Function from experimental evidences in other organisms	2019-09-26	1	762430	763635	1206
10119	2	Clostridiales BL-4	70416467	CLOSTRIBL4_v1_1539	CDS	automatic/finished	spoVFB	spore dipicolinate synthase subunit B		no	e : enzyme			16.2 : Construct biomass (Anabolism) ; 16.8 : Protect ;	8098035, 8345520, 16707666, 25402593	no	2a : Function from experimental evidences in other organisms	2019-09-26	1	1549630	1550220	591
10119	2	Clostridiales BL-6	70419166	CLOSTRIBL6_v1_1827	CDS	automatic/finished	spoVFB	spore dipicolinate synthase subunit B		no	e : enzyme			16.2 : Construct biomass (Anabolism) ; 16.8 : Protect ;	8098035, 8345520, 16707666, 25402593	no	2a : Function from experimental evidences in other organisms	2019-09-26	-2	1815673	1816245	573
1012	1	Clostridiaceae BL-3	70411618	CLOSTRIBL3_v1_10655	CDS	automatic/finished	hisC	Histidinol-phosphate aminotransferase	2.6.1.9	no						no		2019-09-26	2	629264	630331	1068
10121	3	Clostridiaceae BL-3	70411655	CLOSTRIBL3_v1_10692	CDS	automatic/finished		YlmC/YmxH family sporulation protein		no						no		2019-09-26	1	662884	663153	270
10121	3	Clostridiales BL-4	70416645	CLOSTRIBL4_v1_1717	CDS	automatic/finished		YlmC/YmxH family sporulation protein		no						no		2019-09-26	2	1732019	1732327	309
10121	3	Clostridiales BL-6	70418839	CLOSTRIBL6_v1_1500	CDS	automatic/finished		YlmC/YmxH family sporulation protein		no						no		2019-09-26	1	1529329	1529613	285
10122	1	Clostridiaceae BL-3	70411755	CLOSTRIBL3_v1_10792	CDS	automatic/finished	mlpA	specific processing protease	3.4.24.-	no	e : enzyme			16.3 : Control ; 16.6 : Maintain ;	10666719, 10974125	no	2a : Function from experimental evidences in other organisms	2019-09-26	1	760654	761952	1299
10125	1	Clostridiaceae BL-3	70412284	CLOSTRIBL3_v1_11321	CDS	automatic/finished		YlxP-like protein		no						no		2019-09-26	-1	1295597	1295887	291
10126	3	Clostridiaceae BL-3	70411741	CLOSTRIBL3_v1_10778	CDS	automatic/finished	dxr	1-deoxy-D-xylulose-5-phosphate reductoisomerase	1.1.1.267	no	e : enzyme			16.2 : Construct biomass (Anabolism) ;	12682299, 15567415, 17458547, 21296950, 23840410	no	2a : Function from experimental evidences in other organisms	2019-09-26	3	742848	744005	1158
10126	3	Clostridiales BL-4	70417089	CLOSTRIBL4_v1_2161	CDS	automatic/finished	dxr	1-deoxy-D-xylulose-5-phosphate reductoisomerase	1.1.1.267	no	e : enzyme			16.2 : Construct biomass (Anabolism) ;	12682299, 15567415, 17458547, 21296950, 23840410	no	2a : Function from experimental evidences in other organisms	2019-09-26	-2	2167500	2168651	1152
10126	3	Clostridiales BL-6	70418846	CLOSTRIBL6_v1_1507	CDS	automatic/finished	dxr	1-deoxy-D-xylulose-5-phosphate reductoisomerase	1.1.1.267	no	e : enzyme			16.2 : Construct biomass (Anabolism) ;	12682299, 15567415, 17458547, 21296950, 23840410	no	2a : Function from experimental evidences in other organisms	2019-09-26	3	1534662	1535810	1149
10128	2	Clostridiaceae BL-3	70411312	CLOSTRIBL3_v1_10349	CDS	automatic/finished	cheD	sequence specific deamidase required for methylation of methyl-accepting chemotaxis proteins (MCPs) by CheR		no	cp : cell process			16.3 : Control ; 16.5 : Explore ;	15546616, 16469702, 22720735, 23226535	no	2a : Function from experimental evidences in other organisms	2019-09-26	1	376762	377250	489
10128	2	Clostridiales BL-6	70420095	CLOSTRIBL6_v1_2756	CDS	automatic/finished	cheD	putative chemoreceptor glutamine deamidase CheD	3.5.1.44	no						no	3 : Putative function from multiple computational evidences	2019-09-26	-1	2697905	2698390	486
10129	1	Clostridiaceae BL-3	70411315	CLOSTRIBL3_v1_10352	CDS	automatic/finished	cheA	chemotactic two-component sensor histidine kinase	2.7.3.-	no	rc : receptor			16.3 : Control ; 16.12 : Sense ;	12094812, 12864845, 12920116, 15451661, 16045621, 21515776, 22355139	no	2a : Function from experimental evidences in other organisms	2019-09-26	2	379172	381244	2073
10130	2	Clostridiaceae BL-3	70411409	CLOSTRIBL3_v1_10446	CDS	automatic/finished	flhA	component of the flagellar export machinery		no	f : factor			16.1 : Circulate ; 16.5 : Explore ;	10234819, 15516571, 20534509, 28771466	no	2a : Function from experimental evidences in other organisms	2019-09-26	2	468707	470773	2067
10130	2	Clostridiales BL-6	70420101	CLOSTRIBL6_v1_2762	CDS	automatic/finished	flhA	component of the flagellar export machinery		no	f : factor			16.1 : Circulate ; 16.5 : Explore ;	10234819, 15516571, 20534509, 28771466	no	2a : Function from experimental evidences in other organisms	2019-09-26	-3	2702913	2704967	2055
10131	2	Clostridiaceae BL-3	70413755	CLOSTRIBL3_v1_12792	CDS	automatic/finished		Flagellar biosynthesis protein FlhB		no						no		2019-09-26	-2	2760439	2760705	267
10131	2	Clostridiales BL-6	70418394	CLOSTRIBL6_v1_1055	CDS	automatic/finished		Type III secretion protein		no						no		2019-09-26	-2	1084570	1084944	375
10133	2	Clostridiaceae BL-3	70411407	CLOSTRIBL3_v1_10444	CDS	automatic/finished	fliQ	component of the flagellar export machinery		no	t : transporter			16.1 : Circulate ; 16.5 : Explore ;	10234819, 15516571, 27855178	no	2a : Function from experimental evidences in other organisms	2019-09-26	3	466560	466829	270
10133	2	Clostridiales BL-6	70420104	CLOSTRIBL6_v1_2765	CDS	automatic/finished	fliQ	component of the flagellar export machinery		no	t : transporter			16.1 : Circulate ; 16.5 : Explore ;	10234819, 15516571, 27855178	no	2a : Function from experimental evidences in other organisms	2019-09-26	-3	2706864	2707130	267
10134	2	Clostridiaceae BL-3	70411406	CLOSTRIBL3_v1_10443	CDS	automatic/finished	fliP	component of the flagellar export machinery		no	t : transporter			16.1 : Circulate ; 16.3 : Control ;	15516571, 15849754, 16850406, 22720735, 26244495, 27855178, 28559296	no	2a : Function from experimental evidences in other organisms	2019-09-26	1	465772	466548	777
10134	2	Clostridiales BL-6	70420105	CLOSTRIBL6_v1_2766	CDS	automatic/finished	fliP	Flagellar biosynthetic protein FliP		no						no		2019-09-26	-1	2707175	2707951	777
10135	1	Clostridiaceae BL-3	70411320	CLOSTRIBL3_v1_10357	CDS	automatic/finished	fliY	flagellar motor switching and energizing phosphatase		no	cp : cell process			16.3 : Control ; 16.5 : Explore ;	12920116, 16547037, 16796690, 16882724, 17015643, 17050923, 23226535, 23532838, 26195616, 30455280, 3123786	no	2a : Function from experimental evidences in other organisms	2019-09-26	2	383852	385069	1218
10137	2	Clostridiaceae BL-3	70411403	CLOSTRIBL3_v1_10440	CDS	automatic/finished	swrD	flagellar power transducer required for swarming		no	f : factor			16.5 : Explore ;	9168127, 29061663	no	2a : Function from experimental evidences in other organisms	2019-09-26	1	464545	464739	195
10137	2	Clostridiales BL-6	70420110	CLOSTRIBL6_v1_2771	CDS	automatic/finished		Endoflagellar protein		no						no		2019-09-26	-2	2711191	2711412	222
10139	2	Clostridiaceae BL-3	70411397	CLOSTRIBL3_v1_10434	CDS	automatic/finished	fliI	flagellar-specific ATPase subunit of export apparatus	3.6.3.14	no	e : enzyme			16.5 : Explore ;	12787361, 16113269, 16780875, 17002279, 26916245	no	2a : Function from experimental evidences in other organisms	2019-09-26	3	458424	459731	1308
10139	2	Clostridiales BL-6	70420116	CLOSTRIBL6_v1_2777	CDS	automatic/finished	fliI	flagellar-specific ATPase subunit of export apparatus	3.6.3.14	no	e : enzyme			16.5 : Explore ;	12787361, 16113269, 16780875, 17002279, 26916245	no	2a : Function from experimental evidences in other organisms	2019-09-26	-3	2715753	2717051	1299
1014	2	Clostridiales BL-4	70417197	CLOSTRIBL4_v1_2269	CDS	automatic/finished	metF	5,10-methylenetetrahydrofolate reductase	1.5.1.20	no						no		2019-09-26	2	2267936	2268811	876
1014	2	Clostridiales BL-6	70420650	CLOSTRIBL6_v1_3311	CDS	automatic/finished		Methylenetetrahydrofolate reductase	1.5.1.20	no						no		2019-09-26	-1	3234668	3235546	879
10140	2	Clostridiaceae BL-3	70411395	CLOSTRIBL3_v1_10432	CDS	automatic/finished	fliG	flagellar motor switching and energizing component		no	s : structure			16.3 : Control ; 16.5 : Explore ;	1551848, 1905667, 2544561, 9161424, 10440379, 11133968, 28089452, 30455280	no	2a : Function from experimental evidences in other organisms	2019-09-26	2	456626	457642	1017
10140	2	Clostridiales BL-6	70420118	CLOSTRIBL6_v1_2779	CDS	automatic/finished	fliG	flagellar motor switching and energizing component		no	s : structure			16.3 : Control ; 16.5 : Explore ;	1551848, 1905667, 2544561, 9161424, 10440379, 11133968, 28089452, 30455280	no	2a : Function from experimental evidences in other organisms	2019-09-26	-1	2717984	2718994	1011
10141	2	Clostridiaceae BL-3	70411392	CLOSTRIBL3_v1_10429	CDS	automatic/finished	flgC	flagellar component of cell-proximal portion of basal-body rod		no	s : structure			16.5 : Explore ;	1905667, 2129540, 2181149, 9657996	no	2a : Function from experimental evidences in other organisms	2019-09-26	3	454185	454616	432
10141	2	Clostridiales BL-6	70420121	CLOSTRIBL6_v1_2782	CDS	automatic/finished	flgC	flagellar component of cell-proximal portion of basal-body rod		no	s : structure			16.5 : Explore ;	1905667, 2129540, 2181149, 9657996	no	2a : Function from experimental evidences in other organisms	2019-09-26	-2	2721181	2721630	450
10146	3	Clostridiaceae BL-3	70411683	CLOSTRIBL3_v1_10720	CDS	automatic/finished	remA	essential sporulation DNA binding protein; regulator of biofilm formation		no	r : regulator			16.5 : Explore ;	19363116, 23396918, 23646920	no	2a : Function from experimental evidences in other organisms	2019-09-26	1	689710	689985	276
10146	3	Clostridiales BL-4	70416827	CLOSTRIBL4_v1_1899	CDS	automatic/finished	remA	essential sporulation DNA binding protein; regulator of biofilm formation		no	r : regulator			16.5 : Explore ;	19363116, 23396918, 23646920	no	2a : Function from experimental evidences in other organisms	2019-09-26	3	1908321	1908602	282
10146	3	Clostridiales BL-6	70419087	CLOSTRIBL6_v1_1748	CDS	automatic/finished	remA	essential sporulation DNA binding protein; regulator of biofilm formation		no	r : regulator			16.5 : Explore ;	19363116, 23396918, 23646920	no	2a : Function from experimental evidences in other organisms	2019-09-26	-3	1743231	1743506	276
10151	1	Clostridiaceae BL-3	70411444	CLOSTRIBL3_v1_10481	CDS	automatic/finished		Cell division initiation protein DivIVA		no						no		2019-09-26	3	504096	504782	687
10154	3	Clostridiaceae BL-3	70411654	CLOSTRIBL3_v1_10691	CDS	automatic/finished	sigG	RNA polymerase sporulation-specific sigma factor (sigma-G)		no	f : factor			16.3 : Control ;	15187183, 15256570, 16166546, 16497325, 17015665, 21935351, 29702640	no	2a : Function from experimental evidences in other organisms	2019-09-26	2	662060	662833	774
10154	3	Clostridiaceae BL-3	70413241	CLOSTRIBL3_v1_12278	CDS	automatic/finished	sigF	RNA polymerase sporulation-specific sigma factor (sigma-F)		no	cp : cell process			16.3 : Control ; 16.5 : Explore ;	9891799, 15187183, 15205417, 15819616, 16045607, 22115775, 23169620, 24067622, 26506528	no	2a : Function from experimental evidences in other organisms	2019-09-26	-1	2243342	2244097	756
10154	3	Clostridiales BL-4	70416643	CLOSTRIBL4_v1_1715	CDS	automatic/finished	sigG	RNA polymerase sporulation-specific sigma factor (sigma-G)		no	f : factor			16.3 : Control ;	15187183, 15256570, 16166546, 16497325, 17015665, 21935351, 29702640	no	2a : Function from experimental evidences in other organisms	2019-09-26	1	1730215	1730985	771
10154	3	Clostridiales BL-6	70418838	CLOSTRIBL6_v1_1499	CDS	automatic/finished	sigG	RNA polymerase sporulation-specific sigma factor (sigma-G)		no	f : factor			16.3 : Control ;	15187183, 15256570, 16166546, 16497325, 17015665, 21935351, 29702640	no	2a : Function from experimental evidences in other organisms	2019-09-26	2	1528298	1529080	783
10155	3	Clostridiaceae BL-3	70411647	CLOSTRIBL3_v1_10684	CDS	automatic/finished	sigE	RNA polymerase sporulation-specific sigma-29 factor (sigma-E)		no	f : factor			16.3 : Control ;	1581961, 7708009, 8464402, 15187183, 20802044	no	2a : Function from experimental evidences in other organisms	2019-09-26	3	654105	654806	702
10155	3	Clostridiaceae BL-3	70411653	CLOSTRIBL3_v1_10690	CDS	automatic/finished	sigE	RNA polymerase sporulation-specific sigma-29 factor (sigma-E)		no	f : factor			16.3 : Control ;	1581961, 7708009, 8464402, 15187183, 20802044	no	2a : Function from experimental evidences in other organisms	2019-09-26	1	661279	661986	708
10155	3	Clostridiales BL-4	70416640	CLOSTRIBL4_v1_1712	CDS	automatic/finished	sigE	RNA polymerase sporulation-specific sigma-29 factor (sigma-E)		no	f : factor			16.3 : Control ;	1581961, 7708009, 8464402, 15187183, 20802044	no	2a : Function from experimental evidences in other organisms	2019-09-26	2	1726370	1727068	699
10155	3	Clostridiales BL-4	70417094	CLOSTRIBL4_v1_2166	CDS	automatic/finished	sigK	RNA polymerase sigma-28 factor		no						no		2019-09-26	2	2171741	2172442	702
10155	3	Clostridiales BL-6	70417986	CLOSTRIBL6_v1_0647	CDS	automatic/finished	sigK	RNA polymerase sigma-28 factor		no						no		2019-09-26	-1	689222	689914	693
10155	3	Clostridiales BL-6	70419981	CLOSTRIBL6_v1_2642	CDS	automatic/finished	sigE	RNA polymerase sporulation-specific sigma-29 factor (sigma-E)		no	f : factor			16.3 : Control ;	1581961, 7708009, 8464402, 15187183, 20802044	no	2a : Function from experimental evidences in other organisms	2019-09-26	-3	2583795	2584523	729
10156	1	Clostridiaceae BL-3	70411432	CLOSTRIBL3_v1_10469	CDS	automatic/finished	murE	UDP-N-acetylmuramoylalanyl-D-glutamate-2,6-diaminopimelate ligase	6.3.2.13	no	e : enzyme			16.13 : Shape ;	8436954, 10520745, 12682299	no	2a : Function from experimental evidences in other organisms	2019-09-26	2	493697	495154	1458
10158	3	Clostridiaceae BL-3	70411428	CLOSTRIBL3_v1_10465	CDS	automatic/finished	mraZ	inhibitor of RsmH and transcriptional regulator		no	r : regulator			16.9 : Replicate ; 16.13 : Shape ;	10572301, 15939023, 16511046, 24659771, 22720735	no	2a : Function from experimental evidences in other organisms	2019-09-26	2	489785	490228	444
10158	3	Clostridiales BL-4	70415065	CLOSTRIBL4_v1_0137	CDS	automatic/finished	mraZ	inhibitor of RsmH and transcriptional regulator		no	r : regulator			16.9 : Replicate ; 16.13 : Shape ;	10572301, 15939023, 16511046, 24659771, 22720735	no	2a : Function from experimental evidences in other organisms	2019-09-26	-1	149398	149817	420
10158	3	Clostridiales BL-6	70419442	CLOSTRIBL6_v1_2103	CDS	automatic/finished	mraZ	inhibitor of RsmH and transcriptional regulator		no	r : regulator			16.9 : Replicate ; 16.13 : Shape ;	10572301, 15939023, 16511046, 24659771, 22720735	no	2a : Function from experimental evidences in other organisms	2019-09-26	-2	2118994	2119413	420
10161	3	Clostridiaceae BL-3	70411704	CLOSTRIBL3_v1_10741	CDS	automatic/finished	coaD	phosphopantetheine adenylyltransferase	2.7.7.3	no	e : enzyme			16.2 : Construct biomass (Anabolism) ;	10480925, 10939241, 16014871, 21912874	no	2a : Function from experimental evidences in other organisms	2019-09-26	1	709354	709848	495
10161	3	Clostridiales BL-4	70415068	CLOSTRIBL4_v1_0140	CDS	automatic/finished	coaD	phosphopantetheine adenylyltransferase	2.7.7.3	no	e : enzyme			16.2 : Construct biomass (Anabolism) ;	10480925, 10939241, 16014871, 21912874	no	2a : Function from experimental evidences in other organisms	2019-09-26	-3	151517	152014	498
10161	3	Clostridiales BL-6	70419444	CLOSTRIBL6_v1_2105	CDS	automatic/finished	coaD	phosphopantetheine adenylyltransferase	2.7.7.3	no	e : enzyme			16.2 : Construct biomass (Anabolism) ;	10480925, 10939241, 16014871, 21912874	no	2a : Function from experimental evidences in other organisms	2019-09-26	-2	2120239	2120733	495
10168	1	Clostridiales BL-4	70417149	CLOSTRIBL4_v1_2221	CDS	automatic/finished	glsA	Glutaminase 2	3.5.1.2	no						no		2019-09-26	1	2219812	2220753	942
1017	3	Clostridiaceae BL-3	70413804	CLOSTRIBL3_v1_12841	CDS	automatic/finished		dCMP deaminase ; Late competence protein ComEB	3.5.4.12	no						no		2019-09-26	-2	2808856	2809272	417
1017	3	Clostridiales BL-4	70415359	CLOSTRIBL4_v1_0431	CDS	automatic/finished		Cytidine deaminase		no						no		2019-09-26	3	427605	428093	489
1017	3	Clostridiales BL-6	70418073	CLOSTRIBL6_v1_0734	CDS	automatic/finished		Cytidine deaminase		no						no		2019-09-26	-2	789955	790443	489
10171	2	Clostridiaceae BL-3	70413270	CLOSTRIBL3_v1_12307	CDS	automatic/finished	speA	Arginine decarboxylase	4.1.1.19	no						no		2019-09-26	3	2274855	2276315	1461
10171	2	Clostridiales BL-4	70415973	CLOSTRIBL4_v1_1045	CDS	automatic/finished	speA	Arginine decarboxylase	4.1.1.19	no						no		2019-09-26	-2	1065987	1067432	1446
10173	1	Clostridiaceae BL-3	70413432	CLOSTRIBL3_v1_12469	CDS	automatic/finished	ktrC	Ktr system potassium uptake protein C		no						no		2019-09-26	-2	2448712	2449368	657
10174	3	Clostridiaceae BL-3	70413893	CLOSTRIBL3_v1_12930	CDS	automatic/finished	abrB	Transition state regulatory protein AbrB		no						no		2019-09-26	3	2900262	2900507	246
10174	3	Clostridiales BL-4	70415129	CLOSTRIBL4_v1_0201	CDS	automatic/finished		putative transcriptional regulator for transition state genes (AbrB-SurF)		no				16.3 : Control ;		no	3 : Putative function from multiple computational evidences	2019-09-26	1	207379	207654	276
10174	3	Clostridiales BL-4	70416520	CLOSTRIBL4_v1_1592	CDS	automatic/finished	abrB	AbrB family transcriptional regulator		no						no		2019-09-26	-3	1596227	1596493	267
10174	3	Clostridiales BL-4	70417070	CLOSTRIBL4_v1_2142	CDS	automatic/finished		AbrB family transcriptional regulator		no						no		2019-09-26	-2	2147223	2147483	261
10174	3	Clostridiales BL-6	70418258	CLOSTRIBL6_v1_0919	CDS	automatic/finished		AbrB family transcriptional regulator		no						no		2019-09-26	-2	952513	952791	279
10174	3	Clostridiales BL-6	70420340	CLOSTRIBL6_v1_3001	CDS	automatic/finished		protein of unknown function		no	u : unknown	1 : Unknown				no	5 : Unknown function	2019-09-26	-3	2953062	2953328	267
10183	1	Clostridiaceae BL-3	70411920	CLOSTRIBL3_v1_10957	CDS	automatic/finished	splB	Spore photoproduct lyase	4.1.99.14	no						no		2019-09-26	2	911051	912058	1008
10192	3	Clostridiaceae BL-3	70412101	CLOSTRIBL3_v1_11138	CDS	automatic/finished	ssp	Small, acid-soluble spore protein 1		no						no		2019-09-26	-1	1104773	1104973	201
10192	3	Clostridiaceae BL-3	70412433	CLOSTRIBL3_v1_11470	CDS	automatic/finished	ssp	Small, acid-soluble spore protein 1		no						no		2019-09-26	3	1445331	1445531	201
10192	3	Clostridiaceae BL-3	70412590	CLOSTRIBL3_v1_11627	CDS	automatic/finished	ssp	Small, acid-soluble spore protein 1		no						no		2019-09-26	-2	1612516	1612695	180
10192	3	Clostridiaceae BL-3	70413060	CLOSTRIBL3_v1_12097	CDS	automatic/finished	ssp	Small, acid-soluble spore protein 1		no						no		2019-09-26	-2	2069002	2069199	198
10192	3	Clostridiaceae BL-3	70413102	CLOSTRIBL3_v1_12139	CDS	automatic/finished	ssp	Small, acid-soluble spore protein 1		no						no		2019-09-26	1	2108545	2108736	192
10192	3	Clostridiaceae BL-3	70413335	CLOSTRIBL3_v1_12372	CDS	automatic/finished		Small, acid-soluble spore protein, alpha/beta type		no						no		2019-09-26	2	2349446	2349715	270
10192	3	Clostridiaceae BL-3	70413765	CLOSTRIBL3_v1_12802	CDS	automatic/finished	ssp	Small, acid-soluble spore protein 1		no						no		2019-09-26	-1	2773358	2773552	195
10192	3	Clostridiales BL-4	70416784	CLOSTRIBL4_v1_1856	CDS	automatic/finished	sspC	Small, acid-soluble spore protein C2		no						no		2019-09-26	2	1868051	1868242	192
10192	3	Clostridiales BL-6	70419201	CLOSTRIBL6_v1_1862	CDS	automatic/finished	sspC	Small, acid-soluble spore protein C2		no						no		2019-09-26	-3	1860321	1860515	195
10199	2	Clostridiaceae BL-3	70413200	CLOSTRIBL3_v1_12237	CDS	automatic/finished	cotJC	enzyme component of the inner spore coat	1.11.1.6	no	cp : cell process			16.5 : Explore ; 16.8 : Protect ;	7768848, 9364920	no	2a : Function from experimental evidences in other organisms	2019-09-26	1	2198407	2198979	573
10199	2	Clostridiales BL-4	70415043	CLOSTRIBL4_v1_0115	CDS	automatic/finished	cotJC	Protein CotJC		no						no		2019-09-26	2	125609	126187	579
102	3	Clostridiaceae BL-3	70411727	CLOSTRIBL3_v1_10764	CDS	automatic/finished	rnhB	Ribonuclease HII	3.1.26.4	no						no		2019-09-26	3	729930	730757	828
102	3	Clostridiales BL-4	70416852	CLOSTRIBL4_v1_1924	CDS	automatic/finished	rnhB	ribonuclease HII, degrades RNA of DNA-RNA hybrids	3.1.26.4	no	e : enzyme	2 : Cytoplasmic	1.2.1 : RNA ; 2.2.4 : RNA degradation ; 7.1 : Cytoplasm ;	9.1 : Degradation of RNA ;	20250850, 3316192, 9888800	no	2a : Function from experimental evidences in other organisms	2019-09-26	3	1932048	1932686	639
102	3	Clostridiales BL-6	70418918	CLOSTRIBL6_v1_1579	CDS	automatic/finished	rnhB	ribonuclease HII, degrades RNA of DNA-RNA hybrids	3.1.26.4	no	e : enzyme	2 : Cytoplasmic	1.2.1 : RNA ; 2.2.4 : RNA degradation ; 7.1 : Cytoplasm ;	9.1 : Degradation of RNA ;	20250850, 3316192, 9888800	no	2a : Function from experimental evidences in other organisms	2019-09-26	3	1600431	1601045	615
10200	1	Clostridiales BL-6	70417961	CLOSTRIBL6_v1_0622	CDS	automatic/finished		Hydrolase		no						no		2019-09-26	3	674058	674399	342
10200	1	Clostridiales BL-6	70419840	CLOSTRIBL6_v1_2501	CDS	automatic/finished	uxaA	altronate dehydratase	4.2.1.7	no	e : enzyme			16.11 : Scavenge (Catabolism) ;	9579062, 9882655	no	2a : Function from experimental evidences in other organisms	2019-09-26	-1	2437205	2438689	1485
10200	1	Clostridiales BL-6	70420020	CLOSTRIBL6_v1_2681	CDS	automatic/finished	uxaA	altronate dehydratase	4.2.1.7	no	e : enzyme			16.11 : Scavenge (Catabolism) ;	9579062, 9882655	no	2a : Function from experimental evidences in other organisms	2019-09-26	-1	2621069	2622553	1485
10203	3	Clostridiaceae BL-3	70414134	CLOSTRIBL3_v1_13171	CDS	automatic/finished		putative ribosome maturation protein RlbA		no						no	3 : Putative function from multiple computational evidences	2019-09-26	2	3130295	3130501	207
10203	3	Clostridiales BL-4	70415676	CLOSTRIBL4_v1_0748	CDS	automatic/finished		S4 RNA-binding domain-containing protein		no						no		2019-09-26	-1	752161	752382	222
10203	3	Clostridiales BL-6	70417342	CLOSTRIBL6_v1_0003	CDS	automatic/finished	rlbA	RNA binding protein involved in ribosome maturation		no	f : factor			16.13 : Shape ;	24637032, 24939895	no	2a : Function from experimental evidences in other organisms	2019-09-26	1	2779	2991	213
10204	1	Clostridiaceae BL-3	70413785	CLOSTRIBL3_v1_12822	CDS	automatic/finished		conserved protein of unknown function		no	u : unknown	1 : Unknown				no	4 : Unknown function but conserved in other organisms	2019-09-26	3	2791764	2792303	540
10204	1	Clostridiaceae BL-3	70414118	CLOSTRIBL3_v1_13155	CDS	automatic/finished		conserved protein of unknown function		no	u : unknown	1 : Unknown				no	4 : Unknown function but conserved in other organisms	2019-09-26	1	3116638	3117225	588
10206	1	Clostridiaceae BL-3	70414402	CLOSTRIBL3_v1_20264	CDS	automatic/finished		protein of unknown function		no	u : unknown	1 : Unknown				no	5 : Unknown function	2019-09-26	1	3393070	3393426	357
10208	1	Clostridiaceae BL-3	70414620	CLOSTRIBL3_v1_20482	CDS	automatic/finished	rocR	Arginine utilization regulatory protein RocR		no						no		2019-09-26	3	3629034	3630392	1359
10211	1	Clostridiaceae BL-3	70412243	CLOSTRIBL3_v1_11280	CDS	automatic/finished	hcrC	4-hydroxybenzoyl-CoA reductase subunit gamma	1.3.7.9	no						no		2019-09-26	-3	1255698	1256162	465
10211	1	Clostridiaceae BL-3	70413421	CLOSTRIBL3_v1_12458	CDS	automatic/finished	ndhS	Nicotinate dehydrogenase small FeS subunit	1.17.1.5	no						no		2019-09-26	-1	2434496	2434963	468
10211	1	Clostridiaceae BL-3	70414069	CLOSTRIBL3_v1_13106	CDS	automatic/finished		Xanthine dehydrogenase iron-sulfur subunit	1.17.1.4	no						no		2019-09-26	-3	3073746	3074246	501
10221	2	Clostridiaceae BL-3	70412018	CLOSTRIBL3_v1_11055	CDS	automatic/finished	hutI	imidazolone-5-propionate hydrolase	3.5.2.7	no	e : enzyme			16.11 : Scavenge (Catabolism) ;	16990261, 17395359, 18296777	no	2a : Function from experimental evidences in other organisms	2019-09-26	1	1014268	1015533	1266
10221	2	Clostridiales BL-6	70418565	CLOSTRIBL6_v1_1226	CDS	automatic/finished	hutI	imidazolone-5-propionate hydrolase	3.5.2.7	no	e : enzyme			16.11 : Scavenge (Catabolism) ;	16990261, 17395359, 18296777	no	2a : Function from experimental evidences in other organisms	2019-09-26	-1	1261889	1263142	1254
10223	2	Clostridiaceae BL-3	70412020	CLOSTRIBL3_v1_11057	CDS	automatic/finished	hutH	histidine ammonia-lyase (histidase)	4.3.1.3	no	e : enzyme			16.11 : Scavenge (Catabolism) ;	9535092, 10220322, 17395359	no	2a : Function from experimental evidences in other organisms	2019-09-26	1	1016248	1017771	1524
10223	2	Clostridiales BL-6	70418572	CLOSTRIBL6_v1_1233	CDS	automatic/finished	hutH	histidine ammonia-lyase (histidase)	4.3.1.3	no	e : enzyme			16.11 : Scavenge (Catabolism) ;	9535092, 10220322, 17395359	no	2a : Function from experimental evidences in other organisms	2019-09-26	-2	1274137	1275666	1530
10234	1	Clostridiales BL-4	70415951	CLOSTRIBL4_v1_1023	CDS	automatic/finished	rocA	1-pyrroline-5-carboxylate dehydrogenase	1.2.1.88	no						no		2019-09-26	3	1044009	1045556	1548
10239	2	Clostridiaceae BL-3	70413244	CLOSTRIBL3_v1_12281	CDS	automatic/finished	speE	spermidine synthase; polyamine metabolism	2.5.1.16	no	e : enzyme			16.2 : Construct biomass (Anabolism) ; 16.3 : Control ; 16.8 : Protect ;	9723923, 26735940, 28546427, 28807600	no	2a : Function from experimental evidences in other organisms	2019-09-26	-3	2245359	2246288	930
10239	2	Clostridiales BL-4	70415972	CLOSTRIBL4_v1_1044	CDS	automatic/finished	speE	spermidine synthase; polyamine metabolism	2.5.1.16	no	e : enzyme			16.2 : Construct biomass (Anabolism) ; 16.3 : Control ; 16.8 : Protect ;	9723923, 26735940, 28546427, 28807600	no	2a : Function from experimental evidences in other organisms	2019-09-26	-1	1065115	1065966	852
1023993	2	Clostridiales BL-4	70415950	CLOSTRIBL4_v1_1022	CDS	automatic/finished	ypdF	Aminopeptidase YpdF	3.4.11.-	no						no		2019-09-26	1	1042582	1043646	1065
1023993	2	Clostridiales BL-6	70417353	CLOSTRIBL6_v1_0014	CDS	automatic/finished		Aminopeptidase P family protein		no						no		2019-09-26	-3	13659	14747	1089
10240	2	Clostridiales BL-4	70415356	CLOSTRIBL4_v1_0428	CDS	automatic/finished	argS	Arginine--tRNA ligase	6.1.1.19	no						no		2019-09-26	1	424810	426504	1695
10240	2	Clostridiales BL-6	70418077	CLOSTRIBL6_v1_0738	CDS	automatic/finished	argS	arginyl-tRNA synthetase	6.1.1.19	no	e : enzyme			16.2 : Construct biomass (Anabolism) ;	8289305, 9862121	no	2a : Function from experimental evidences in other organisms	2019-09-26	-3	793221	794915	1695
1024328	1	Clostridiales BL-6	70420150	CLOSTRIBL6_v1_2811	CDS	automatic/finished	icaR	Biofilm operon icaADBC HTH-type negative transcriptional regulator IcaR		no						no		2019-09-26	-2	2751982	2752617	636
1024573	2	Clostridiales BL-4	70415949	CLOSTRIBL4_v1_1021	CDS	automatic/finished	hutI	Imidazolonepropionase	3.5.2.7	no						no		2019-09-26	1	1041313	1042530	1218
1024573	2	Clostridiales BL-6	70417354	CLOSTRIBL6_v1_0015	CDS	automatic/finished		Amidohydrolase family protein		no						no		2019-09-26	-1	14777	15976	1200
10247	1	Clostridiaceae BL-3	70413815	CLOSTRIBL3_v1_12852	CDS	automatic/finished	rho	Transcription termination factor Rho	3.6.4.-	no						no		2019-09-26	-2	2817478	2818932	1455
10249	3	Clostridiaceae BL-3	70411249	CLOSTRIBL3_v1_10286	CDS	automatic/finished	ywlC	Threonylcarbamoyl-AMP synthase	2.7.7.87	no						no		2019-09-26	-1	300563	301597	1035
10249	3	Clostridiaceae BL-3	70413808	CLOSTRIBL3_v1_12845	CDS	automatic/finished	tsaC	tRNA(NNU) t(6)A37 threonylcarbamoyladenosine modification; threonine-dependent ADP-forming ATPase		no	e : enzyme			16.2 : Construct biomass (Anabolism) ; 16.6 : Maintain ; 16.13 : Shape ;	12682299, 16014871, 16890019, 17005971, 19884342, 20606270, 21775474, 19376873, 19578062, 20701780, 20824107, 21183954, 21285948, 22378793, 23072323, 27913733	no	2a : Function from experimental evidences in other organisms	2019-09-26	-3	2811204	2812256	1053
10249	3	Clostridiales BL-4	70416427	CLOSTRIBL4_v1_1499	CDS	automatic/finished	sua	Threonylcarbamoyl-AMP synthase	2.7.7.87	no						no		2019-09-26	2	1502243	1503262	1020
10249	3	Clostridiales BL-6	70419191	CLOSTRIBL6_v1_1852	CDS	automatic/finished	sua	Threonylcarbamoyl-AMP synthase	2.7.7.87	no						no		2019-09-26	-3	1849158	1850192	1035
10253	1	Clostridiaceae BL-3	70411047	CLOSTRIBL3_v1_10084	CDS	automatic/finished	moaA	GTP 3',8-cyclase	4.1.99.22	no						no		2019-09-26	2	95939	96895	957
10253	1	Clostridiaceae BL-3	70412983	CLOSTRIBL3_v1_12020	CDS	automatic/finished	moaA	GTP 3',8-cyclase	4.1.99.22	no						no		2019-09-26	-3	1983930	1984886	957
10255	3	Clostridiaceae BL-3	70412892	CLOSTRIBL3_v1_11929	CDS	automatic/finished	spoIIID	Stage III sporulation protein D		no						no		2019-09-26	-2	1901158	1901415	258
10255	3	Clostridiaceae BL-3	70413787	CLOSTRIBL3_v1_12824	CDS	automatic/finished	spoIIID	transcriptional regulator (stage III sporulation)		no	r : regulator			16.3 : Control ;	9023218, 9324264, 15598884, 22720735, 24584501	no	2a : Function from experimental evidences in other organisms	2019-09-26	-3	2793459	2793719	261
10255	3	Clostridiales BL-4	70417224	CLOSTRIBL4_v1_2296	CDS	automatic/finished	spoIIID	Stage III sporulation protein D		no						no		2019-09-26	1	2298193	2298495	303
10255	3	Clostridiales BL-6	70420328	CLOSTRIBL6_v1_2989	CDS	automatic/finished	spoIIID	transcriptional regulator (stage III sporulation)		no	r : regulator			16.3 : Control ;	9023218, 9324264, 15598884, 22720735, 24584501	no	2a : Function from experimental evidences in other organisms	2019-09-26	1	2942074	2942322	249
102652	1	Clostridiaceae BL-3	70413482	CLOSTRIBL3_v1_12519	CDS	automatic/finished		Nitrilase/cyanide hydratase and apolipoprotein N-acyltransferase		no						no		2019-09-26	2	2493845	2494765	921
10272	3	Clostridiaceae BL-3	70412727	CLOSTRIBL3_v1_11764	CDS	automatic/finished	asnO	asparagine synthetase (sporulation related)	6.3.5.4	no	e : enzyme			16.2 : Construct biomass (Anabolism) ; 16.5 : Explore ;	10498721, 26735940	no	2a : Function from experimental evidences in other organisms	2019-09-26	-2	1747987	1749828	1842
10272	3	Clostridiales BL-4	70415262	CLOSTRIBL4_v1_0334	CDS	automatic/finished	asnO	Asparagine synthetase [glutamine-hydrolyzing] 3	6.3.5.4	no						no		2019-09-26	2	337652	339508	1857
10272	3	Clostridiales BL-6	70418485	CLOSTRIBL6_v1_1146	CDS	automatic/finished	asnO	asparagine synthetase (sporulation related)	6.3.5.4	no	e : enzyme			16.2 : Construct biomass (Anabolism) ; 16.5 : Explore ;	10498721, 26735940	no	2a : Function from experimental evidences in other organisms	2019-09-26	-1	1176992	1178845	1854
1028378	1	Clostridiaceae BL-3	70411457	CLOSTRIBL3_v1_10494	CDS	automatic/finished		conserved protein of unknown function		no	u : unknown	1 : Unknown				no	4 : Unknown function but conserved in other organisms	2019-09-26	-1	516590	517684	1095
10287	3	Clostridiaceae BL-3	70413269	CLOSTRIBL3_v1_12306	CDS	automatic/finished	pgcA	Phosphoglucomutase	5.4.2.2	no						no		2019-09-26	-3	2272848	2274572	1725
10287	3	Clostridiales BL-4	70415610	CLOSTRIBL4_v1_0682	CDS	automatic/finished	pgcA	Phosphoglucomutase	5.4.2.2	no						no		2019-09-26	-1	693271	694965	1695
10287	3	Clostridiales BL-6	70420782	CLOSTRIBL6_v1_3443	CDS	automatic/finished	pgcA	Phosphoglucomutase	5.4.2.2	no						no		2019-09-26	-1	3374798	3376492	1695
1029820	1	Clostridiaceae BL-3	70413600	CLOSTRIBL3_v1_12637	CDS	automatic/finished		Macro domain protein		no						no		2019-09-26	-1	2607032	2608090	1059
1029821	1	Clostridiaceae BL-3	70413601	CLOSTRIBL3_v1_12638	CDS	automatic/finished		conserved protein of unknown function		no	u : unknown	1 : Unknown				no	4 : Unknown function but conserved in other organisms	2019-09-26	-3	2608125	2608715	591
1029860	1	Clostridiales BL-4	70415314	CLOSTRIBL4_v1_0386	CDS	automatic/finished		Phage major capsid protein		no						no		2019-09-26	2	384896	385756	861
103	3	Clostridiaceae BL-3	70412028	CLOSTRIBL3_v1_11065	CDS	automatic/finished	rluB	Ribosomal large subunit pseudouridine synthase B	5.4.99.22	no						no		2019-09-26	3	1025457	1026170	714
103	3	Clostridiaceae BL-3	70414494	CLOSTRIBL3_v1_20356	CDS	automatic/finished	ytzG	Uncharacterized RNA pseudouridine synthase YtzG	5.4.99.-	no						no		2019-09-26	1	3487501	3488217	717
103	3	Clostridiales BL-4	70415522	CLOSTRIBL4_v1_0594	CDS	automatic/finished	ytzG	Uncharacterized RNA pseudouridine synthase YtzG	5.4.99.-	no						no		2019-09-26	-2	595374	596105	732
103	3	Clostridiales BL-4	70416822	CLOSTRIBL4_v1_1894	CDS	automatic/finished	rluB	23S rRNA pseudouridine 2633 (=2605 standard) pseudouridine synthase	4.2.1.70	no	e : enzyme			16.6 : Maintain ; 16.8 : Protect ; 16.13 : Shape ;	9888802, 24214967	no	2a : Function from experimental evidences in other organisms	2019-09-26	1	1903090	1903887	798
103	3	Clostridiales BL-6	70417541	CLOSTRIBL6_v1_0202	CDS	automatic/finished	ytzG	Uncharacterized RNA pseudouridine synthase YtzG	5.4.99.-	no						no		2019-09-26	-3	223560	224318	759
103	3	Clostridiales BL-6	70419092	CLOSTRIBL6_v1_1753	CDS	automatic/finished	rluB	23S rRNA pseudouridine 2633 (=2605 standard) pseudouridine synthase	4.2.1.70	no	e : enzyme			16.6 : Maintain ; 16.8 : Protect ; 16.13 : Shape ;	9888802, 24214967	no	2a : Function from experimental evidences in other organisms	2019-09-26	-3	1747998	1748786	789
10302	1	Clostridiaceae BL-3	70411161	CLOSTRIBL3_v1_10198	CDS	automatic/finished	gpr	spore germination protease	3.4.24.78	no	cp : cell process			16.5 : Explore ;	10666631, 10986255, 12807468, 23927687	no	2a : Function from experimental evidences in other organisms	2019-09-26	3	208845	209819	975
10304	1	Clostridiaceae BL-3	70411171	CLOSTRIBL3_v1_10208	CDS	automatic/finished	mtaB	tRNA N(6)-threonylcarbamoyladenosine (t(6)A) methylthiotransferase		no	e : enzyme			16.2 : Construct biomass (Anabolism) ;	6163767, 9023197, 10572129, 15339930, 18252828, 8844851, 20472640, 20584901, 27913733	no	2a : Function from experimental evidences in other organisms	2019-09-26	1	220489	221880	1392
10305	1	Clostridiaceae BL-3	70411174	CLOSTRIBL3_v1_10211	CDS	automatic/finished		Glutamyl-tRNA(Gln) amidotransferase subunit E		no						no		2019-09-26	3	222663	223112	450
10310	1	Clostridiaceae BL-3	70411183	CLOSTRIBL3_v1_10220	CDS	automatic/finished	ccpN	negative regulator of gluconeogenesis		no	r : regulator			16.3 : Control ;	15720552, 17011578, 17962296, 18511073, 18586936, 19202299, 19726675, 28178965	no	2a : Function from experimental evidences in other organisms	2019-09-26	1	230629	231273	645
10311	1	Clostridiaceae BL-3	70414046	CLOSTRIBL3_v1_13083	CDS	automatic/finished		Putative pyruvate, phosphate dikinase regulatory protein	2.7.11.32, 2.7.4.27	no						no	3 : Putative function from multiple computational evidences	2019-09-26	-1	3051323	3052138	816
10315	3	Clostridiaceae BL-3	70411743	CLOSTRIBL3_v1_10780	CDS	automatic/finished	ispG	4-hydroxy-3-methylbut-2-en-1-yl diphosphate synthase (1-hydroxy-2-methyl-2-(E)-butenyl 4-diphosphate synthase)	1.17.7.1	no	e : enzyme			16.2 : Construct biomass (Anabolism) ;	12571359, 16268586, 25212876	no	2a : Function from experimental evidences in other organisms	2019-09-26	3	745071	746120	1050
10315	3	Clostridiales BL-4	70417087	CLOSTRIBL4_v1_2159	CDS	automatic/finished	ispG	4-hydroxy-3-methylbut-2-en-1-yl diphosphate synthase (1-hydroxy-2-methyl-2-(E)-butenyl 4-diphosphate synthase)	1.17.7.1	no	e : enzyme			16.2 : Construct biomass (Anabolism) ;	12571359, 16268586, 25212876	no	2a : Function from experimental evidences in other organisms	2019-09-26	-3	2165321	2166364	1044
10315	3	Clostridiales BL-6	70418848	CLOSTRIBL6_v1_1509	CDS	automatic/finished	ispG	4-hydroxy-3-methylbut-2-en-1-yl diphosphate synthase (1-hydroxy-2-methyl-2-(E)-butenyl 4-diphosphate synthase)	1.17.7.1	no	e : enzyme			16.2 : Construct biomass (Anabolism) ;	12571359, 16268586, 25212876	no	2a : Function from experimental evidences in other organisms	2019-09-26	3	1536891	1537940	1050
10321	2	Clostridiaceae BL-3	70412538	CLOSTRIBL3_v1_11575	CDS	automatic/finished	gcvT	aminomethyltransferase (glycine cleavage system protein T)	2.1.2.10	no	e : enzyme			16.11 : Scavenge (Catabolism) ;	8219277, 15472076, 22720735, 23721735, 29089431	no	2a : Function from experimental evidences in other organisms	2019-09-26	-1	1558184	1559290	1107
10321	2	Clostridiales BL-6	70418597	CLOSTRIBL6_v1_1258	CDS	automatic/finished	gcvT	aminomethyltransferase (glycine cleavage system protein T)	2.1.2.10	no	e : enzyme			16.11 : Scavenge (Catabolism) ;	8219277, 15472076, 22720735, 23721735, 29089431	no	2a : Function from experimental evidences in other organisms	2019-09-26	3	1295421	1296509	1089
10322	2	Clostridiaceae BL-3	70412535	CLOSTRIBL3_v1_11572	CDS	automatic/finished	gcvPB	glycine decarboxylase (subunit 2) (glycine cleavage system protein P)	1.4.4.2	no	e : enzyme			16.11 : Scavenge (Catabolism) ;	8181752, 20011599, 22720735, 23721735, 29089431	no	2a : Function from experimental evidences in other organisms	2019-09-26	-1	1554983	1556440	1458
10322	2	Clostridiaceae BL-3	70412536	CLOSTRIBL3_v1_11573	CDS	automatic/finished	gcvPA	glycine decarboxylase (subunit 1) (glycine cleavage system protein P)	1.4.4.2	no	e : enzyme			16.11 : Scavenge (Catabolism) ;	8181752, 20011599, 23721735, 29089431	no	2a : Function from experimental evidences in other organisms	2019-09-26	-3	1556442	1557824	1383
10322	2	Clostridiales BL-6	70418599	CLOSTRIBL6_v1_1260	fCDS	automatic/finished	gcvP	fragment of glycine decarboxylase, PLP-dependent, subunit (protein P) of glycine cleavage complex (part 1)	1.4.4.2	pseudo	e : enzyme	1 : Unknown	1.1.3.5 : Glycine cleavage ; 1.7.17 : Formyl-tetrahydrofolate biosynthesis ;	4.2 : Folic acid ; 6.2 : Amino acids and amines ;	8181752, 8375392	no	2a : Function from experimental evidences in other organisms	2019-09-26	2	1296914	1298260	1347
10322	2	Clostridiales BL-6	70418600	CLOSTRIBL6_v1_1261	fCDS	automatic/finished	gcvP	fragment of glycine decarboxylase, PLP-dependent, subunit (protein P) of glycine cleavage complex (part 2)	1.4.4.2	pseudo	e : enzyme	1 : Unknown	1.1.3.5 : Glycine cleavage ; 1.7.17 : Formyl-tetrahydrofolate biosynthesis ;	4.2 : Folic acid ; 6.2 : Amino acids and amines ;	8181752, 8375392	no	2a : Function from experimental evidences in other organisms	2019-09-26	3	1298253	1299719	1467
10324	3	Clostridiaceae BL-3	70412636	CLOSTRIBL3_v1_11673	CDS	automatic/finished	mntR	Transcriptional regulator MntR		no						no		2019-09-26	-1	1660556	1661044	489
10324	3	Clostridiales BL-4	70415175	CLOSTRIBL4_v1_0247	CDS	automatic/finished		DtxR family iron (Metal) dependent repressor		no						no		2019-09-26	1	244408	244902	495
10324	3	Clostridiales BL-6	70420186	CLOSTRIBL6_v1_2847	CDS	automatic/finished		DNA-binding protein		no						no		2019-09-26	-3	2793888	2794313	426
10327	1	Clostridiaceae BL-3	70411550	CLOSTRIBL3_v1_10587	CDS	automatic/finished	spoIIIAA	ATP-binding stage III sporulation protein		no	cp : cell process			16.5 : Explore ;	1766372, 15028710, 17693505, 28784753	no	2a : Function from experimental evidences in other organisms	2019-09-26	3	574485	575411	927
10329	3	Clostridiaceae BL-3	70411552	CLOSTRIBL3_v1_10589	CDS	automatic/finished		Stage III sporulation protein AC		no						no		2019-09-26	1	575992	576189	198
10329	3	Clostridiales BL-4	70417049	CLOSTRIBL4_v1_2121	CDS	automatic/finished	spoIIIAC	stage III sporulation protein (feeding tube apparatus)		no	cp : cell process			16.5 : Explore ;	1766372, 15028710, 17693505, 28784753	no	2a : Function from experimental evidences in other organisms	2019-09-26	-3	2124890	2125084	195
10329	3	Clostridiales BL-6	70418880	CLOSTRIBL6_v1_1541	CDS	automatic/finished	spoIIIAC	stage III sporulation protein (feeding tube apparatus)		no	cp : cell process			16.5 : Explore ;	1766372, 15028710, 17693505, 28784753	no	2a : Function from experimental evidences in other organisms	2019-09-26	2	1571339	1571533	195
10330	1	Clostridiaceae BL-3	70411553	CLOSTRIBL3_v1_10590	CDS	automatic/finished	spoIIIAD	stage III sporulation protein (feeding tube apparatus)		no	cp : cell process			16.5 : Explore ;	1766372, 15028710, 15849754, 16850406, 28784753	no	2a : Function from experimental evidences in other organisms	2019-09-26	1	576199	576582	384
10333	3	Clostridiaceae BL-3	70411566	CLOSTRIBL3_v1_10603	CDS	automatic/finished	argR	Arginine repressor		no						no		2019-09-26	3	586815	587267	453
10333	3	Clostridiales BL-4	70416954	CLOSTRIBL4_v1_2026	CDS	automatic/finished	argR	transcriptional regulator (AhrC(ArgR)-arginine)		no	r : regulator			16.3 : Control ;	180070, 9194709, 9383188, 11305941, 11856827, 17020585, 17576690, 18007040, 18455186	no	2a : Function from experimental evidences in other organisms	2019-09-26	-3	2038439	2038888	450
10333	3	Clostridiales BL-6	70419059	CLOSTRIBL6_v1_1720	CDS	automatic/finished	argR	transcriptional regulator (AhrC(ArgR)-arginine)		no	r : regulator			16.3 : Control ;	180070, 9194709, 9383188, 11305941, 11856827, 17020585, 17576690, 18007040, 18455186	no	2a : Function from experimental evidences in other organisms	2019-09-26	-1	1714580	1715035	456
10334	1	Clostridiaceae BL-3	70411568	CLOSTRIBL3_v1_10605	CDS	automatic/finished	spoIVB	regulatory membrane-associated serine protease	3.4.-.-	no	cp : cell process			16.3 : Control ;	12218026, 15292188, 16164552, 16238631, 16818230, 17493131, 17557826, 30403663	no	2a : Function from experimental evidences in other organisms	2019-09-26	2	589157	590263	1107
10335	3	Clostridiaceae BL-3	70411569	CLOSTRIBL3_v1_10606	CDS	automatic/finished	spo0A	response regulator, phosphorylated in response to complex YlbF/YmcA/YaaT		no	r : regulator			16.3 : Control ; 16.12 : Sense ;	8504245, 12406209, 15556029, 15808745, 23569226, 26152584, 27148245, 27501195, 28723971	no	2a : Function from experimental evidences in other organisms	2019-09-26	1	590479	591294	816
10335	3	Clostridiales BL-4	70416605	CLOSTRIBL4_v1_1677	CDS	automatic/finished	spo0A	Stage 0 sporulation protein A homolog		no						no		2019-09-26	3	1694376	1695128	753
10335	3	Clostridiales BL-6	70418431	CLOSTRIBL6_v1_1092	CDS	automatic/finished	spo0A	response regulator, phosphorylated in response to complex YlbF/YmcA/YaaT		no	r : regulator			16.3 : Control ; 16.12 : Sense ;	8504245, 12406209, 15556029, 15808745, 23569226, 26152584, 27148245, 27501195, 28723971	no	2a : Function from experimental evidences in other organisms	2019-09-26	2	1115408	1116187	780
10336	3	Clostridiaceae BL-3	70414451	CLOSTRIBL3_v1_20313	CDS	validated/finished	hbd	3-hydroxybutyryl-CoA dehydrogenase	1.1.1.157	no	e : enzyme	2 : Cytoplasmic		16.11 : Scavenge (Catabolism) ;	8655474, 11466286, 8001771	no	1c : Function from experimental evidences in the studied genus	2019-11-22 09:11:21	2	3449072	3449920	849
10336	3	Clostridiales BL-4	70416797	CLOSTRIBL4_v1_1869	CDS	validated/finished	hbd	3-hydroxybutyryl-CoA dehydrogenase	1.1.1.157	no	e : enzyme	2 : Cytoplasmic		16.11 : Scavenge (Catabolism) ;	8655474, 11466286	no	2a : Function from experimental evidences in other organisms	2019-12-07 15:19:17	2	1881902	1882741	840
10336	3	Clostridiales BL-6	70417465	CLOSTRIBL6_v1_0126	CDS	validated/finished	hbd	3-hydroxybutyryl-CoA dehydrogenase	1.1.1.157	no	e : enzyme	2 : Cytoplasmic		16.11 : Scavenge (Catabolism) ;	8759838, 18461320, 28956599	no	2a : Function from experimental evidences in other organisms	2019-12-09 14:58:36	-2	143170	144006	837
10344	1	Clostridiaceae BL-3	70413311	CLOSTRIBL3_v1_12348	CDS	automatic/finished	yqjD	putative propionyl-CoA carboxylase beta chain	6.4.1.3	no	e : enzyme			16.5 : Explore ; 16.11 : Scavenge (Catabolism) ;		no	3 : Putative function from multiple computational evidences	2019-09-26	-2	2322934	2324475	1542
10351	1	Clostridiaceae BL-3	70413303	CLOSTRIBL3_v1_12340	CDS	automatic/finished	pckA	phosphoenolpyruvate carboxykinase	4.1.1.49	no	e : enzyme			16.2 : Construct biomass (Anabolism) ; 16.11 : Scavenge (Catabolism) ;	1400158, 4146915, 15491857, 15720552, 18586936, 20933603, 23136871	no	2a : Function from experimental evidences in other organisms	2019-09-26	-3	2315307	2316893	1587
10359	2	Clostridiaceae BL-3	70412378	CLOSTRIBL3_v1_11415	CDS	automatic/finished		putative glycine betaine transporter		no						no	3 : Putative function from multiple computational evidences	2019-09-26	-2	1385647	1387137	1491
10359	2	Clostridiales BL-4	70416198	CLOSTRIBL4_v1_1270	CDS	automatic/finished	opuD	glycine betaine transporter		no	t : transporter			16.1 : Circulate ; 16.8 : Protect ;	14996799, 15849754, 16850406, 8752321, 9925583	no	2a : Function from experimental evidences in other organisms	2019-09-26	1	1279246	1280802	1557
10364	3	Clostridiaceae BL-3	70413082	CLOSTRIBL3_v1_12119	CDS	automatic/finished	aroF	Phospho-2-dehydro-3-deoxyheptonate aldolase	2.5.1.54	no						no		2019-09-26	-2	2090461	2091495	1035
10364	3	Clostridiales BL-4	70415024	CLOSTRIBL4_v1_0096	CDS	automatic/finished	aroF	Phospho-2-dehydro-3-deoxyheptonate aldolase	2.5.1.54	no						no		2019-09-26	1	105805	106905	1101
10364	3	Clostridiales BL-4	70415721	CLOSTRIBL4_v1_0793	CDS	automatic/finished	aroF	Phospho-2-dehydro-3-deoxyheptonate aldolase	2.5.1.54	no						no		2019-09-26	1	798778	799791	1014
10364	3	Clostridiales BL-6	70420638	CLOSTRIBL6_v1_3299	CDS	automatic/finished	aroF	Phospho-2-dehydro-3-deoxyheptonate aldolase	2.5.1.54	no						no		2019-09-26	3	3219522	3220538	1017
10364	3	Clostridiales BL-6	70420819	CLOSTRIBL6_v1_3480	CDS	automatic/finished	aroF	Phospho-2-dehydro-3-deoxyheptonate aldolase	2.5.1.54	no						no		2019-09-26	-2	3407245	3408258	1014
10365	1	Clostridiaceae BL-3	70413898	CLOSTRIBL3_v1_12935	CDS	automatic/finished		Flagellar motor rotation protein MotA		no						no		2019-09-26	-3	2904669	2905463	795
10372	1	Clostridiaceae BL-3	70413640	CLOSTRIBL3_v1_12677	CDS	automatic/finished		Cobalt-dependent inorganic pyrophosphatase	3.6.1.1	no						no		2019-09-26	-3	2645574	2646878	1305
10377	1	Clostridiaceae BL-3	70412034	CLOSTRIBL3_v1_11071	CDS	automatic/finished	speD	S-adenosylmethionine decarboxylase	4.1.1.50	no	e : enzyme			16.2 : Construct biomass (Anabolism) ; 16.3 : Control ; 16.8 : Protect ;	9723923, 10844697, 28546427	no	2a : Function from experimental evidences in other organisms	2019-09-26	1	1033171	1033551	381
10387	1	Clostridiaceae BL-3	70413273	CLOSTRIBL3_v1_12310	CDS	automatic/finished	mutS	Endonuclease MutS2	3.1.-.-	no						no		2019-09-26	-3	2278725	2281085	2361
1039	3	Clostridiaceae BL-3	70413801	CLOSTRIBL3_v1_12838	CDS	validated/finished	thlA	Acetyl-CoA acetyltransferase	2.3.1.9	no	e : enzyme	2 : Cytoplasmic		16.11 : Scavenge (Catabolism) ;	7867955, 11075929, 11466286, 1685080	no	2a : Function from experimental evidences in other organisms	2019-11-22 08:18:55	-1	2805278	2806456	1179
1039	3	Clostridiaceae BL-3	70414074	CLOSTRIBL3_v1_13111	CDS	validated/finished	thlA	Acetyl-CoA acetyltransferase	2.3.1.9	no	e : enzyme	2 : Cytoplasmic			7867955, 11075929, 11466286, 1685080	no	1c : Function from experimental evidences in the studied genus	2019-11-22 08:24:30	-1	3079379	3080554	1176
1039	3	Clostridiales BL-4	70416795	CLOSTRIBL4_v1_1867	CDS	validated/finished	thlA	acetyl-CoA acetyltransferase	2.3.1.9	no	e : enzyme	2 : Cytoplasmic		16.11 : Scavenge (Catabolism) ;	7867955, 11075929	no	2a : Function from experimental evidences in other organisms	2019-12-07 12:48:44	1	1879735	1881003	1269
1039	3	Clostridiales BL-4	70416087	CLOSTRIBL4_v1_1159	CDS	validated/finished	thlA	Acetyl-CoA acetyltransferase	2.3.1.9	no	e : enzyme	2 : Cytoplasmic			7867955, 11075929, 11466286, 1685080	no	2a : Function from experimental evidences in other organisms	2019-12-07 16:34:05	-1	1179127	1180320	1194
1039	3	Clostridiales BL-6	70417466	CLOSTRIBL6_v1_0127	CDS	validated/finished	phaA	Acetyl-CoA acetyltransferase	2.3.1.9	no	e : enzyme	2 : Cytoplasmic		16.11 : Scavenge (Catabolism) ;	16352833, 18246303, 19016856, 28956599	no	2a : Function from experimental evidences in other organisms	2019-12-09 14:57:17	-1	144056	145243	1188
1039	3	Clostridiales BL-6	70417895	CLOSTRIBL6_v1_0556	CDS	validated/finished	thlA	Acetyl-CoA acetyltransferase	2.3.1.9	no	e : enzyme	2 : Cytoplasmic			7867955, 11075929, 11466286, 1685080	no	2a : Function from experimental evidences in other organisms	2019-12-09 21:40:38	-3	599847	601040	1194
10390	3	Clostridiaceae BL-3	70414446	CLOSTRIBL3_v1_20308	CDS	validated/finished	crt	Short-chain-enoyl-CoA hydratase	4.2.1.17	no	e : enzyme	2 : Cytoplasmic		16.11 : Scavenge (Catabolism) ;	8655474, 5057466	no	1c : Function from experimental evidences in the studied genus	2019-11-22 09:09:31	2	3445199	3445978	780
10390	3	Clostridiaceae BL-3	70414075	CLOSTRIBL3_v1_13112	CDS	validated/finished	crt	Short-chain-enoyl-CoA hydratase	4.2.1.150	no	e : enzyme	2 : Cytoplasmic			8655474, 5057466	no	1c : Function from experimental evidences in the studied genus	2019-11-22 09:50:03	-3	3080571	3081338	768
10390	3	Clostridiales BL-4	70416796	CLOSTRIBL4_v1_1868	CDS	validated/finished	crt	Short-chain-enoyl-CoA hydratase	4.2.1.55	no	e : enzyme	2 : Cytoplasmic		16.11 : Scavenge (Catabolism) ;	8655474, 11466286, 5057466	no	2a : Function from experimental evidences in other organisms	2019-12-07 15:03:22	1	1881019	1881795	777
10390	3	Clostridiales BL-4	70416089	CLOSTRIBL4_v1_1161	CDS	validated/finished	crt	Short-chain-enoyl-CoA hydratase	4.2.1.50, 4.2.17.150	no	e : enzyme	2 : Cytoplasmic	1 : Metabolism ;	6 : Energy metabolism ;	8655474, 11466286, 5057466	no	2a : Function from experimental evidences in other organisms	2019-12-07 17:07:40	3	1182120	1182950	831
10390	3	Clostridiales BL-6	70417897	CLOSTRIBL6_v1_0558	CDS	validated/finished	crt	Short-chain-enoyl-CoA hydratase	4.2.1.150, 4.2.1.55	no	e : enzyme	2 : Cytoplasmic		16.11 : Scavenge (Catabolism) ;	8655474, 11466286, 5057466	no	2a : Function from experimental evidences in other organisms	2019-12-09 21:45:32	2	601649	602437	789
10390	3	Clostridiales BL-6	70417473	CLOSTRIBL6_v1_0134	CDS	validated/finished	ldeF	methylglutaconyl-CoA hydratase	4.2.1.18	no	e : enzyme	2 : Cytoplasmic		16.11 : Scavenge (Catabolism) ;	19935659	no	2b : Function from indirect experimental evidences (e.g. phenotypes)	2019-12-11 14:43:28	2	150956	151738	783
10392	3	Clostridiaceae BL-3	70414380	CLOSTRIBL3_v1_20242	CDS	automatic/finished	lysC	Aspartokinase	2.7.2.4	no						no		2019-09-26	1	3364603	3365994	1392
10392	3	Clostridiales BL-4	70416789	CLOSTRIBL4_v1_1861	CDS	automatic/finished	ask	Aspartokinase	2.7.2.4	no						no		2019-09-26	1	1873561	1874790	1230
10392	3	Clostridiales BL-6	70419195	CLOSTRIBL6_v1_1856	CDS	automatic/finished	ask	Aspartokinase	2.7.2.4	no						no		2019-09-26	-1	1853312	1854532	1221
10397	1	Clostridiaceae BL-3	70414503	CLOSTRIBL3_v1_20365	CDS	automatic/finished	rph	ribonuclease PH	2.7.7.56	no	e : enzyme			16.2 : Construct biomass (Anabolism) ; 16.6 : Maintain ;	1624460, 19153445	no	2a : Function from experimental evidences in other organisms	2019-09-26	2	3498566	3499312	747
1039706	1	Clostridiales BL-6	70419924	CLOSTRIBL6_v1_2585	CDS	automatic/finished		TetR/AcrR family transcriptional regulator		no						no		2019-09-26	-1	2527541	2528167	627
10399	3	Clostridiaceae BL-3	70413824	CLOSTRIBL3_v1_12861	CDS	automatic/finished	yndD	Uncharacterized membrane protein YndD		no						no		2019-09-26	-2	2828668	2830125	1458
10399	3	Clostridiales BL-4	70415909	CLOSTRIBL4_v1_0981	CDS	automatic/finished	gerKA	spore germination receptor subunit		no	cp : cell process			16.5 : Explore ;	10762253, 16707705, 16740944	no	2a : Function from experimental evidences in other organisms	2019-09-26	-3	1001078	1002700	1623
10399	3	Clostridiales BL-6	70419881	CLOSTRIBL6_v1_2542	CDS	automatic/finished	gerKA	Spore germination protein KA		no						no		2019-09-26	3	2478258	2479871	1614
10399	3	Clostridiales BL-6	70419975	CLOSTRIBL6_v1_2636	CDS	automatic/finished	gerKA	Spore germination protein KA		no						no		2019-09-26	1	2577637	2579271	1635
104	3	Clostridiaceae BL-3	70414167	CLOSTRIBL3_v1_20029	CDS	automatic/finished	rplJ	50S ribosomal protein L10		no						no		2019-09-26	1	3164431	3164931	501
104	3	Clostridiaceae BL-3	70414168	CLOSTRIBL3_v1_20030	CDS	automatic/finished	rplL	ribosomal protein L12 (BL9)		no	s : structure			16.2 : Construct biomass (Anabolism) ;	12682299, 6771249, 8755892, 26101249	no	2a : Function from experimental evidences in other organisms	2019-09-26	2	3164960	3165334	375
104	3	Clostridiales BL-4	70415346	CLOSTRIBL4_v1_0418	CDS	automatic/finished	rplL	ribosomal protein L12 (BL9)		no	s : structure			16.2 : Construct biomass (Anabolism) ;	12682299, 6771249, 8755892, 26101249	no	2a : Function from experimental evidences in other organisms	2019-09-26	-1	417553	417927	375
104	3	Clostridiales BL-4	70415347	CLOSTRIBL4_v1_0419	CDS	automatic/finished	rplJ	50S ribosomal protein L10		no						no		2019-09-26	-3	417977	418519	543
104	3	Clostridiales BL-6	70418086	CLOSTRIBL6_v1_0747	CDS	automatic/finished	rplJ	50S ribosomal protein L10		no						no		2019-09-26	2	800540	801076	537
104	3	Clostridiales BL-6	70418087	CLOSTRIBL6_v1_0748	CDS	automatic/finished	rplL	ribosomal protein L12 (BL9)		no	s : structure			16.2 : Construct biomass (Anabolism) ;	12682299, 6771249, 8755892, 26101249	no	2a : Function from experimental evidences in other organisms	2019-09-26	2	801110	801487	378
10401	1	Clostridiaceae BL-3	70414353	CLOSTRIBL3_v1_20215	CDS	automatic/finished		Aspartate aminotransferase family protein		no						no		2019-09-26	-2	3335497	3336861	1365
10403	2	Clostridiales BL-4	70416545	CLOSTRIBL4_v1_1617	CDS	automatic/finished	pxpA	oxoprolinase subunit A	3.5.2.9	no	e : enzyme			16.6 : Maintain ; 16.11 : Scavenge (Catabolism) ;	9334321, 28830929	no	2a : Function from experimental evidences in other organisms	2019-09-26	2	1628378	1629148	771
10403	2	Clostridiales BL-6	70417447	CLOSTRIBL6_v1_0108	CDS	automatic/finished	pxpA	oxoprolinase subunit A	3.5.2.9	no	e : enzyme			16.6 : Maintain ; 16.11 : Scavenge (Catabolism) ;	9334321, 28830929	no	2a : Function from experimental evidences in other organisms	2019-09-26	2	120971	121747	777
10404	3	Clostridiaceae BL-3	70411294	CLOSTRIBL3_v1_10331	CDS	automatic/finished	ycsG	Uncharacterized membrane protein YcsG		no						no		2019-09-26	1	351859	353112	1254
10404	3	Clostridiales BL-4	70416546	CLOSTRIBL4_v1_1618	CDS	automatic/finished	pxpG	5-oxoproline transporter		no	e : enzyme			16.1 : Circulate ;	9334321, 15849754, 16850406, 28830929	no	2b : Function from indirect experimental evidences (e.g. phenotypes)	2019-09-26	3	1629177	1630370	1194
10404	3	Clostridiales BL-6	70417448	CLOSTRIBL6_v1_0109	CDS	automatic/finished	pxpG	5-oxoproline transporter		no	e : enzyme			16.1 : Circulate ;	9334321, 15849754, 16850406, 28830929	no	2b : Function from indirect experimental evidences (e.g. phenotypes)	2019-09-26	1	121780	123000	1221
10404	3	Clostridiales BL-6	70420049	CLOSTRIBL6_v1_2710	CDS	automatic/finished	ycsG	Uncharacterized membrane protein YcsG		no						no		2019-09-26	-3	2649840	2651075	1236
10404	3	Clostridiales BL-6	70420708	CLOSTRIBL6_v1_3369	CDS	automatic/finished	ycsG	Uncharacterized membrane protein YcsG		no						no		2019-09-26	-1	3300119	3301426	1308
10405	2	Clostridiales BL-4	70416547	CLOSTRIBL4_v1_1619	CDS	automatic/finished	pxpB	L-5-oxoprolinase (ATP-dependent) subunit B	3.5.2.9	no	e : enzyme			16.6 : Maintain ; 16.8 : Protect ;	9334321, 18823995, 19040634, 20524093, 21050859, 21245531, 22277658, 28830929	no	2a : Function from experimental evidences in other organisms	2019-09-26	2	1630388	1631131	744
10405	2	Clostridiales BL-4	70416548	CLOSTRIBL4_v1_1620	CDS	automatic/finished	pxpC	L-5-oxoprolinase (ATP-dependent) subunit C	3.5.2.9	no	e : enzyme			16.6 : Maintain ; 16.8 : Protect ; 16.11 : Scavenge (Catabolism) ;	9334321, 18823995, 19040634, 20524093, 21050859, 21245531, 22277658, 28830929	no	2a : Function from experimental evidences in other organisms	2019-09-26	1	1631128	1632090	963
10405	2	Clostridiales BL-6	70417449	CLOSTRIBL6_v1_0110	CDS	automatic/finished	pxpB	L-5-oxoprolinase (ATP-dependent) subunit B	3.5.2.9	no	e : enzyme			16.6 : Maintain ; 16.8 : Protect ;	9334321, 18823995, 19040634, 20524093, 21050859, 21245531, 22277658, 28830929	no	2a : Function from experimental evidences in other organisms	2019-09-26	1	123019	123762	744
10405	2	Clostridiales BL-6	70417450	CLOSTRIBL6_v1_0111	CDS	automatic/finished	pxpC	L-5-oxoprolinase (ATP-dependent) subunit C	3.5.2.9	no	e : enzyme			16.6 : Maintain ; 16.8 : Protect ; 16.11 : Scavenge (Catabolism) ;	9334321, 18823995, 19040634, 20524093, 21050859, 21245531, 22277658, 28830929	no	2a : Function from experimental evidences in other organisms	2019-09-26	3	123759	124712	954
10407	1	Clostridiales BL-6	70420363	CLOSTRIBL6_v1_3024	CDS	automatic/finished	lrpC	HTH-type transcriptional regulator LrpC		no						no		2019-09-26	1	2977195	2977638	444
10409	3	Clostridiaceae BL-3	70413658	CLOSTRIBL3_v1_12695	CDS	automatic/finished	ndoA	endoribonuclease toxin		no	e : enzyme			16.3 : Control ; 16.5 : Explore ;	15882409, 21763692, 21897862, 22720735, 31075979	no	2a : Function from experimental evidences in other organisms	2019-09-26	-3	2668605	2668955	351
10409	3	Clostridiales BL-4	70416638	CLOSTRIBL4_v1_1710	CDS	automatic/finished	ndoA	endoribonuclease toxin		no	e : enzyme			16.3 : Control ; 16.5 : Explore ;	15882409, 21763692, 21897862, 22720735, 31075979	no	2a : Function from experimental evidences in other organisms	2019-09-26	1	1724971	1725357	387
10409	3	Clostridiales BL-6	70419987	CLOSTRIBL6_v1_2648	CDS	automatic/finished	ndoA	endoribonuclease toxin		no	e : enzyme			16.3 : Control ; 16.5 : Explore ;	15882409, 21763692, 21897862, 22720735, 31075979	no	2a : Function from experimental evidences in other organisms	2019-09-26	-2	2587783	2588154	372
10422	1	Clostridiaceae BL-3	70411381	CLOSTRIBL3_v1_10418	CDS	automatic/finished	dsdA	D-serine ammonia-lyase	4.3.1.18	no	e : enzyme			16.8 : Protect ; 16.11 : Scavenge (Catabolism) ;	7592420	no	2a : Function from experimental evidences in other organisms	2019-09-26	1	446821	448203	1383
1042318	1	Clostridiaceae BL-3	70413413	CLOSTRIBL3_v1_12450	CDS	automatic/finished		D-3-phosphoglycerate dehydrogenase	1.1.1.95	no						no		2019-09-26	-1	2427893	2428846	954
10427	1	Clostridiaceae BL-3	70412620	CLOSTRIBL3_v1_11657	CDS	automatic/finished	ansB	Aspartate ammonia-lyase	4.3.1.1	no						no		2019-09-26	-3	1643463	1644860	1398
10427	1	Clostridiaceae BL-3	70413479	CLOSTRIBL3_v1_12516	CDS	automatic/finished	fumC	fumarate hydratase	4.2.1.2	no	e : enzyme			16.2 : Construct biomass (Anabolism) ; 16.7 : Manage energy ; 16.10 : Respire ;	2509422, 3130545, 3923430, 9647666, 22914898, 28032445	no	2a : Function from experimental evidences in other organisms	2019-09-26	-3	2491812	2493176	1365
10429	1	Clostridiaceae BL-3	70411639	CLOSTRIBL3_v1_10676	CDS	automatic/finished	fur	Ferric uptake regulation protein		no						no		2019-09-26	2	644603	645106	504
10431	2	Clostridiaceae BL-3	70411993	CLOSTRIBL3_v1_11030	CDS	automatic/finished	pupG	purine nucleoside phosphorylase	2.4.2.1	no	e : enzyme			16.11 : Scavenge (Catabolism) ;	10537218, 15530033, 21279421, 21543875	no	2a : Function from experimental evidences in other organisms	2019-09-26	1	984469	985287	819
10431	2	Clostridiales BL-4	70415107	CLOSTRIBL4_v1_0179	CDS	automatic/finished	pupG	purine nucleoside phosphorylase	2.4.2.1	no	e : enzyme			16.11 : Scavenge (Catabolism) ;	10537218, 15530033, 21279421, 21543875	no	2a : Function from experimental evidences in other organisms	2019-09-26	-3	185060	185899	840
10432	3	Clostridiaceae BL-3	70411583	CLOSTRIBL3_v1_10620	CDS	automatic/finished	dacF	D-alanyl-D-alanine carboxypeptidase DacF	3.4.16.4	no						no		2019-09-26	1	597880	599091	1212
10432	3	Clostridiales BL-4	70416806	CLOSTRIBL4_v1_1878	CDS	automatic/finished	dacF	D-alanyl-D-alanine carboxypeptidase DacF	3.4.16.4	no						no		2019-09-26	1	1891015	1892169	1155
10432	3	Clostridiales BL-6	70419107	CLOSTRIBL6_v1_1768	CDS	automatic/finished	dacF	D-alanyl-D-alanine carboxypeptidase DacF	3.4.16.4	no						no		2019-09-26	-2	1761187	1762326	1140
10433	1	Clostridiaceae BL-3	70413243	CLOSTRIBL3_v1_12280	CDS	automatic/finished	spoIIAA	Anti-sigma F factor antagonist		no						no		2019-09-26	-3	2244552	2244887	336
10434	3	Clostridiaceae BL-3	70413242	CLOSTRIBL3_v1_12279	CDS	automatic/finished	spoIIAB	anti-sigma factor (antagonist of sigma(F)) and serine kinase	2.7.11.-	no	cp : cell process			16.3 : Control ; 16.5 : Explore ;	15023063, 15187183, 15819616, 16166546, 16824103, 22115775	no	2a : Function from experimental evidences in other organisms	2019-09-26	-1	2244107	2244565	459
10434	3	Clostridiales BL-4	70416022	CLOSTRIBL4_v1_1094	CDS	automatic/finished	spoIIAB	anti-sigma factor (antagonist of sigma(F)) and serine kinase	2.7.11.-	no	cp : cell process			16.3 : Control ; 16.5 : Explore ;	15023063, 15187183, 15819616, 16166546, 16824103, 22115775	no	2a : Function from experimental evidences in other organisms	2019-09-26	2	1123223	1123666	444
10434	3	Clostridiales BL-6	70420168	CLOSTRIBL6_v1_2829	CDS	automatic/finished	spoIIAB	anti-sigma factor (antagonist of sigma(F)) and serine kinase	2.7.11.-	no	cp : cell process			16.3 : Control ; 16.5 : Explore ;	15023063, 15187183, 15819616, 16166546, 16824103, 22115775	no	2a : Function from experimental evidences in other organisms	2019-09-26	-3	2774322	2774765	444
10435	3	Clostridiaceae BL-3	70412069	CLOSTRIBL3_v1_11106	CDS	automatic/finished	spoVAC	mechanosensitive channel; stage V sporulation protein AC		no	cp : cell process			16.5 : Explore ;	15849754, 16077113, 16850406, 24666282, 26604257, 27105070, 31375487	no	2a : Function from experimental evidences in other organisms	2019-09-26	-2	1069711	1070190	480
10435	3	Clostridiales BL-4	70415433	CLOSTRIBL4_v1_0505	CDS	automatic/finished		Stage V sporulation protein AC (SpoVAC)		no						no		2019-09-26	-2	503262	503813	552
10435	3	Clostridiales BL-6	70417620	CLOSTRIBL6_v1_0281	CDS	automatic/finished	spoVAC	mechanosensitive channel; stage V sporulation protein AC		no	cp : cell process			16.5 : Explore ;	15849754, 16077113, 16850406, 24666282, 26604257, 27105070, 31375487	no	2a : Function from experimental evidences in other organisms	2019-09-26	-2	316888	317334	447
10436	3	Clostridiaceae BL-3	70412068	CLOSTRIBL3_v1_11105	CDS	automatic/finished	spoVAD	stage V sporulation protein AD (uptake of pyridine-2,6-dicarboxylic acid)		no	cp : cell process			16.5 : Explore ;	16077113, 22328679, 26604257, 27105070, 31375487	no	2a : Function from experimental evidences in other organisms	2019-09-26	-2	1068709	1069710	1002
10436	3	Clostridiales BL-4	70415432	CLOSTRIBL4_v1_0504	CDS	automatic/finished	spoVAD	stage V sporulation protein AD (uptake of pyridine-2,6-dicarboxylic acid)		no	cp : cell process			16.5 : Explore ;	16077113, 22328679, 26604257, 27105070, 31375487	no	2a : Function from experimental evidences in other organisms	2019-09-26	-2	502236	503246	1011
10436	3	Clostridiales BL-6	70417619	CLOSTRIBL6_v1_0280	CDS	automatic/finished	spoVAD	stage V sporulation protein AD (uptake of pyridine-2,6-dicarboxylic acid)		no	cp : cell process			16.5 : Explore ;	16077113, 22328679, 26604257, 27105070, 31375487	no	2a : Function from experimental evidences in other organisms	2019-09-26	-1	315863	316873	1011
10437	3	Clostridiaceae BL-3	70412067	CLOSTRIBL3_v1_11104	CDS	automatic/finished	spoVAEB	spore germinant protein		no	cp : cell process				17573930, 26604257, 27105070, 31375487	no	2a : Function from experimental evidences in other organisms	2019-09-26	-2	1068334	1068687	354
10437	3	Clostridiales BL-4	70415609	CLOSTRIBL4_v1_0681	CDS	automatic/finished	spoVAEB	Stage V sporulation protein AEB		no						no		2019-09-26	-1	692605	692961	357
10437	3	Clostridiales BL-6	70417776	CLOSTRIBL6_v1_0437	CDS	automatic/finished	spoVAEB	Stage V sporulation protein AEB		no						no		2019-09-26	3	476010	476366	357
10440	3	Clostridiaceae BL-3	70414381	CLOSTRIBL3_v1_20243	CDS	automatic/finished	lysA	Diaminopimelate decarboxylase	4.1.1.20	no						no		2019-09-26	1	3366028	3367323	1296
10440	3	Clostridiales BL-4	70416861	CLOSTRIBL4_v1_1933	CDS	automatic/finished	lysA	meso-2,6-diaminopimelate decarboxylase	4.1.1.20	no	e : enzyme				9044297, 14627808	no	2a : Function from experimental evidences in other organisms	2019-09-26	3	1941876	1943174	1299
10440	3	Clostridiales BL-6	70418927	CLOSTRIBL6_v1_1588	CDS	automatic/finished	lysA	meso-2,6-diaminopimelate decarboxylase	4.1.1.20	no	e : enzyme				9044297, 14627808	no	2a : Function from experimental evidences in other organisms	2019-09-26	1	1610821	1612119	1299
10443	3	Clostridiaceae BL-3	70413880	CLOSTRIBL3_v1_12917	CDS	automatic/finished	spmB	spore maturation protein		no	cp : cell process			16.5 : Explore ; 16.8 : Protect ; 16.13 : Shape ;	7642500, 15849754, 16850406, 19189487	no	2a : Function from experimental evidences in other organisms	2019-09-26	-2	2889691	2890209	519
10443	3	Clostridiaceae BL-3	70413881	CLOSTRIBL3_v1_12918	CDS	automatic/finished	spmA	Spore maturation protein A		no						no		2019-09-26	-1	2890244	2890819	576
10443	3	Clostridiales BL-4	70417071	CLOSTRIBL4_v1_2143	CDS	automatic/finished		Spore maturation protein A		no						no		2019-09-26	2	2147636	2148226	591
10443	3	Clostridiales BL-4	70417072	CLOSTRIBL4_v1_2144	CDS	automatic/finished	spmB	spore maturation protein		no	cp : cell process			16.5 : Explore ; 16.8 : Protect ; 16.13 : Shape ;	7642500, 15849754, 16850406, 19189487	no	2a : Function from experimental evidences in other organisms	2019-09-26	3	2148219	2148749	531
10443	3	Clostridiales BL-6	70418259	CLOSTRIBL6_v1_0920	CDS	automatic/finished		Spore maturation protein A		no						no		2019-09-26	3	953028	953633	606
10443	3	Clostridiales BL-6	70418260	CLOSTRIBL6_v1_0921	CDS	automatic/finished	spmB	spore maturation protein		no	cp : cell process			16.5 : Explore ; 16.8 : Protect ; 16.13 : Shape ;	7642500, 15849754, 16850406, 19189487	no	2a : Function from experimental evidences in other organisms	2019-09-26	1	953626	954147	522
1044939	1	Clostridiales BL-6	70420770	CLOSTRIBL6_v1_3431	CDS	automatic/finished		Ribose ABC transport system, permease protein RbsC (TC 3.A.1.2.1)		no						no		2019-09-26	3	3361311	3362330	1020
1044940	1	Clostridiales BL-6	70420769	CLOSTRIBL6_v1_3430	CDS	automatic/finished		ABC transporter permease		no						no		2019-09-26	3	3360297	3361298	1002
10450	3	Clostridiaceae BL-3	70413665	CLOSTRIBL3_v1_12702	CDS	automatic/finished	sleB	Spore cortex-lytic enzyme		no						no		2019-09-26	-2	2674483	2675181	699
10450	3	Clostridiales BL-4	70415708	CLOSTRIBL4_v1_0780	CDS	automatic/finished	sleB	Spore cortex-lytic enzyme		no						no		2019-09-26	-1	787639	788334	696
10450	3	Clostridiales BL-6	70420826	CLOSTRIBL6_v1_3487	CDS	automatic/finished		Spore cortex-lytic enzyme, lytic transglycosylase SleB		no						no		2019-09-26	2	3418736	3419470	735
10451	3	Clostridiaceae BL-3	70411681	CLOSTRIBL3_v1_10718	CDS	automatic/finished	spoIVA	morphogenetic stage IV sporulation protein		no	cp : cell process			16.5 : Explore ;	11160095, 17114257, 17427285, 24810258, 26387458, 28408070	no	2a : Function from experimental evidences in other organisms	2019-09-26	1	687019	688497	1479
10451	3	Clostridiales BL-4	70416842	CLOSTRIBL4_v1_1914	CDS	automatic/finished	spoIVA	morphogenetic stage IV sporulation protein		no	cp : cell process			16.5 : Explore ;	11160095, 17114257, 17427285, 24810258, 26387458, 28408070	no	2a : Function from experimental evidences in other organisms	2019-09-26	2	1922681	1924159	1479
10451	3	Clostridiales BL-6	70419072	CLOSTRIBL6_v1_1733	CDS	automatic/finished	spoIVA	morphogenetic stage IV sporulation protein		no	cp : cell process			16.5 : Explore ;	11160095, 17114257, 17427285, 24810258, 26387458, 28408070	no	2a : Function from experimental evidences in other organisms	2019-09-26	-2	1727587	1729065	1479
10452	2	Clostridiaceae BL-3	70410982	CLOSTRIBL3_v1_10019	CDS	automatic/finished	folEA	GTP cyclohydrolase I	3.5.4.16	no	e : enzyme			16.2 : Construct biomass (Anabolism) ; 16.3 : Control ;	1551827, 12559918, 14717702, 17032654, 31132310	no	2a : Function from experimental evidences in other organisms	2019-09-26	2	21563	22120	558
10452	2	Clostridiales BL-6	70417923	CLOSTRIBL6_v1_0584	CDS	automatic/finished	folEA	GTP cyclohydrolase I	3.5.4.16	no	e : enzyme			16.2 : Construct biomass (Anabolism) ; 16.3 : Control ;	1551827, 12559918, 14717702, 17032654, 31132310	no	2a : Function from experimental evidences in other organisms	2019-09-26	1	629320	629892	573
10455	1	Clostridiaceae BL-3	70411314	CLOSTRIBL3_v1_10351	CDS	automatic/finished	cheR	Chemotaxis protein methyltransferase	2.1.1.80	no						no		2019-09-26	3	378387	379160	774
10463	3	Clostridiaceae BL-3	70411099	CLOSTRIBL3_v1_10136	CDS	automatic/finished	mgsA	methylglyoxal synthase	4.2.3.3	no	e : enzyme			16.3 : Control ; 16.11 : Scavenge (Catabolism) ;	9489667, 10368300, 10715115, 11423008, 15489434, 21992469, 23894131, 28807600, 29514981	no	2a : Function from experimental evidences in other organisms	2019-09-26	3	146901	147266	366
10463	3	Clostridiales BL-4	70415585	CLOSTRIBL4_v1_0657	CDS	automatic/finished	mgsA	methylglyoxal synthase	4.2.3.3	no	e : enzyme			16.3 : Control ; 16.11 : Scavenge (Catabolism) ;	9489667, 10368300, 10715115, 11423008, 15489434, 21992469, 23894131, 28807600, 29514981	no	2a : Function from experimental evidences in other organisms	2019-09-26	-2	669522	669926	405
10463	3	Clostridiales BL-6	70417385	CLOSTRIBL6_v1_0046	CDS	automatic/finished	mgsA	methylglyoxal synthase	4.2.3.3	no	e : enzyme			16.3 : Control ; 16.11 : Scavenge (Catabolism) ;	9489667, 10368300, 10715115, 11423008, 15489434, 21992469, 23894131, 28807600, 29514981	no	2a : Function from experimental evidences in other organisms	2019-09-26	-2	47878	48282	405
10463	3	Clostridiales BL-6	70417604	CLOSTRIBL6_v1_0265	CDS	automatic/finished		Methylglyoxal synthase	4.2.3.3	no						no		2019-09-26	1	288595	289122	528
10466	1	Clostridiaceae BL-3	70412553	CLOSTRIBL3_v1_11590	CDS	automatic/finished	panB	3-methyl-2-oxobutanoate hydroxymethyltransferase	2.1.2.11	no						no		2019-09-26	1	1576375	1577196	822
10467	1	Clostridiaceae BL-3	70411785	CLOSTRIBL3_v1_10822	CDS	automatic/finished	panC	Pantothenate synthetase	6.3.2.1	no						no		2019-09-26	3	791682	792536	855
104734	2	Clostridiaceae BL-3	70412844	CLOSTRIBL3_v1_11881	CDS	validated/finished	adh	Alcohol dehydrogenase	1.1.1.1	no	e : enzyme	2 : Cytoplasmic			2308827, 21725006	no	2a : Function from experimental evidences in other organisms	2019-11-26 17:57:24	-1	1859405	1860568	1164
104734	2	Clostridiales BL-6	70417434	CLOSTRIBL6_v1_0095	CDS	validated/finished		putative Alcohol dehydrogenase	1.1.1.1	no	e : enzyme	2 : Cytoplasmic				no	3 : Putative function from multiple computational evidences	2019-12-13 10:13:10	-1	103379	104542	1164
10485	2	Clostridiaceae BL-3	70412537	CLOSTRIBL3_v1_11574	CDS	automatic/finished	gcvH	glycine cleavage system protein H (lipoyl acceptor protein)		no	e : enzyme			16.11 : Scavenge (Catabolism) ;	20882995, 21338421	no	2b : Function from indirect experimental evidences (e.g. phenotypes)	2019-09-26	-2	1557787	1558167	381
10485	2	Clostridiaceae BL-3	70414423	CLOSTRIBL3_v1_20285	CDS	automatic/finished	gcvH	glycine cleavage system protein H (lipoyl acceptor protein)		no	e : enzyme			16.11 : Scavenge (Catabolism) ;	20882995, 21338421	no	2b : Function from indirect experimental evidences (e.g. phenotypes)	2019-09-26	3	3416325	3416699	375
10485	2	Clostridiales BL-6	70418598	CLOSTRIBL6_v1_1259	CDS	automatic/finished	gcvH	glycine cleavage system protein H (lipoyl acceptor protein)		no	e : enzyme			16.11 : Scavenge (Catabolism) ;	20882995, 21338421	no	2b : Function from indirect experimental evidences (e.g. phenotypes)	2019-09-26	3	1296528	1296911	384
10489	3	Clostridiaceae BL-3	70411690	CLOSTRIBL3_v1_10727	CDS	automatic/finished	yugP	putative metal-dependent protease/peptidase		no	e : enzyme			16.3 : Control ; 16.6 : Maintain ;	15849754, 16704729, 16850406, 24383880	no	3 : Putative function from multiple computational evidences	2019-09-26	2	695747	696427	681
10489	3	Clostridiales BL-4	70416833	CLOSTRIBL4_v1_1905	CDS	automatic/finished		Peptidase		no						no		2019-09-26	3	1913415	1914119	705
10489	3	Clostridiales BL-6	70419081	CLOSTRIBL6_v1_1742	CDS	automatic/finished	yugP	Putative membrane protease YugP	3.4.24.-	no						no	3 : Putative function from multiple computational evidences	2019-09-26	-3	1737786	1738490	705
1049	1	Clostridiales BL-6	70420023	CLOSTRIBL6_v1_2684	CDS	automatic/finished	uxaC	uronate isomerase	5.3.1.12	no	e : enzyme	1 : Unknown	1.1.1.5 : D-galacturonate catabolism ; 1.1.1.7 : D-glucuronate catabolism ;	6.11 : Sugars ;	13794771, 4594308	no	2a : Function from experimental evidences in other organisms	2019-09-26	2	2625242	2626648	1407
10490	3	Clostridiaceae BL-3	70412519	CLOSTRIBL3_v1_11556	CDS	automatic/finished	bdhJ	NADH-dependent butanol dehydrogenase	1.1.1.-	no	e : enzyme			16.11 : Scavenge (Catabolism) ;	1385386, 2673038, 9643546, 11466286, 15317791	no	2a : Function from experimental evidences in other organisms	2019-09-26	-2	1536763	1537938	1176
10490	3	Clostridiales BL-4	70416146	CLOSTRIBL4_v1_1218	CDS	automatic/finished	bdhJ	NADH-dependent butanol dehydrogenase	1.1.1.-	no	e : enzyme			16.11 : Scavenge (Catabolism) ;	1385386, 2673038, 9643546, 11466286, 15317791	no	2a : Function from experimental evidences in other organisms	2019-09-26	-3	1234298	1235461	1164
10490	3	Clostridiales BL-6	70420773	CLOSTRIBL6_v1_3434	CDS	validated/finished	adh	Alcohol dehydrogenase	1.1.1.1	no	e : enzyme	2 : Cytoplasmic			9278503	no	2a : Function from experimental evidences in other organisms	2019-12-13 11:08:50	2	3364265	3365446	1182
10491	2	Clostridiaceae BL-3	70411010	CLOSTRIBL3_v1_10047	CDS	automatic/finished	yuzA	Uncharacterized membrane protein YuzA		no						no		2019-09-26	-2	52693	52908	216
10491	2	Clostridiaceae BL-3	70411771	CLOSTRIBL3_v1_10808	CDS	automatic/finished		conserved protein of unknown function		no	u : unknown	1 : Unknown				no	4 : Unknown function but conserved in other organisms	2019-09-26	-2	776923	777168	246
10491	2	Clostridiales BL-4	70415617	CLOSTRIBL4_v1_0689	CDS	automatic/finished	yuzA	Uncharacterized membrane protein YuzA		no						no		2019-09-26	2	698987	699208	222
10492	1	Clostridiaceae BL-3	70414672	CLOSTRIBL3_v1_20534	CDS	automatic/finished	maeM	two-component response regulator for malate metabolism [MaeL]		no	r : regulator			16.3 : Control ;	11717295, 12949159, 12949160, 22001508	no	2a : Function from experimental evidences in other organisms	2019-09-26	3	3676638	3677339	702
10499	1	Clostridiales BL-6	70418569	CLOSTRIBL6_v1_1230	CDS	automatic/finished	yuiF	Putative amino acid transporter YuiF		no						no	3 : Putative function from multiple computational evidences	2019-09-26	-2	1269430	1270734	1305
105	3	Clostridiaceae BL-3	70411300	CLOSTRIBL3_v1_10337	CDS	automatic/finished	glpK	glycerol kinase (sn-glycerol-3-phosphate generating)	2.7.1.30	no	e : enzyme			16.2 : Construct biomass (Anabolism) ;	9972264, 10920256, 11929549, 22720735	no	2a : Function from experimental evidences in other organisms	2019-09-26	3	360747	362240	1494
105	3	Clostridiales BL-4	70415858	CLOSTRIBL4_v1_0930	CDS	automatic/finished	glpK	Glycerol kinase 2	2.7.1.30	no						no		2019-09-26	1	946870	948375	1506
105	3	Clostridiales BL-6	70417994	CLOSTRIBL6_v1_0655	CDS	automatic/finished	glpK	Glycerol kinase	2.7.1.30	no						no		2019-09-26	1	696787	698259	1473
10508	1	Clostridiaceae BL-3	70414250	CLOSTRIBL3_v1_20112	CDS	automatic/finished		NifU domain-containing protein		no						no		2019-09-26	2	3233957	3234265	309
10512	2	Clostridiaceae BL-3	70411199	CLOSTRIBL3_v1_10236	CDS	automatic/finished	lipA	lipoyl synthase (lipoic acid synthetase)	2.8.1.8	no	e : enzyme			16.2 : Construct biomass (Anabolism) ; 16.3 : Control ;	15362861, 16835858, 19028902, 19820084, 25341020	no	2a : Function from experimental evidences in other organisms	2019-09-26	1	250723	251583	861
10512	2	Clostridiaceae BL-3	70412126	CLOSTRIBL3_v1_11163	CDS	automatic/finished	lipA	lipoyl synthase (lipoic acid synthetase)	2.8.1.8	no	e : enzyme			16.2 : Construct biomass (Anabolism) ; 16.3 : Control ;	15362861, 16835858, 19028902, 19820084, 25341020	no	2a : Function from experimental evidences in other organisms	2019-09-26	-2	1131493	1132356	864
10512	2	Clostridiaceae BL-3	70413176	CLOSTRIBL3_v1_12213	CDS	automatic/finished	lipA	lipoate synthase	2.8.1.-	no	e : enzyme	2 : Cytoplasmic	1.5.3.3 : Lipoate ; 7.1 : Cytoplasm ;	4.4 : Lipoate ;	12591875	no	2a : Function from experimental evidences in other organisms	2019-09-26	-1	2179196	2180047	852
10512	2	Clostridiales BL-6	70418602	CLOSTRIBL6_v1_1263	CDS	automatic/finished	lipA	lipoate synthase	2.8.1.-	no	e : enzyme	2 : Cytoplasmic	1.5.3.3 : Lipoate ; 7.1 : Cytoplasm ;	4.4 : Lipoate ;	12591875	no	2a : Function from experimental evidences in other organisms	2019-09-26	1	1300819	1301691	873
10518	1	Clostridiaceae BL-3	70413641	CLOSTRIBL3_v1_12678	CDS	automatic/finished	whiA	putative morphogen		no	r : regulator				10986251, 17603302, 19836336, 24097947	no	3 : Putative function from multiple computational evidences	2019-09-26	-1	2646890	2647840	951
10523	3	Clostridiaceae BL-3	70414343	CLOSTRIBL3_v1_20205	CDS	automatic/finished	pgm	phosphoglycerate mutase	5.4.2.12	no	e : enzyme			16.2 : Construct biomass (Anabolism) ;	9830105, 10869096, 12682299, 19193632, 22720735	no	2a : Function from experimental evidences in other organisms	2019-09-26	3	3324381	3325913	1533
10523	3	Clostridiales BL-4	70415415	CLOSTRIBL4_v1_0487	CDS	automatic/finished	pgm	phosphoglycerate mutase	5.4.2.12	no	e : enzyme			16.2 : Construct biomass (Anabolism) ;	9830105, 10869096, 12682299, 19193632, 22720735	no	2a : Function from experimental evidences in other organisms	2019-09-26	3	481914	483428	1515
10523	3	Clostridiales BL-6	70418052	CLOSTRIBL6_v1_0713	CDS	automatic/finished	pgm	phosphoglycerate mutase	5.4.2.12	no	e : enzyme			16.2 : Construct biomass (Anabolism) ;	9830105, 10869096, 12682299, 19193632, 22720735	no	2a : Function from experimental evidences in other organisms	2019-09-26	-1	761741	763258	1518
10525	1	Clostridiales BL-6	70417720	CLOSTRIBL6_v1_0381	fCDS	automatic/finished	zagA	fragment of zinc metallochaperone with GTPase activity, ZTP stimulated activity (part 1)		pseudo	f : factor			16.1 : Circulate ;	2013568, 6199843, 9811636, 12426338, 18344368, 19648245, 27060116, 27561249, 31132310	no	2a : Function from experimental evidences in other organisms	2019-09-26	2	419750	420676	927
10535	1	Clostridiaceae BL-3	70412001	CLOSTRIBL3_v1_11038	CDS	automatic/finished	glnL	two-component response regulator [GlnJ] for glutamine utilisation		no	r : regulator			16.3 : Control ;	11717295, 15995196	no	2a : Function from experimental evidences in other organisms	2019-09-26	-2	993253	994179	927
10537	1	Clostridiales BL-6	70420025	CLOSTRIBL6_v1_2686	CDS	automatic/finished		Adenosylmethionine-8-amino-7-oxononanoate aminotransferase	2.6.1.62	no						no		2019-09-26	-2	2627491	2628744	1254
10538	3	Clostridiaceae BL-3	70411257	CLOSTRIBL3_v1_10294	CDS	automatic/finished	bioB	Biotin synthase	2.8.1.6	no						no		2019-09-26	-2	310165	311151	987
10538	3	Clostridiales BL-4	70415723	CLOSTRIBL4_v1_0795	CDS	automatic/finished	bioB	Biotin synthase	2.8.1.6	no						no		2019-09-26	-2	800511	801479	969
10538	3	Clostridiales BL-6	70419122	CLOSTRIBL6_v1_1783	CDS	automatic/finished	bioB	Biotin synthase	2.8.1.6	no						no		2019-09-26	-1	1776794	1777786	993
10548	3	Clostridiaceae BL-3	70412046	CLOSTRIBL3_v1_11083	CDS	automatic/finished	lexA	transcriptional repressor of the SOS regulon		no	r : regulator			16.3 : Control ; 16.6 : Maintain ; 16.8 : Protect ;	14652736, 16267290, 16269821, 16855250, 17042786, 19684115, 24285298	no	2a : Function from experimental evidences in other organisms	2019-09-26	-1	1046492	1047100	609
10548	3	Clostridiaceae BL-3	70412824	CLOSTRIBL3_v1_11861	CDS	automatic/finished	lexA	LexA repressor	3.4.21.88	no						no		2019-09-26	3	1842120	1842731	612
10548	3	Clostridiales BL-4	70417227	CLOSTRIBL4_v1_2299	CDS	automatic/finished	lexA	LexA repressor	3.4.21.88	no						no		2019-09-26	1	2300293	2300877	585
10548	3	Clostridiales BL-6	70420191	CLOSTRIBL6_v1_2852	CDS	automatic/finished	lexA	LexA repressor	3.4.21.88	no						no		2019-09-26	2	2799098	2799685	588
10549	1	Clostridiaceae BL-3	70414106	CLOSTRIBL3_v1_13143	CDS	automatic/finished	lon	Lon protease 2	3.4.21.53	no						no		2019-09-26	-2	3106876	3108774	1899
10550	3	Clostridiaceae BL-3	70413395	CLOSTRIBL3_v1_12432	CDS	automatic/finished	lonA	class III heat-shock ATP-dependent LonA protease	3.4.21.53	no	e : enzyme			16.6 : Maintain ;	10411757, 11325926, 15987505, 18689473, 20600124, 21546913, 25538299, 26677871	no	2a : Function from experimental evidences in other organisms	2019-09-26	-1	2411018	2413339	2322
10550	3	Clostridiales BL-4	70416859	CLOSTRIBL4_v1_1931	CDS	automatic/finished	lonA	class III heat-shock ATP-dependent LonA protease	3.4.21.53	no	e : enzyme			16.6 : Maintain ;	10411757, 11325926, 15987505, 18689473, 20600124, 21546913, 25538299, 26677871	no	2a : Function from experimental evidences in other organisms	2019-09-26	3	1938867	1941239	2373
10550	3	Clostridiales BL-6	70418925	CLOSTRIBL6_v1_1586	CDS	automatic/finished	lonA	class III heat-shock ATP-dependent LonA protease	3.4.21.53	no	e : enzyme			16.6 : Maintain ;	10411757, 11325926, 15987505, 18689473, 20600124, 21546913, 25538299, 26677871	no	2a : Function from experimental evidences in other organisms	2019-09-26	2	1607753	1610200	2448
10552	2	Clostridiaceae BL-3	70411086	CLOSTRIBL3_v1_10123	CDS	automatic/finished	yhdE	putative septum formation protein		no	f : factor	1 : Unknown		16.13 : Shape ;	10841541	no	3 : Putative function from multiple computational evidences	2019-09-26	1	134830	135408	579
10552	2	Clostridiales BL-4	70415591	CLOSTRIBL4_v1_0663	CDS	automatic/finished	maf	nucleoside triphosphate pyrophosphatase; septum formation DNA-binding protein (multicopy associated filamentation)	3.6.1.9	no	e : enzyme			16.13 : Shape ;	10841541, 16216582, 21564336, 24210219	no	2a : Function from experimental evidences in other organisms	2019-09-26	-2	675471	676037	567
10555	3	Clostridiaceae BL-3	70414824	CLOSTRIBL3_v1_40046	CDS	automatic/finished	niaR	putative transcription repressor NiaR		no						no	3 : Putative function from multiple computational evidences	2019-09-26	2	3819509	3820024	516
10555	3	Clostridiales BL-4	70415090	CLOSTRIBL4_v1_0162	CDS	automatic/finished	niaR	putative transcription repressor NiaR		no						no	3 : Putative function from multiple computational evidences	2019-09-26	1	168508	169029	522
10555	3	Clostridiales BL-6	70418048	CLOSTRIBL6_v1_0709	CDS	automatic/finished	niaR	putative transcription repressor NiaR		no						no	3 : Putative function from multiple computational evidences	2019-09-26	-3	758496	759029	534
10556	1	Clostridiaceae BL-3	70413744	CLOSTRIBL3_v1_12781	CDS	automatic/finished		conserved protein of unknown function		no	u : unknown	1 : Unknown				no	4 : Unknown function but conserved in other organisms	2019-09-26	3	2749998	2750678	681
1057182	1	Clostridiales BL-6	70418131	CLOSTRIBL6_v1_0792	CDS	automatic/finished		conserved protein of unknown function		no	u : unknown	1 : Unknown				no	4 : Unknown function but conserved in other organisms	2019-09-26	1	832066	832752	687
10573	1	Clostridiaceae BL-3	70411194	CLOSTRIBL3_v1_10231	CDS	automatic/finished	acoA	acetoin dehydrogenase E1 component (TPP-dependent alpha subunit)	2.3.1.190, 1.1.1.303	no	e : enzyme			16.11 : Scavenge (Catabolism) ;	10368162, 11274109, 22714279	no	2a : Function from experimental evidences in other organisms	2019-09-26	1	245287	246252	966
10573	1	Clostridiaceae BL-3	70412124	CLOSTRIBL3_v1_11161	CDS	automatic/finished	acoA	acetoin dehydrogenase E1 component (TPP-dependent alpha subunit)	2.3.1.190, 1.1.1.303	no	e : enzyme			16.11 : Scavenge (Catabolism) ;	10368162, 11274109, 22714279	no	2a : Function from experimental evidences in other organisms	2019-09-26	-2	1128046	1129047	1002
10575	2	Clostridiaceae BL-3	70413246	CLOSTRIBL3_v1_12283	CDS	automatic/finished	pdaA	Delta-lactam-biosynthetic de-N-acetylase		no						no		2019-09-26	2	2248223	2249113	891
10575	2	Clostridiales BL-6	70420185	CLOSTRIBL6_v1_2846	CDS	automatic/finished		Uncharacterized 30.6 kDa protein in fumA 3'region	3.5.1.-	no						no		2019-09-26	-1	2793074	2793883	810
10578	1	Clostridiaceae BL-3	70414401	CLOSTRIBL3_v1_20263	CDS	automatic/finished	hypO	NAD(P)H-flavin oxidoreductase (nitroreductase)	1.5.1.39	no	e : enzyme			16.11 : Scavenge (Catabolism) ;	15252706, 20727918, 20862523, 22238377, 26415543, 31392514	no	2a : Function from experimental evidences in other organisms	2019-09-26	-1	3392090	3392764	675
10581	3	Clostridiaceae BL-3	70414495	CLOSTRIBL3_v1_20357	CDS	automatic/finished	yerC	transcriptional repressor - histidine operons		no	r : regulator				23504016, 26735940	no	2b : Function from indirect experimental evidences (e.g. phenotypes)	2019-09-26	2	3488600	3488893	294
10581	3	Clostridiales BL-4	70416862	CLOSTRIBL4_v1_1934	CDS	automatic/finished	yerC	transcriptional repressor - histidine operons		no	r : regulator				23504016, 26735940	no	2b : Function from indirect experimental evidences (e.g. phenotypes)	2019-09-26	2	1943246	1943575	330
10581	3	Clostridiales BL-6	70418928	CLOSTRIBL6_v1_1589	CDS	automatic/finished	yerC	transcriptional repressor - histidine operons		no	r : regulator				23504016, 26735940	no	2b : Function from indirect experimental evidences (e.g. phenotypes)	2019-09-26	2	1612214	1612534	321
1059	1	Clostridiales BL-6	70418103	CLOSTRIBL6_v1_0764	CDS	automatic/finished		Phage antirepressor Ant		no						no		2019-09-26	1	817504	818271	768
10594	1	Clostridiaceae BL-3	70413427	CLOSTRIBL3_v1_12464	CDS	automatic/finished	kamA	lysine 2,3-aminomutase	5.4.3.2	no	e : enzyme			16.8 : Protect ; 16.11 : Scavenge (Catabolism) ;	10629195, 10839984, 11148055, 17254853, 18307109, 21538109	no	2a : Function from experimental evidences in other organisms	2019-09-26	2	2441153	2442439	1287
106	2	Clostridiaceae BL-3	70413814	CLOSTRIBL3_v1_12851	CDS	automatic/finished	rpmEA	ribosomal protein L31		no	s : structure			16.2 : Construct biomass (Anabolism) ;	12682299, 15049826, 16014871, 16547061, 17163968, 17310068, 19648245, 20208344, 27561249	no	2a : Function from experimental evidences in other organisms	2019-09-26	1	2817193	2817405	213
106	2	Clostridiales BL-4	70416433	CLOSTRIBL4_v1_1505	CDS	automatic/finished	rpmEA	ribosomal protein L31		no	s : structure			16.2 : Construct biomass (Anabolism) ;	12682299, 15049826, 16014871, 16547061, 17163968, 17310068, 19648245, 20208344, 27561249	no	2a : Function from experimental evidences in other organisms	2019-09-26	3	1508775	1508978	204
10600	2	Clostridiaceae BL-3	70411786	CLOSTRIBL3_v1_10823	CDS	automatic/finished	yocS	Uncharacterized sodium-dependent transporter YocS		no						no		2019-09-26	3	792603	793559	957
10600	2	Clostridiaceae BL-3	70412234	CLOSTRIBL3_v1_11271	CDS	automatic/finished	yocS	Uncharacterized sodium-dependent transporter YocS		no						no		2019-09-26	-3	1238640	1239572	933
10600	2	Clostridiaceae BL-3	70412582	CLOSTRIBL3_v1_11619	CDS	automatic/finished	yocS	Uncharacterized sodium-dependent transporter YocS		no						no		2019-09-26	-3	1606701	1607675	975
10600	2	Clostridiales BL-4	70416531	CLOSTRIBL4_v1_1603	CDS	automatic/finished	yocS	putative sodium-dependent symporter		no	t : transporter			16.1 : Circulate ;	15849754, 16850406, 27766092	no	3 : Putative function from multiple computational evidences	2019-09-26	2	1603046	1604005	960
10605	1	Clostridiaceae BL-3	70414149	CLOSTRIBL3_v1_20011	CDS	automatic/finished	mcsB	protein arginine kinase	2.7.3.3	no	e : enzyme			16.3 : Control ;	16163393, 17380125, 19189946, 21622759, 25610436, 27749819	no	2a : Function from experimental evidences in other organisms	2019-09-26	3	3148920	3149957	1038
10606	1	Clostridiaceae BL-3	70414152	CLOSTRIBL3_v1_20014	CDS	automatic/finished	disA	diadenylate cyclase; DNA integrity scanning protein; cell cycle checkpoint DNA scanning protein		no	e : enzyme			16.3 : Control ; 16.6 : Maintain ;	16713562, 21566650, 24939848, 25616256, 27074767, 27150552, 28511132, 28961460, 29536659	no	2a : Function from experimental evidences in other organisms	2019-09-26	2	3153953	3155017	1065
10607	3	Clostridiaceae BL-3	70413886	CLOSTRIBL3_v1_12923	CDS	automatic/finished	ispF	2-C-methyl-D-erythritol-2,4-cyclodiphosphate synthase	4.6.1.12	no	e : enzyme			16.2 : Construct biomass (Anabolism) ;	9622350, 11997478, 12270818, 12682299, 17458547, 23840410	no	2a : Function from experimental evidences in other organisms	2019-09-26	1	2894905	2895393	489
10607	3	Clostridiaceae BL-3	70414155	CLOSTRIBL3_v1_20017	CDS	automatic/finished	ispD	2-C-methyl-D-erythritol 4-phosphate cytidylyltransferase, nonmevalonate isoprenoid pathway	2.7.7.60	no	e : enzyme			16.2 : Construct biomass (Anabolism) ;	12682299, 15044829, 15379557, 16533036, 17081012, 17458547, 23840410, 27821871	no	2a : Function from experimental evidences in other organisms	2019-09-26	2	3156911	3157609	699
10607	3	Clostridiales BL-4	70417216	CLOSTRIBL4_v1_2288	CDS	automatic/finished	ispF	2-C-methyl-D-erythritol-2,4-cyclodiphosphate synthase	4.6.1.12	no	e : enzyme			16.2 : Construct biomass (Anabolism) ;	9622350, 11997478, 12270818, 12682299, 17458547, 23840410	no	2a : Function from experimental evidences in other organisms	2019-09-26	-3	2289869	2290348	480
10607	3	Clostridiales BL-4	70417217	CLOSTRIBL4_v1_2289	CDS	automatic/finished	ispD	2-C-methyl-D-erythritol 4-phosphate cytidylyltransferase	2.7.7.60	no						no		2019-09-26	-1	2290345	2291040	696
10607	3	Clostridiales BL-6	70419607	CLOSTRIBL6_v1_2268	CDS	automatic/finished	ispF	2-C-methyl-D-erythritol-2,4-cyclodiphosphate synthase	4.6.1.12	no	e : enzyme			16.2 : Construct biomass (Anabolism) ;	9622350, 11997478, 12270818, 12682299, 17458547, 23840410	no	2a : Function from experimental evidences in other organisms	2019-09-26	-2	2272987	2273454	468
10607	3	Clostridiales BL-6	70419608	CLOSTRIBL6_v1_2269	CDS	automatic/finished	ispD	2-C-methyl-D-erythritol 4-phosphate cytidylyltransferase	2.7.7.60	no						no		2019-09-26	-3	2273451	2274155	705
10609	1	Clostridiaceae BL-3	70414159	CLOSTRIBL3_v1_20021	CDS	automatic/finished	sigH	RNA polymerase sigma-30 factor (sigma(H))		no	f : factor			16.3 : Control ;	12169614, 16339734, 25288929, 26712348	no	2a : Function from experimental evidences in other organisms	2019-09-26	1	3159625	3160266	642
10611	1	Clostridiaceae BL-3	70414171	CLOSTRIBL3_v1_20033	CDS	automatic/finished	rulS	K-turn RNA binding protein; alternative ribosomal protein L7A		no	s : structure			16.2 : Construct biomass (Anabolism) ; 16.8 : Protect ; 16.13 : Shape ;	11574053, 11948165, 17468242, 7657605, 22355167, 23249744, 24204571, 22720735	no	2a : Function from experimental evidences in other organisms	2019-09-26	3	3173067	3173309	243
10613	1	Clostridiaceae BL-3	70414212	CLOSTRIBL3_v1_20074	CDS	automatic/finished	cwlD	N-acetylmuramoyl-L-alanine amidase	3.5.1.28	no	e : enzyme			16.6 : Maintain ; 16.8 : Protect ; 16.13 : Shape ;	14679227, 16267290	no	2a : Function from experimental evidences in other organisms	2019-09-26	2	3197654	3198361	708
10614	3	Clostridiaceae BL-3	70413904	CLOSTRIBL3_v1_12941	CDS	automatic/finished	darA	signal transduction receptor, cyclic di-AMP binding		no	rc : receptor				10913081, 25433025, 31061098	no	2a : Function from experimental evidences in other organisms	2019-09-26	-3	2908164	2908493	330
10614	3	Clostridiales BL-4	70415737	CLOSTRIBL4_v1_0809	CDS	automatic/finished	darA	signal transduction receptor, cyclic di-AMP binding		no	rc : receptor				10913081, 25433025, 31061098	no	2a : Function from experimental evidences in other organisms	2019-09-26	-3	813281	813604	324
10614	3	Clostridiales BL-6	70420744	CLOSTRIBL6_v1_3405	CDS	automatic/finished	darA	signal transduction receptor, cyclic di-AMP binding		no	rc : receptor				10913081, 25433025, 31061098	no	2a : Function from experimental evidences in other organisms	2019-09-26	3	3336993	3337316	324
10616	1	Clostridiaceae BL-3	70413832	CLOSTRIBL3_v1_12869	CDS	automatic/finished	prtG	sporulation-specific protease		no	cp : cell process			16.5 : Explore ; 16.13 : Shape ;	10714992, 11040425, 16751597, 19060142, 19833771	no	2a : Function from experimental evidences in other organisms	2019-09-26	-2	2837767	2838654	888
10617	1	Clostridiaceae BL-3	70413831	CLOSTRIBL3_v1_12868	CDS	automatic/finished	veg	Protein Veg		no						no		2019-09-26	-2	2837323	2837559	237
10618	1	Clostridiaceae BL-3	70413826	CLOSTRIBL3_v1_12863	CDS	automatic/finished	ispE	4-(cytidine 5'-diphospho)-2-C-methyl-D-erythritol kinase	2.7.1.148	no	e : enzyme			16.2 : Construct biomass (Anabolism) ;	11361082, 12682299, 12771135, 17458547, 23840410	no	2a : Function from experimental evidences in other organisms	2019-09-26	-1	2830508	2831353	846
10619	1	Clostridiaceae BL-3	70413979	CLOSTRIBL3_v1_13016	CDS	automatic/finished	spoVG	regulator required for spore cortex synthesis (stage V sporulation)		no	r : regulator			16.3 : Control ; 16.13 : Shape ;	9733708, 10348850, 10648512, 16428420, 27048798	no	2a : Function from experimental evidences in other organisms	2019-09-26	-1	2982545	2982835	291
10620	3	Clostridiaceae BL-3	70413970	CLOSTRIBL3_v1_13007	CDS	automatic/finished	spoVT	transcriptional regulator of sporulation / germination		no	r : regulator			16.3 : Control ;	8755877, 15063493, 15939023, 16159768, 18996130, 22522895, 27790204	no	2a : Function from experimental evidences in other organisms	2019-09-26	-3	2970282	2970830	549
10620	3	Clostridiales BL-4	70415629	CLOSTRIBL4_v1_0701	CDS	automatic/finished	spoVT	transcriptional regulator of sporulation / germination		no	r : regulator			16.3 : Control ;	8755877, 15063493, 15939023, 16159768, 18996130, 22522895, 27790204	no	2a : Function from experimental evidences in other organisms	2019-09-26	-3	710300	710830	531
10620	3	Clostridiales BL-6	70420802	CLOSTRIBL6_v1_3463	CDS	automatic/finished	spoVT	transcriptional regulator of sporulation / germination		no	r : regulator			16.3 : Control ;	8755877, 15063493, 15939023, 16159768, 18996130, 22522895, 27790204	no	2a : Function from experimental evidences in other organisms	2019-09-26	-2	3393637	3394176	540
10621	3	Clostridiaceae BL-3	70413968	CLOSTRIBL3_v1_13005	CDS	automatic/finished	yabN	putative fusion methylase and nucleotide pyrophosphohydrolase		no	e : enzyme			16.6 : Maintain ; 16.8 : Protect ;	11178267	no	3 : Putative function from multiple computational evidences	2019-09-26	-2	2967097	2968542	1446
10621	3	Clostridiales BL-4	70417203	CLOSTRIBL4_v1_2275	CDS	automatic/finished		Nucleoside triphosphate pyrophosphohydrolase		no						no		2019-09-26	-1	2274517	2275188	672
10621	3	Clostridiales BL-6	70418274	CLOSTRIBL6_v1_0935	CDS	automatic/finished	mazG	Nucleoside triphosphate pyrophosphohydrolase/pyrophosphatase MazG	3.6.1.1, 3.6.1.9	no						no		2019-09-26	3	971916	972701	786
10622	2	Clostridiales BL-4	70415021	CLOSTRIBL4_v1_0093	CDS	automatic/finished	yabP	Sporulation protein YabP		no						no		2019-09-26	-1	103123	103404	282
10622	2	Clostridiales BL-6	70418277	CLOSTRIBL6_v1_0938	CDS	automatic/finished	yabP	Sporulation protein YabP		no						no		2019-09-26	2	973433	973714	282
10625	1	Clostridiaceae BL-3	70413956	CLOSTRIBL3_v1_12993	CDS	automatic/finished	coaX	pantothenate kinase type III	2.7.1.33	no	e : enzyme			16.2 : Construct biomass (Anabolism) ;	15795230, 16905099, 24784177	no	2a : Function from experimental evidences in other organisms	2019-09-26	-3	2955843	2956631	789
10626	1	Clostridiales BL-6	70417925	CLOSTRIBL6_v1_0586	CDS	automatic/finished	folB	Dihydroneopterin aldolase	4.1.2.25	no						no		2019-09-26	1	630730	631104	375
10627	1	Clostridiales BL-6	70417926	CLOSTRIBL6_v1_0587	CDS	automatic/finished		Dihydroneopterin aldolase	2.7.6.3, 2.5.1.15, 4.1.2.25	no						no		2019-09-26	2	631097	631582	486
10635	1	Clostridiaceae BL-3	70414393	CLOSTRIBL3_v1_20255	CDS	automatic/finished	rimI	ribosomal protein S18 alanine N-acetyltransferase	2.3.1.128	no	e : enzyme			16.6 : Maintain ;	2828880	no	2a : Function from experimental evidences in other organisms	2019-09-26	-1	3385493	3385969	477
10637	1	Clostridiaceae BL-3	70412833	CLOSTRIBL3_v1_11870	CDS	automatic/finished		Recombinational DNA repair protein RecT (prophage associated)		no						no		2019-09-26	-1	1848428	1849411	984
1064	2	Clostridiaceae BL-3	70412419	CLOSTRIBL3_v1_11456	CDS	automatic/finished		D-mannonate oxidoreductase	1.1.1.57	no						no		2019-09-26	-2	1428199	1429812	1614
1064	2	Clostridiales BL-6	70420689	CLOSTRIBL6_v1_3350	CDS	automatic/finished		D-mannonate oxidoreductase	1.1.1.57	no						no		2019-09-26	3	3278796	3280421	1626
10640	2	Clostridiaceae BL-3	70412567	CLOSTRIBL3_v1_11604	CDS	automatic/finished		conserved protein of unknown function		no	u : unknown	1 : Unknown				no	4 : Unknown function but conserved in other organisms	2019-09-26	-3	1590699	1591169	471
10640	2	Clostridiales BL-6	70419154	CLOSTRIBL6_v1_1815	CDS	automatic/finished		Purine-nucleoside phosphorylase		no						no		2019-09-26	-1	1805051	1805482	432
10643	3	Clostridiaceae BL-3	70412045	CLOSTRIBL3_v1_11082	CDS	automatic/finished	efpB	putative C-S lyase involved in a first step of EF-P modification		no	e : enzyme			16.11 : Scavenge (Catabolism) ;	22333191, 24610841, 29615499	no	3 : Putative function from multiple computational evidences	2019-09-26	2	1045139	1046422	1284
10643	3	Clostridiales BL-4	70416279	CLOSTRIBL4_v1_1351	CDS	automatic/finished		putative C-S lyase involved in a first step of EF-P modification		no				16.11 : Scavenge (Catabolism) ;		no	3 : Putative function from multiple computational evidences	2019-09-26	-2	1342437	1343714	1278
10643	3	Clostridiales BL-6	70418325	CLOSTRIBL6_v1_0986	CDS	automatic/finished		putative C-S lyase involved in a first step of EF-P modification		no				16.11 : Scavenge (Catabolism) ;		no	3 : Putative function from multiple computational evidences	2019-09-26	2	1017236	1018504	1269
10646	1	Clostridiaceae BL-3	70412004	CLOSTRIBL3_v1_11041	CDS	automatic/finished	gltT	proton/sodium-glutamate (aspartate) symport permease		no	t : transporter			16.1 : Circulate ;	8634258, 10588697, 11148213, 15849754, 16850406, 17673229, 25344233	no	2a : Function from experimental evidences in other organisms	2019-09-26	1	995719	997020	1302
10649	1	Clostridiaceae BL-3	70412522	CLOSTRIBL3_v1_11559	CDS	automatic/finished	glpT	sn-glycerol-3-phosphate permease		no	t : transporter			16.1 : Circulate ;	8012593, 11929549, 15849754, 16850406	no	2a : Function from experimental evidences in other organisms	2019-09-26	-1	1541336	1542670	1335
10649	1	Clostridiaceae BL-3	70412523	CLOSTRIBL3_v1_11560	CDS	automatic/finished	glpT	sn-glycerol-3-phosphate permease		no	t : transporter			16.1 : Circulate ;	8012593, 11929549, 15849754, 16850406	no	2a : Function from experimental evidences in other organisms	2019-09-26	-3	1542702	1544141	1440
1065	2	Clostridiaceae BL-3	70412961	CLOSTRIBL3_v1_11998	CDS	automatic/finished	kdgK	2-keto-3-deoxygluconate kinase	2.7.1.45	no	e : enzyme			16.2 : Construct biomass (Anabolism) ; 16.11 : Scavenge (Catabolism) ;	9846747, 10368143, 15039578	no	2a : Function from experimental evidences in other organisms	2019-09-26	1	1961386	1962333	948
1065	2	Clostridiales BL-4	70415657	CLOSTRIBL4_v1_0729	CDS	automatic/finished	kdgK	2-keto-3-deoxygluconate kinase	2.7.1.45	no	e : enzyme			16.2 : Construct biomass (Anabolism) ; 16.11 : Scavenge (Catabolism) ;	9846747, 10368143, 15039578	no	2a : Function from experimental evidences in other organisms	2019-09-26	1	734995	735951	957
10653	2	Clostridiaceae BL-3	70411256	CLOSTRIBL3_v1_10293	CDS	automatic/finished	citN	Citrate transporter		no						no		2019-09-26	1	308548	309846	1299
10653	2	Clostridiales BL-6	70417755	CLOSTRIBL6_v1_0416	CDS	automatic/finished	citN	Citrate transporter		no						no		2019-09-26	-3	454977	456377	1401
10653	2	Clostridiales BL-6	70419868	CLOSTRIBL6_v1_2529	CDS	automatic/finished	citN	Citrate transporter		no						no		2019-09-26	-3	2466174	2467478	1305
10657	1	Clostridiales BL-4	70416549	CLOSTRIBL4_v1_1621	CDS	automatic/finished	pxpI	putative D-5-oxoproline epimerase		no	e : enzyme			16.6 : Maintain ; 16.11 : Scavenge (Catabolism) ;	8186229, 9334321, 28830929	no	3 : Putative function from multiple computational evidences	2019-09-26	-2	1632171	1632956	786
10658	1	Clostridiaceae BL-3	70414738	CLOSTRIBL3_v1_30035	CDS	automatic/finished		Mannose-6-phosphate isomerase		no						no		2019-09-26	3	3738246	3738605	360
10668	2	Clostridiaceae BL-3	70411079	CLOSTRIBL3_v1_10116	CDS	automatic/finished	kimA	Potassium transporter KimA		no						no		2019-09-26	1	127897	129741	1845
10668	2	Clostridiaceae BL-3	70412700	CLOSTRIBL3_v1_11737	CDS	automatic/finished		cyclic di-AMP controlled and binding transporter of potassium (fragment)		no						no		2019-09-26	-3	1722537	1722983	447
10668	2	Clostridiales BL-6	70417868	CLOSTRIBL6_v1_0529	CDS	automatic/finished	kimA	Potassium transporter KimA		no						no		2019-09-26	-2	573805	575649	1845
10669	1	Clostridiaceae BL-3	70414664	CLOSTRIBL3_v1_20526	CDS	automatic/finished	maeN	Na+/malate symporter		no	t : transporter			16.1 : Circulate ;	11004162, 12949159, 15849754, 16850406, 17183219, 19087206, 19114526, 20011599	no	2a : Function from experimental evidences in other organisms	2019-09-26	2	3668264	3669580	1317
10674	1	Clostridiaceae BL-3	70413410	CLOSTRIBL3_v1_12447	CDS	automatic/finished		protein of unknown function		no	u : unknown	1 : Unknown				no	5 : Unknown function	2019-09-26	-1	2425226	2425489	264
10674	1	Clostridiaceae BL-3	70413411	CLOSTRIBL3_v1_12448	CDS	automatic/finished	gudP	glucarate transporter		no	t : transporter			16.1 : Circulate ;	12044674, 15849754, 16850406	no	2a : Function from experimental evidences in other organisms	2019-09-26	-3	2425395	2426612	1218
10676	1	Clostridiales BL-6	70418315	CLOSTRIBL6_v1_0976	CDS	automatic/finished		YwbE family protein		no						no		2019-09-26	2	1008785	1008988	204
10682	1	Clostridiaceae BL-3	70411976	CLOSTRIBL3_v1_11013	CDS	automatic/finished	dhaD	Glycerol dehydrogenase	1.1.1.6	no						no		2019-09-26	2	967166	968260	1095
10682	1	Clostridiaceae BL-3	70412685	CLOSTRIBL3_v1_11722	CDS	automatic/finished	gldA	glycerol dehydrogenase, NAD	1.1.1.6	no	e : enzyme	1 : Unknown	1.1.3.7 : Threonine catabolism ; 1.7.6.2 : Glycerol degradation II ;	6.2 : Amino acids and amines ;	8132480	no	2a : Function from experimental evidences in other organisms	2019-09-26	-2	1706539	1707630	1092
10684	2	Clostridiales BL-4	70416619	CLOSTRIBL4_v1_1691	CDS	automatic/finished		Amino acid ABC transporter permease		no						no		2019-09-26	1	1708225	1708941	717
10684	2	Clostridiales BL-6	70419413	CLOSTRIBL6_v1_2074	CDS	automatic/finished		Amino acid ABC transporter permease		no						no		2019-09-26	-1	2088218	2088931	714
10687	2	Clostridiales BL-4	70415509	CLOSTRIBL4_v1_0581	CDS	automatic/finished	gutB	glucitol (sorbitol) dehydrogenase	1.1.1.14	no	e : enzyme			16.11 : Scavenge (Catabolism) ;	1460002, 8195086, 8195087, 12897001, 19784641	no	2a : Function from experimental evidences in other organisms	2019-09-26	1	582616	583734	1119
10687	2	Clostridiales BL-6	70419611	CLOSTRIBL6_v1_2272	CDS	automatic/finished	ydjJ	putative iditol dehydrogenase	1.1.1.14	no	e : enzyme	1 : Unknown		16.11 : Scavenge (Catabolism) ;	12897001	no	3 : Putative function from multiple computational evidences	2019-09-26	-2	2276563	2277603	1041
10690	1	Clostridiales BL-4	70416180	CLOSTRIBL4_v1_1252	CDS	automatic/finished	yhfP	Putative quinone oxidoreductase YhfP	1.6.5.-	no						no	3 : Putative function from multiple computational evidences	2019-09-26	3	1263987	1264979	993
1072	3	Clostridiaceae BL-3	70412597	CLOSTRIBL3_v1_11634	CDS	automatic/finished	nikC	nickel transporter subunit ; membrane component of ABC superfamily		no	t : transporter	5 : Inner membrane protein	4.3.A.1.m : membrane component ; 4.S.143 : Ni++ ; 6.1 : Membrane ; 7.3 : Inner membrane ;	7.4 : Cations and iron carrying compounds ;	7934931	no	2a : Function from experimental evidences in other organisms	2019-09-26	-2	1618597	1619421	825
1072	3	Clostridiaceae BL-3	70412614	CLOSTRIBL3_v1_11651	CDS	automatic/finished	appC	oligopeptide ABC transporter (permease)		no	t : transporter			16.1 : Circulate ;	7997159, 15849754, 16850406, 26728191	no	2a : Function from experimental evidences in other organisms	2019-09-26	-3	1636167	1637078	912
1072	3	Clostridiaceae BL-3	70413373	CLOSTRIBL3_v1_12410	CDS	automatic/finished	appC	oligopeptide ABC transporter (permease)		no	t : transporter			16.1 : Circulate ;	7997159, 15849754, 16850406, 26728191	no	2a : Function from experimental evidences in other organisms	2019-09-26	-2	2389039	2389929	891
1072	3	Clostridiales BL-4	70417186	CLOSTRIBL4_v1_2258	CDS	automatic/finished	appC	oligopeptide ABC transporter (permease)		no	t : transporter			16.1 : Circulate ;	7997159, 15849754, 16850406, 26728191	no	2a : Function from experimental evidences in other organisms	2019-09-26	-1	2253628	2254536	909
1072	3	Clostridiales BL-6	70417858	CLOSTRIBL6_v1_0519	CDS	automatic/finished	appC	oligopeptide ABC transporter (permease)		no	t : transporter			16.1 : Circulate ;	7997159, 15849754, 16850406, 26728191	no	2a : Function from experimental evidences in other organisms	2019-09-26	-1	562370	563242	873
1072	3	Clostridiales BL-6	70418378	CLOSTRIBL6_v1_1039	CDS	automatic/finished	yliD	putative peptide transporter permease subunit: membrane component of ABC superfamily		no	t : transporter	5 : Inner membrane protein	1.2.3 : Proteins/peptides/glycopeptides ; 4.3.A.1.m : membrane component ; 6.1 : Membrane ; 7.3 : Inner membrane ;	16.1 : Circulate ; 7 : Transport and binding proteins ; 11.4 : Degradation of proteins, peptides, and glycopeptides ;		no	3 : Putative function from multiple computational evidences	2019-09-26	1	1066669	1067571	903
1072	3	Clostridiales BL-6	70419289	CLOSTRIBL6_v1_1950	CDS	automatic/finished	oppC	oligopeptide ABC transporter (permease)		no	t : transporter			16.1 : Circulate ;	1901616, 11401703, 15849754, 16850406, 26782429	no	2a : Function from experimental evidences in other organisms	2019-09-26	-1	1957544	1958497	954
1072	3	Clostridiales BL-6	70419906	CLOSTRIBL6_v1_2567	CDS	automatic/finished		Diguanylate cyclase		no						no		2019-09-26	3	2506800	2507627	828
1072	3	Clostridiales BL-6	70420724	CLOSTRIBL6_v1_3385	CDS	automatic/finished		Putative peptide transport system permease protein BruAb2_1032		no						no	3 : Putative function from multiple computational evidences	2019-09-26	-2	3312196	3313119	924
1072	3	Clostridiales BL-6	70420740	CLOSTRIBL6_v1_3401	CDS	automatic/finished	appC	oligopeptide ABC transporter (permease)		no	t : transporter			16.1 : Circulate ;	7997159, 15849754, 16850406, 26728191	no	2a : Function from experimental evidences in other organisms	2019-09-26	-1	3331475	3332374	900
10722	2	Clostridiaceae BL-3	70411316	CLOSTRIBL3_v1_10353	CDS	automatic/finished	cheC	CheY-P phosphatase CheC	3.-.-.-	no						no		2019-09-26	1	381256	381855	600
10722	2	Clostridiales BL-6	70420096	CLOSTRIBL6_v1_2757	CDS	automatic/finished		Chemotaxis protein CheC -- inhibitor of MCP methylation		no						no		2019-09-26	-2	2698387	2699010	624
10723	1	Clostridiales BL-6	70418391	CLOSTRIBL6_v1_1052	CDS	automatic/finished		Positive regulator of CheA protein activity (CheW)		no						no		2019-09-26	-3	1083222	1083764	543
10733	1	Clostridiaceae BL-3	70411393	CLOSTRIBL3_v1_10430	CDS	automatic/finished	fliE	Flagellar hook-basal body complex protein FliE		no						no		2019-09-26	3	454635	455018	384
10739	3	Clostridiaceae BL-3	70411688	CLOSTRIBL3_v1_10725	CDS	automatic/finished	defA	peptide deformylase	3.5.1.88	no	e : enzyme			16.2 : Construct biomass (Anabolism) ; 16.6 : Maintain ;	11429456, 16014871, 16207374	no	2a : Function from experimental evidences in other organisms	2019-09-26	1	694336	694797	462
10739	3	Clostridiaceae BL-3	70411860	CLOSTRIBL3_v1_10897	CDS	automatic/finished	def	Peptide deformylase 2	3.5.1.88	no						no		2019-09-26	2	862934	863386	453
10739	3	Clostridiaceae BL-3	70412115	CLOSTRIBL3_v1_11152	CDS	automatic/finished	def	Peptide deformylase 2	3.5.1.88	no						no		2019-09-26	1	1118329	1118805	477
10739	3	Clostridiales BL-4	70416831	CLOSTRIBL4_v1_1903	CDS	automatic/finished	defA	peptide deformylase	3.5.1.88	no	e : enzyme			16.2 : Construct biomass (Anabolism) ; 16.6 : Maintain ;	11429456, 16014871, 16207374	no	2a : Function from experimental evidences in other organisms	2019-09-26	1	1911973	1912446	474
10739	3	Clostridiales BL-6	70419083	CLOSTRIBL6_v1_1744	CDS	automatic/finished	defA	peptide deformylase	3.5.1.88	no	e : enzyme			16.2 : Construct biomass (Anabolism) ; 16.6 : Maintain ;	11429456, 16014871, 16207374	no	2a : Function from experimental evidences in other organisms	2019-09-26	-3	1739457	1739924	468
10740	1	Clostridiaceae BL-3	70411682	CLOSTRIBL3_v1_10719	CDS	automatic/finished		Protein YicC		no						no		2019-09-26	2	688817	689695	879
1076	2	Clostridiales BL-4	70414949	CLOSTRIBL4_v1_0021	CDS	automatic/finished		Transcriptional repressor		no						no		2019-09-26	-2	16614	17033	420
1076	2	Clostridiales BL-6	70417987	CLOSTRIBL6_v1_0648	CDS	automatic/finished		Transcriptional repressor		no						no		2019-09-26	2	690110	690514	405
10760	2	Clostridiaceae BL-3	70413671	CLOSTRIBL3_v1_12708	CDS	automatic/finished	yhcV	CBS domain-containing protein YhcV		no						no		2019-09-26	-2	2680951	2681373	423
10760	2	Clostridiales BL-6	70419233	CLOSTRIBL6_v1_1894	CDS	automatic/finished	yhcV	CBS domain-containing protein YhcV		no						no		2019-09-26	3	1894458	1894883	426
107663	1	Clostridiaceae BL-3	70412051	CLOSTRIBL3_v1_11088	CDS	automatic/finished		Acyl-synthetase, LuxE family protein		no						no		2019-09-26	-3	1051695	1053029	1335
107870	1	Clostridiaceae BL-3	70413232	CLOSTRIBL3_v1_12269	CDS	automatic/finished	metB	Cystathionine gamma-synthase	2.5.1.48	no						no		2019-09-26	2	2233448	2234620	1173
108	3	Clostridiaceae BL-3	70411108	CLOSTRIBL3_v1_10145	CDS	automatic/finished	obgE	ppGpp-binding GTPase involved in cell partitioning, DNA repair and ribosome assembly		no	e : enzyme			16.3 : Control ;	10781545, 12682299, 15325267, 15827604, 18689482, 20830302, 24844575, 26951678, 28357361	no	2a : Function from experimental evidences in other organisms	2019-09-26	2	153992	155266	1275
108	3	Clostridiales BL-4	70417035	CLOSTRIBL4_v1_2107	CDS	automatic/finished	obgE	ppGpp-binding GTPase involved in cell partitioning, DNA repair and ribosome assembly		no	e : enzyme			16.3 : Control ;	10781545, 12682299, 15325267, 15827604, 18689482, 20830302, 24844575, 26951678, 28357361	no	2a : Function from experimental evidences in other organisms	2019-09-26	-1	2115499	2116770	1272
108	3	Clostridiales BL-6	70418894	CLOSTRIBL6_v1_1555	CDS	automatic/finished	obgE	ppGpp-binding GTPase involved in cell partitioning, DNA repair and ribosome assembly		no	e : enzyme			16.3 : Control ;	10781545, 12682299, 15325267, 15827604, 18689482, 20830302, 24844575, 26951678, 28357361	no	2a : Function from experimental evidences in other organisms	2019-09-26	1	1579900	1581171	1272
10807	1	Clostridiaceae BL-3	70412318	CLOSTRIBL3_v1_11355	CDS	automatic/finished		Serine protease		no						no		2019-09-26	3	1329174	1329878	705
108163	1	Clostridiales BL-6	70418663	CLOSTRIBL6_v1_1324	CDS	automatic/finished		Glycosyltransferase WbuB		no						no		2019-09-26	2	1361501	1362742	1242
10829	1	Clostridiaceae BL-3	70412399	CLOSTRIBL3_v1_11436	CDS	automatic/finished	mtnK	Methylthioribose kinase	2.7.1.100	no						no		2019-09-26	-2	1404571	1405779	1209
1083	1	Clostridiaceae BL-3	70413471	CLOSTRIBL3_v1_12508	CDS	automatic/finished	adhR	HTH-type transcriptional regulator AdhR		no						no		2019-09-26	-1	2485151	2485525	375
10852	2	Clostridiaceae BL-3	70412695	CLOSTRIBL3_v1_11732	CDS	automatic/finished	aeeB	L-Ala-D/L-Glu epimerase	5.1.1.20	no	e : enzyme			16.5 : Explore ; 16.6 : Maintain ; 16.11 : Scavenge (Catabolism) ;	11747447, 11747448, 15101989	no	2a : Function from experimental evidences in other organisms	2019-09-26	-3	1718844	1719923	1080
10852	2	Clostridiales BL-4	70415984	CLOSTRIBL4_v1_1056	CDS	automatic/finished		L-Ala-D/L-Glu epimerase	5.1.1.20	no						no		2019-09-26	-1	1082380	1083471	1092
10858	2	Clostridiaceae BL-3	70412963	CLOSTRIBL3_v1_12000	CDS	automatic/finished	steT	Serine/threonine exchanger SteT		no						no		2019-09-26	3	1963611	1964945	1335
10858	2	Clostridiaceae BL-3	70413183	CLOSTRIBL3_v1_12220	CDS	automatic/finished	steT	Serine/threonine exchanger SteT		no						no		2019-09-26	-3	2184930	2186261	1332
10858	2	Clostridiales BL-6	70420140	CLOSTRIBL6_v1_2801	CDS	automatic/finished	steT	Serine/threonine exchanger SteT		no						no		2019-09-26	-2	2740216	2741529	1314
1086867	1	Clostridiaceae BL-3	70411851	CLOSTRIBL3_v1_10888	CDS	automatic/finished	mgl	L-methionine gamma-lyase	4.4.1.11	no						no		2019-09-26	3	852792	853970	1179
108786	1	Clostridiaceae BL-3	70412734	CLOSTRIBL3_v1_11771	CDS	automatic/finished		OPT oligopeptide transporter protein		no						no		2019-09-26	-2	1756360	1757943	1584
108787	1	Clostridiaceae BL-3	70412730	CLOSTRIBL3_v1_11767	CDS	automatic/finished	nicX	2,5-dihydroxypyridine 5,6-dioxygenase	1.13.11.9	no						no		2019-09-26	-2	1752649	1753590	942
108788	1	Clostridiaceae BL-3	70412731	CLOSTRIBL3_v1_11768	CDS	automatic/finished		conserved protein of unknown function		no	u : unknown	1 : Unknown				no	4 : Unknown function but conserved in other organisms	2019-09-26	-2	1753609	1754280	672
1088	1	Clostridiaceae BL-3	70413555	CLOSTRIBL3_v1_12592	CDS	automatic/finished		Type I restriction-modification system, specificity subunit S	3.1.21.3	no						no		2019-09-26	-1	2566538	2566900	363
1088	1	Clostridiaceae BL-3	70413562	CLOSTRIBL3_v1_12599	CDS	automatic/finished		Type I restriction-modification system, specificity subunit S	3.1.21.3	no						no		2019-09-26	-3	2570739	2571878	1140
10886	1	Clostridiaceae BL-3	70411491	CLOSTRIBL3_v1_10528	CDS	automatic/finished	yqaT	putative phage-related terminase large subunit; skin element		no	e : enzyme					no	3 : Putative function from multiple computational evidences	2019-09-26	1	533380	534723	1344
10897	1	Clostridiales BL-6	70419841	CLOSTRIBL6_v1_2502	CDS	automatic/finished	uxaB	tagaturonate reductase (altronate oxidoreductase)	1.1.1.58	no	e : enzyme			16.11 : Scavenge (Catabolism) ;	9579062, 9882655	no	2a : Function from experimental evidences in other organisms	2019-09-26	-3	2438760	2440358	1599
10897	1	Clostridiales BL-6	70420021	CLOSTRIBL6_v1_2682	CDS	automatic/finished	uxaB	Altronate oxidoreductase	1.1.1.58	no						no		2019-09-26	-3	2622570	2624039	1470
109	3	Clostridiaceae BL-3	70413227	CLOSTRIBL3_v1_12264	CDS	automatic/finished	queA	S-adenosylmethionine tRNA ribosyltransferase-isomerase	2.4.99.17	no	e : enzyme			16.2 : Construct biomass (Anabolism) ;	10939241, 15822125, 17083917, 10739928	no	2a : Function from experimental evidences in other organisms	2019-09-26	-3	2228763	2229788	1026
109	3	Clostridiales BL-4	70416877	CLOSTRIBL4_v1_1949	CDS	automatic/finished	queA	S-adenosylmethionine tRNA ribosyltransferase-isomerase	2.4.99.17	no	e : enzyme			16.2 : Construct biomass (Anabolism) ;	10939241, 15822125, 17083917, 10739928	no	2a : Function from experimental evidences in other organisms	2019-09-26	-2	1956144	1957190	1047
109	3	Clostridiales BL-6	70419050	CLOSTRIBL6_v1_1711	CDS	automatic/finished	queA	S-adenosylmethionine tRNA ribosyltransferase-isomerase	2.4.99.17	no	e : enzyme			16.2 : Construct biomass (Anabolism) ;	10939241, 15822125, 17083917, 10739928	no	2a : Function from experimental evidences in other organisms	2019-09-26	-2	1703851	1704888	1038
10915	3	Clostridiaceae BL-3	70414136	CLOSTRIBL3_v1_13173	CDS	automatic/finished		putative Extracellular matrix regulatory protein B		no						no	3 : Putative function from multiple computational evidences	2019-09-26	2	3131681	3131944	264
10915	3	Clostridiales BL-4	70415674	CLOSTRIBL4_v1_0746	CDS	automatic/finished		putative Extracellular matrix regulatory protein B		no						no	3 : Putative function from multiple computational evidences	2019-09-26	-2	750813	751091	279
10915	3	Clostridiales BL-6	70417344	CLOSTRIBL6_v1_0005	CDS	automatic/finished	remB	regulator of extracellular matrix formation		no	r : regulator			16.5 : Explore ;	19363116	no	2a : Function from experimental evidences in other organisms	2019-09-26	1	4054	4383	330
10916	1	Clostridiaceae BL-3	70414127	CLOSTRIBL3_v1_13164	CDS	automatic/finished	jag	Protein jag		no						no		2019-09-26	-2	3124978	3125604	627
10920	2	Clostridiaceae BL-3	70411374	CLOSTRIBL3_v1_10411	CDS	automatic/finished		Cellobiose 2-epimerase	5.1.3.11	no						no		2019-09-26	-2	438565	440595	2031
10920	2	Clostridiales BL-6	70417847	CLOSTRIBL6_v1_0508	CDS	automatic/finished		conserved protein of unknown function		no	u : unknown	1 : Unknown				no	4 : Unknown function but conserved in other organisms	2019-09-26	3	547299	549332	2034
10922	1	Clostridiaceae BL-3	70414259	CLOSTRIBL3_v1_20121	CDS	automatic/finished	yisV	putative PLP-dependent transcriptional regulator		no	r : regulator			16.3 : Control ;	15223311, 19383706	no	3 : Putative function from multiple computational evidences	2019-09-26	-2	3243649	3245106	1458
10924	1	Clostridiaceae BL-3	70412060	CLOSTRIBL3_v1_11097	CDS	automatic/finished	yqfU	putative integral inner membrane protein		no	m : membrane component				15849754, 16850406	no	3 : Putative function from multiple computational evidences	2019-09-26	1	1061302	1062159	858
1095	1	Clostridiales BL-6	70417995	CLOSTRIBL6_v1_0656	CDS	automatic/finished		Ribose ABC transport system, periplasmic ribose-binding protein RbsB (TC 3.A.1.2.1)		no						no		2019-09-26	1	698323	699348	1026
1096656	1	Clostridiales BL-6	70418780	CLOSTRIBL6_v1_1441	CDS	automatic/finished		Putative acetyltransferase		no						no	3 : Putative function from multiple computational evidences	2019-09-26	-2	1474288	1474818	531
1097047	1	Clostridiales BL-6	70420305	CLOSTRIBL6_v1_2966	CDS	automatic/finished		ABC transporter permease		no						no		2019-09-26	-1	2907839	2910154	2316
1097048	1	Clostridiales BL-6	70420302	CLOSTRIBL6_v1_2963	CDS	automatic/finished		Secretion protein HlyD		no						no		2019-09-26	-1	2905337	2906431	1095
1097050	1	Clostridiales BL-6	70419257	CLOSTRIBL6_v1_1918	CDS	automatic/finished		Type III restriction-modification system endonuclease		no						no		2019-09-26	3	1922775	1925735	2961
1097284	1	Clostridiales BL-6	70420306	CLOSTRIBL6_v1_2967	CDS	automatic/finished		TetR/AcrR family transcriptional regulator		no						no		2019-09-26	3	2910198	2910692	495
1097517	1	Clostridiales BL-6	70417426	CLOSTRIBL6_v1_0087	CDS	automatic/finished		conserved protein of unknown function		no	u : unknown	1 : Unknown				no	4 : Unknown function but conserved in other organisms	2019-09-26	2	95159	95635	477
1097540	1	Clostridiaceae BL-3	70413455	CLOSTRIBL3_v1_12492	CDS	automatic/finished		conserved protein of unknown function		no	u : unknown	1 : Unknown				no	4 : Unknown function but conserved in other organisms	2019-09-26	-3	2469261	2469944	684
109778	1	Clostridiaceae BL-3	70412441	CLOSTRIBL3_v1_11478	CDS	automatic/finished		Flavodoxin		no						no		2019-09-26	-3	1451481	1451846	366
10981	1	Clostridiaceae BL-3	70413843	CLOSTRIBL3_v1_12880	CDS	automatic/finished		Putative 3-methyladenine DNA glycosylase	3.2.2.-	no						no	3 : Putative function from multiple computational evidences	2019-09-26	3	2850219	2850830	612
10997	2	Clostridiales BL-4	70415193	CLOSTRIBL4_v1_0265	CDS	automatic/finished	ywcD	Uncharacterized membrane protein YwcD		no						no		2019-09-26	1	265675	266094	420
10997	2	Clostridiales BL-6	70420507	CLOSTRIBL6_v1_3168	CDS	automatic/finished	gtcA	Cell wall teichoic acid glycosylation protein GtcA		no						no		2019-09-26	2	3102512	3102934	423
1099819	1	Clostridiales BL-4	70415177	CLOSTRIBL4_v1_0249	CDS	automatic/finished		Putative sodium/glutamate symporter		no						no	3 : Putative function from multiple computational evidences	2019-09-26	2	246485	247882	1398
11	3	Clostridiaceae BL-3	70411088	CLOSTRIBL3_v1_10125	CDS	automatic/finished	mreB	cell-shape determining protein		no	cp : cell process			16.13 : Shape ;	14588250, 15745453, 15922599, 16322744, 16885474, 17064365, 17513368, 22166997, 24550515, 27376153, 30775967, 28589952, 29469806	no	2a : Function from experimental evidences in other organisms	2019-09-26	3	136131	137141	1011
11	3	Clostridiaceae BL-3	70411167	CLOSTRIBL3_v1_10204	CDS	automatic/finished	dnaK	molecular chaperone, ATP-dependent		no	f : factor			16.6 : Maintain ; 16.8 : Protect ;	10074100, 12224648, 12799007, 17407764, 22938038, 25355936, 27148221	no	2a : Function from experimental evidences in other organisms	2019-09-26	3	215517	217409	1893
11	3	Clostridiaceae BL-3	70413786	CLOSTRIBL3_v1_12823	CDS	automatic/finished	mbl	MreB-like morphogen		no	f : factor			16.13 : Shape ;	11290328, 12530960, 14588250, 15745453, 17064365, 19659933, 21091501, 23879732, 27215790	no	2a : Function from experimental evidences in other organisms	2019-09-26	-1	2792327	2793358	1032
11	3	Clostridiales BL-4	70415590	CLOSTRIBL4_v1_0662	CDS	automatic/finished	mreB	cell-shape determining protein		no	cp : cell process			16.13 : Shape ;	14588250, 15745453, 15922599, 16322744, 16885474, 17064365, 17513368, 22166997, 24550515, 27376153, 30775967, 28589952, 29469806	no	2a : Function from experimental evidences in other organisms	2019-09-26	-1	674395	675444	1050
11	3	Clostridiales BL-4	70415789	CLOSTRIBL4_v1_0861	CDS	automatic/finished	dnaK	molecular chaperone, ATP-dependent		no	f : factor			16.6 : Maintain ; 16.8 : Protect ;	10074100, 12224648, 12799007, 17407764, 22938038, 25355936, 27148221	no	2a : Function from experimental evidences in other organisms	2019-09-26	-1	870373	872238	1866
11	3	Clostridiales BL-4	70416463	CLOSTRIBL4_v1_1535	CDS	automatic/finished	mbl	Cell shape-determining protein Mbl		no						no		2019-09-26	2	1545161	1546189	1029
11	3	Clostridiales BL-6	70417390	CLOSTRIBL6_v1_0051	CDS	automatic/finished	mreB	cell-shape determining protein		no	cp : cell process			16.13 : Shape ;	14588250, 15745453, 15922599, 16322744, 16885474, 17064365, 17513368, 22166997, 24550515, 27376153, 30775967, 28589952, 29469806	no	2a : Function from experimental evidences in other organisms	2019-09-26	-2	52888	54048	1161
11	3	Clostridiales BL-6	70417523	CLOSTRIBL6_v1_0184	CDS	automatic/finished	dnaK	molecular chaperone, ATP-dependent		no	f : factor			16.6 : Maintain ; 16.8 : Protect ;	10074100, 12224648, 12799007, 17407764, 22938038, 25355936, 27148221	no	2a : Function from experimental evidences in other organisms	2019-09-26	3	201555	203435	1881
11	3	Clostridiales BL-6	70419169	CLOSTRIBL6_v1_1830	CDS	automatic/finished	mbl	Cell shape-determining protein Mbl		no						no		2019-09-26	-1	1818779	1819816	1038
110	3	Clostridiaceae BL-3	70411723	CLOSTRIBL3_v1_10760	CDS	automatic/finished	trmD	tRNA(m1G37)methyltransferase	2.1.1.228	no	e : enzyme			16.2 : Construct biomass (Anabolism) ; 16.6 : Maintain ;	10094308, 11532950, 12682299, 12773376, 15060037, 27881678, 28601227	no	2a : Function from experimental evidences in other organisms	2019-09-26	3	727263	727991	729
110	3	Clostridiales BL-4	70415073	CLOSTRIBL4_v1_0145	CDS	automatic/finished	trmD	tRNA(m1G37)methyltransferase	2.1.1.228	no	e : enzyme			16.2 : Construct biomass (Anabolism) ; 16.6 : Maintain ;	10094308, 11532950, 12682299, 12773376, 15060037, 27881678, 28601227	no	2a : Function from experimental evidences in other organisms	2019-09-26	-1	155092	155838	747
110	3	Clostridiales BL-6	70419448	CLOSTRIBL6_v1_2109	CDS	automatic/finished	trmD	tRNA(m1G37)methyltransferase	2.1.1.228	no	e : enzyme			16.2 : Construct biomass (Anabolism) ; 16.6 : Maintain ;	10094308, 11532950, 12682299, 12773376, 15060037, 27881678, 28601227	no	2a : Function from experimental evidences in other organisms	2019-09-26	-3	2123811	2124554	744
1100456	1	Clostridiales BL-4	70415400	CLOSTRIBL4_v1_0472	CDS	automatic/finished		Glycosyltransferase family 2 protein		no						no		2019-09-26	-2	466674	467732	1059
1100634	1	Clostridiales BL-6	70420236	CLOSTRIBL6_v1_2897	CDS	automatic/finished		Site-specific DNA-methyltransferase (adenine-specific)	2.1.1.72	no						no		2019-09-26	2	2844020	2844823	804
1100635	1	Clostridiales BL-6	70420237	CLOSTRIBL6_v1_2898	CDS	automatic/finished		conserved protein of unknown function		no	u : unknown	1 : Unknown				no	4 : Unknown function but conserved in other organisms	2019-09-26	-1	2844824	2846851	2028
1101005	1	Clostridiales BL-4	70415746	CLOSTRIBL4_v1_0818	CDS	automatic/finished		conserved membrane protein of unknown function		no	u : unknown	1 : Unknown				no	4 : Unknown function but conserved in other organisms	2019-09-26	-3	823085	824500	1416
11024	3	Clostridiaceae BL-3	70413097	CLOSTRIBL3_v1_12134	CDS	automatic/finished		Site-2 protease family protein		no						no		2019-09-26	-2	2103823	2104473	651
11024	3	Clostridiales BL-4	70416815	CLOSTRIBL4_v1_1887	CDS	automatic/finished		Site-2 protease family protein		no						no		2019-09-26	3	1898772	1899464	693
11024	3	Clostridiales BL-6	70419098	CLOSTRIBL6_v1_1759	CDS	automatic/finished		Peptidase, M50 family	3.4.24.-	no						no		2019-09-26	-2	1752598	1753299	702
1108490	1	Clostridiaceae BL-3	70413702	CLOSTRIBL3_v1_12739	CDS	automatic/finished		conserved protein of unknown function		no	u : unknown	1 : Unknown				no	4 : Unknown function but conserved in other organisms	2019-09-26	-1	2715344	2715490	147
11088	1	Clostridiales BL-6	70418795	CLOSTRIBL6_v1_1456	CDS	automatic/finished		SLT domain-containing protein		no						no		2019-09-26	1	1489894	1490625	732
1110752	1	Clostridiaceae BL-3	70414527	CLOSTRIBL3_v1_20389	CDS	automatic/finished		conserved protein of unknown function		no	u : unknown	1 : Unknown				no	4 : Unknown function but conserved in other organisms	2019-09-26	3	3518529	3518996	468
1111156	1	Clostridiaceae BL-3	70414703	CLOSTRIBL3_v1_20565	CDS	automatic/finished		protein of unknown function		no	u : unknown	1 : Unknown				no	5 : Unknown function	2019-09-26	-3	3706173	3706289	117
1111157	1	Clostridiaceae BL-3	70414702	CLOSTRIBL3_v1_20564	CDS	automatic/finished		protein of unknown function		no	u : unknown	1 : Unknown				no	5 : Unknown function	2019-09-26	-3	3705336	3705473	138
1111820	1	Clostridiaceae BL-3	70411467	CLOSTRIBL3_v1_10504	CDS	automatic/finished		protein of unknown function		no	u : unknown	1 : Unknown				no	5 : Unknown function	2019-09-26	3	521406	521627	222
1111870	1	Clostridiaceae BL-3	70414810	CLOSTRIBL3_v1_40032	CDS	automatic/finished		conserved protein of unknown function		no	u : unknown	1 : Unknown				no	4 : Unknown function but conserved in other organisms	2019-09-26	2	3806243	3806428	186
1111995	1	Clostridiaceae BL-3	70413028	CLOSTRIBL3_v1_12065	CDS	automatic/finished		protein of unknown function		no	u : unknown	1 : Unknown				no	5 : Unknown function	2019-09-26	3	2036721	2036939	219
1112001	1	Clostridiaceae BL-3	70413543	CLOSTRIBL3_v1_12580	CDS	automatic/finished		protein of unknown function		no	u : unknown	1 : Unknown				no	5 : Unknown function	2019-09-26	-3	2555166	2555318	153
1112007	1	Clostridiaceae BL-3	70411221	CLOSTRIBL3_v1_10258	CDS	automatic/finished		ABC transmembrane type-1 domain-containing protein		no						no		2019-09-26	1	271966	272178	213
1112009	1	Clostridiaceae BL-3	70414680	CLOSTRIBL3_v1_20542	CDS	automatic/finished		protein of unknown function		no	u : unknown	1 : Unknown				no	5 : Unknown function	2019-09-26	3	3684078	3684221	144
1112101	1	Clostridiaceae BL-3	70414216	CLOSTRIBL3_v1_20078	CDS	automatic/finished		conserved exported protein of unknown function		no	u : unknown	1 : Unknown				no	4 : Unknown function but conserved in other organisms	2019-09-26	2	3202253	3203020	768
1112102	1	Clostridiaceae BL-3	70414217	CLOSTRIBL3_v1_20079	CDS	automatic/finished		Tetratricopeptide repeat protein		no						no		2019-09-26	3	3203013	3204224	1212
1112103	1	Clostridiaceae BL-3	70414222	CLOSTRIBL3_v1_20084	CDS	automatic/finished		conserved protein of unknown function		no	u : unknown	1 : Unknown				no	4 : Unknown function but conserved in other organisms	2019-09-26	2	3207380	3208627	1248
1112112	1	Clostridiaceae BL-3	70412808	CLOSTRIBL3_v1_11845	CDS	automatic/finished		conserved protein of unknown function		no	u : unknown	1 : Unknown				no	4 : Unknown function but conserved in other organisms	2019-09-26	-1	1831415	1831573	159
1112125	1	Clostridiaceae BL-3	70414624	CLOSTRIBL3_v1_20486	CDS	automatic/finished	lytC	N-acetylmuramoyl-L-alanine amidase LytC	3.5.1.28	no						no		2019-09-26	2	3634841	3636301	1461
1112125	1	Clostridiaceae BL-3	70414630	CLOSTRIBL3_v1_20492	CDS	automatic/finished	lytC	N-acetylmuramoyl-L-alanine amidase LytC	3.5.1.28	no						no		2019-09-26	2	3642017	3643477	1461
1112157	1	Clostridiaceae BL-3	70412928	CLOSTRIBL3_v1_11965	CDS	automatic/finished		SGNH_hydro domain-containing protein		no						no		2019-09-26	2	1924694	1926439	1746
1112163	1	Clostridiaceae BL-3	70414514	CLOSTRIBL3_v1_20376	CDS	automatic/finished		conserved protein of unknown function		no	u : unknown	1 : Unknown				no	4 : Unknown function but conserved in other organisms	2019-09-26	3	3507765	3508106	342
1112168	1	Clostridiaceae BL-3	70414350	CLOSTRIBL3_v1_20212	CDS	automatic/finished		HTH merR-type domain-containing protein		no						no		2019-09-26	3	3332481	3333317	837
1112202	1	Clostridiaceae BL-3	70413074	CLOSTRIBL3_v1_12111	CDS	automatic/finished		conserved protein of unknown function		no	u : unknown	1 : Unknown				no	4 : Unknown function but conserved in other organisms	2019-09-26	-3	2082966	2083397	432
1112203	1	Clostridiaceae BL-3	70413072	CLOSTRIBL3_v1_12109	CDS	automatic/finished	vgb	Virginiamycin B lyase	4.2.99.-	no						no		2019-09-26	-2	2081356	2082114	759
1112213	1	Clostridiaceae BL-3	70411072	CLOSTRIBL3_v1_10109	CDS	automatic/finished		Flavoprotein		no						no		2019-09-26	2	120923	121729	807
1112214	1	Clostridiaceae BL-3	70411083	CLOSTRIBL3_v1_10120	CDS	automatic/finished		N-acetyltransferase domain-containing protein		no						no		2019-09-26	2	133100	133603	504
1112215	1	Clostridiaceae BL-3	70411100	CLOSTRIBL3_v1_10137	CDS	automatic/finished		Endopeptidase		no						no		2019-09-26	3	147345	147788	444
1112216	1	Clostridiaceae BL-3	70411365	CLOSTRIBL3_v1_10402	CDS	automatic/finished		Malate permease		no						no		2019-09-26	-3	428385	429296	912
1112217	1	Clostridiaceae BL-3	70411162	CLOSTRIBL3_v1_10199	CDS	automatic/finished		conserved protein of unknown function		no	u : unknown	1 : Unknown				no	4 : Unknown function but conserved in other organisms	2019-09-26	3	209967	210290	324
1112222	1	Clostridiaceae BL-3	70411013	CLOSTRIBL3_v1_10050	CDS	automatic/finished		conserved membrane protein of unknown function		no	u : unknown	1 : Unknown				no	4 : Unknown function but conserved in other organisms	2019-09-26	2	54995	55366	372
1112224	1	Clostridiaceae BL-3	70412741	CLOSTRIBL3_v1_11778	CDS	automatic/finished		Esterase		no						no		2019-09-26	-1	1765961	1766731	771
1112226	1	Clostridiaceae BL-3	70412565	CLOSTRIBL3_v1_11602	CDS	automatic/finished		Alkanesulfonates-binding protein		no						no		2019-09-26	-1	1588415	1589482	1068
1112260	1	Clostridiaceae BL-3	70411538	CLOSTRIBL3_v1_10575	CDS	automatic/finished	epsF	Type II secretion system protein F		no						no		2019-09-26	3	566703	567920	1218
1112261	1	Clostridiaceae BL-3	70411541	CLOSTRIBL3_v1_10578	CDS	automatic/finished		DNA helicase		no						no		2019-09-26	1	568822	569292	471
1112262	1	Clostridiaceae BL-3	70411543	CLOSTRIBL3_v1_10580	CDS	automatic/finished		conserved protein of unknown function		no	u : unknown	1 : Unknown				no	4 : Unknown function but conserved in other organisms	2019-09-26	1	569755	570162	408
1112263	1	Clostridiaceae BL-3	70411544	CLOSTRIBL3_v1_10581	CDS	automatic/finished		conserved protein of unknown function		no	u : unknown	1 : Unknown				no	4 : Unknown function but conserved in other organisms	2019-09-26	2	570164	570895	732
1112268	1	Clostridiaceae BL-3	70414776	CLOSTRIBL3_v1_30073	CDS	automatic/finished		conserved protein of unknown function		no	u : unknown	1 : Unknown				no	4 : Unknown function but conserved in other organisms	2019-09-26	-3	3776976	3777404	429
1112269	1	Clostridiaceae BL-3	70414775	CLOSTRIBL3_v1_30072	CDS	automatic/finished		Nucleotidyltransferase domain-containing protein		no						no		2019-09-26	-1	3776537	3776935	399
1112271	1	Clostridiaceae BL-3	70411584	CLOSTRIBL3_v1_10621	CDS	automatic/finished	cca	Multifunctional CCA protein		no						no		2019-09-26	3	599250	600443	1194
1112276	1	Clostridiaceae BL-3	70411607	CLOSTRIBL3_v1_10644	CDS	automatic/finished		conserved protein of unknown function		no	u : unknown	1 : Unknown				no	4 : Unknown function but conserved in other organisms	2019-09-26	3	617721	617957	237
1112277	1	Clostridiaceae BL-3	70411836	CLOSTRIBL3_v1_10873	CDS	automatic/finished		Lantibiotic transport permease protein		no						no		2019-09-26	3	837972	838727	756
1112278	1	Clostridiaceae BL-3	70411838	CLOSTRIBL3_v1_10875	CDS	automatic/finished		Histidine kinase	2.7.13.3	no						no		2019-09-26	1	839395	840774	1380
1112281	1	Clostridiaceae BL-3	70411632	CLOSTRIBL3_v1_10669	CDS	automatic/finished		Photosystem reaction center subunit H		no						no		2019-09-26	1	638935	639429	495
1112296	1	Clostridiaceae BL-3	70412922	CLOSTRIBL3_v1_11959	CDS	automatic/finished		conserved exported protein of unknown function		no	u : unknown	1 : Unknown				no	4 : Unknown function but conserved in other organisms	2019-09-26	3	1918338	1918595	258
1112296	1	Clostridiaceae BL-3	70414693	CLOSTRIBL3_v1_20555	CDS	automatic/finished		exported protein of unknown function		no	u : unknown	1 : Unknown				no	5 : Unknown function	2019-09-26	3	3694092	3694397	306
1112304	1	Clostridiaceae BL-3	70414729	CLOSTRIBL3_v1_30026	CDS	automatic/finished		conserved protein of unknown function		no	u : unknown	1 : Unknown				no	4 : Unknown function but conserved in other organisms	2019-09-26	3	3734850	3735158	309
1112326	1	Clostridiaceae BL-3	70412011	CLOSTRIBL3_v1_11048	CDS	automatic/finished		conserved protein of unknown function		no	u : unknown	1 : Unknown				no	4 : Unknown function but conserved in other organisms	2019-09-26	-2	1003693	1004079	387
1112327	1	Clostridiaceae BL-3	70411259	CLOSTRIBL3_v1_10296	CDS	automatic/finished		RNA polymerase subunit sigma-24		no						no		2019-09-26	-3	313080	313607	528
1112332	1	Clostridiaceae BL-3	70413927	CLOSTRIBL3_v1_12964	CDS	automatic/finished		conserved protein of unknown function		no	u : unknown	1 : Unknown				no	4 : Unknown function but conserved in other organisms	2019-09-26	-3	2928753	2929970	1218
1112360	2	Clostridiaceae BL-3	70412269	CLOSTRIBL3_v1_11306	CDS	automatic/finished		Putative FAD-linked oxidoreductase	1.-.-.-	no						no	3 : Putative function from multiple computational evidences	2019-09-26	2	1283534	1284916	1383
1112360	2	Clostridiaceae BL-3	70412447	CLOSTRIBL3_v1_11484	CDS	automatic/finished		Putative FAD-linked oxidoreductase	1.-.-.-	no						no	3 : Putative function from multiple computational evidences	2019-09-26	-2	1457566	1458948	1383
1112360	2	Clostridiaceae BL-3	70412449	CLOSTRIBL3_v1_11486	CDS	validated/finished		putative D-lactate dehydrogenase (acceptor)		no	rc : receptor	2 : Cytoplasmic			9389475, 10601217, 15803647	no	3 : Putative function from multiple computational evidences	2019-11-23 15:03:50	-1	1461251	1462666	1416
1112360	2	Clostridiales BL-6	70420158	CLOSTRIBL6_v1_2819	CDS	automatic/finished		FAD-binding oxidoreductase		no						no		2019-09-26	-1	2759720	2761123	1404
1112360	2	Clostridiales BL-6	70420161	CLOSTRIBL6_v1_2822	CDS	automatic/finished		FAD-binding oxidoreductase		no						no		2019-09-26	3	2763993	2765399	1407
1112377	1	Clostridiaceae BL-3	70413510	CLOSTRIBL3_v1_12547	CDS	automatic/finished		conserved protein of unknown function		no	u : unknown	1 : Unknown				no	4 : Unknown function but conserved in other organisms	2019-09-26	-3	2519121	2519306	186
1112377	1	Clostridiaceae BL-3	70413935	CLOSTRIBL3_v1_12972	CDS	automatic/finished		conserved protein of unknown function		no	u : unknown	1 : Unknown				no	4 : Unknown function but conserved in other organisms	2019-09-26	1	2933950	2934135	186
1112377	1	Clostridiaceae BL-3	70414477	CLOSTRIBL3_v1_20339	CDS	automatic/finished		conserved protein of unknown function		no	u : unknown	1 : Unknown				no	4 : Unknown function but conserved in other organisms	2019-09-26	-1	3470474	3470659	186
1112380	1	Clostridiaceae BL-3	70413104	CLOSTRIBL3_v1_12141	CDS	automatic/finished	acoC	Dihydrolipoyllysine-residue acetyltransferase component of acetoin cleaving system	2.3.1.12	no						no		2019-09-26	-1	2108816	2109832	1017
1112391	1	Clostridiaceae BL-3	70413771	CLOSTRIBL3_v1_12808	CDS	automatic/finished	yloB	Calcium-transporting ATPase	7.2.2.10	no						no		2019-09-26	2	2778953	2781925	2973
1112425	1	Clostridiaceae BL-3	70411224	CLOSTRIBL3_v1_10261	CDS	automatic/finished		conserved protein of unknown function		no	u : unknown	1 : Unknown				no	4 : Unknown function but conserved in other organisms	2019-09-26	-2	274738	274929	192
1112439	1	Clostridiaceae BL-3	70413096	CLOSTRIBL3_v1_12133	CDS	automatic/finished		conserved protein of unknown function		no	u : unknown	1 : Unknown				no	4 : Unknown function but conserved in other organisms	2019-09-26	2	2102732	2103808	1077
1112479	1	Clostridiaceae BL-3	70414095	CLOSTRIBL3_v1_13132	CDS	automatic/finished		protein of unknown function		no	u : unknown	1 : Unknown				no	5 : Unknown function	2019-09-26	-3	3097206	3097484	279
1112482	1	Clostridiaceae BL-3	70414092	CLOSTRIBL3_v1_13129	CDS	automatic/finished		conserved protein of unknown function		no	u : unknown	1 : Unknown				no	4 : Unknown function but conserved in other organisms	2019-09-26	-1	3096527	3096721	195
1112483	1	Clostridiaceae BL-3	70414091	CLOSTRIBL3_v1_13128	CDS	automatic/finished		Helix-turn-helix transcriptional regulator		no						no		2019-09-26	-2	3096133	3096363	231
1112498	1	Clostridiaceae BL-3	70411971	CLOSTRIBL3_v1_11008	CDS	automatic/finished		Bacterial membrane flanked domain protein		no						no		2019-09-26	1	962857	963342	486
1112499	1	Clostridiaceae BL-3	70411972	CLOSTRIBL3_v1_11009	CDS	automatic/finished		conserved membrane protein of unknown function		no	u : unknown	1 : Unknown				no	4 : Unknown function but conserved in other organisms	2019-09-26	2	963335	964732	1398
1112506	1	Clostridiaceae BL-3	70411962	CLOSTRIBL3_v1_10999	CDS	automatic/finished		ABC-2 family transporter protein		no						no		2019-09-26	3	954279	955040	762
1112507	1	Clostridiaceae BL-3	70411963	CLOSTRIBL3_v1_11000	CDS	automatic/finished		ABC-2 family transporter protein		no						no		2019-09-26	3	955053	955784	732
1112509	1	Clostridiaceae BL-3	70414651	CLOSTRIBL3_v1_20513	CDS	automatic/finished		KWG Leptospira		no						no		2019-09-26	-2	3659635	3661386	1752
1112510	1	Clostridiaceae BL-3	70414647	CLOSTRIBL3_v1_20509	CDS	automatic/finished	lytC	N-acetylmuramoyl-L-alanine amidase LytC	3.5.1.28	no						no		2019-09-26	-1	3654911	3656476	1566
1112529	1	Clostridiales BL-4	70416137	CLOSTRIBL4_v1_1209	CDS	automatic/finished		FMN_red domain-containing protein		no						no		2019-09-26	-3	1227701	1228396	696
1112538	1	Clostridiaceae BL-3	70414364	CLOSTRIBL3_v1_20226	CDS	automatic/finished		Acyltransferase family protein		no						no		2019-09-26	1	3347278	3348300	1023
1112580	1	Clostridiaceae BL-3	70413985	CLOSTRIBL3_v1_13022	CDS	automatic/finished		conserved protein of unknown function		no	u : unknown	1 : Unknown				no	4 : Unknown function but conserved in other organisms	2019-09-26	3	2988171	2988587	417
1112590	1	Clostridiaceae BL-3	70411250	CLOSTRIBL3_v1_10287	CDS	automatic/finished	pbpE	Penicillin-binding protein 4		no						no		2019-09-26	-1	301610	303394	1785
1112591	1	Clostridiaceae BL-3	70412132	CLOSTRIBL3_v1_11169	CDS	automatic/finished		Hydrolase		no						no		2019-09-26	-1	1137701	1138648	948
1112611	1	Clostridiaceae BL-3	70413198	CLOSTRIBL3_v1_12235	CDS	automatic/finished		Spore coat associated protein JA		no						no		2019-09-26	3	2197923	2198117	195
1112612	1	Clostridiaceae BL-3	70413192	CLOSTRIBL3_v1_12229	CDS	automatic/finished		conserved protein of unknown function		no	u : unknown	1 : Unknown				no	4 : Unknown function but conserved in other organisms	2019-09-26	2	2193323	2193904	582
1112675	1	Clostridiaceae BL-3	70413043	CLOSTRIBL3_v1_12080	CDS	automatic/finished		TPR_REGION domain-containing protein		no						no		2019-09-26	2	2050955	2052280	1326
1112701	1	Clostridiaceae BL-3	70410985	CLOSTRIBL3_v1_10022	CDS	automatic/finished		Peptidase family S41		no						no		2019-09-26	-1	23507	24751	1245
1112702	1	Clostridiaceae BL-3	70410986	CLOSTRIBL3_v1_10023	CDS	automatic/finished		ABC-2 family transporter protein		no						no		2019-09-26	-2	24784	25509	726
1112708	1	Clostridiaceae BL-3	70410987	CLOSTRIBL3_v1_10024	CDS	automatic/finished		ABC-2 family transporter protein		no						no		2019-09-26	-2	25576	26328	753
1112769	1	Clostridiaceae BL-3	70412514	CLOSTRIBL3_v1_11551	CDS	automatic/finished		conserved protein of unknown function		no	u : unknown	1 : Unknown				no	4 : Unknown function but conserved in other organisms	2019-09-26	3	1530699	1531097	399
1112780	1	Clostridiaceae BL-3	70413473	CLOSTRIBL3_v1_12510	CDS	automatic/finished		Chemotaxis protein		no						no		2019-09-26	-2	2486047	2487576	1530
1112806	1	Clostridiaceae BL-3	70411590	CLOSTRIBL3_v1_10627	CDS	automatic/finished		conserved protein of unknown function		no	u : unknown	1 : Unknown				no	4 : Unknown function but conserved in other organisms	2019-09-26	-1	604220	604699	480
1112872	1	Clostridiaceae BL-3	70412062	CLOSTRIBL3_v1_11099	CDS	automatic/finished		conserved membrane protein of unknown function		no	u : unknown	1 : Unknown				no	4 : Unknown function but conserved in other organisms	2019-09-26	-2	1062529	1063098	570
1112901	1	Clostridiaceae BL-3	70411924	CLOSTRIBL3_v1_10961	CDS	automatic/finished		Na+/H+ antiporter NhaC		no						no		2019-09-26	-1	914561	915958	1398
1112997	1	Clostridiaceae BL-3	70413294	CLOSTRIBL3_v1_12331	CDS	automatic/finished	cusS	Histidine kinase	2.7.13.3	no						no		2019-09-26	-3	2305569	2306936	1368
1113075	1	Clostridiaceae BL-3	70411487	CLOSTRIBL3_v1_10524	CDS	automatic/finished		conserved protein of unknown function		no	u : unknown	1 : Unknown				no	4 : Unknown function but conserved in other organisms	2019-09-26	-1	529892	530092	201
1113170	1	Clostridiaceae BL-3	70412195	CLOSTRIBL3_v1_11232	CDS	automatic/finished		conserved protein of unknown function		no	u : unknown	1 : Unknown				no	4 : Unknown function but conserved in other organisms	2019-09-26	-3	1191255	1191719	465
1113172	1	Clostridiaceae BL-3	70413766	CLOSTRIBL3_v1_12803	CDS	automatic/finished	cadA	Cadmium, zinc and cobalt-transporting ATPase	3.6.3.3	no						no		2019-09-26	-1	2773658	2775793	2136
1113174	1	Clostridiaceae BL-3	70413767	CLOSTRIBL3_v1_12804	CDS	automatic/finished		conserved protein of unknown function		no	u : unknown	1 : Unknown				no	4 : Unknown function but conserved in other organisms	2019-09-26	-3	2775870	2776127	258
1113176	1	Clostridiaceae BL-3	70413769	CLOSTRIBL3_v1_12806	CDS	automatic/finished		conserved protein of unknown function		no	u : unknown	1 : Unknown				no	4 : Unknown function but conserved in other organisms	2019-09-26	-1	2777444	2777890	447
1113191	1	Clostridiaceae BL-3	70411149	CLOSTRIBL3_v1_10186	CDS	automatic/finished		CAAX protease family protein		no						no		2019-09-26	1	192640	193653	1014
1113195	1	Clostridiaceae BL-3	70412429	CLOSTRIBL3_v1_11466	CDS	automatic/finished		conserved membrane protein of unknown function		no	u : unknown	1 : Unknown				no	4 : Unknown function but conserved in other organisms	2019-09-26	-1	1443521	1444417	897
1113196	1	Clostridiaceae BL-3	70412413	CLOSTRIBL3_v1_11450	CDS	automatic/finished		ABC-2 family transporter protein		no						no		2019-09-26	-3	1420719	1421948	1230
1113201	1	Clostridiaceae BL-3	70413497	CLOSTRIBL3_v1_12534	CDS	automatic/finished		Histidine kinase	2.7.13.3	no						no		2019-09-26	-1	2505377	2506279	903
1113202	1	Clostridiaceae BL-3	70413498	CLOSTRIBL3_v1_12535	CDS	automatic/finished		conserved membrane protein of unknown function		no	u : unknown	1 : Unknown				no	4 : Unknown function but conserved in other organisms	2019-09-26	-3	2506296	2507048	753
1113203	2	Clostridiaceae BL-3	70413532	CLOSTRIBL3_v1_12569	CDS	automatic/finished		Ferredoxin		no						no		2019-09-26	-1	2543126	2543971	846
1113203	2	Clostridiales BL-6	70418422	CLOSTRIBL6_v1_1083	CDS	automatic/finished		Ferredoxin		no						no		2019-09-26	1	1108972	1109754	783
1113205	1	Clostridiaceae BL-3	70412621	CLOSTRIBL3_v1_11658	CDS	automatic/finished		N-6 DNA Methylase		no						no		2019-09-26	-2	1644895	1648473	3579
1113209	1	Clostridiaceae BL-3	70412635	CLOSTRIBL3_v1_11672	CDS	automatic/finished		conserved protein of unknown function		no	u : unknown	1 : Unknown				no	4 : Unknown function but conserved in other organisms	2019-09-26	-3	1660203	1660481	279
1113210	1	Clostridiaceae BL-3	70412642	CLOSTRIBL3_v1_11679	CDS	automatic/finished		conserved protein of unknown function		no	u : unknown	1 : Unknown				no	4 : Unknown function but conserved in other organisms	2019-09-26	-3	1666770	1667036	267
1113221	1	Clostridiaceae BL-3	70412691	CLOSTRIBL3_v1_11728	CDS	automatic/finished		conserved protein of unknown function		no	u : unknown	1 : Unknown				no	4 : Unknown function but conserved in other organisms	2019-09-26	-2	1714186	1715358	1173
1113222	1	Clostridiaceae BL-3	70412305	CLOSTRIBL3_v1_11342	CDS	automatic/finished	pctA	Methyl-accepting chemotaxis protein PctA		no						no		2019-09-26	-1	1311788	1313995	2208
1113281	1	Clostridiaceae BL-3	70413533	CLOSTRIBL3_v1_12570	CDS	automatic/finished		conserved protein of unknown function		no	u : unknown	1 : Unknown				no	4 : Unknown function but conserved in other organisms	2019-09-26	-3	2544222	2544506	285
1113282	1	Clostridiaceae BL-3	70413005	CLOSTRIBL3_v1_12042	CDS	automatic/finished		Glug domain-containing protein		no						no		2019-09-26	-3	2008983	2012534	3552
1113313	1	Clostridiaceae BL-3	70411238	CLOSTRIBL3_v1_10275	CDS	automatic/finished		conserved membrane protein of unknown function		no	u : unknown	1 : Unknown				no	4 : Unknown function but conserved in other organisms	2019-09-26	3	290337	290657	321
1113325	1	Clostridiaceae BL-3	70413330	CLOSTRIBL3_v1_12367	CDS	automatic/finished		M48 family peptidase		no						no		2019-09-26	-3	2344776	2345492	717
1113343	1	Clostridiaceae BL-3	70411909	CLOSTRIBL3_v1_10946	CDS	automatic/finished		Transcriptional regulator, MerR family		no						no		2019-09-26	1	901420	902235	816
1113355	1	Clostridiaceae BL-3	70413094	CLOSTRIBL3_v1_12131	CDS	automatic/finished	mcpB	Methyl-accepting chemotaxis protein McpB		no						no		2019-09-26	-1	2099837	2101816	1980
1113363	1	Clostridiaceae BL-3	70412385	CLOSTRIBL3_v1_11422	CDS	automatic/finished		Ribonuclease HI-related protein		no						no		2019-09-26	-3	1392501	1393106	606
1113365	1	Clostridiaceae BL-3	70411260	CLOSTRIBL3_v1_10297	CDS	automatic/finished		Gamma-D-glutamyl-L-diamino acid endopeptidase 1	3.4.19.11	no						no		2019-09-26	2	313778	314284	507
1113368	1	Clostridiaceae BL-3	70413050	CLOSTRIBL3_v1_12087	CDS	automatic/finished		IDEAL domain-containing protein		no						no		2019-09-26	-3	2057217	2057822	606
1113400	1	Clostridiaceae BL-3	70413306	CLOSTRIBL3_v1_12343	CDS	automatic/finished		Uncharacterized transporter CKL_3017		no						no		2019-09-26	-1	2319452	2320369	918
1113405	1	Clostridiaceae BL-3	70411958	CLOSTRIBL3_v1_10995	CDS	automatic/finished	phoR	Alkaline phosphatase synthesis sensor protein PhoR	2.7.13.3	no						no		2019-09-26	-2	949582	950994	1413
1113407	1	Clostridiaceae BL-3	70414656	CLOSTRIBL3_v1_20518	CDS	automatic/finished		Sigma70_r2 domain-containing protein		no						no		2019-09-26	3	3664350	3665021	672
1113408	1	Clostridiaceae BL-3	70414654	CLOSTRIBL3_v1_20516	CDS	automatic/finished		conserved protein of unknown function		no	u : unknown	1 : Unknown				no	4 : Unknown function but conserved in other organisms	2019-09-26	3	3663669	3663893	225
1113421	1	Clostridiaceae BL-3	70413209	CLOSTRIBL3_v1_12246	CDS	automatic/finished		MEDS domain-containing protein		no						no		2019-09-26	-2	2209054	2209608	555
1113429	1	Clostridiaceae BL-3	70413346	CLOSTRIBL3_v1_12383	CDS	automatic/finished		conserved protein of unknown function		no	u : unknown	1 : Unknown				no	4 : Unknown function but conserved in other organisms	2019-09-26	-3	2358300	2358797	498
1113452	1	Clostridiaceae BL-3	70411465	CLOSTRIBL3_v1_10502	CDS	automatic/finished		conserved protein of unknown function		no	u : unknown	1 : Unknown				no	4 : Unknown function but conserved in other organisms	2019-09-26	2	520925	521134	210
1113452	1	Clostridiaceae BL-3	70412900	CLOSTRIBL3_v1_11937	CDS	automatic/finished		conserved protein of unknown function		no	u : unknown	1 : Unknown				no	4 : Unknown function but conserved in other organisms	2019-09-26	-2	1903468	1903677	210
1113456	1	Clostridiaceae BL-3	70413389	CLOSTRIBL3_v1_12426	CDS	automatic/finished		Multiple sugar ABC transporter, substrate-binding protein		no						no		2019-09-26	-3	2405526	2406761	1236
1113478	1	Clostridiaceae BL-3	70413477	CLOSTRIBL3_v1_12514	CDS	automatic/finished	yjeH	Inner membrane protein YjeH		no						no		2019-09-26	-2	2489404	2490645	1242
1113536	1	Clostridiaceae BL-3	70412193	CLOSTRIBL3_v1_11230	CDS	automatic/finished		conserved protein of unknown function		no	u : unknown	1 : Unknown				no	4 : Unknown function but conserved in other organisms	2019-09-26	-2	1190014	1190208	195
1113536	1	Clostridiaceae BL-3	70414482	CLOSTRIBL3_v1_20344	CDS	automatic/finished		conserved protein of unknown function		no	u : unknown	1 : Unknown				no	4 : Unknown function but conserved in other organisms	2019-09-26	1	3474106	3474300	195
1113545	1	Clostridiaceae BL-3	70414500	CLOSTRIBL3_v1_20362	CDS	automatic/finished		Oligopeptide ABC transporter, periplasmic oligopeptide-binding protein oppA (TC 3.A.1.5.1)		no						no		2019-09-26	1	3494077	3495687	1611
1113555	1	Clostridiales BL-6	70418534	CLOSTRIBL6_v1_1195	CDS	automatic/finished		membrane protein of unknown function		no	u : unknown	1 : Unknown				no	5 : Unknown function	2019-09-26	2	1230149	1231075	927
1113598	1	Clostridiaceae BL-3	70413668	CLOSTRIBL3_v1_12705	CDS	automatic/finished		conserved membrane protein of unknown function		no	u : unknown	1 : Unknown				no	4 : Unknown function but conserved in other organisms	2019-09-26	-3	2679114	2679788	675
1113601	1	Clostridiaceae BL-3	70413756	CLOSTRIBL3_v1_12793	CDS	automatic/finished		conserved protein of unknown function		no	u : unknown	1 : Unknown				no	4 : Unknown function but conserved in other organisms	2019-09-26	-2	2760754	2762463	1710
1113630	1	Clostridiaceae BL-3	70413816	CLOSTRIBL3_v1_12853	CDS	automatic/finished		conserved protein of unknown function		no	u : unknown	1 : Unknown				no	4 : Unknown function but conserved in other organisms	2019-09-26	-3	2819139	2819483	345
1113636	1	Clostridiaceae BL-3	70413836	CLOSTRIBL3_v1_12873	CDS	automatic/finished		Spore coat protein		no						no		2019-09-26	-1	2842172	2842939	768
1113637	1	Clostridiaceae BL-3	70413840	CLOSTRIBL3_v1_12877	CDS	automatic/finished	araN	Putative arabinose-binding protein		no						no	3 : Putative function from multiple computational evidences	2019-09-26	-3	2845689	2846957	1269
1113688	1	Clostridiaceae BL-3	70414109	CLOSTRIBL3_v1_13146	CDS	automatic/finished		conserved membrane protein of unknown function		no	u : unknown	1 : Unknown				no	4 : Unknown function but conserved in other organisms	2019-09-26	-1	3111233	3112222	990
11145	2	Clostridiaceae BL-3	70414351	CLOSTRIBL3_v1_20213	CDS	automatic/finished	yhfA	putative transporter		no	t : transporter			16.1 : Circulate ;	15849754, 16850406, 12107147	no	3 : Putative function from multiple computational evidences	2019-09-26	-1	3333896	3335290	1395
11145	2	Clostridiales BL-4	70414997	CLOSTRIBL4_v1_0069	CDS	automatic/finished	yhfA	Uncharacterized membrane protein YhfA		no						no		2019-09-26	-1	80437	81801	1365
11146	1	Clostridiaceae BL-3	70411778	CLOSTRIBL3_v1_10815	CDS	automatic/finished	ecsC	Protein EcsC		no						no		2019-09-26	1	785440	786162	723
11148	1	Clostridiaceae BL-3	70413061	CLOSTRIBL3_v1_12098	CDS	automatic/finished	trpP	putative tryptophan transport protein		no						no	3 : Putative function from multiple computational evidences	2019-09-26	-1	2069366	2069881	516
1115	1	Clostridiaceae BL-3	70412184	CLOSTRIBL3_v1_11221	CDS	automatic/finished	dpnM	Modification methylase DpnIIA	2.1.1.72	no						no		2019-09-26	-2	1182070	1182903	834
1115	1	Clostridiaceae BL-3	70412880	CLOSTRIBL3_v1_11917	CDS	automatic/finished	dpnM	Modification methylase DpnIIA	2.1.1.72	no						no		2019-09-26	-2	1891828	1892661	834
11177	2	Clostridiaceae BL-3	70411933	CLOSTRIBL3_v1_10970	CDS	automatic/finished	crcB	Putative fluoride ion transporter CrcB 2		no						no	3 : Putative function from multiple computational evidences	2019-09-26	2	923732	924085	354
11177	2	Clostridiales BL-4	70415284	CLOSTRIBL4_v1_0356	CDS	automatic/finished	crcB	Putative fluoride ion transporter CrcB		no						no	3 : Putative function from multiple computational evidences	2019-09-26	-2	363417	363821	405
112	3	Clostridiaceae BL-3	70411227	CLOSTRIBL3_v1_10264	CDS	automatic/finished	purC	phosphoribosylaminoimidazole succinocarboxamide synthetase	6.3.2.6	no	e : enzyme			16.2 : Construct biomass (Anabolism) ;	2495272, 9683488, 10784038, 12787499, 26118696	no	2a : Function from experimental evidences in other organisms	2019-09-26	3	276585	277292	708
112	3	Clostridiales BL-4	70416577	CLOSTRIBL4_v1_1649	CDS	automatic/finished	purC	phosphoribosylaminoimidazole succinocarboxamide synthetase	6.3.2.6	no	e : enzyme			16.2 : Construct biomass (Anabolism) ;	2495272, 9683488, 10784038, 12787499, 26118696	no	2a : Function from experimental evidences in other organisms	2019-09-26	2	1660898	1661602	705
112	3	Clostridiales BL-6	70418450	CLOSTRIBL6_v1_1111	CDS	automatic/finished	purC	phosphoribosylaminoimidazole succinocarboxamide synthetase	6.3.2.6	no	e : enzyme			16.2 : Construct biomass (Anabolism) ;	2495272, 9683488, 10784038, 12787499, 26118696	no	2a : Function from experimental evidences in other organisms	2019-09-26	1	1137445	1138149	705
11201	3	Clostridiaceae BL-3	70412645	CLOSTRIBL3_v1_11682	CDS	automatic/finished	yhcF	putative transcriptional regulator (GntR family)		no	r : regulator			16.3 : Control ;		no	3 : Putative function from multiple computational evidences	2019-09-26	-3	1668654	1669022	369
11201	3	Clostridiales BL-4	70417257	CLOSTRIBL4_v1_2329	CDS	automatic/finished		GntR family transcriptional regulator		no						no		2019-09-26	-1	2331292	2331660	369
11201	3	Clostridiales BL-6	70419359	CLOSTRIBL6_v1_2020	CDS	automatic/finished		GntR family transcriptional regulator		no						no		2019-09-26	-1	2032283	2032651	369
1125	1	Clostridiales BL-4	70417254	CLOSTRIBL4_v1_2326	CDS	automatic/finished		conserved protein of unknown function		no	u : unknown	1 : Unknown				no	4 : Unknown function but conserved in other organisms	2019-09-26	-2	2329470	2329682	213
1126	3	Clostridiaceae BL-3	70411714	CLOSTRIBL3_v1_10751	CDS	automatic/finished	rnc	ribonuclease III	3.1.26.3	no	e : enzyme				11123676, 12682299, 16179796, 22412379, 23300471, 26883633	no	2a : Function from experimental evidences in other organisms	2019-09-26	2	717773	718486	714
1126	3	Clostridiales BL-4	70416405	CLOSTRIBL4_v1_1477	CDS	automatic/finished	rnc	ribonuclease III	3.1.26.3	no	e : enzyme				11123676, 12682299, 16179796, 22412379, 23300471, 26883633	no	2a : Function from experimental evidences in other organisms	2019-09-26	1	1479868	1480554	687
1126	3	Clostridiales BL-6	70419570	CLOSTRIBL6_v1_2231	CDS	automatic/finished	rnc	ribonuclease III	3.1.26.3	no	e : enzyme				11123676, 12682299, 16179796, 22412379, 23300471, 26883633	no	2a : Function from experimental evidences in other organisms	2019-09-26	-2	2232082	2232771	690
11261	2	Clostridiaceae BL-3	70414442	CLOSTRIBL3_v1_20304	CDS	automatic/finished		Thiamine_BP domain-containing protein		no						no		2019-09-26	1	3441793	3442083	291
11261	2	Clostridiales BL-4	70417155	CLOSTRIBL4_v1_2227	CDS	automatic/finished		Thiamine_BP domain-containing protein		no						no		2019-09-26	2	2225156	2225458	303
1126852	1	Clostridiales BL-6	70417996	CLOSTRIBL6_v1_0657	CDS	automatic/finished		conserved exported protein of unknown function		no	u : unknown	1 : Unknown				no	4 : Unknown function but conserved in other organisms	2019-09-26	1	699682	700326	645
1126880	1	Clostridiaceae BL-3	70411814	CLOSTRIBL3_v1_10851	CDS	automatic/finished	fldC	(R)-phenyllactyl-CoA dehydratase beta subunit	4.2.1.-	no						no		2019-09-26	3	818964	820094	1131
1126881	1	Clostridiaceae BL-3	70411811	CLOSTRIBL3_v1_10848	CDS	automatic/finished		GntR family transcriptional regulator		no						no		2019-09-26	2	815783	816478	696
1127389	1	Clostridiales BL-4	70416161	CLOSTRIBL4_v1_1233	CDS	automatic/finished		conserved protein of unknown function		no	u : unknown	1 : Unknown				no	4 : Unknown function but conserved in other organisms	2019-09-26	-2	1249740	1250255	516
112773	1	Clostridiaceae BL-3	70411511	CLOSTRIBL3_v1_10548	CDS	automatic/finished		Antitoxin		no						no		2019-09-26	3	546213	546458	246
112773	1	Clostridiaceae BL-3	70413557	CLOSTRIBL3_v1_12594	CDS	automatic/finished		Antitoxin		no						no		2019-09-26	-1	2567669	2567914	246
1128	3	Clostridiaceae BL-3	70412471	CLOSTRIBL3_v1_11508	CDS	automatic/finished		Ferredoxin-2		no						no		2019-09-26	-1	1486748	1486960	213
1128	3	Clostridiaceae BL-3	70413869	CLOSTRIBL3_v1_12906	CDS	automatic/finished		Ferredoxin		no						no		2019-09-26	-1	2878805	2878993	189
1128	3	Clostridiaceae BL-3	70413900	CLOSTRIBL3_v1_12937	CDS	automatic/finished	fer	Ferredoxin		no						no		2019-09-26	-3	2905815	2905988	174
1128	3	Clostridiaceae BL-3	70414227	CLOSTRIBL3_v1_20089	CDS	automatic/finished		putative 2-oxoglutarate oxidoreductase, delta subunit	1.2.7.3	no						no	3 : Putative function from multiple computational evidences	2019-09-26	2	3213521	3213730	210
1128	3	Clostridiaceae BL-3	70411055	CLOSTRIBL3_v1_10092	CDS	validated/finished	hndC	NADP-reducing hydrogenase subunit HndC	1.12.1.3	no	e : enzyme	2 : Cytoplasmic			7751270, 9703971	no	2a : Function from experimental evidences in other organisms	2019-11-26 10:02:08	1	102739	104538	1800
1128	3	Clostridiales BL-4	70414943	CLOSTRIBL4_v1_0015	CDS	automatic/finished	fdx	Ferredoxin		no						no		2019-09-26	-3	11879	12067	189
1128	3	Clostridiales BL-4	70415734	CLOSTRIBL4_v1_0806	CDS	automatic/finished	fer	Ferredoxin		no						no		2019-09-26	-2	811173	811343	171
1128	3	Clostridiales BL-4	70415778	CLOSTRIBL4_v1_0850	CDS	automatic/finished		2-ketoglutarate ferredoxin oxidoreductase subunit delta		no						no		2019-09-26	-3	859853	860050	198
1128	3	Clostridiales BL-4	70416722	CLOSTRIBL4_v1_1794	CDS	automatic/finished		Ferredoxin		no						no		2019-09-26	-1	1806346	1806534	189
1128	3	Clostridiales BL-6	70418551	CLOSTRIBL6_v1_1212	CDS	automatic/finished		Ferredoxin		no						no		2019-09-26	-3	1248558	1248749	192
1128	3	Clostridiales BL-6	70420550	CLOSTRIBL6_v1_3211	CDS	automatic/finished		putative 2-oxoglutarate oxidoreductase, delta subunit	1.2.7.3	no						no	3 : Putative function from multiple computational evidences	2019-09-26	-2	3139864	3140061	198
1128	3	Clostridiales BL-6	70420747	CLOSTRIBL6_v1_3408	CDS	automatic/finished		Ferredoxin		no						no		2019-09-26	1	3339193	3339366	174
11283	1	Clostridiaceae BL-3	70414247	CLOSTRIBL3_v1_20109	CDS	validated/finished	corR	enoyl-CoA hydratase	4.2.1.55	no	e : enzyme	2 : Cytoplasmic			18218779	no	1c : Function from experimental evidences in the studied genus	2019-11-22 20:42:39	1	3230179	3230595	417
11283	1	Clostridiaceae BL-3	70412674	CLOSTRIBL3_v1_11711	CDS	validated/finished	ptb	Phosphate butyryltransferase	2.3.1.19	no	e : enzyme	2 : Cytoplasmic		16.2 : Construct biomass (Anabolism) ; 16.8 : Protect ;	10094682, 12427936, 15241682, 22720735, 28165735	no	2a : Function from experimental evidences in other organisms	2019-11-23 10:28:51	-3	1695681	1696586	906
11283	1	Clostridiaceae BL-3	70412979	CLOSTRIBL3_v1_12016	CDS	validated/finished	ptb	Phosphate butyryltransferase	2.3.1.19	no	e : enzyme	2 : Cytoplasmic			8396545	no	2a : Function from experimental evidences in other organisms	2019-11-23 10:38:22	-1	1980848	1981750	903
11283	1	Clostridiaceae BL-3	70413271	CLOSTRIBL3_v1_12308	CDS	validated/finished	ptb	Phosphate butyryltransferase	2.3.1.19	no	e : enzyme	2 : Cytoplasmic			11466286	no	2a : Function from experimental evidences in other organisms	2019-11-23 10:55:56	-2	2276377	2277273	897
11284	1	Clostridiaceae BL-3	70412673	CLOSTRIBL3_v1_11710	CDS	validated/finished	buk	Butyrate kinase	2.7.2.7	no	e : enzyme	2 : Cytoplasmic		16.2 : Construct biomass (Anabolism) ; 16.8 : Protect ; 16.11 : Scavenge (Catabolism) ;	10585557, 16825665	no	2a : Function from experimental evidences in other organisms	2019-11-23 10:33:41	-3	1694499	1695575	1077
11284	1	Clostridiaceae BL-3	70414224	CLOSTRIBL3_v1_20086	CDS	validated/finished	buk2	Butyrate kinase 2	2.7.2.7	no	e : enzyme	2 : Cytoplasmic		16.2 : Construct biomass (Anabolism) ; 16.8 : Protect ; 16.11 : Scavenge (Catabolism) ;	11466286, 10937485	no	2a : Function from experimental evidences in other organisms	2019-11-23 11:01:32	3	3210297	3211382	1086
11284	1	Clostridiaceae BL-3	70414225	CLOSTRIBL3_v1_20087	CDS	validated/finished	buk	Butyrate kinase	2.7.2.7	no	e : enzyme	2 : Cytoplasmic		16.2 : Construct biomass (Anabolism) ; 16.8 : Protect ; 16.11 : Scavenge (Catabolism) ;	12552129	no	2a : Function from experimental evidences in other organisms	2019-11-23 11:05:19	3	3211431	3212507	1077
11288	1	Clostridiaceae BL-3	70413312	CLOSTRIBL3_v1_12349	CDS	automatic/finished	yqjC	putative methylmalonyl-CoA epimerase	5.1.99.1	no	e : enzyme			16.11 : Scavenge (Catabolism) ;		no	3 : Putative function from multiple computational evidences	2019-09-26	-1	2324504	2324911	408
1129	3	Clostridiaceae BL-3	70412291	CLOSTRIBL3_v1_11328	CDS	automatic/finished	arsD	Arsenical resistance operon trans-acting repressor ArsD		no						no		2019-09-26	-1	1301018	1301389	372
1129	3	Clostridiaceae BL-3	70413709	CLOSTRIBL3_v1_12746	CDS	automatic/finished	arsD	Arsenical resistance operon trans-acting repressor ArsD		no						no		2019-09-26	-2	2721157	2721528	372
1129	3	Clostridiales BL-4	70416130	CLOSTRIBL4_v1_1202	CDS	automatic/finished	arsD	Arsenical resistance operon trans-acting repressor ArsD		no						no		2019-09-26	3	1222992	1223369	378
1129	3	Clostridiales BL-6	70418757	CLOSTRIBL6_v1_1418	CDS	automatic/finished		Arsenical resistance operon trans-acting repressor ArsD		no						no		2019-09-26	1	1455268	1455645	378
11296	1	Clostridiaceae BL-3	70412465	CLOSTRIBL3_v1_11502	CDS	automatic/finished	menC	o-succinylbenzoate synthase	4.2.1.113	no						no		2019-09-26	-1	1480055	1481173	1119
11297	1	Clostridiaceae BL-3	70414789	CLOSTRIBL3_v1_40011	CDS	automatic/finished		conserved protein of unknown function		no	u : unknown	1 : Unknown				no	4 : Unknown function but conserved in other organisms	2019-09-26	3	3790887	3791048	162
113007	1	Clostridiaceae BL-3	70410967	CLOSTRIBL3_v1_10004	CDS	automatic/finished	dinB	DNA polymerase IV	2.7.7.7	no						no		2019-09-26	2	3560	4762	1203
113009	1	Clostridiaceae BL-3	70413146	CLOSTRIBL3_v1_12183	CDS	automatic/finished		conserved protein of unknown function		no	u : unknown	1 : Unknown				no	4 : Unknown function but conserved in other organisms	2019-09-26	-3	2146464	2146814	351
11302	2	Clostridiaceae BL-3	70413358	CLOSTRIBL3_v1_12395	CDS	automatic/finished	ytlD	putative permease of ABC anion transporter		no	t : transporter			16.1 : Circulate ;	15849754, 16850406	no	3 : Putative function from multiple computational evidences	2019-09-26	2	2374892	2375698	807
11302	2	Clostridiales BL-6	70419523	CLOSTRIBL6_v1_2184	CDS	automatic/finished	ytlD	putative permease of ABC anion transporter		no	t : transporter			16.1 : Circulate ;	15849754, 16850406	no	3 : Putative function from multiple computational evidences	2019-09-26	2	2187581	2188387	807
11303	2	Clostridiaceae BL-3	70413355	CLOSTRIBL3_v1_12392	CDS	automatic/finished	ytlA	putative ABC anion transporter component		no	t : transporter			16.1 : Circulate ;		no	3 : Putative function from multiple computational evidences	2019-09-26	-2	2368426	2369445	1020
11303	2	Clostridiales BL-6	70419524	CLOSTRIBL6_v1_2185	CDS	automatic/finished	ytlA	putative ABC anion transporter component		no	t : transporter			16.1 : Circulate ;		no	3 : Putative function from multiple computational evidences	2019-09-26	1	2188474	2189481	1008
11308	1	Clostridiales BL-6	70418231	CLOSTRIBL6_v1_0892	CDS	automatic/finished		GntR family transcriptional regulator		no						no		2019-09-26	-3	925278	925655	378
1132034	1	Clostridiaceae BL-3	70413111	CLOSTRIBL3_v1_12148	CDS	automatic/finished		protein of unknown function		no	u : unknown	1 : Unknown				no	5 : Unknown function	2019-09-26	-3	2115351	2115503	153
113253	2	Clostridiaceae BL-3	70412915	CLOSTRIBL3_v1_11952	CDS	automatic/finished	sodC	Superoxide dismutase [Cu-Zn]	1.15.1.1	no						no		2019-09-26	-3	1910490	1911032	543
113253	2	Clostridiales BL-6	70418664	CLOSTRIBL6_v1_1325	CDS	automatic/finished		Superoxide dismutase [Cu-Zn]	1.15.1.1	no						no		2019-09-26	-1	1362869	1363372	504
113387	1	Clostridiaceae BL-3	70411797	CLOSTRIBL3_v1_10834	CDS	automatic/finished	nifE	Nitrogenase iron-molybdenum cofactor biosynthesis protein NifE		no						no		2019-09-26	2	801755	803113	1359
113388	1	Clostridiaceae BL-3	70411796	CLOSTRIBL3_v1_10833	CDS	automatic/finished	nifK	Nitrogenase molybdenum-iron protein beta chain	1.18.6.1	no						no		2019-09-26	2	800300	801661	1362
113389	1	Clostridiaceae BL-3	70411795	CLOSTRIBL3_v1_10832	CDS	automatic/finished	nifD	Nitrogenase molybdenum-iron protein alpha chain	1.18.6.1	no						no		2019-09-26	3	798672	800300	1629
11345	3	Clostridiaceae BL-3	70413638	CLOSTRIBL3_v1_12675	CDS	automatic/finished	dnaE	DNA polymerase III subunit alpha	2.7.7.7	no						no		2019-09-26	-1	2641727	2645200	3474
11345	3	Clostridiales BL-4	70416899	CLOSTRIBL4_v1_1971	CDS	automatic/finished	dnaE	DNA polymerase III subunit alpha	2.7.7.7	no						no		2019-09-26	-1	1975162	1978680	3519
11345	3	Clostridiales BL-6	70419217	CLOSTRIBL6_v1_1878	CDS	automatic/finished	dnaE	DNA polymerase III subunit alpha	2.7.7.7	no						no		2019-09-26	-3	1873635	1877129	3495
113616	1	Clostridiaceae BL-3	70412328	CLOSTRIBL3_v1_11365	CDS	automatic/finished		Thioredoxin domain-containing protein		no						no		2019-09-26	-3	1338711	1339043	333
113616	1	Clostridiaceae BL-3	70412332	CLOSTRIBL3_v1_11369	CDS	automatic/finished		Thioredoxin		no						no		2019-09-26	-3	1341723	1342088	366
1137594	2	Clostridiaceae BL-3	70411360	CLOSTRIBL3_v1_10397	CDS	automatic/finished		Maritimacin	3.4.-.-	no						no		2019-09-26	2	424433	425257	825
1137594	2	Clostridiales BL-6	70418771	CLOSTRIBL6_v1_1432	CDS	automatic/finished		Putative linocin/CFP29 family protein		no						no	3 : Putative function from multiple computational evidences	2019-09-26	-3	1466211	1467026	816
11376	1	Clostridiaceae BL-3	70414581	CLOSTRIBL3_v1_20443	CDS	automatic/finished	snaB	2-succinyl-cysteine (sulfur-containing aminoacid) acetyltransferase	2.3.1.-	no	e : enzyme			16.11 : Scavenge (Catabolism) ;	12193636, 16513748, 16885442, 23944997, 28032445, 29626092	no	2a : Function from experimental evidences in other organisms	2019-09-26	1	3583462	3583983	522
11377	1	Clostridiaceae BL-3	70414582	CLOSTRIBL3_v1_20444	CDS	automatic/finished	yxeM	putative sulfur aminoacid ABC transporter (binding lipoprotein)		no	lp : lipoprotein			16.1 : Circulate ;	12193636, 16513748, 16885442, 23944997, 28032445	no	3 : Putative function from multiple computational evidences	2019-09-26	1	3584041	3584841	801
11378	1	Clostridiaceae BL-3	70414586	CLOSTRIBL3_v1_20448	CDS	automatic/finished	yxeQ	putative catabolic enzyme		no	e : enzyme			16.11 : Scavenge (Catabolism) ;	12193636, 16513748, 16885442	no	3 : Putative function from multiple computational evidences	2019-09-26	3	3586500	3587867	1368
1138283	1	Clostridiaceae BL-3	70412748	CLOSTRIBL3_v1_11785	CDS	automatic/finished		XRE family transcriptional regulator		no						no		2019-09-26	-2	1772173	1772496	324
1138284	1	Clostridiaceae BL-3	70412749	CLOSTRIBL3_v1_11786	CDS	automatic/finished		Phage-related protein		no						no		2019-09-26	-2	1772512	1772934	423
1138615	1	Clostridiales BL-6	70420044	CLOSTRIBL6_v1_2705	CDS	automatic/finished		Carbamoyltransferase	6.2.-.-	no						no		2019-09-26	1	2644054	2646282	2229
1138711	1	Clostridiaceae BL-3	70413516	CLOSTRIBL3_v1_12553	CDS	automatic/finished		ATP-dependent RNA helicase SrmB		no						no		2019-09-26	-2	2522320	2527653	5334
1138803	1	Clostridiales BL-4	70416563	CLOSTRIBL4_v1_1635	CDS	automatic/finished		Nitroreductase		no						no		2019-09-26	1	1644412	1644966	555
1138896	1	Clostridiales BL-6	70419262	CLOSTRIBL6_v1_1923	CDS	automatic/finished	yheH	ABC transporter	3.6.3.-	no						no		2019-09-26	-1	1928306	1929775	1470
1138897	1	Clostridiales BL-6	70419264	CLOSTRIBL6_v1_1925	CDS	automatic/finished		Transcriptional regulator, MarR family		no						no		2019-09-26	-2	1931506	1931994	489
1139150	1	Clostridiales BL-6	70417843	CLOSTRIBL6_v1_0504	CDS	automatic/finished		Peptidase T		no						no		2019-09-26	3	542181	543293	1113
1140315	1	Clostridiales BL-6	70418220	CLOSTRIBL6_v1_0881	CDS	automatic/finished		Sugar ABC transporter substrate-binding protein		no						no		2019-09-26	-1	909554	910984	1431
1140316	1	Clostridiales BL-6	70418217	CLOSTRIBL6_v1_0878	CDS	automatic/finished	malK	Trehalose/maltose import ATP-binding protein MalK	7.5.2.1	no						no		2019-09-26	-1	906383	907555	1173
1140631	1	Clostridiales BL-6	70418638	CLOSTRIBL6_v1_1299	CDS	automatic/finished	rplY	50S ribosomal protein L25		no						no		2019-09-26	-3	1336797	1337393	597
11417	1	Clostridiaceae BL-3	70412631	CLOSTRIBL3_v1_11668	CDS	automatic/finished	ydbI	Putative transport protein YdbI		no						no	3 : Putative function from multiple computational evidences	2019-09-26	3	1657575	1658594	1020
11439	1	Clostridiaceae BL-3	70411968	CLOSTRIBL3_v1_11005	CDS	automatic/finished	ydgK	Uncharacterized MFS-type transporter YdgK		no						no		2019-09-26	-3	959367	960566	1200
11440	1	Clostridiaceae BL-3	70414033	CLOSTRIBL3_v1_13070	CDS	automatic/finished	ydhB	putative integral inner membrane protein		no	m : membrane component				15849754, 16850406	no	3 : Putative function from multiple computational evidences	2019-09-26	-3	3035571	3036332	762
1145	1	Clostridiales BL-6	70417877	CLOSTRIBL6_v1_0538	CDS	automatic/finished	ohrR	Organic hydroperoxide resistance transcriptional regulator		no						no		2019-09-26	1	582808	583266	459
1145	1	Clostridiales BL-6	70419878	CLOSTRIBL6_v1_2539	CDS	automatic/finished	ohrR	transcriptional regulator sensing organic peroxides		no	r : regulator			16.3 : Control ;	11983871, 17502599, 18363800, 20094649, 21749987, 24184231	no	2a : Function from experimental evidences in other organisms	2019-09-26	-1	2476040	2476462	423
115	3	Clostridiaceae BL-3	70411228	CLOSTRIBL3_v1_10265	CDS	automatic/finished	purF	glutamine phosphoribosylpyrophosphate amidotransferase	2.4.2.14	no	e : enzyme			16.2 : Construct biomass (Anabolism) ;	9683488, 10049369, 12787499, 16321950, 17981983	no	2a : Function from experimental evidences in other organisms	2019-09-26	1	277333	278778	1446
115	3	Clostridiales BL-4	70416578	CLOSTRIBL4_v1_1650	CDS	automatic/finished	purF	glutamine phosphoribosylpyrophosphate amidotransferase	2.4.2.14	no	e : enzyme			16.2 : Construct biomass (Anabolism) ;	9683488, 10049369, 12787499, 16321950, 17981983	no	2a : Function from experimental evidences in other organisms	2019-09-26	3	1661748	1663202	1455
115	3	Clostridiales BL-6	70418451	CLOSTRIBL6_v1_1112	CDS	automatic/finished	purF	glutamine phosphoribosylpyrophosphate amidotransferase	2.4.2.14	no	e : enzyme			16.2 : Construct biomass (Anabolism) ;	9683488, 10049369, 12787499, 16321950, 17981983	no	2a : Function from experimental evidences in other organisms	2019-09-26	1	1138180	1139649	1470
11517	1	Clostridiaceae BL-3	70414645	CLOSTRIBL3_v1_20507	CDS	automatic/finished		PBP superfamily domain protein		no						no		2019-09-26	-1	3653039	3653995	957
1156	1	Clostridiales BL-4	70416111	CLOSTRIBL4_v1_1183	CDS	automatic/finished	ydeE	Uncharacterized HTH-type transcriptional regulator YdeE		no						no		2019-09-26	-2	1203486	1204352	867
11572	1	Clostridiales BL-6	70418790	CLOSTRIBL6_v1_1451	CDS	automatic/finished		Protein-glutamine gamma-glutamyltransferase	2.3.2.13	no						no		2019-09-26	3	1483032	1483847	816
116	3	Clostridiaceae BL-3	70411229	CLOSTRIBL3_v1_10266	CDS	automatic/finished	purM	phosphoribosylaminoimidazole synthetase	6.3.3.1	no	e : enzyme			16.2 : Construct biomass (Anabolism) ;	9683488, 10508786, 12787499, 16321950	no	2a : Function from experimental evidences in other organisms	2019-09-26	3	278793	279788	996
116	3	Clostridiales BL-4	70416624	CLOSTRIBL4_v1_1696	CDS	automatic/finished	purM	phosphoribosylaminoimidazole synthetase	6.3.3.1	no	e : enzyme			16.2 : Construct biomass (Anabolism) ;	9683488, 10508786, 12787499, 16321950	no	2a : Function from experimental evidences in other organisms	2019-09-26	2	1712252	1713292	1041
116	3	Clostridiales BL-6	70418290	CLOSTRIBL6_v1_0951	CDS	automatic/finished	purM	phosphoribosylaminoimidazole synthetase	6.3.3.1	no	e : enzyme			16.2 : Construct biomass (Anabolism) ;	9683488, 10508786, 12787499, 16321950	no	2a : Function from experimental evidences in other organisms	2019-09-26	3	984240	985274	1035
116309	1	Clostridiales BL-6	70420234	CLOSTRIBL6_v1_2895	CDS	automatic/finished		conserved protein of unknown function		no	u : unknown	1 : Unknown				no	4 : Unknown function but conserved in other organisms	2019-09-26	1	2842939	2843130	192
11668	1	Clostridiales BL-6	70417931	CLOSTRIBL6_v1_0592	CDS	automatic/finished	hxlA	3-hexulose-6-phosphate synthase (HPS)	4.1.2.43	no	e : enzyme			16.8 : Protect ; 16.11 : Scavenge (Catabolism) ;	10572115, 15978081	no	2a : Function from experimental evidences in other organisms	2019-09-26	2	640046	640684	639
11669	1	Clostridiales BL-6	70417932	CLOSTRIBL6_v1_0593	CDS	automatic/finished	hxlB	6-phospho-3-hexuloisomerase (PHI)	5.3.1.27	no	e : enzyme			16.8 : Protect ; 16.11 : Scavenge (Catabolism) ;	10572115, 15978081	no	2a : Function from experimental evidences in other organisms	2019-09-26	1	640729	641283	555
116695	1	Clostridiales BL-6	70420253	CLOSTRIBL6_v1_2914	CDS	automatic/finished		SF3 helicase domain-containing protein		no						no		2019-09-26	3	2858304	2860577	2274
116695	1	Clostridiales BL-6	70420442	CLOSTRIBL6_v1_3103	CDS	automatic/finished		Phage/plasmid primase, P4 family, C-terminal domain-containing protein		no						no		2019-09-26	2	3049487	3051760	2274
116697	1	Clostridiales BL-4	70415206	CLOSTRIBL4_v1_0278	CDS	automatic/finished		Sortase (Surface protein transpeptidase)		no						no		2019-09-26	-3	281408	282250	843
116718	1	Clostridiaceae BL-3	70413603	CLOSTRIBL3_v1_12640	CDS	automatic/finished		Phage terminase, small subunit		no						no		2019-09-26	-1	2610386	2610862	477
116724	2	Clostridiaceae BL-3	70413595	CLOSTRIBL3_v1_12632	CDS	automatic/finished		Phage gp6-like head-tail connector protein		no						no		2019-09-26	-3	2603295	2603570	276
116724	2	Clostridiales BL-6	70420271	CLOSTRIBL6_v1_2932	CDS	automatic/finished		AraC family transcriptional regulator		no						no		2019-09-26	2	2873690	2873965	276
1168	1	Clostridiales BL-6	70419935	CLOSTRIBL6_v1_2596	CDS	automatic/finished		putative Acylphosphate phosphohydrolase	3.6.1.7	no						no	3 : Putative function from multiple computational evidences	2019-09-26	-2	2540488	2540775	288
1168365	1	Clostridiaceae BL-3	70411531	CLOSTRIBL3_v1_10568	CDS	automatic/finished		conserved protein of unknown function		no	u : unknown	1 : Unknown				no	4 : Unknown function but conserved in other organisms	2019-09-26	-3	561588	562046	459
116897	1	Clostridiales BL-6	70418307	CLOSTRIBL6_v1_0968	CDS	automatic/finished		XRE family transcriptional regulator		no						no		2019-09-26	1	1001923	1002129	207
116897	1	Clostridiales BL-6	70418308	CLOSTRIBL6_v1_0969	CDS	automatic/finished		XRE family transcriptional regulator		no						no		2019-09-26	1	1002274	1002531	258
116897	1	Clostridiales BL-6	70418526	CLOSTRIBL6_v1_1187	CDS	automatic/finished		XRE family transcriptional regulator		no						no		2019-09-26	-2	1221340	1221540	201
116897	1	Clostridiales BL-6	70420833	CLOSTRIBL6_v1_3494	CDS	automatic/finished		XRE family transcriptional regulator		no						no		2019-09-26	1	3421987	3422190	204
117	3	Clostridiaceae BL-3	70413238	CLOSTRIBL3_v1_12275	CDS	automatic/finished	hprT	Hypoxanthine-guanine phosphoribosyltransferase	2.4.2.8	no						no		2019-09-26	1	2239531	2240052	522
117	3	Clostridiaceae BL-3	70413959	CLOSTRIBL3_v1_12996	CDS	automatic/finished	hprT	hypoxanthine-guanine phosphoribosyltransferase	2.4.2.8	no	e : enzyme			16.11 : Scavenge (Catabolism) ;	3110131, 6408059, 24001521	no	2a : Function from experimental evidences in other organisms	2019-09-26	-3	2959230	2959775	546
117	3	Clostridiales BL-4	70416005	CLOSTRIBL4_v1_1077	CDS	automatic/finished	hprT	hypoxanthine-guanine phosphoribosyltransferase	2.4.2.8	no	e : enzyme			16.11 : Scavenge (Catabolism) ;	3110131, 6408059, 24001521	no	2a : Function from experimental evidences in other organisms	2019-09-26	2	1103627	1104178	552
117	3	Clostridiales BL-6	70417689	CLOSTRIBL6_v1_0350	CDS	automatic/finished	hprT	hypoxanthine-guanine phosphoribosyltransferase	2.4.2.8	no	e : enzyme			16.11 : Scavenge (Catabolism) ;	3110131, 6408059, 24001521	no	2a : Function from experimental evidences in other organisms	2019-09-26	3	391071	391610	540
1172	3	Clostridiaceae BL-3	70411230	CLOSTRIBL3_v1_10267	CDS	automatic/finished	purN	Phosphoribosylglycinamide formyltransferase	2.1.2.2	no						no		2019-09-26	2	279776	280390	615
1172	3	Clostridiales BL-4	70416625	CLOSTRIBL4_v1_1697	CDS	automatic/finished	purN	Phosphoribosylglycinamide formyltransferase	2.1.2.2	no						no		2019-09-26	1	1713286	1713921	636
1172	3	Clostridiales BL-6	70418291	CLOSTRIBL6_v1_0952	CDS	automatic/finished	purN	phosphoribosylglycinamide formyltransferase 1	2.1.2.2	no	e : enzyme	2 : Cytoplasmic	1.5.2.1 : Purine biosynthesis ; 1.5.3.2 : Folic acid ; 7.1 : Cytoplasm ;	2.3 : Purine ribonucleotide biosynthesis ; 4.2 : Folic acid ;	10606510, 10954745, 1522592, 1631098, 21287279, 2204419, 3301838, 9698564	no	2a : Function from experimental evidences in other organisms	2019-09-26	2	985268	985894	627
117240	1	Clostridiaceae BL-3	70413547	CLOSTRIBL3_v1_12584	CDS	automatic/finished		conserved protein of unknown function		no	u : unknown	1 : Unknown				no	4 : Unknown function but conserved in other organisms	2019-09-26	-3	2557044	2557913	870
11725	1	Clostridiaceae BL-3	70412417	CLOSTRIBL3_v1_11454	CDS	automatic/finished	yjmD	putative oxidoreductase	1.1.1.-	no	e : enzyme			16.11 : Scavenge (Catabolism) ;	9579062, 9882655	no	3 : Putative function from multiple computational evidences	2019-09-26	-2	1425934	1426956	1023
11734	1	Clostridiaceae BL-3	70412224	CLOSTRIBL3_v1_11261	CDS	automatic/finished		conserved protein of unknown function		no	u : unknown	1 : Unknown				no	4 : Unknown function but conserved in other organisms	2019-09-26	-2	1227520	1227660	141
11734	1	Clostridiaceae BL-3	70412361	CLOSTRIBL3_v1_11398	CDS	automatic/finished		conserved protein of unknown function		no	u : unknown	1 : Unknown				no	4 : Unknown function but conserved in other organisms	2019-09-26	-2	1371112	1371252	141
11734	1	Clostridiaceae BL-3	70412587	CLOSTRIBL3_v1_11624	CDS	automatic/finished		conserved protein of unknown function		no	u : unknown	1 : Unknown				no	4 : Unknown function but conserved in other organisms	2019-09-26	-2	1611895	1612035	141
11734	1	Clostridiaceae BL-3	70413033	CLOSTRIBL3_v1_12070	CDS	automatic/finished		protein of unknown function		no	u : unknown	1 : Unknown				no	5 : Unknown function	2019-09-26	-3	2041953	2042108	156
1174992	1	Clostridiales BL-6	70418401	CLOSTRIBL6_v1_1062	CDS	automatic/finished		Terminase-like family protein		no						no		2019-09-26	-2	1092097	1093635	1539
1175213	1	Clostridiales BL-6	70418439	CLOSTRIBL6_v1_1100	CDS	automatic/finished		Dihydroxyacetone kinase transcriptional activator DhaS		no						no		2019-09-26	-3	1123938	1124543	606
1175213	1	Clostridiales BL-6	70418537	CLOSTRIBL6_v1_1198	CDS	automatic/finished		Dihydroxyacetone kinase transcriptional activator DhaS		no						no		2019-09-26	2	1232714	1233289	576
1175587	1	Clostridiales BL-6	70418548	CLOSTRIBL6_v1_1209	CDS	automatic/finished		conserved exported protein of unknown function		no	u : unknown	1 : Unknown				no	4 : Unknown function but conserved in other organisms	2019-09-26	3	1243821	1245914	2094
1175587	1	Clostridiales BL-6	70419470	CLOSTRIBL6_v1_2131	CDS	automatic/finished		conserved exported protein of unknown function		no	u : unknown	1 : Unknown				no	4 : Unknown function but conserved in other organisms	2019-09-26	1	2142265	2144397	2133
1175810	1	Clostridiaceae BL-3	70412049	CLOSTRIBL3_v1_11086	CDS	validated/finished	larA	Nickel-dependent lactate racemase	5.1.2.1	no	e : enzyme	2 : Cytoplasmic			24710389	no	1c : Function from experimental evidences in the studied genus	2019-11-21 16:48:35	-2	1049413	1050684	1272
1175877	1	Clostridiaceae BL-3	70413541	CLOSTRIBL3_v1_12578	CDS	automatic/finished		conserved protein of unknown function		no	u : unknown	1 : Unknown				no	4 : Unknown function but conserved in other organisms	2019-09-26	-1	2553938	2554987	1050
1175999	1	Clostridiales BL-6	70420249	CLOSTRIBL6_v1_2910	CDS	automatic/finished		NUMOD4 motif protein		no						no		2019-09-26	3	2855010	2855537	528
117647	1	Clostridiaceae BL-3	70414643	CLOSTRIBL3_v1_20505	CDS	automatic/finished		conserved protein of unknown function		no	u : unknown	1 : Unknown				no	4 : Unknown function but conserved in other organisms	2019-09-26	3	3650892	3651854	963
117648	1	Clostridiaceae BL-3	70414644	CLOSTRIBL3_v1_20506	CDS	automatic/finished		Glycosidase		no						no		2019-09-26	2	3651851	3652909	1059
117770	2	Clostridiaceae BL-3	70412293	CLOSTRIBL3_v1_11330	CDS	automatic/finished	bar	Phosphinothricin N-acetyltransferase	2.3.1.183	no						no		2019-09-26	-2	1301968	1302468	501
117770	2	Clostridiaceae BL-3	70413712	CLOSTRIBL3_v1_12749	CDS	automatic/finished	bar	Phosphinothricin N-acetyltransferase	2.3.1.183	no						no		2019-09-26	-3	2723079	2723591	513
117770	2	Clostridiales BL-6	70418763	CLOSTRIBL6_v1_1424	CDS	automatic/finished		N-acetyltransferase		no						no		2019-09-26	2	1460465	1460965	501
1179	1	Clostridiales BL-6	70418752	CLOSTRIBL6_v1_1413	CDS	automatic/finished		protein of unknown function		no	u : unknown	1 : Unknown				no	5 : Unknown function	2019-09-26	3	1452096	1453421	1326
117919	1	Clostridiales BL-4	70415827	CLOSTRIBL4_v1_0899	CDS	automatic/finished		conserved membrane protein of unknown function		no	u : unknown	1 : Unknown				no	4 : Unknown function but conserved in other organisms	2019-09-26	2	909098	909772	675
118	3	Clostridiaceae BL-3	70411231	CLOSTRIBL3_v1_10268	CDS	automatic/finished	purH	fused phosphoribosylaminoimidazole carboxy formyl formyltransferase; inosine-monophosphate cyclohydrolase	2.1.2.3, 3.5.4.10	no	e : enzyme			16.2 : Construct biomass (Anabolism) ;	12787499, 1937050, 9683488	no	2a : Function from experimental evidences in other organisms	2019-09-26	1	280411	281910	1500
118	3	Clostridiaceae BL-3	70411960	CLOSTRIBL3_v1_10997	CDS	automatic/finished	purH	Bifunctional purine biosynthesis protein PurH		no						no		2019-09-26	3	952002	953177	1176
118	3	Clostridiales BL-4	70416627	CLOSTRIBL4_v1_1699	CDS	automatic/finished		Phosphoribosylaminoimidazolecarboxamide formyltransferase	2.1.2.3	no						no		2019-09-26	1	1714675	1715847	1173
118	3	Clostridiales BL-6	70418293	CLOSTRIBL6_v1_0954	CDS	automatic/finished		Phosphoribosylaminoimidazolecarboxamide formyltransferase		no						no		2019-09-26	3	986649	987821	1173
118018	1	Clostridiaceae BL-3	70412196	CLOSTRIBL3_v1_11233	CDS	automatic/finished		Alkaline phosphatase family protein		no						no		2019-09-26	1	1191994	1193298	1305
11806	1	Clostridiaceae BL-3	70414404	CLOSTRIBL3_v1_20266	CDS	automatic/finished	aroD	3-dehydroquinate dehydratase	4.2.1.10	no						no		2019-09-26	3	3393999	3394784	786
1181	1	Clostridiaceae BL-3	70413352	CLOSTRIBL3_v1_12389	CDS	automatic/finished		Dihydrofolate synthase	6.3.2.12, 6.3.2.17	no						no		2019-09-26	-3	2363547	2364893	1347
1182	2	Clostridiales BL-4	70415091	CLOSTRIBL4_v1_0163	CDS	automatic/finished	niaX	Niacin ECF transporter S component NiaX		no						no		2019-09-26	3	169146	169724	579
1182	2	Clostridiales BL-6	70418047	CLOSTRIBL6_v1_0708	CDS	automatic/finished		putative Niacin transporter NiaX		no						no	3 : Putative function from multiple computational evidences	2019-09-26	-2	757819	758406	588
11834	1	Clostridiales BL-6	70417526	CLOSTRIBL6_v1_0187	CDS	automatic/finished	sigV	RNA polymerase ECF(extracytoplasmic function)-type lysozyme-sensitive sigma factor (sigma(V))		no	r : regulator			16.3 : Control ;	16274938, 21926231, 23687273, 26901131, 30020925	no	2a : Function from experimental evidences in other organisms	2019-09-26	-1	205682	206164	483
11868	2	Clostridiaceae BL-3	70411327	CLOSTRIBL3_v1_10364	CDS	automatic/finished	csrA	carbon storage regulator		no	r : regulator			16.3 : Control ;	8982093, 17555441, 21895793, 23144244, 27516547, 31043113	no	2a : Function from experimental evidences in other organisms	2019-09-26	1	390979	391194	216
11868	2	Clostridiales BL-6	70420128	CLOSTRIBL6_v1_2789	CDS	automatic/finished	csrA	Translational regulator CsrA		no						no		2019-09-26	2	2726975	2727208	234
118977	1	Clostridiales BL-4	70416739	CLOSTRIBL4_v1_1811	CDS	automatic/finished		Resolvase/invertase-type recombinase catalytic domain-containing protein		no						no		2019-09-26	-3	1821452	1821871	420
119	3	Clostridiaceae BL-3	70411232	CLOSTRIBL3_v1_10269	CDS	automatic/finished	purD	phosphoribosylglycinamide synthetase	6.3.4.13	no	e : enzyme			16.2 : Construct biomass (Anabolism) ;	9683488, 12787499, 16321950	no	2a : Function from experimental evidences in other organisms	2019-09-26	3	281937	283178	1242
119	3	Clostridiales BL-4	70416628	CLOSTRIBL4_v1_1700	CDS	automatic/finished	purD	phosphoribosylglycinamide synthetase	6.3.4.13	no	e : enzyme			16.2 : Construct biomass (Anabolism) ;	9683488, 12787499, 16321950	no	2a : Function from experimental evidences in other organisms	2019-09-26	1	1715875	1717143	1269
119	3	Clostridiales BL-6	70418294	CLOSTRIBL6_v1_0955	CDS	automatic/finished	purD	phosphoribosylglycinamide synthetase	6.3.4.13	no	e : enzyme			16.2 : Construct biomass (Anabolism) ;	9683488, 12787499, 16321950	no	2a : Function from experimental evidences in other organisms	2019-09-26	3	988038	989300	1263
1191570	1	Clostridiales BL-6	70417958	CLOSTRIBL6_v1_0619	CDS	automatic/finished		Mandelate racemase		no						no		2019-09-26	1	671440	672558	1119
119174	3	Clostridiaceae BL-3	70414539	CLOSTRIBL3_v1_20401	CDS	automatic/finished		Uncharacterized transporter CKL_3017		no						no		2019-09-26	1	3527308	3528240	933
119174	3	Clostridiales BL-4	70416338	CLOSTRIBL4_v1_1410	CDS	automatic/finished		Permease of the drug/metabolite transporter (DMT) superfamily		no						no		2019-09-26	2	1406912	1407865	954
119174	3	Clostridiales BL-6	70420651	CLOSTRIBL6_v1_3312	CDS	automatic/finished		Uncharacterized transporter CKL_3017		no						no		2019-09-26	3	3236124	3237143	1020
119183	1	Clostridiaceae BL-3	70413538	CLOSTRIBL3_v1_12575	CDS	automatic/finished	mprA	Transcriptional repressor MprA		no						no		2019-09-26	-1	2549831	2550298	468
11997	1	Clostridiaceae BL-3	70413199	CLOSTRIBL3_v1_12236	CDS	automatic/finished		Spore coat protein CotJB		no						no		2019-09-26	1	2198140	2198394	255
120	3	Clostridiaceae BL-3	70411226	CLOSTRIBL3_v1_10263	CDS	automatic/finished	purE	N5-carboxyaminoimidazole ribonucleotide mutase	5.4.99.18	no	e : enzyme			16.2 : Construct biomass (Anabolism) ;	12787499, 16138311, 9683488	no	2a : Function from experimental evidences in other organisms	2019-09-26	2	276104	276583	480
120	3	Clostridiales BL-4	70416623	CLOSTRIBL4_v1_1695	CDS	automatic/finished	purE	N5-carboxyaminoimidazole ribonucleotide mutase	5.4.99.18	no	e : enzyme			16.2 : Construct biomass (Anabolism) ;	12787499, 16138311, 9683488	no	2a : Function from experimental evidences in other organisms	2019-09-26	3	1711734	1712231	498
120	3	Clostridiales BL-6	70418289	CLOSTRIBL6_v1_0950	CDS	automatic/finished	purE	N5-carboxyaminoimidazole ribonucleotide mutase	5.4.99.18	no						no		2019-09-26	3	983700	984206	507
12002	1	Clostridiaceae BL-3	70413040	CLOSTRIBL3_v1_12077	CDS	automatic/finished		conserved protein of unknown function		no	u : unknown	1 : Unknown				no	4 : Unknown function but conserved in other organisms	2019-09-26	-1	2048726	2048893	168
1207	1	Clostridiaceae BL-3	70414057	CLOSTRIBL3_v1_13094	CDS	automatic/finished		Glycerophosphoryl diester phosphodiesterase	3.1.4.46	no						no		2019-09-26	-3	3062343	3063047	705
12077	2	Clostridiaceae BL-3	70412611	CLOSTRIBL3_v1_11648	CDS	automatic/finished	sleL	Cortical fragment-lytic enzyme	3.2.1.-	no						no		2019-09-26	-2	1632022	1633425	1404
12077	2	Clostridiaceae BL-3	70413029	CLOSTRIBL3_v1_12066	CDS	automatic/finished	sleL	Cortical fragment-lytic enzyme	3.2.1.-	no						no		2019-09-26	-3	2037270	2038565	1296
12077	2	Clostridiales BL-6	70418865	CLOSTRIBL6_v1_1526	CDS	automatic/finished		Glycoside hydrolase		no						no		2019-09-26	2	1556684	1557973	1290
12085	2	Clostridiaceae BL-3	70413611	CLOSTRIBL3_v1_12648	CDS	automatic/finished		HNH endonuclease		no						no		2019-09-26	-2	2614846	2615202	357
12085	2	Clostridiales BL-6	70420448	CLOSTRIBL6_v1_3109	CDS	automatic/finished		5-methylcytosine-specific restriction enzyme A		no						no		2019-09-26	3	3054264	3054677	414
12090	1	Clostridiaceae BL-3	70411945	CLOSTRIBL3_v1_10982	CDS	automatic/finished	yppS	putative PEP-dependent enzyme	2.7.9.-	no	e : enzyme			16.11 : Scavenge (Catabolism) ;		no	3 : Putative function from multiple computational evidences	2019-09-26	1	933139	935760	2622
12090	1	Clostridiaceae BL-3	70413534	CLOSTRIBL3_v1_12571	CDS	automatic/finished	yppS	putative PEP-dependent enzyme	2.7.9.-	no	e : enzyme			16.11 : Scavenge (Catabolism) ;		no	3 : Putative function from multiple computational evidences	2019-09-26	-3	2544657	2547296	2640
12091	1	Clostridiales BL-6	70418175	CLOSTRIBL6_v1_0836	CDS	automatic/finished		Sulfurtransferase TusA family protein		no						no		2019-09-26	3	865587	865835	249
12091	1	Clostridiales BL-6	70418476	CLOSTRIBL6_v1_1137	CDS	automatic/finished		Sulfurtransferase TusA family protein		no						no		2019-09-26	-3	1171614	1171859	246
12094	2	Clostridiaceae BL-3	70411965	CLOSTRIBL3_v1_11002	CDS	automatic/finished	ygaY	Uncharacterized transporter YgaY		no						no		2019-09-26	3	956430	957620	1191
12094	2	Clostridiaceae BL-3	70413179	CLOSTRIBL3_v1_12216	CDS	automatic/finished		MFS domain-containing protein		no						no		2019-09-26	-2	2181460	2182647	1188
12094	2	Clostridiales BL-6	70420412	CLOSTRIBL6_v1_3073	CDS	automatic/finished		MFS transporter		no						no		2019-09-26	-2	3019219	3020409	1191
12115	3	Clostridiaceae BL-3	70414298	CLOSTRIBL3_v1_20160	CDS	automatic/finished		conserved protein of unknown function		no	u : unknown	1 : Unknown				no	4 : Unknown function but conserved in other organisms	2019-09-26	-2	3284665	3285084	420
12115	3	Clostridiales BL-4	70415092	CLOSTRIBL4_v1_0164	CDS	automatic/finished		conserved protein of unknown function		no	u : unknown	1 : Unknown				no	4 : Unknown function but conserved in other organisms	2019-09-26	-2	169764	170183	420
12115	3	Clostridiales BL-6	70418550	CLOSTRIBL6_v1_1211	CDS	automatic/finished		conserved protein of unknown function		no	u : unknown	1 : Unknown				no	4 : Unknown function but conserved in other organisms	2019-09-26	-3	1247802	1248221	420
12120	1	Clostridiales BL-6	70417714	CLOSTRIBL6_v1_0375	CDS	automatic/finished		PadR family transcriptional regulator		no						no		2019-09-26	-1	415196	415570	375
12123	3	Clostridiaceae BL-3	70411480	CLOSTRIBL3_v1_10517	CDS	automatic/finished		Cupin domain protein		no						no		2019-09-26	3	526410	526919	510
12123	3	Clostridiales BL-4	70416992	CLOSTRIBL4_v1_2064	CDS	automatic/finished		Cupin domain protein		no						no		2019-09-26	1	2077681	2078118	438
12123	3	Clostridiales BL-6	70420587	CLOSTRIBL6_v1_3248	CDS	automatic/finished		Cupin domain-containing protein		no						no		2019-09-26	-2	3187672	3188136	465
1213	1	Clostridiaceae BL-3	70412302	CLOSTRIBL3_v1_11339	CDS	automatic/finished	dedA	Protein DedA		no						no		2019-09-26	-1	1308230	1308901	672
12142	1	Clostridiaceae BL-3	70411490	CLOSTRIBL3_v1_10527	CDS	automatic/finished	yqaS	putative phage-related terminase small subunit; skin element		no	e : enzyme					no	3 : Putative function from multiple computational evidences	2019-09-26	2	532613	533380	768
12169	2	Clostridiaceae BL-3	70411333	CLOSTRIBL3_v1_10370	CDS	automatic/finished	fla	Flagellin		no						no		2019-09-26	2	394934	396124	1191
12169	2	Clostridiales BL-6	70420129	CLOSTRIBL6_v1_2790	CDS	automatic/finished	hag	flagellin protein		no	s : structure			16.5 : Explore ;	8045886, 9648743, 12730172, 14762011, 15342569, 22720735, 25355936, 28800172, 29124898	no	2a : Function from experimental evidences in other organisms	2019-09-26	2	2727683	2728864	1182
12193	1	Clostridiaceae BL-3	70412416	CLOSTRIBL3_v1_11453	CDS	automatic/finished	ydfJ	putative transporter		no	t : transporter	5 : Inner membrane protein	4.2.A.1 : The Major Facilitator Superfamily (MFS) ; 6.1 : Membrane ; 7.3 : Inner membrane ;	16.3 : Control ; 7 : Transport and binding proteins ;		no	3 : Putative function from multiple computational evidences	2019-09-26	-1	1424504	1425847	1344
122	2	Clostridiales BL-4	70416172	CLOSTRIBL4_v1_1244	CDS	automatic/finished	araD	L-ribulose-5-phosphate 4-epimerase	5.1.3.4	no	e : enzyme			16.11 : Scavenge (Catabolism) ;	10417639, 11418559, 11732895, 14973026, 22720735	no	2a : Function from experimental evidences in other organisms	2019-09-26	2	1257341	1258057	717
122	2	Clostridiales BL-6	70418523	CLOSTRIBL6_v1_1184	CDS	automatic/finished	araD	L-ribulose-5-phosphate 4-epimerase	5.1.3.4	no	e : enzyme			16.11 : Scavenge (Catabolism) ;	10417639, 11418559, 11732895, 14973026, 22720735	no	2a : Function from experimental evidences in other organisms	2019-09-26	1	1216966	1217673	708
12204	1	Clostridiaceae BL-3	70413276	CLOSTRIBL3_v1_12313	CDS	automatic/finished	sunS	SPBc2 prophage-derived glycosyltransferase SunS	2.4.1.-	no						no		2019-09-26	3	2287161	2288270	1110
123	2	Clostridiales BL-4	70416171	CLOSTRIBL4_v1_1243	CDS	automatic/finished	araA	L-arabinose isomerase	5.3.1.4	no	e : enzyme			16.11 : Scavenge (Catabolism) ;	10417639, 10669396, 11418559, 14973026, 18263741	no	2a : Function from experimental evidences in other organisms	2019-09-26	3	1255872	1257347	1476
123	2	Clostridiales BL-6	70418522	CLOSTRIBL6_v1_1183	CDS	automatic/finished	araA	L-arabinose isomerase	5.3.1.4	no	e : enzyme			16.11 : Scavenge (Catabolism) ;	10417639, 10669396, 11418559, 14973026, 18263741	no	2a : Function from experimental evidences in other organisms	2019-09-26	3	1215450	1216931	1482
1230	2	Clostridiaceae BL-3	70412529	CLOSTRIBL3_v1_11566	CDS	automatic/finished	yjeM	Inner membrane transporter YjeM		no						no		2019-09-26	2	1548629	1550146	1518
1230	2	Clostridiaceae BL-3	70412694	CLOSTRIBL3_v1_11731	CDS	automatic/finished	yjeM	putative transporter		no	t : transporter	5 : Inner membrane protein	4.2.A.3 : The Amino Acid-Polyamine-Choline (APC) Family ; 6.1 : Membrane ; 7.3 : Inner membrane ;	7 : Transport and binding proteins ;		no	3 : Putative function from multiple computational evidences	2019-09-26	-1	1717295	1718803	1509
1230	2	Clostridiales BL-6	70420585	CLOSTRIBL6_v1_3246	CDS	automatic/finished	yjeM	Inner membrane transporter YjeM		no						no		2019-09-26	1	3184489	3186027	1539
123173	1	Clostridiaceae BL-3	70411904	CLOSTRIBL3_v1_10941	CDS	automatic/finished		protein of unknown function		no	u : unknown	1 : Unknown				no	5 : Unknown function	2019-09-26	2	897230	897394	165
12440	3	Clostridiaceae BL-3	70411839	CLOSTRIBL3_v1_10876	CDS	automatic/finished		AbrB family transcriptional regulator		no						no		2019-09-26	3	840933	841166	234
12440	3	Clostridiales BL-4	70416373	CLOSTRIBL4_v1_1445	CDS	automatic/finished		protein of unknown function		no	u : unknown	1 : Unknown				no	5 : Unknown function	2019-09-26	3	1446534	1446770	237
12440	3	Clostridiales BL-6	70418810	CLOSTRIBL6_v1_1471	CDS	automatic/finished		AbrB family transcriptional regulator		no						no		2019-09-26	1	1502932	1503213	282
124556	1	Clostridiales BL-6	70420424	CLOSTRIBL6_v1_3085	CDS	automatic/finished		AbiJ_NTD3 domain-containing protein		no						no		2019-09-26	-3	3031641	3032942	1302
1246	2	Clostridiales BL-4	70415977	CLOSTRIBL4_v1_1049	CDS	automatic/finished		D-3-phosphoglycerate dehydrogenase	1.1.1.95	no						no		2019-09-26	-2	1074834	1076000	1167
1246	2	Clostridiales BL-6	70420525	CLOSTRIBL6_v1_3186	CDS	automatic/finished		D-3-phosphoglycerate dehydrogenase	1.1.1.95	no						no		2019-09-26	1	3118375	3119535	1161
12508	1	Clostridiaceae BL-3	70411994	CLOSTRIBL3_v1_11031	CDS	automatic/finished		Helix-turn-helix protein		no						no		2019-09-26	-3	985371	986039	669
125124	1	Clostridiales BL-4	70416588	CLOSTRIBL4_v1_1660	CDS	automatic/finished		conserved protein of unknown function		no	u : unknown	1 : Unknown				no	4 : Unknown function but conserved in other organisms	2019-09-26	2	1672199	1672525	327
125125	1	Clostridiales BL-4	70416584	CLOSTRIBL4_v1_1656	CDS	automatic/finished		XRE family transcriptional regulator		no						no		2019-09-26	-3	1670033	1670563	531
1253304	1	Clostridiales BL-6	70418185	CLOSTRIBL6_v1_0846	CDS	automatic/finished		protein of unknown function		no	u : unknown	1 : Unknown				no	5 : Unknown function	2019-09-26	3	870459	870572	114
1253879	1	Clostridiales BL-6	70420244	CLOSTRIBL6_v1_2905	CDS	automatic/finished		conserved protein of unknown function		no	u : unknown	1 : Unknown				no	4 : Unknown function but conserved in other organisms	2019-09-26	1	2852521	2852739	219
1253879	1	Clostridiales BL-6	70420436	CLOSTRIBL6_v1_3097	CDS	automatic/finished		protein of unknown function		no	u : unknown	1 : Unknown				no	5 : Unknown function	2019-09-26	3	3044622	3044831	210
1254162	1	Clostridiales BL-6	70419241	CLOSTRIBL6_v1_1902	CDS	automatic/finished		bPH_5 domain-containing protein		no						no		2019-09-26	3	1900476	1901870	1395
12581	1	Clostridiaceae BL-3	70413548	CLOSTRIBL3_v1_12585	CDS	automatic/finished	cfr	Ribosomal RNA large subunit methyltransferase Cfr	2.1.1.224	no						no		2019-09-26	-2	2558293	2559327	1035
12584	1	Clostridiaceae BL-3	70412205	CLOSTRIBL3_v1_11242	CDS	automatic/finished		Uncharacterized 45.4 kDa protein in thiaminase I 5'region		no						no		2019-09-26	-2	1201018	1202262	1245
125857	1	Clostridiaceae BL-3	70411267	CLOSTRIBL3_v1_10304	CDS	automatic/finished	yagF	putative dehydratase; CP4-6 prophage		no	e : enzyme	1 : Unknown	8.1 : Prophage genes and phage related functions ;	17.2 : Prophage functions ;		no	3 : Putative function from multiple computational evidences	2019-09-26	2	322709	324682	1974
12609	1	Clostridiaceae BL-3	70414398	CLOSTRIBL3_v1_20260	CDS	automatic/finished		Amidohydrolase		no						no		2019-09-26	-3	3389964	3390752	789
1266784	1	Clostridiales BL-6	70420428	CLOSTRIBL6_v1_3089	CDS	automatic/finished		conserved protein of unknown function		no	u : unknown	1 : Unknown				no	4 : Unknown function but conserved in other organisms	2019-09-26	-2	3036175	3036801	627
126840	1	Clostridiales BL-4	70414957	CLOSTRIBL4_v1_0029	CDS	automatic/finished	alsB	D-allose transporter subunit ; periplasmic-binding component of ABC superfamily		no	t : transporter	9 : Periplasmic	1.1.1 : Carbohydrates/Carbon compounds ; 4.3.A.1.p : periplasmic binding component ; 4.S.10 : allose/ribose ; 7.2 : Periplasmic space ;	6 : Energy metabolism ; 7.3 : Carbohydrates, organic alcohols, and acids ;	10064713, 20026827, 8576032, 9401019	no	2a : Function from experimental evidences in other organisms	2019-09-26	-1	23749	24777	1029
12692	2	Clostridiaceae BL-3	70413265	CLOSTRIBL3_v1_12302	CDS	automatic/finished	wbpA	UDP-N-acetyl-D-glucosamine 6-dehydrogenase	1.1.1.136	no						no		2019-09-26	-3	2267349	2268668	1320
12692	2	Clostridiales BL-6	70418660	CLOSTRIBL6_v1_1321	CDS	automatic/finished	wbpA	UDP-N-acetyl-D-glucosamine 6-dehydrogenase	1.1.1.136	no						no		2019-09-26	2	1357913	1359232	1320
127	3	Clostridiaceae BL-3	70414460	CLOSTRIBL3_v1_20322	CDS	automatic/finished	guaA	GMP synthetase	6.3.5.2	no	e : enzyme			16.2 : Construct biomass (Anabolism) ;	1312531, 21856856	no	2a : Function from experimental evidences in other organisms	2019-09-26	1	3460735	3462267	1533
127	3	Clostridiales BL-4	70416582	CLOSTRIBL4_v1_1654	CDS	automatic/finished	guaA	GMP synthetase	6.3.5.2	no	e : enzyme			16.2 : Construct biomass (Anabolism) ;	1312531, 21856856	no	2a : Function from experimental evidences in other organisms	2019-09-26	2	1668086	1669624	1539
127	3	Clostridiales BL-6	70418455	CLOSTRIBL6_v1_1116	CDS	automatic/finished	guaA	GMP synthetase	6.3.5.2	no	e : enzyme			16.2 : Construct biomass (Anabolism) ;	1312531, 21856856	no	2a : Function from experimental evidences in other organisms	2019-09-26	3	1144476	1146011	1536
127030	1	Clostridiales BL-6	70420264	CLOSTRIBL6_v1_2925	CDS	automatic/finished		conserved protein of unknown function		no	u : unknown	1 : Unknown				no	4 : Unknown function but conserved in other organisms	2019-09-26	3	2867673	2867897	225
127037	1	Clostridiales BL-6	70420446	CLOSTRIBL6_v1_3107	CDS	automatic/finished		conserved protein of unknown function		no	u : unknown	1 : Unknown				no	4 : Unknown function but conserved in other organisms	2019-09-26	1	3053584	3053781	198
12765	1	Clostridiaceae BL-3	70411915	CLOSTRIBL3_v1_10952	CDS	automatic/finished	cmdD	Chondramide synthase cmdD		no						no		2019-09-26	-3	905151	907517	2367
1277	1	Clostridiaceae BL-3	70413216	CLOSTRIBL3_v1_12253	CDS	automatic/finished		MBL fold metallo-hydrolase		no						no		2019-09-26	-3	2217753	2218367	615
12782	1	Clostridiales BL-4	70415142	CLOSTRIBL4_v1_0214	CDS	automatic/finished		PBSX family phage terminase large subunit		no						no		2019-09-26	1	215224	216426	1203
12782	1	Clostridiales BL-4	70415307	CLOSTRIBL4_v1_0379	CDS	automatic/finished		PBSX family phage terminase large subunit		no						no		2019-09-26	1	379252	380454	1203
12782	1	Clostridiales BL-4	70416506	CLOSTRIBL4_v1_1578	CDS	automatic/finished		PBSX family phage terminase large subunit		no						no		2019-09-26	-3	1585106	1586308	1203
128190	1	Clostridiaceae BL-3	70411889	CLOSTRIBL3_v1_10926	CDS	automatic/finished	nadK	NAD kinase	2.7.1.23	no						no		2019-09-26	2	885437	886375	939
128194	1	Clostridiaceae BL-3	70411888	CLOSTRIBL3_v1_10925	CDS	automatic/finished		SPFH domain / Band 7 family protein		no						no		2019-09-26	3	884418	885434	1017
1289831	1	Clostridiales BL-6	70419928	CLOSTRIBL6_v1_2589	CDS	automatic/finished		Methyl-accepting chemotaxis protein		no						no		2019-09-26	-1	2531666	2533417	1752
1289837	1	Clostridiales BL-4	70415280	CLOSTRIBL4_v1_0352	CDS	automatic/finished		Integral membrane sensor signal transduction histidine kinase		no						no		2019-09-26	-2	358731	359744	1014
1289838	1	Clostridiales BL-4	70415282	CLOSTRIBL4_v1_0354	CDS	automatic/finished		ABC transporter permease		no						no		2019-09-26	-3	360422	362443	2022
1289851	1	Clostridiales BL-6	70419912	CLOSTRIBL6_v1_2573	CDS	automatic/finished		TetR/AcrR family transcriptional regulator		no						no		2019-09-26	1	2510809	2511468	660
1289852	1	Clostridiales BL-6	70419913	CLOSTRIBL6_v1_2574	CDS	automatic/finished		Multidrug ABC transporter permease		no						no		2019-09-26	1	2511529	2513286	1758
129	3	Clostridiaceae BL-3	70412500	CLOSTRIBL3_v1_11537	CDS	automatic/finished	trpB	tryptophan synthase (beta subunit)	4.2.1.20	no	e : enzyme			16.2 : Construct biomass (Anabolism) ;	2422155, 3062311, 9383185, 10714985, 12963367, 17114058, 17555270	no	2a : Function from experimental evidences in other organisms	2019-09-26	-2	1515364	1516539	1176
129	3	Clostridiales BL-4	70415981	CLOSTRIBL4_v1_1053	CDS	automatic/finished	trpB	Tryptophan synthase beta chain 2	4.2.1.20	no						no		2019-09-26	3	1078551	1079936	1386
129	3	Clostridiales BL-6	70417709	CLOSTRIBL6_v1_0370	CDS	automatic/finished	trpB	tryptophan synthase (beta subunit)	4.2.1.20	no	e : enzyme			16.2 : Construct biomass (Anabolism) ;	2422155, 3062311, 9383185, 10714985, 12963367, 17114058, 17555270	no	2a : Function from experimental evidences in other organisms	2019-09-26	3	410967	412148	1182
1290390	1	Clostridiales BL-6	70417511	CLOSTRIBL6_v1_0172	CDS	automatic/finished		protein of unknown function		no	u : unknown	1 : Unknown				no	5 : Unknown function	2019-09-26	-3	184494	185054	561
1290409	1	Clostridiales BL-6	70419263	CLOSTRIBL6_v1_1924	CDS	automatic/finished		ABC transporter ATP-binding protein		no						no		2019-09-26	-3	1929765	1931525	1761
1290422	1	Clostridiales BL-6	70419300	CLOSTRIBL6_v1_1961	CDS	automatic/finished		Putative C-terminal domain of topoisomerase IA		no						no	3 : Putative function from multiple computational evidences	2019-09-26	3	1972539	1973654	1116
129545	1	Clostridiales BL-6	70417832	CLOSTRIBL6_v1_0493	CDS	automatic/finished		GntR family transcriptional regulator		no						no		2019-09-26	1	530842	531483	642
129562	1	Clostridiaceae BL-3	70411266	CLOSTRIBL3_v1_10303	CDS	automatic/finished	yagE	Putative 2-keto-3-deoxy-galactonate aldolase YagE	4.1.2.-	no						no	3 : Putative function from multiple computational evidences	2019-09-26	2	321731	322633	903
129566	1	Clostridiales BL-6	70417560	CLOSTRIBL6_v1_0221	CDS	automatic/finished		D-3-phosphoglycerate dehydrogenase	1.1.1.95	no						no		2019-09-26	2	241889	242881	993
12974	1	Clostridiales BL-4	70415913	CLOSTRIBL4_v1_0985	CDS	automatic/finished		conserved protein of unknown function		no	u : unknown	1 : Unknown				no	4 : Unknown function but conserved in other organisms	2019-09-26	1	1003912	1004127	216
13	3	Clostridiaceae BL-3	70413643	CLOSTRIBL3_v1_12680	CDS	automatic/finished	yvcJ	GTPase possibly involved in regulator sRNA degradation		no	e : enzyme			15.6 : DNA transformation ;	18334534, 19074378, 21179021, 21709426	no	2a : Function from experimental evidences in other organisms	2019-09-26	-3	2649180	2650067	888
13	3	Clostridiales BL-4	70416901	CLOSTRIBL4_v1_1973	CDS	automatic/finished	yvcJ	GTPase possibly involved in regulator sRNA degradation		no	e : enzyme			15.6 : DNA transformation ;	18334534, 19074378, 21179021, 21709426	no	2a : Function from experimental evidences in other organisms	2019-09-26	-3	1979642	1980499	858
13	3	Clostridiales BL-6	70419219	CLOSTRIBL6_v1_1880	CDS	automatic/finished	yvcJ	GTPase possibly involved in regulator sRNA degradation		no	e : enzyme			15.6 : DNA transformation ;	18334534, 19074378, 21179021, 21709426	no	2a : Function from experimental evidences in other organisms	2019-09-26	-2	1878082	1878939	858
130145	1	Clostridiales BL-6	70417431	CLOSTRIBL6_v1_0092	CDS	automatic/finished		Membrane transport protein		no						no		2019-09-26	-3	99765	101045	1281
130319	1	Clostridiales BL-6	70418471	CLOSTRIBL6_v1_1132	CDS	automatic/finished	hypBA	Non-reducing end beta-L-arabinofuranosidase	3.2.1.185	no						no		2019-09-26	1	1167814	1169769	1956
130713	1	Clostridiales BL-6	70418218	CLOSTRIBL6_v1_0879	CDS	automatic/finished		Carbohydrate ABC transporter permease		no						no		2019-09-26	-1	907568	908404	837
130813	1	Clostridiales BL-6	70419895	CLOSTRIBL6_v1_2556	CDS	automatic/finished		Citrate transporter		no						no		2019-09-26	3	2496567	2497847	1281
130814	1	Clostridiales BL-6	70419896	CLOSTRIBL6_v1_2557	CDS	automatic/finished		Lactonase family protein		no						no		2019-09-26	2	2498123	2499172	1050
1309470	1	Clostridiales BL-6	70420192	CLOSTRIBL6_v1_2853	CDS	automatic/finished		Cyclase		no						no		2019-09-26	-1	2799716	2800309	594
131	3	Clostridiaceae BL-3	70411635	CLOSTRIBL3_v1_10672	CDS	automatic/finished	alaS	alanyl-tRNA synthetase	6.1.1.7	no	e : enzyme			16.2 : Construct biomass (Anabolism) ;	12554667, 12682299, 17329819, 22720735, 25918376	no	2a : Function from experimental evidences in other organisms	2019-09-26	1	640816	643455	2640
131	3	Clostridiales BL-4	70416918	CLOSTRIBL4_v1_1990	CDS	automatic/finished	alaS	alanyl-tRNA synthetase	6.1.1.7	no	e : enzyme			16.2 : Construct biomass (Anabolism) ;	12554667, 12682299, 17329819, 22720735, 25918376	no	2a : Function from experimental evidences in other organisms	2019-09-26	-3	1997939	2000578	2640
131	3	Clostridiales BL-6	70418498	CLOSTRIBL6_v1_1159	CDS	automatic/finished	alaS	Alanine--tRNA ligase	6.1.1.7	no						no		2019-09-26	2	1191836	1194466	2631
1315070	1	Clostridiaceae BL-3	70412938	CLOSTRIBL3_v1_11975	CDS	automatic/finished		membrane protein of unknown function		no	u : unknown	1 : Unknown				no	5 : Unknown function	2019-09-26	-1	1937279	1937788	510
1317273	1	Clostridiaceae BL-3	70411804	CLOSTRIBL3_v1_10841	CDS	automatic/finished		protein of unknown function		no	u : unknown	1 : Unknown				no	5 : Unknown function	2019-09-26	2	810230	810595	366
13198	1	Clostridiales BL-6	70419546	CLOSTRIBL6_v1_2207	CDS	automatic/finished	cysU	sulfate/thiosulfate transporter subunit ; membrane component of ABC superfamily		no	t : transporter	5 : Inner membrane protein	1.8.2 : Sulfur metabolism ; 4.3.A.1.m : membrane component ; 4.S.178 : thiosulfate ; 6.1 : Membrane ; 7.3 : Inner membrane ;	5.5 : Sulfur metabolism ; 7.2 : Anions ;	2188958	no	2a : Function from experimental evidences in other organisms	2019-09-26	3	2208351	2209235	885
13198	1	Clostridiales BL-6	70419547	CLOSTRIBL6_v1_2208	CDS	automatic/finished	cysW	sulfate/thiosulfate transporter subunit ; membrane component of ABC superfamily		no	t : transporter	5 : Inner membrane protein	1.8.2 : Sulfur metabolism ; 4.3.A.1.m : membrane component ; 4.S.178 : thiosulfate ; 6.1 : Membrane ; 7.3 : Inner membrane ;	5.5 : Sulfur metabolism ; 7.2 : Anions ;	2188958	no	2a : Function from experimental evidences in other organisms	2019-09-26	2	2209241	2210050	810
13199	1	Clostridiaceae BL-3	70413313	CLOSTRIBL3_v1_12350	CDS	automatic/finished		Putative GTPase	3.6.-.-	no						no	3 : Putative function from multiple computational evidences	2019-09-26	-3	2324913	2325869	957
132	3	Clostridiaceae BL-3	70414347	CLOSTRIBL3_v1_20209	CDS	automatic/finished	smpB	tmRNA-binding protein		no	f : factor			16.6 : Maintain ;	10947848, 11395451, 11918677, 12682299, 26735940	no	2a : Function from experimental evidences in other organisms	2019-09-26	1	3329959	3330429	471
132	3	Clostridiales BL-4	70417102	CLOSTRIBL4_v1_2174	CDS	automatic/finished	smpB	tmRNA-binding protein		no	f : factor			16.6 : Maintain ;	10947848, 11395451, 11918677, 12682299, 26735940	no	2a : Function from experimental evidences in other organisms	2019-09-26	3	2178468	2178938	471
132	3	Clostridiales BL-6	70419537	CLOSTRIBL6_v1_2198	CDS	automatic/finished	smpB	tmRNA-binding protein		no	f : factor			16.6 : Maintain ;	10947848, 11395451, 11918677, 12682299, 26735940	no	2a : Function from experimental evidences in other organisms	2019-09-26	-1	2201234	2201701	468
13200	1	Clostridiaceae BL-3	70413314	CLOSTRIBL3_v1_12351	fCDS	automatic/finished	yliK	fragment of methylmalonyl-CoA mutase (part 2)	5.4.99.2	pseudo	e : enzyme	1 : Unknown	1.1.2.5 : Propionyl-CoA (methylmalonyl pathway) ; 1.7.1 : Unassigned reversible reactions ; 1.7.39 : Conversion of succinate to propionate ;	5 : Central intermediary metabolism ; 6 : Energy metabolism ;	1355087	no	2a : Function from experimental evidences in other organisms	2019-09-26	-1	2325887	2326285	399
13200	1	Clostridiaceae BL-3	70413315	CLOSTRIBL3_v1_12352	fCDS	automatic/finished	yliK	fragment of methylmalonyl-CoA mutase (part 1)	5.4.99.2	pseudo	e : enzyme	1 : Unknown	1.1.2.5 : Propionyl-CoA (methylmalonyl pathway) ; 1.7.1 : Unassigned reversible reactions ; 1.7.39 : Conversion of succinate to propionate ;	5 : Central intermediary metabolism ; 6 : Energy metabolism ;	1355087	no	2a : Function from experimental evidences in other organisms	2019-09-26	-1	2326313	2327977	1665
1320111	1	Clostridiales BL-4	70415759	CLOSTRIBL4_v1_0831	CDS	automatic/finished		Glycosyltransferase WbuB		no						no		2019-09-26	-3	836741	837928	1188
13204	1	Clostridiales BL-6	70419545	CLOSTRIBL6_v1_2206	CDS	automatic/finished	sbp	sulfate transporter subunit ; periplasmic-binding component of ABC superfamily		no	t : transporter	9 : Periplasmic	1.8.2 : Sulfur metabolism ; 4.3.A.1.p : periplasmic binding component ; 4.S.174 : sulfate ; 7.2 : Periplasmic space ;	5.5 : Sulfur metabolism ; 7.2 : Anions ;	2002055, 3158524, 8774726, 9298646	no	2a : Function from experimental evidences in other organisms	2019-09-26	1	2207269	2208351	1083
13213	1	Clostridiales BL-4	70415974	CLOSTRIBL4_v1_1046	CDS	automatic/finished	speD	S-adenosylmethionine decarboxylase	4.1.1.50	no	e : enzyme	1 : Unknown	1.7.14.3 : Spermidine biosynthesis ;	5.4 : Polyamine biosynthesis ;	2181453, 3546296	no	2a : Function from experimental evidences in other organisms	2019-09-26	-1	1067446	1068204	759
13215	3	Clostridiaceae BL-3	70411387	CLOSTRIBL3_v1_10424	CDS	automatic/finished		Lactoylglutathione lyase	4.4.1.5	no						no		2019-09-26	2	450917	451288	372
13215	3	Clostridiales BL-4	70416780	CLOSTRIBL4_v1_1852	CDS	automatic/finished		Lactoylglutathione lyase	4.4.1.5	no						no		2019-09-26	1	1865767	1866129	363
13215	3	Clostridiales BL-6	70420775	CLOSTRIBL6_v1_3436	CDS	automatic/finished		Lactoylglutathione lyase	4.4.1.5	no						no		2019-09-26	1	3366205	3366567	363
13219	3	Clostridiaceae BL-3	70411537	CLOSTRIBL3_v1_10574	CDS	automatic/finished		general secretory pathway component, cryptic (fragment)		no						no		2019-09-26	1	566044	566712	669
13219	3	Clostridiaceae BL-3	70411648	CLOSTRIBL3_v1_10685	CDS	automatic/finished	pilT	Twitching mobility protein		no						no		2019-09-26	3	655167	656222	1056
13219	3	Clostridiales BL-4	70415103	CLOSTRIBL4_v1_0175	CDS	automatic/finished	pilT	Twitching mobility protein		no						no		2019-09-26	1	180226	181290	1065
13219	3	Clostridiales BL-6	70417662	CLOSTRIBL6_v1_0323	CDS	automatic/finished	pilT	Twitching mobility protein		no						no		2019-09-26	-2	359890	360945	1056
13226	3	Clostridiaceae BL-3	70411730	CLOSTRIBL3_v1_10767	CDS	automatic/finished	comM	Competence protein ComM		no						no		2019-09-26	-1	731591	733111	1521
13226	3	Clostridiales BL-4	70416889	CLOSTRIBL4_v1_1961	CDS	automatic/finished		MG(2+) CHELATASE FAMILY PROTEIN / ComM-related protein		no						no		2019-09-26	1	1966243	1967775	1533
13226	3	Clostridiales BL-6	70420137	CLOSTRIBL6_v1_2798	CDS	automatic/finished	comM	Competence protein ComM		no						no		2019-09-26	3	2736507	2738039	1533
13239	2	Clostridiales BL-4	70415372	CLOSTRIBL4_v1_0444	CDS	automatic/finished	glgB	1,4-alpha-glucan branching enzyme	2.4.1.18	no	e : enzyme			16.14 : Store ;	1296817, 15272305, 8145641	no	2a : Function from experimental evidences in other organisms	2019-09-26	-1	439750	441771	2022
13239	2	Clostridiales BL-6	70418063	CLOSTRIBL6_v1_0724	CDS	automatic/finished	glgB	1,4-alpha-glucan branching enzyme	2.4.1.18	no	e : enzyme			16.14 : Store ;	1296817, 15272305, 8145641	no	2a : Function from experimental evidences in other organisms	2019-09-26	1	777751	779718	1968
13252	1	Clostridiaceae BL-3	70411955	CLOSTRIBL3_v1_10992	CDS	automatic/finished	kptA	putative RNA 2'-phosphotransferase	2.7.1.-	no						no	3 : Putative function from multiple computational evidences	2019-09-26	1	946471	947025	555
13257	3	Clostridiaceae BL-3	70411779	CLOSTRIBL3_v1_10816	CDS	automatic/finished	yhhW	Quercetin 2,3-dioxygenase	1.13.11.24	no						no		2019-09-26	2	786263	787132	870
13257	3	Clostridiales BL-4	70416201	CLOSTRIBL4_v1_1273	CDS	automatic/finished		Pirin-like protein CC_0481		no						no		2019-09-26	-1	1282210	1283046	837
13257	3	Clostridiales BL-6	70419155	CLOSTRIBL6_v1_1816	CDS	automatic/finished		Pirin-like protein CC_0481		no						no		2019-09-26	-3	1805535	1806371	837
13276	3	Clostridiaceae BL-3	70411383	CLOSTRIBL3_v1_10420	CDS	automatic/finished	dut	Deoxyuridine 5'-triphosphate nucleotidohydrolase	3.6.1.23	no						no		2019-09-26	2	448856	449287	432
13276	3	Clostridiales BL-4	70415593	CLOSTRIBL4_v1_0665	CDS	automatic/finished	dut	Deoxyuridine 5'-triphosphate nucleotidohydrolase	3.6.1.23	no						no		2019-09-26	-3	676484	676924	441
13276	3	Clostridiales BL-6	70417392	CLOSTRIBL6_v1_0053	CDS	automatic/finished	dut	Deoxyuridine 5'-triphosphate nucleotidohydrolase	3.6.1.23	no						no		2019-09-26	-2	54550	54993	444
13276	3	Clostridiales BL-6	70419618	CLOSTRIBL6_v1_2279	CDS	automatic/finished	dut	Deoxyuridine 5'-triphosphate nucleotidohydrolase	3.6.1.23	no						no		2019-09-26	-1	2285522	2285956	435
13287	3	Clostridiaceae BL-3	70411186	CLOSTRIBL3_v1_10223	CDS	automatic/finished		Deoxyguanosinetriphosphate triphosphohydrolase-like protein		no						no		2019-09-26	3	235224	236249	1026
13287	3	Clostridiales BL-4	70416435	CLOSTRIBL4_v1_1507	CDS	automatic/finished		Deoxyguanosinetriphosphate triphosphohydrolase-like protein		no						no		2019-09-26	2	1509752	1510747	996
13287	3	Clostridiales BL-6	70419184	CLOSTRIBL6_v1_1845	CDS	automatic/finished		Deoxyguanosinetriphosphate triphosphohydrolase-like protein		no						no		2019-09-26	-3	1841496	1842491	996
13290	2	Clostridiales BL-4	70415421	CLOSTRIBL4_v1_0493	CDS	automatic/finished	pckG	Phosphoenolpyruvate carboxykinase [GTP]	4.1.1.32	no						no		2019-09-26	-1	488404	490167	1764
13290	2	Clostridiales BL-6	70417829	CLOSTRIBL6_v1_0490	CDS	automatic/finished	pckG	Phosphoenolpyruvate carboxykinase [GTP]	4.1.1.32	no						no		2019-09-26	1	526357	528120	1764
133	3	Clostridiaceae BL-3	70414828	CLOSTRIBL3_v1_40050	CDS	automatic/finished	serS	seryl-tRNA synthetase	6.1.1.11	no	e : enzyme			16.2 : Construct biomass (Anabolism) ;	10546897, 12682299, 14732487	no	2a : Function from experimental evidences in other organisms	2019-09-26	3	3824994	3826274	1281
133	3	Clostridiales BL-4	70415689	CLOSTRIBL4_v1_0761	CDS	automatic/finished	serS	Serine--tRNA ligase 2	6.1.1.11	no						no		2019-09-26	1	765316	766605	1290
133	3	Clostridiales BL-6	70420835	CLOSTRIBL6_v1_3496	CDS	automatic/finished	serS	seryl-tRNA synthetase	6.1.1.11	no	e : enzyme			16.2 : Construct biomass (Anabolism) ;	10546897, 12682299, 14732487	no	2a : Function from experimental evidences in other organisms	2019-09-26	-3	3423912	3425195	1284
13330	1	Clostridiaceae BL-3	70411846	CLOSTRIBL3_v1_10883	CDS	automatic/finished		Gamma-glutamyltranspeptidase	2.3.2.2	no						no		2019-09-26	2	846542	848149	1608
13337	2	Clostridiales BL-4	70415460	CLOSTRIBL4_v1_0532	CDS	automatic/finished		Branched-chain amino acid ABC transporter permease		no						no		2019-09-26	-2	531282	532172	891
13337	2	Clostridiales BL-6	70420179	CLOSTRIBL6_v1_2840	CDS	automatic/finished	livH	leucine/isoleucine/valine transporter subunit ; membrane component of ABC superfamily		no	t : transporter	5 : Inner membrane protein	1.5.1.18 : Isoleucine/valine ; 1.5.1.19 : Leucine ; 4.3.A.1.m : membrane component ; 4.S.108 : L-leucine/L-valine/L-iso-leucine ; 4.S.154 : phenylalanine/ tyrosine ; 6.1 : Membrane ; 7.3 : Inner membrane ;	1.4 : Pyruvate family ; 7.1 : Amino acids, peptides and amines ;	14702302, 2195019, 3009409	no	2a : Function from experimental evidences in other organisms	2019-09-26	-3	2787225	2788106	882
13340	1	Clostridiaceae BL-3	70413385	CLOSTRIBL3_v1_12422	CDS	automatic/finished	cobU	bifunctional cobinamide kinase and cobinamide phosphate guanylyltransferase		no	e : enzyme	1 : Unknown	1.5.3.13 : Cobalamin (Vitamin B12) ;	4.3 : Heme, porphyrin, and cobalamin ;		no	2a : Function from experimental evidences in other organisms	2019-09-26	-1	2402849	2403397	549
13350	1	Clostridiaceae BL-3	70411045	CLOSTRIBL3_v1_10082	CDS	automatic/finished	surE	5'-nucleotidase SurE	3.1.3.5	no						no		2019-09-26	2	94577	95290	714
13356	2	Clostridiaceae BL-3	70413131	CLOSTRIBL3_v1_12168	CDS	automatic/finished	cobT	Nicotinate-nucleotide--dimethylbenzimidazole phosphoribosyltransferase	2.4.2.21	no						no		2019-09-26	-3	2130090	2131196	1107
13356	2	Clostridiales BL-6	70418314	CLOSTRIBL6_v1_0975	CDS	automatic/finished	cobT	Nicotinate-nucleotide--dimethylbenzimidazole phosphoribosyltransferase	2.4.2.21	no						no		2019-09-26	1	1007512	1008780	1269
13358	1	Clostridiaceae BL-3	70413974	CLOSTRIBL3_v1_13011	CDS	automatic/finished		Serine protease, DegP/HtrA, do-like	3.4.21.-	no						no		2019-09-26	-3	2976375	2977580	1206
13365	1	Clostridiaceae BL-3	70413774	CLOSTRIBL3_v1_12811	CDS	automatic/finished	moaA	Cyclic pyranopterin monophosphate synthase		no						no		2019-09-26	-1	2782547	2783527	981
13366	1	Clostridiaceae BL-3	70413775	CLOSTRIBL3_v1_12812	CDS	automatic/finished		Alkyl hydroperoxide reductase AhpD	1.11.1.15	no						no		2019-09-26	-2	2783539	2783871	333
1342516	1	Clostridiales BL-6	70418941	CLOSTRIBL6_v1_1602	CDS	automatic/finished		DNA topoisomerase III		no						no		2019-09-26	-3	1623162	1625294	2133
134364	2	Clostridiaceae BL-3	70412052	CLOSTRIBL3_v1_11089	CDS	automatic/finished		L-alanine-DL-glutamate epimerase		no						no		2019-09-26	-3	1053198	1054391	1194
134364	2	Clostridiales BL-4	70415183	CLOSTRIBL4_v1_0255	CDS	automatic/finished		Mandelate racemase/muconate lactonizing enzyme, N-terminal domain protein		no						no		2019-09-26	-1	253501	254706	1206
134364	2	Clostridiales BL-4	70415185	CLOSTRIBL4_v1_0257	CDS	automatic/finished		Mandelate racemase/muconate lactonizing enzyme, N-terminal domain protein		no						no		2019-09-26	-1	256378	257568	1191
13492	3	Clostridiaceae BL-3	70411301	CLOSTRIBL3_v1_10338	CDS	automatic/finished	yajL	Chaperone protein YajL		no						no		2019-09-26	2	362354	362914	561
13492	3	Clostridiales BL-4	70416923	CLOSTRIBL4_v1_1995	CDS	automatic/finished		DJ-1 family protein		no						no		2019-09-26	-3	2005649	2006191	543
13492	3	Clostridiales BL-6	70418701	CLOSTRIBL6_v1_1362	CDS	automatic/finished		DJ-1/PfpI family protein		no						no		2019-09-26	3	1406235	1406774	540
13498	2	Clostridiaceae BL-3	70412294	CLOSTRIBL3_v1_11331	CDS	automatic/finished	arsM	Arsenite methyltransferase	2.1.1.137	no						no		2019-09-26	-1	1302506	1303324	819
13498	2	Clostridiaceae BL-3	70413713	CLOSTRIBL3_v1_12750	CDS	automatic/finished	arsM	Arsenite methyltransferase	2.1.1.137	no						no		2019-09-26	-2	2723617	2724438	822
13498	2	Clostridiales BL-6	70418762	CLOSTRIBL6_v1_1423	CDS	automatic/finished	arsM	Arsenite methyltransferase	2.1.1.137	no						no		2019-09-26	2	1459532	1460359	828
13534	2	Clostridiaceae BL-3	70414082	CLOSTRIBL3_v1_13119	CDS	automatic/finished	abfD	4-hydroxybutyryl-CoA dehydratase/vinylacetyl-CoA-Delta-isomerase	4.2.1.120, 5.3.3.3	no						no		2019-09-26	2	3088235	3089689	1455
13534	2	Clostridiaceae BL-3	70414249	CLOSTRIBL3_v1_20111	CDS	automatic/finished	abfD	4-hydroxybutyryl-CoA dehydratase/vinylacetyl-CoA-Delta-isomerase	4.2.1.120, 5.3.3.3	no						no		2019-09-26	2	3232472	3233926	1455
13534	2	Clostridiaceae BL-3	70414266	CLOSTRIBL3_v1_20128	CDS	automatic/finished	abfD	4-hydroxybutyryl-CoA dehydratase/vinylacetyl-CoA-Delta-isomerase	4.2.1.120, 5.3.3.3	no						no		2019-09-26	1	3251725	3253176	1452
13534	2	Clostridiales BL-6	70418353	CLOSTRIBL6_v1_1014	CDS	automatic/finished	abfD	4-hydroxybutyryl-CoA dehydratase/vinylacetyl-CoA-Delta-isomerase	4.2.1.120, 5.3.3.3	no						no		2019-09-26	2	1043069	1044517	1449
1355661	1	Clostridiaceae BL-3	70413573	CLOSTRIBL3_v1_12610	CDS	automatic/finished		conserved protein of unknown function		no	u : unknown	1 : Unknown				no	4 : Unknown function but conserved in other organisms	2019-09-26	-3	2582967	2584769	1803
1355662	1	Clostridiaceae BL-3	70413574	CLOSTRIBL3_v1_12611	CDS	automatic/finished		conserved protein of unknown function		no	u : unknown	1 : Unknown				no	4 : Unknown function but conserved in other organisms	2019-09-26	-3	2584773	2586074	1302
13577	3	Clostridiaceae BL-3	70411291	CLOSTRIBL3_v1_10328	CDS	automatic/finished	trxB	Thioredoxin reductase	1.8.1.9	no						no		2019-09-26	1	349441	350682	1242
13577	3	Clostridiaceae BL-3	70414430	CLOSTRIBL3_v1_20292	CDS	automatic/finished	trxB	Thioredoxin reductase	1.8.1.9	no						no		2019-09-26	3	3422730	3423989	1260
13577	3	Clostridiales BL-4	70415860	CLOSTRIBL4_v1_0932	CDS	automatic/finished		Pyridine nucleotide-disulfide oxidoreductase		no						no		2019-09-26	2	949850	951109	1260
13577	3	Clostridiales BL-6	70417948	CLOSTRIBL6_v1_0609	CDS	automatic/finished		Pyridine nucleotide-disulfide oxidoreductase		no						no		2019-09-26	2	658187	659428	1242
13577	3	Clostridiales BL-6	70418310	CLOSTRIBL6_v1_0971	CDS	automatic/finished		Pyridine nucleotide-disulfide oxidoreductase		no						no		2019-09-26	-2	1002964	1004214	1251
13577	3	Clostridiales BL-6	70419157	CLOSTRIBL6_v1_1818	CDS	automatic/finished		FAD-dependent oxidoreductase		no						no		2019-09-26	-2	1806811	1808055	1245
13587	3	Clostridiaceae BL-3	70413687	CLOSTRIBL3_v1_12724	CDS	automatic/finished	cat	4-hydroxybutyrate coenzyme A transferase	2.8.3.-	no						no		2019-09-26	-1	2699303	2700613	1311
13587	3	Clostridiaceae BL-3	70414252	CLOSTRIBL3_v1_20114	CDS	automatic/finished	cat	4-hydroxybutyrate coenzyme A transferase	2.8.3.-	no						no		2019-09-26	1	3234553	3235854	1302
13587	3	Clostridiaceae BL-3	70414073	CLOSTRIBL3_v1_13110	CDS	validated/finished		Butyryl-CoA:acetate CoA-transferase	2.8.3.-	no	e : enzyme	2 : Cytoplasmic			18218779, 8550525	no	2a : Function from experimental evidences in other organisms	2019-11-23 11:43:53	-3	3077994	3079352	1359
13587	3	Clostridiales BL-4	70416801	CLOSTRIBL4_v1_1873	CDS	validated/finished	cat	Butyryl-CoA:acetate CoA-transferase	2.8.3.-	no	e : enzyme	2 : Cytoplasmic			18218779, 8550525	no	2a : Function from experimental evidences in other organisms	2019-12-07 16:03:40	-1	1886194	1887537	1344
13587	3	Clostridiales BL-6	70418355	CLOSTRIBL6_v1_1016	CDS	automatic/finished	cat	4-hydroxybutyrate coenzyme A transferase	2.8.3.-	no						no		2019-09-26	1	1044847	1046430	1584
13587	3	Clostridiales BL-6	70417472	CLOSTRIBL6_v1_0133	CDS	validated/finished	cat2	4-hydroxybutyrate coenzyme A transferase	2.8.3.-	no	e : enzyme	2 : Cytoplasmic			18218779, 8550525	no	2a : Function from experimental evidences in other organisms	2019-12-11 14:20:29	2	149606	150904	1299
1361484	1	Clostridiales BL-4	70415787	CLOSTRIBL4_v1_0859	CDS	automatic/finished		conserved protein of unknown function		no	u : unknown	1 : Unknown				no	4 : Unknown function but conserved in other organisms	2019-09-26	1	868210	868971	762
1361485	1	Clostridiales BL-4	70415786	CLOSTRIBL4_v1_0858	CDS	automatic/finished		RidA family protein		no						no		2019-09-26	2	867725	868216	492
1361486	1	Clostridiales BL-4	70415785	CLOSTRIBL4_v1_0857	CDS	automatic/finished		protein of unknown function		no	u : unknown	1 : Unknown				no	5 : Unknown function	2019-09-26	1	866911	867699	789
1361487	1	Clostridiales BL-4	70415784	CLOSTRIBL4_v1_0856	CDS	automatic/finished		Amidohydro-rel domain-containing protein		no						no		2019-09-26	2	866084	866914	831
1361488	1	Clostridiales BL-4	70415783	CLOSTRIBL4_v1_0855	CDS	automatic/finished		Dipeptide epimerase	5.1.1.-	no						no		2019-09-26	3	864897	866015	1119
1361489	1	Clostridiales BL-4	70415782	CLOSTRIBL4_v1_0854	CDS	automatic/finished		Aminobenzoyl-glutamate transporter		no						no		2019-09-26	1	863293	864852	1560
1361490	1	Clostridiales BL-4	70415781	CLOSTRIBL4_v1_0853	CDS	automatic/finished		Transcriptional regulator		no						no		2019-09-26	2	862163	862849	687
1361625	1	Clostridiaceae BL-3	70412555	CLOSTRIBL3_v1_11592	CDS	automatic/finished		Amidohydrolase		no						no		2019-09-26	1	1578754	1580397	1644
13654	1	Clostridiaceae BL-3	70411253	CLOSTRIBL3_v1_10290	CDS	automatic/finished		conserved protein of unknown function		no	u : unknown	1 : Unknown				no	4 : Unknown function but conserved in other organisms	2019-09-26	2	305549	306907	1359
13654	1	Clostridiaceae BL-3	70411254	CLOSTRIBL3_v1_10291	CDS	automatic/finished		conserved protein of unknown function		no	u : unknown	1 : Unknown				no	4 : Unknown function but conserved in other organisms	2019-09-26	3	306909	307226	318
13668	2	Clostridiaceae BL-3	70413861	CLOSTRIBL3_v1_12898	CDS	automatic/finished	ileS	Isoleucine--tRNA ligase	6.1.1.5	no						no		2019-09-26	-2	2869927	2873031	3105
13668	2	Clostridiales BL-6	70418266	CLOSTRIBL6_v1_0927	CDS	automatic/finished	ileS	Isoleucine--tRNA ligase	6.1.1.5	no						no		2019-09-26	3	958728	961889	3162
1369060	1	Clostridiaceae BL-3	70413165	CLOSTRIBL3_v1_12202	CDS	automatic/finished		protein of unknown function		no	u : unknown	1 : Unknown				no	5 : Unknown function	2019-09-26	-3	2166591	2166758	168
1369061	1	Clostridiaceae BL-3	70414387	CLOSTRIBL3_v1_20249	CDS	automatic/finished		protein of unknown function		no	u : unknown	1 : Unknown				no	5 : Unknown function	2019-09-26	1	3379960	3380127	168
13724	2	Clostridiaceae BL-3	70411802	CLOSTRIBL3_v1_10839	CDS	automatic/finished		Type I restriction-modification system, DNA-methyltransferase subunit M	2.1.1.72	no						no		2019-09-26	3	808266	809720	1455
13724	2	Clostridiaceae BL-3	70411947	CLOSTRIBL3_v1_10984	CDS	automatic/finished		Type I restriction-modification system, DNA-methyltransferase subunit M	2.1.1.72	no						no		2019-09-26	1	939187	940695	1509
13724	2	Clostridiales BL-4	70416592	CLOSTRIBL4_v1_1664	CDS	automatic/finished		Type I restriction-modification system methyltransferase subunit		no						no		2019-09-26	1	1675912	1677387	1476
137601	1	Clostridiales BL-6	70419932	CLOSTRIBL6_v1_2593	CDS	automatic/finished		Fe(3+) ABC transporter substrate-binding protein		no						no		2019-09-26	-1	2537330	2538385	1056
13766	1	Clostridiaceae BL-3	70412721	CLOSTRIBL3_v1_11758	CDS	automatic/finished		GMP synthase subunit B		no						no		2019-09-26	2	1742876	1743694	819
13774	1	Clostridiaceae BL-3	70411725	CLOSTRIBL3_v1_10762	CDS	automatic/finished	lepB	putative signal peptidase I-1	3.4.21.89	no						no	3 : Putative function from multiple computational evidences	2019-09-26	1	728524	729045	522
1378662	1	Clostridiaceae BL-3	70414235	CLOSTRIBL3_v1_20097	CDS	automatic/finished	yciB	Putative L,D-transpeptidase YciB	2.-.-.-	no						no	3 : Putative function from multiple computational evidences	2019-09-26	1	3221221	3222057	837
1378725	1	Clostridiaceae BL-3	70411268	CLOSTRIBL3_v1_10305	fCDS	automatic/finished	uxaA	fragment of altronate dehydratase (part 1)	4.2.1.7	pseudo	e : enzyme			16.11 : Scavenge (Catabolism) ;	9579062, 9882655	no	2a : Function from experimental evidences in other organisms	2019-09-26	2	324710	324997	288
1378748	1	Clostridiaceae BL-3	70414366	CLOSTRIBL3_v1_20228	CDS	automatic/finished		Fido domain-containing protein		no						no		2019-09-26	3	3349224	3349982	759
1378804	1	Clostridiaceae BL-3	70414787	CLOSTRIBL3_v1_40009	CDS	automatic/finished		conserved membrane protein of unknown function		no	u : unknown	1 : Unknown				no	4 : Unknown function but conserved in other organisms	2019-09-26	1	3789964	3790245	282
1378826	2	Clostridiales BL-4	70416049	CLOSTRIBL4_v1_1121	CDS	automatic/finished		Malate permease		no						no		2019-09-26	3	1153941	1154858	918
1378826	2	Clostridiales BL-6	70418478	CLOSTRIBL6_v1_1139	CDS	automatic/finished		Malate permease		no						no		2019-09-26	-3	1172061	1172981	921
1378848	1	Clostridiales BL-4	70416534	CLOSTRIBL4_v1_1606	CDS	automatic/finished		2-oxo acid dehydrogenase acyltransferase		no						no		2019-09-26	3	1606551	1607456	906
1378858	1	Clostridiaceae BL-3	70414596	CLOSTRIBL3_v1_20458	CDS	automatic/finished		Membrane transport protein		no						no		2019-09-26	2	3599312	3600268	957
1378874	1	Clostridiaceae BL-3	70413513	CLOSTRIBL3_v1_12550	CDS	automatic/finished		conserved protein of unknown function		no	u : unknown	1 : Unknown				no	4 : Unknown function but conserved in other organisms	2019-09-26	-2	2520145	2521017	873
1379029	1	Clostridiaceae BL-3	70412501	CLOSTRIBL3_v1_11538	CDS	automatic/finished	trpF	N-(5'-phosphoribosyl)anthranilate isomerase	5.3.1.24	no						no		2019-09-26	-3	1516539	1517180	642
1379043	1	Clostridiaceae BL-3	70413525	CLOSTRIBL3_v1_12562	CDS	automatic/finished	mgtA	GDP-mannose-dependent alpha-mannosyltransferase	2.4.1.-	no						no		2019-09-26	1	2536954	2538099	1146
1379056	1	Clostridiaceae BL-3	70413682	CLOSTRIBL3_v1_12719	CDS	automatic/finished		conserved membrane protein of unknown function		no	u : unknown	1 : Unknown				no	4 : Unknown function but conserved in other organisms	2019-09-26	-2	2691505	2692221	717
1379057	1	Clostridiaceae BL-3	70413683	CLOSTRIBL3_v1_12720	CDS	automatic/finished	ykoD	Putative HMP/thiamine import ATP-binding protein YkoD	3.6.3.-	no						no	3 : Putative function from multiple computational evidences	2019-09-26	-3	2692218	2693852	1635
138	3	Clostridiaceae BL-3	70411708	CLOSTRIBL3_v1_10745	CDS	validated/finished	pta	Phosphate acetyltransferase	2.3.1.8	no	e : enzyme	2 : Cytoplasmic			8702268, 11466286	no	2a : Function from experimental evidences in other organisms	2019-11-26 17:36:22	1	713080	714075	996
138	3	Clostridiales BL-4	70417259	CLOSTRIBL4_v1_2331	CDS	validated/finished	pta	phosphotransacetylase	2.3.1.8	no	e : enzyme	2 : Cytoplasmic		16.2 : Construct biomass (Anabolism) ;	4201530, 10559153, 10809684, 16283428, 17183215, 17233734, 21453533, 23468065, 25355936	no	2a : Function from experimental evidences in other organisms	2019-12-08 11:40:22	-3	2333270	2334271	1002
138	3	Clostridiales BL-6	70419211	CLOSTRIBL6_v1_1872	CDS	validated/finished	pta	Phosphate acetyltransferase	2.3.1.8	no	e : enzyme	2 : Cytoplasmic		16.2 : Construct biomass (Anabolism) ;	4201530, 10559153, 10809684, 16283428, 17183215, 17233734, 21453533, 23468065, 25355936	no	2a : Function from experimental evidences in other organisms	2019-12-13 10:02:31	-1	1868519	1869490	972
13821	3	Clostridiaceae BL-3	70411292	CLOSTRIBL3_v1_10329	CDS	automatic/finished		conserved protein of unknown function		no	u : unknown	1 : Unknown				no	4 : Unknown function but conserved in other organisms	2019-09-26	3	350679	351041	363
13821	3	Clostridiaceae BL-3	70414431	CLOSTRIBL3_v1_20293	CDS	automatic/finished		conserved protein of unknown function		no	u : unknown	1 : Unknown				no	4 : Unknown function but conserved in other organisms	2019-09-26	1	3423994	3424374	381
13821	3	Clostridiales BL-4	70415861	CLOSTRIBL4_v1_0933	CDS	automatic/finished		conserved protein of unknown function		no	u : unknown	1 : Unknown				no	4 : Unknown function but conserved in other organisms	2019-09-26	1	951112	951480	369
13821	3	Clostridiales BL-6	70417949	CLOSTRIBL6_v1_0610	CDS	automatic/finished		Molybdopterin oxidoreductase		no						no		2019-09-26	1	659422	659784	363
13821	3	Clostridiales BL-6	70418309	CLOSTRIBL6_v1_0970	CDS	automatic/finished		Molybdopterin oxidoreductase		no						no		2019-09-26	-1	1002614	1002967	354
13821	3	Clostridiales BL-6	70419156	CLOSTRIBL6_v1_1817	CDS	automatic/finished		Molybdopterin oxidoreductase		no						no		2019-09-26	-1	1806434	1806817	384
13835	1	Clostridiaceae BL-3	70411766	CLOSTRIBL3_v1_10803	CDS	automatic/finished		Decaprenyl-phosphate phosphoribosyltransferase		no						no		2019-09-26	3	772620	773480	861
138448	1	Clostridiales BL-6	70417934	CLOSTRIBL6_v1_0595	CDS	automatic/finished	hxlB	6-phospho-3-hexuloisomerase (PHI)	5.3.1.27	no	e : enzyme			16.8 : Protect ; 16.11 : Scavenge (Catabolism) ;	10572115, 15978081	no	2a : Function from experimental evidences in other organisms	2019-09-26	1	642022	642585	564
138853	1	Clostridiaceae BL-3	70412397	CLOSTRIBL3_v1_11434	CDS	automatic/finished		Class II aldolase		no						no		2019-09-26	-1	1402826	1403476	651
138854	1	Clostridiales BL-6	70420772	CLOSTRIBL6_v1_3433	CDS	automatic/finished		Putative dihydroxyacetone kinase , ADP-binding subunit	2.7.1.29	no						no	3 : Putative function from multiple computational evidences	2019-09-26	2	3363341	3363964	624
139	1	Clostridiaceae BL-3	70413860	CLOSTRIBL3_v1_12897	CDS	automatic/finished	regA	HTH-type transcriptional regulator RegA		no						no		2019-09-26	-2	2868748	2869746	999
1396796	1	Clostridiales BL-6	70420356	CLOSTRIBL6_v1_3017	CDS	automatic/finished		Cyclase		no						no		2019-09-26	-1	2969312	2970025	714
13987	2	Clostridiales BL-4	70416987	CLOSTRIBL4_v1_2059	CDS	automatic/finished		Metallo-beta-lactamase family protein, RNA-specific		no						no		2019-09-26	-1	2074201	2075808	1608
13987	2	Clostridiales BL-6	70420013	CLOSTRIBL6_v1_2674	CDS	automatic/finished		Metallo-beta-lactamase family protein, RNA-specific		no						no		2019-09-26	-1	2613488	2615098	1611
140	3	Clostridiaceae BL-3	70411208	CLOSTRIBL3_v1_10245	CDS	automatic/finished	trxA	Thioredoxin		no						no		2019-09-26	2	260444	260776	333
140	3	Clostridiaceae BL-3	70412376	CLOSTRIBL3_v1_11413	CDS	automatic/finished	trxA	Thioredoxin		no						no		2019-09-26	-2	1384267	1384590	324
140	3	Clostridiaceae BL-3	70412711	CLOSTRIBL3_v1_11748	CDS	automatic/finished	trxA	Thioredoxin		no						no		2019-09-26	-3	1732935	1733267	333
140	3	Clostridiaceae BL-3	70414218	CLOSTRIBL3_v1_20080	CDS	automatic/finished	trxA	Thioredoxin		no						no		2019-09-26	3	3204393	3204710	318
140	3	Clostridiales BL-4	70415257	CLOSTRIBL4_v1_0329	CDS	automatic/finished	trxA	Thioredoxin		no						no		2019-09-26	-1	334477	334788	312
140	3	Clostridiales BL-4	70417144	CLOSTRIBL4_v1_2216	CDS	automatic/finished	trxA	Thioredoxin 1		no						no		2019-09-26	3	2214465	2214770	306
140	3	Clostridiales BL-6	70417497	CLOSTRIBL6_v1_0158	CDS	automatic/finished	trxA	Thioredoxin		no						no		2019-09-26	3	171393	171704	312
140	3	Clostridiales BL-6	70419342	CLOSTRIBL6_v1_2003	CDS	automatic/finished	trxA	Thioredoxin		no						no		2019-09-26	-3	2017467	2017784	318
14002	2	Clostridiaceae BL-3	70410968	CLOSTRIBL3_v1_10005	CDS	automatic/finished	hsp	18 kDa heat shock protein		no						no		2019-09-26	2	5009	5455	447
14002	2	Clostridiaceae BL-3	70414641	CLOSTRIBL3_v1_20503	CDS	automatic/finished	hsp	18 kDa heat shock protein		no						no		2019-09-26	3	3649590	3650033	444
14002	2	Clostridiales BL-6	70420704	CLOSTRIBL6_v1_3365	CDS	automatic/finished		SHSP domain-containing protein		no						no		2019-09-26	-1	3298097	3298540	444
1403589	1	Clostridiaceae BL-3	70413148	CLOSTRIBL3_v1_12185	CDS	automatic/finished	oxlT	Oxalate:formate antiporter		no						no		2019-09-26	-1	2149856	2151148	1293
1403591	1	Clostridiaceae BL-3	70413152	CLOSTRIBL3_v1_12189	CDS	validated/inProgress	porC	Oxalate oxidoreductase subunit delta	1.2.7.10	no	e : enzyme	2 : Cytoplasmic				no	1c : Function from experimental evidences in the studied genus	2019-11-21 22:25:18	-3	2153937	2154590	654
140669	1	Clostridiales BL-4	70416275	CLOSTRIBL4_v1_1347	CDS	automatic/finished	mrr	EcoKMrr		no						no		2019-09-26	-3	1338596	1339462	867
14099	1	Clostridiales BL-4	70416554	CLOSTRIBL4_v1_1626	CDS	automatic/finished	ydaF	Putative ribosomal N-acetyltransferase YdaF	2.3.1.-	no						no	3 : Putative function from multiple computational evidences	2019-09-26	-3	1637090	1637596	507
14121	1	Clostridiaceae BL-3	70411255	CLOSTRIBL3_v1_10292	CDS	automatic/finished		putative Acetyl-CoA:oxalate CoA-transferase	2.8.3.19	no						no	3 : Putative function from multiple computational evidences	2019-09-26	2	307262	308443	1182
14121	1	Clostridiaceae BL-3	70412548	CLOSTRIBL3_v1_11585	CDS	automatic/finished	yfdE	Acetyl-CoA:oxalate CoA-transferase	2.8.3.19	no						no		2019-09-26	-2	1570858	1572039	1182
14144	2	Clostridiales BL-4	70417174	CLOSTRIBL4_v1_2246	CDS	automatic/finished	ruvC	Crossover junction endodeoxyribonuclease RuvC	3.1.22.4	no						no		2019-09-26	-1	2243392	2243916	525
14144	2	Clostridiales BL-6	70420669	CLOSTRIBL6_v1_3330	CDS	automatic/finished	ruvC	Crossover junction endodeoxyribonuclease RuvC	3.1.22.4	no						no		2019-09-26	-1	3252449	3252958	510
14162	3	Clostridiaceae BL-3	70411728	CLOSTRIBL3_v1_10765	CDS	automatic/finished		conserved protein of unknown function		no	u : unknown	1 : Unknown				no	4 : Unknown function but conserved in other organisms	2019-09-26	-2	730792	731160	369
14162	3	Clostridiales BL-4	70416853	CLOSTRIBL4_v1_1925	CDS	automatic/finished		conserved protein of unknown function		no	u : unknown	1 : Unknown				no	4 : Unknown function but conserved in other organisms	2019-09-26	1	1932679	1933038	360
14162	3	Clostridiales BL-6	70418919	CLOSTRIBL6_v1_1580	CDS	automatic/finished		conserved protein of unknown function		no	u : unknown	1 : Unknown				no	4 : Unknown function but conserved in other organisms	2019-09-26	1	1601038	1601409	372
141862	1	Clostridiaceae BL-3	70414756	CLOSTRIBL3_v1_30053	CDS	automatic/finished		Divergent AAA domain protein		no						no		2019-09-26	-1	3752690	3753868	1179
1419952	1	Clostridiales BL-6	70417906	CLOSTRIBL6_v1_0567	CDS	automatic/finished		Chromate transporter		no						no		2019-09-26	-3	614934	615506	573
142	2	Clostridiales BL-4	70414955	CLOSTRIBL4_v1_0027	CDS	automatic/finished	alsC	D-allose transporter subunit ; membrane component of ABC superfamily		no	t : transporter	5 : Inner membrane protein	1.1.1 : Carbohydrates/Carbon compounds ; 4.3.A.1.m : membrane component ; 4.S.10 : allose/ribose ; 6.1 : Membrane ; 7.3 : Inner membrane ;	6 : Energy metabolism ; 7.3 : Carbohydrates, organic alcohols, and acids ;	20026827, 9401019	no	2a : Function from experimental evidences in other organisms	2019-09-26	-2	21039	22019	981
142	2	Clostridiales BL-4	70415512	CLOSTRIBL4_v1_0584	CDS	automatic/finished	rbsC	ribose ABC transporter (permease)		no	t : transporter			16.1 : Circulate ;	7921236, 15849754, 16850406	no	2a : Function from experimental evidences in other organisms	2019-09-26	2	586562	587515	954
142	2	Clostridiales BL-4	70415538	CLOSTRIBL4_v1_0610	CDS	automatic/finished	mglC	methyl-galactoside transporter subunit ; membrane component of ABC superfamily		no	t : transporter	5 : Inner membrane protein	1.1.1 : Carbohydrates/Carbon compounds ; 4.3.A.1.m : membrane component ; 4.S.119 : methylgalactoside/galactose ; 6.1 : Membrane ; 7.3 : Inner membrane ;	6 : Energy metabolism ; 7.3 : Carbohydrates, organic alcohols, and acids ;	1719366	no	2a : Function from experimental evidences in other organisms	2019-09-26	2	616295	617542	1248
142	2	Clostridiales BL-6	70417440	CLOSTRIBL6_v1_0101	CDS	automatic/finished		ABC transporter permease		no						no		2019-09-26	-2	110872	111846	975
142	2	Clostridiales BL-6	70417736	CLOSTRIBL6_v1_0397	CDS	automatic/finished		ABC transporter permease		no						no		2019-09-26	3	434991	435980	990
142	2	Clostridiales BL-6	70417738	CLOSTRIBL6_v1_0399	CDS	automatic/finished		ABC transporter permease		no						no		2019-09-26	1	437506	438498	993
142	2	Clostridiales BL-6	70417912	CLOSTRIBL6_v1_0573	CDS	automatic/finished		Ribose ABC transport system, permease protein RbsC (TC 3.A.1.2.1)		no						no		2019-09-26	-3	618999	619997	999
142	2	Clostridiales BL-6	70417938	CLOSTRIBL6_v1_0599	CDS	automatic/finished	rbsC	ribose ABC transporter (permease)		no	t : transporter			16.1 : Circulate ;	7921236, 15849754, 16850406	no	2a : Function from experimental evidences in other organisms	2019-09-26	1	646567	647514	948
142	2	Clostridiales BL-6	70417998	CLOSTRIBL6_v1_0659	CDS	automatic/finished	rbsC	ribose ABC transporter (permease)		no	t : transporter			16.1 : Circulate ;	7921236, 15849754, 16850406	no	2a : Function from experimental evidences in other organisms	2019-09-26	1	701902	702975	1074
142	2	Clostridiales BL-6	70419614	CLOSTRIBL6_v1_2275	CDS	automatic/finished	rbsC	ribose ABC transporter (permease)		no	t : transporter			16.1 : Circulate ;	7921236, 15849754, 16850406	no	2a : Function from experimental evidences in other organisms	2019-09-26	-2	2278879	2279991	1113
14228	1	Clostridiaceae BL-3	70411844	CLOSTRIBL3_v1_10881	CDS	automatic/finished		protein of unknown function		no	u : unknown	1 : Unknown				no	5 : Unknown function	2019-09-26	2	844238	844594	357
14288	2	Clostridiaceae BL-3	70413057	CLOSTRIBL3_v1_12094	CDS	automatic/finished		Peptidase		no						no		2019-09-26	-1	2065178	2066137	960
14288	2	Clostridiales BL-6	70418009	CLOSTRIBL6_v1_0670	CDS	automatic/finished		Peptidase		no						no		2019-09-26	3	711123	712088	966
14295	2	Clostridiaceae BL-3	70412839	CLOSTRIBL3_v1_11876	CDS	automatic/finished		Putative D-threonate 4-phosphate dehydrogenase	1.1.1.408	no						no	3 : Putative function from multiple computational evidences	2019-09-26	-2	1853476	1854510	1035
14295	2	Clostridiales BL-6	70417432	CLOSTRIBL6_v1_0093	CDS	automatic/finished		Putative D-threonate 4-phosphate dehydrogenase	1.1.1.408	no						no	3 : Putative function from multiple computational evidences	2019-09-26	-2	101362	102438	1077
143	2	Clostridiaceae BL-3	70412418	CLOSTRIBL3_v1_11455	CDS	automatic/finished	uxuA	D-mannonate dehydratase	4.2.1.8	no	e : enzyme			16.11 : Scavenge (Catabolism) ;	9579062, 9882655, 10368143, 25145794	no	2a : Function from experimental evidences in other organisms	2019-09-26	-2	1427095	1428174	1080
143	2	Clostridiales BL-6	70420690	CLOSTRIBL6_v1_3351	CDS	automatic/finished	uxuA	D-mannonate dehydratase	4.2.1.8	no	e : enzyme			16.11 : Scavenge (Catabolism) ;	9579062, 9882655, 10368143, 25145794	no	2a : Function from experimental evidences in other organisms	2019-09-26	1	3280444	3281517	1074
14304	2	Clostridiaceae BL-3	70412364	CLOSTRIBL3_v1_11401	CDS	automatic/finished		Xaa-Pro aminopeptidase	3.4.11.9	no						no		2019-09-26	-2	1372894	1374693	1800
14304	2	Clostridiales BL-4	70416650	CLOSTRIBL4_v1_1722	CDS	automatic/finished		Xaa-Pro aminopeptidase	3.4.11.9	no						no		2019-09-26	2	1735526	1737325	1800
14310	1	Clostridiaceae BL-3	70413674	CLOSTRIBL3_v1_12711	CDS	automatic/finished	pssA	CDP-diacylglycerol--serine O-phosphatidyltransferase	2.7.8.8	no						no		2019-09-26	1	2682325	2682852	528
144	3	Clostridiaceae BL-3	70414163	CLOSTRIBL3_v1_20025	CDS	automatic/finished	nusG	RNA polymerase elongation pause factor		no	f : factor			16.2 : Construct biomass (Anabolism) ; 16.3 : Control ;	11101662, 16014871, 16707701, 18852477, 26742846, 28507243	no	2a : Function from experimental evidences in other organisms	2019-09-26	2	3162461	3162982	522
144	3	Clostridiales BL-4	70415350	CLOSTRIBL4_v1_0422	CDS	automatic/finished	nusG	RNA polymerase elongation pause factor		no	f : factor			16.2 : Construct biomass (Anabolism) ; 16.3 : Control ;	11101662, 16014871, 16707701, 18852477, 26742846, 28507243	no	2a : Function from experimental evidences in other organisms	2019-09-26	-1	420091	420612	522
144	3	Clostridiales BL-6	70418083	CLOSTRIBL6_v1_0744	CDS	automatic/finished	nusG	RNA polymerase elongation pause factor		no	f : factor			16.2 : Construct biomass (Anabolism) ; 16.3 : Control ;	11101662, 16014871, 16707701, 18852477, 26742846, 28507243	no	2a : Function from experimental evidences in other organisms	2019-09-26	1	798475	798996	522
144223	1	Clostridiales BL-6	70419858	CLOSTRIBL6_v1_2519	CDS	automatic/finished		Radical SAM protein		no						no		2019-09-26	-1	2458313	2459002	690
14434	1	Clostridiales BL-4	70416536	CLOSTRIBL4_v1_1608	CDS	automatic/finished		Ammonium transporter		no						no		2019-09-26	-3	1608287	1610059	1773
1444178	3	Clostridiaceae BL-3	70414400	CLOSTRIBL3_v1_20262	CDS	automatic/finished	ydfG	NADP-dependent 3-hydroxy acid dehydrogenase YdfG	1.1.1.-	no						no		2019-09-26	3	3391242	3392015	774
1444178	3	Clostridiales BL-4	70415660	CLOSTRIBL4_v1_0732	CDS	automatic/finished		Short-chain dehydrogenase		no						no		2019-09-26	3	737457	738227	771
1444178	3	Clostridiales BL-6	70420070	CLOSTRIBL6_v1_2731	CDS	automatic/finished		Short-chain dehydrogenase		no						no		2019-09-26	-2	2674915	2675685	771
1444300	1	Clostridiales BL-6	70420332	CLOSTRIBL6_v1_2993	CDS	automatic/finished		Transcriptional regulator of fatty acid biosynthesis FabT		no						no		2019-09-26	1	2946361	2946831	471
1444341	1	Clostridiales BL-4	70416119	CLOSTRIBL4_v1_1191	CDS	automatic/finished		Transcriptional regulator, MerR family		no						no		2019-09-26	1	1211062	1211880	819
14444	2	Clostridiales BL-4	70416788	CLOSTRIBL4_v1_1860	CDS	automatic/finished	thrB	Homoserine kinase	2.7.1.39	no						no		2019-09-26	1	1872622	1873518	897
14444	2	Clostridiales BL-6	70419196	CLOSTRIBL6_v1_1857	CDS	automatic/finished	thrB	Homoserine kinase	2.7.1.39	no						no		2019-09-26	-2	1854565	1855461	897
1444697	1	Clostridiaceae BL-3	70414291	CLOSTRIBL3_v1_20153	CDS	automatic/finished		Class I SAM-dependent methyltransferase		no						no		2019-09-26	2	3280256	3280924	669
1444722	1	Clostridiales BL-6	70420779	CLOSTRIBL6_v1_3440	CDS	automatic/finished		putative Uncharacterized ABC transporter permease YknZ		no						no	3 : Putative function from multiple computational evidences	2019-09-26	3	3371424	3372674	1251
144998	1	Clostridiales BL-4	70417175	CLOSTRIBL4_v1_2247	CDS	automatic/finished		Polyphosphate:AMP phosphotransferase	2.7.4.-	no						no		2019-09-26	3	2244072	2245571	1500
145	3	Clostridiaceae BL-3	70414177	CLOSTRIBL3_v1_20039	CDS	automatic/finished	rplC	ribosomal protein L3 (BL3)		no	s : structure			16.2 : Construct biomass (Anabolism) ;	12682299, 17981968, 19154332, 23759864	no	2a : Function from experimental evidences in other organisms	2019-09-26	1	3178480	3179109	630
145	3	Clostridiales BL-4	70416057	CLOSTRIBL4_v1_1129	CDS	automatic/finished	rplC	ribosomal protein L3 (BL3)		no	s : structure			16.2 : Construct biomass (Anabolism) ;	12682299, 17981968, 19154332, 23759864	no	2a : Function from experimental evidences in other organisms	2019-09-26	2	1160672	1161310	639
145	3	Clostridiales BL-6	70420629	CLOSTRIBL6_v1_3290	CDS	automatic/finished	rplC	ribosomal protein L3 (BL3)		no	s : structure			16.2 : Construct biomass (Anabolism) ;	12682299, 17981968, 19154332, 23759864	no	2a : Function from experimental evidences in other organisms	2019-09-26	-3	3211599	3212231	633
14543	1	Clostridiaceae BL-3	70411928	CLOSTRIBL3_v1_10965	CDS	automatic/finished	patA	Peptidoglycan O-acetyltransferase		no						no		2019-09-26	2	918551	920017	1467
14553	2	Clostridiaceae BL-3	70411576	CLOSTRIBL3_v1_10613	CDS	automatic/finished		transposase		no						no		2019-09-26	2	594434	594832	399
14553	2	Clostridiaceae BL-3	70411966	CLOSTRIBL3_v1_11003	CDS	automatic/finished		transposase		no						no		2019-09-26	3	957783	958181	399
14553	2	Clostridiaceae BL-3	70412147	CLOSTRIBL3_v1_11184	CDS	automatic/finished		transposase		no						no		2019-09-26	-3	1153359	1153757	399
14553	2	Clostridiaceae BL-3	70412353	CLOSTRIBL3_v1_11390	CDS	automatic/finished		transposase		no						no		2019-09-26	-3	1365771	1366169	399
14553	2	Clostridiaceae BL-3	70412437	CLOSTRIBL3_v1_11474	CDS	automatic/finished		transposase		no						no		2019-09-26	-1	1448948	1449346	399
14553	2	Clostridiaceae BL-3	70412461	CLOSTRIBL3_v1_11498	CDS	automatic/finished		transposase		no						no		2019-09-26	-1	1476941	1477339	399
14553	2	Clostridiaceae BL-3	70412810	CLOSTRIBL3_v1_11847	CDS	automatic/finished	tnpA	transposase		no						no		2019-09-26	-2	1832929	1833339	411
14553	2	Clostridiaceae BL-3	70412850	CLOSTRIBL3_v1_11887	CDS	automatic/finished	tnpA	transposase		no						no		2019-09-26	1	1865539	1865952	414
14553	2	Clostridiaceae BL-3	70412862	CLOSTRIBL3_v1_11899	CDS	automatic/finished		transposase		no						no		2019-09-26	-1	1873919	1874317	399
14553	2	Clostridiaceae BL-3	70412873	CLOSTRIBL3_v1_11910	CDS	automatic/finished	tnpA	transposase		no						no		2019-09-26	-3	1885005	1885415	411
14553	2	Clostridiaceae BL-3	70413196	CLOSTRIBL3_v1_12233	CDS	automatic/finished		protein of unknown function		no	u : unknown	1 : Unknown				no	5 : Unknown function	2019-09-26	-1	2196428	2196706	279
14553	2	Clostridiaceae BL-3	70414480	CLOSTRIBL3_v1_20342	CDS	automatic/finished		transposase		no						no		2019-09-26	3	3472323	3472721	399
14553	2	Clostridiaceae BL-3	70414635	CLOSTRIBL3_v1_20497	CDS	automatic/finished		transposase		no						no		2019-09-26	2	3645899	3646297	399
14553	2	Clostridiaceae BL-3	70414790	CLOSTRIBL3_v1_40012	CDS	automatic/finished		transposase		no						no		2019-09-26	3	3791349	3791747	399
14553	2	Clostridiales BL-6	70417806	CLOSTRIBL6_v1_0467	CDS	automatic/finished		protein of unknown function		no	u : unknown	1 : Unknown				no	5 : Unknown function	2019-09-26	2	502742	503026	285
14553	2	Clostridiales BL-6	70417838	CLOSTRIBL6_v1_0499	CDS	automatic/finished		protein of unknown function		no	u : unknown	1 : Unknown				no	5 : Unknown function	2019-09-26	3	538281	538565	285
14553	2	Clostridiales BL-6	70417966	CLOSTRIBL6_v1_0627	CDS	automatic/finished		protein of unknown function		no	u : unknown	1 : Unknown				no	5 : Unknown function	2019-09-26	3	680694	680813	120
14553	2	Clostridiales BL-6	70418513	CLOSTRIBL6_v1_1174	CDS	automatic/finished		protein of unknown function		no	u : unknown	1 : Unknown				no	5 : Unknown function	2019-09-26	3	1203999	1204283	285
14553	2	Clostridiales BL-6	70418816	CLOSTRIBL6_v1_1477	CDS	automatic/finished		protein of unknown function		no	u : unknown	1 : Unknown				no	5 : Unknown function	2019-09-26	-1	1507400	1507684	285
14553	2	Clostridiales BL-6	70418832	CLOSTRIBL6_v1_1493	CDS	automatic/finished		protein of unknown function		no	u : unknown	1 : Unknown				no	5 : Unknown function	2019-09-26	2	1522769	1523053	285
14553	2	Clostridiales BL-6	70419228	CLOSTRIBL6_v1_1889	CDS	automatic/finished		protein of unknown function		no	u : unknown	1 : Unknown				no	5 : Unknown function	2019-09-26	-3	1888893	1889177	285
14553	2	Clostridiales BL-6	70419549	CLOSTRIBL6_v1_2210	CDS	automatic/finished		protein of unknown function		no	u : unknown	1 : Unknown				no	5 : Unknown function	2019-09-26	-3	2211363	2211647	285
14553	2	Clostridiales BL-6	70419755	CLOSTRIBL6_v1_2416	CDS	automatic/finished		protein of unknown function		no	u : unknown	1 : Unknown				no	5 : Unknown function	2019-09-26	1	2361769	2361906	138
14553	2	Clostridiales BL-6	70419843	CLOSTRIBL6_v1_2504	CDS	automatic/finished		protein of unknown function		no	u : unknown	1 : Unknown				no	5 : Unknown function	2019-09-26	3	2442210	2442494	285
14553	2	Clostridiales BL-6	70420130	CLOSTRIBL6_v1_2791	CDS	automatic/finished		protein of unknown function		no	u : unknown	1 : Unknown				no	5 : Unknown function	2019-09-26	-1	2729837	2730121	285
14553	2	Clostridiales BL-6	70420333	CLOSTRIBL6_v1_2994	CDS	automatic/finished		protein of unknown function		no	u : unknown	1 : Unknown				no	5 : Unknown function	2019-09-26	-1	2946854	2947138	285
14553	2	Clostridiales BL-6	70420370	CLOSTRIBL6_v1_3031	CDS	automatic/finished		protein of unknown function		no	u : unknown	1 : Unknown				no	5 : Unknown function	2019-09-26	-2	2985463	2985747	285
14553	2	Clostridiales BL-6	70420390	CLOSTRIBL6_v1_3051	CDS	automatic/finished		protein of unknown function		no	u : unknown	1 : Unknown				no	5 : Unknown function	2019-09-26	-1	2996774	2997058	285
14554	1	Clostridiales BL-6	70417409	CLOSTRIBL6_v1_0070	CDS	automatic/finished	rihA	ribonucleoside hydrolase 1	3.2.2.-	no	e : enzyme	1 : Unknown	1.7.33 : Nucleotide and nucleoside conversions ;	2.2 : Nucleotide and nucleoside interconversions ;		no	2a : Function from experimental evidences in other organisms	2019-09-26	-1	75296	76252	957
14556	2	Clostridiaceae BL-3	70411063	CLOSTRIBL3_v1_10100	CDS	automatic/finished	cchA	putative carboxysome-like ethanolaminosome structural protein, ethanolamine utilization protein		no	s : structure	1 : Unknown	5.6.2 : Detoxification (xenobiotic metabolism) ;	15.5 : Detoxification ;	10464203, 16291677	no	3 : Putative function from multiple computational evidences	2019-09-26	3	112911	113192	282
14556	2	Clostridiaceae BL-3	70411070	CLOSTRIBL3_v1_10107	CDS	automatic/finished	pduA	Propanediol utilization protein PduA		no						no		2019-09-26	2	119393	120064	672
14556	2	Clostridiaceae BL-3	70413444	CLOSTRIBL3_v1_12481	CDS	automatic/finished	cchA	putative carboxysome-like ethanolaminosome structural protein, ethanolamine utilization protein		no	s : structure	1 : Unknown	5.6.2 : Detoxification (xenobiotic metabolism) ;	15.5 : Detoxification ;	10464203, 16291677	no	3 : Putative function from multiple computational evidences	2019-09-26	-3	2461515	2461811	297
14556	2	Clostridiaceae BL-3	70413445	CLOSTRIBL3_v1_12482	CDS	automatic/finished	cchA	putative carboxysome-like ethanolaminosome structural protein, ethanolamine utilization protein		no	s : structure	1 : Unknown	5.6.2 : Detoxification (xenobiotic metabolism) ;	15.5 : Detoxification ;	10464203, 16291677	no	3 : Putative function from multiple computational evidences	2019-09-26	-3	2461851	2462144	294
14556	2	Clostridiaceae BL-3	70413460	CLOSTRIBL3_v1_12497	CDS	automatic/finished	pduA	Propanediol utilization protein PduA		no						no		2019-09-26	-3	2475756	2476061	306
14556	2	Clostridiaceae BL-3	70413461	CLOSTRIBL3_v1_12498	CDS	automatic/finished	pduA	Propanediol utilization protein PduA		no						no		2019-09-26	-3	2476089	2476385	297
14556	2	Clostridiales BL-6	70420223	CLOSTRIBL6_v1_2884	CDS	automatic/finished	cchA	putative carboxysome-like ethanolaminosome structural protein, ethanolamine utilization protein		no	s : structure	1 : Unknown	5.6.2 : Detoxification (xenobiotic metabolism) ;	15.5 : Detoxification ;	10464203, 16291677	no	3 : Putative function from multiple computational evidences	2019-09-26	-3	2832357	2832635	279
14556	2	Clostridiales BL-6	70420224	CLOSTRIBL6_v1_2885	CDS	automatic/finished		BMC domain-containing protein		no						no		2019-09-26	-2	2832664	2833032	369
14557	1	Clostridiaceae BL-3	70411064	CLOSTRIBL3_v1_10101	CDS	automatic/finished	pduB	Propanediol utilization protein PduB		no						no		2019-09-26	1	113209	114099	891
14558	1	Clostridiaceae BL-3	70411065	CLOSTRIBL3_v1_10102	CDS	automatic/finished	dhaB	Glycerol dehydratase large subunit	4.2.1.30	no						no		2019-09-26	1	114142	115806	1665
14559	1	Clostridiaceae BL-3	70411068	CLOSTRIBL3_v1_10105	CDS	automatic/finished	ddrA	Diol dehydratase-reactivating factor alpha subunit		no						no		2019-09-26	1	117049	118890	1842
1456	1	Clostridiales BL-6	70418326	CLOSTRIBL6_v1_0987	CDS	automatic/finished		NAD(P)-bd_dom domain-containing protein		no						no		2019-09-26	-1	1018652	1019293	642
14560	1	Clostridiaceae BL-3	70414276	CLOSTRIBL3_v1_20138	CDS	automatic/finished	ypfE	putative carboxysome-like ethanolaminosome structural protein with putative role in ethanol utilization		no	s : structure	1 : Unknown	1.1.4 : Amines ;	6.2 : Amino acids and amines ;	10464203, 16291677	no	3 : Putative function from multiple computational evidences	2019-09-26	1	3267343	3267687	345
14574	1	Clostridiales BL-6	70419925	CLOSTRIBL6_v1_2586	CDS	automatic/finished		Cro/Cl family transcriptional regulator		no						no		2019-09-26	2	2528372	2529019	648
14580	2	Clostridiaceae BL-3	70412079	CLOSTRIBL3_v1_11116	CDS	validated/finished	larA	Lactate racemase	5.1.2.1	no	e : enzyme	2 : Cytoplasmic	4.S.107 : L-lactate ;		24710389	no	1c : Function from experimental evidences in the studied genus	2019-11-21 16:58:19	-1	1079732	1081006	1275
14580	2	Clostridiaceae BL-3	70414727	CLOSTRIBL3_v1_30024	CDS	validated/finished	larA	Lactate racemase	5.1.2.1	no	e : enzyme	2 : Cytoplasmic			24710389	no	2a : Function from experimental evidences in other organisms	2019-11-24 16:19:54	-1	3731567	3732841	1275
14580	2	Clostridiales BL-6	70420560	CLOSTRIBL6_v1_3221	CDS	validated/finished	larA	Lactate racemase	5.1.2.1	no	e : enzyme	2 : Cytoplasmic			24710389	no	2a : Function from experimental evidences in other organisms	2019-12-09 13:15:16	-3	3148620	3149900	1281
14588	2	Clostridiales BL-4	70415118	CLOSTRIBL4_v1_0190	CDS	automatic/finished		ABC transporter ATP-binding protein		no						no		2019-09-26	1	195448	196242	795
14588	2	Clostridiales BL-4	70415443	CLOSTRIBL4_v1_0515	CDS	automatic/finished		ABC transporter ATP-binding protein		no						no		2019-09-26	-1	516217	517017	801
14588	2	Clostridiales BL-6	70419306	CLOSTRIBL6_v1_1967	CDS	automatic/finished		ABC transporter ATP-binding protein		no						no		2019-09-26	2	1979876	1980670	795
14588	2	Clostridiales BL-6	70420004	CLOSTRIBL6_v1_2665	CDS	automatic/finished		ABC transporter ATP-binding protein		no						no		2019-09-26	-1	2603327	2604127	801
146	3	Clostridiaceae BL-3	70414178	CLOSTRIBL3_v1_20040	CDS	automatic/finished	rplD	ribosomal protein L4		no	s : structure			16.2 : Construct biomass (Anabolism) ;	10898684, 12682299, 22720735	no	2a : Function from experimental evidences in other organisms	2019-09-26	1	3179134	3179754	621
146	3	Clostridiales BL-4	70416058	CLOSTRIBL4_v1_1130	CDS	automatic/finished	rplD	ribosomal protein L4		no	s : structure			16.2 : Construct biomass (Anabolism) ;	10898684, 12682299, 22720735	no	2a : Function from experimental evidences in other organisms	2019-09-26	1	1161328	1161951	624
146	3	Clostridiales BL-6	70420628	CLOSTRIBL6_v1_3289	CDS	automatic/finished	rplD	ribosomal protein L4		no	s : structure			16.2 : Construct biomass (Anabolism) ;	10898684, 12682299, 22720735	no	2a : Function from experimental evidences in other organisms	2019-09-26	-2	3210958	3211581	624
14650	1	Clostridiaceae BL-3	70413175	CLOSTRIBL3_v1_12212	CDS	automatic/finished	larMN	putative fused nickel transport protein LarMN		no						no	3 : Putative function from multiple computational evidences	2019-09-26	-1	2177876	2178862	987
14651	1	Clostridiaceae BL-3	70413700	CLOSTRIBL3_v1_12737	CDS	automatic/finished	larC	Pyridinium-3,5-bisthiocarboxylic acid mononucleotide nickel insertion protein	4.99.1.12	no						no		2019-09-26	-2	2711884	2713068	1185
14651	1	Clostridiaceae BL-3	70413842	CLOSTRIBL3_v1_12879	CDS	automatic/finished	larC	Pyridinium-3,5-bisthiocarboxylic acid mononucleotide nickel insertion protein	4.99.1.12	no						no		2019-09-26	-2	2848741	2850027	1287
14658	1	Clostridiales BL-6	70419860	CLOSTRIBL6_v1_2521	CDS	automatic/finished		preQ1-regulated inosine-uridine nucleoside hydrolase	3.2.2.1	no						no		2019-09-26	-1	2459567	2460556	990
14659	1	Clostridiales BL-6	70419859	CLOSTRIBL6_v1_2520	CDS	automatic/finished		ECF transporter S component		no						no		2019-09-26	-3	2458989	2459570	582
14664	2	Clostridiales BL-4	70416205	CLOSTRIBL4_v1_1277	CDS	automatic/finished	chrR	Quinone reductase	1.6.5.2	no						no		2019-09-26	2	1285187	1285753	567
14664	2	Clostridiales BL-6	70417841	CLOSTRIBL6_v1_0502	CDS	automatic/finished		NADPH-dependent FMN reductase		no						no		2019-09-26	1	539848	540402	555
14669	1	Clostridiales BL-4	70415876	CLOSTRIBL4_v1_0948	CDS	automatic/finished	def	Peptide deformylase	3.5.1.88	no						no		2019-09-26	2	967535	967945	411
1468	2	Clostridiales BL-4	70416041	CLOSTRIBL4_v1_1113	CDS	automatic/finished	mutY	Adenine DNA glycosylase	3.2.2.31	no						no		2019-09-26	2	1143959	1145053	1095
1468	2	Clostridiales BL-4	70417112	CLOSTRIBL4_v1_2184	CDS	automatic/finished	nudG	CTP pyrophosphohydrolase	3.6.1.65	no						no		2019-09-26	2	2187017	2187406	390
1468	2	Clostridiales BL-6	70418319	CLOSTRIBL6_v1_0980	CDS	automatic/finished	mutY	Adenine DNA glycosylase	3.2.2.31	no						no		2019-09-26	1	1011688	1012761	1074
1468	2	Clostridiales BL-6	70420514	CLOSTRIBL6_v1_3175	CDS	automatic/finished		protein of unknown function		no	u : unknown	1 : Unknown				no	5 : Unknown function	2019-09-26	-2	3108130	3108657	528
14681	2	Clostridiaceae BL-3	70411004	CLOSTRIBL3_v1_10041	CDS	automatic/finished		conserved protein of unknown function		no	u : unknown	1 : Unknown				no	4 : Unknown function but conserved in other organisms	2019-09-26	3	46770	47456	687
14681	2	Clostridiaceae BL-3	70414808	CLOSTRIBL3_v1_40030	CDS	automatic/finished		Hydrolase		no						no		2019-09-26	3	3804567	3805250	684
14681	2	Clostridiales BL-4	70415879	CLOSTRIBL4_v1_0951	CDS	automatic/finished		Hydrolase		no						no		2019-09-26	-2	969093	969764	672
14682	2	Clostridiaceae BL-3	70411423	CLOSTRIBL3_v1_10460	CDS	automatic/finished		OPT oligopeptide transporter protein		no						no		2019-09-26	3	483036	484955	1920
14682	2	Clostridiales BL-6	70418783	CLOSTRIBL6_v1_1444	CDS	automatic/finished		Peptide transporter		no						no		2019-09-26	-3	1476102	1478015	1914
147	3	Clostridiaceae BL-3	70414179	CLOSTRIBL3_v1_20041	CDS	automatic/finished	rplW	ribosomal protein L23		no	s : structure			16.2 : Construct biomass (Anabolism) ;	12682299, 17981968, 23002217, 29967120	no	2a : Function from experimental evidences in other organisms	2019-09-26	3	3179754	3180053	300
147	3	Clostridiales BL-4	70416059	CLOSTRIBL4_v1_1131	CDS	automatic/finished	rplW	ribosomal protein L23		no	s : structure			16.2 : Construct biomass (Anabolism) ;	12682299, 17981968, 23002217, 29967120	no	2a : Function from experimental evidences in other organisms	2019-09-26	3	1161951	1162241	291
147	3	Clostridiales BL-6	70420627	CLOSTRIBL6_v1_3288	CDS	automatic/finished	rplW	ribosomal protein L23		no	s : structure			16.2 : Construct biomass (Anabolism) ;	12682299, 17981968, 23002217, 29967120	no	2a : Function from experimental evidences in other organisms	2019-09-26	-1	3210668	3210958	291
14709	1	Clostridiaceae BL-3	70411066	CLOSTRIBL3_v1_10103	CDS	automatic/finished	pduD	Propanediol dehydratase medium subunit	4.2.1.28	no						no		2019-09-26	2	115826	116500	675
14710	1	Clostridiaceae BL-3	70413446	CLOSTRIBL3_v1_12483	CDS	automatic/finished	pduL	Phosphate propanoyltransferase	2.3.1.222	no						no		2019-09-26	-1	2462171	2462824	654
14737	1	Clostridiaceae BL-3	70414559	CLOSTRIBL3_v1_20421	CDS	automatic/finished		5'-nucleotidase	3.1.3.5	no						no		2019-09-26	1	3554260	3554913	654
1474102	1	Clostridiaceae BL-3	70411890	CLOSTRIBL3_v1_10927	CDS	automatic/finished	rob	Right origin-binding protein		no						no		2019-09-26	1	886921	887880	960
1474104	1	Clostridiaceae BL-3	70412688	CLOSTRIBL3_v1_11725	CDS	automatic/finished	mcpA	Methyl-accepting chemotaxis protein McpA		no						no		2019-09-26	-1	1709696	1711714	2019
1474129	1	Clostridiaceae BL-3	70412596	CLOSTRIBL3_v1_11633	CDS	automatic/finished	nikA	Nickel-binding periplasmic protein		no						no		2019-09-26	-3	1617024	1618574	1551
1474138	1	Clostridiaceae BL-3	70411979	CLOSTRIBL3_v1_11016	CDS	automatic/finished		conserved protein of unknown function		no	u : unknown	1 : Unknown				no	4 : Unknown function but conserved in other organisms	2019-09-26	-1	971168	972109	942
1474154	1	Clostridiaceae BL-3	70414733	CLOSTRIBL3_v1_30030	CDS	automatic/finished		conserved membrane protein of unknown function		no	u : unknown	1 : Unknown				no	4 : Unknown function but conserved in other organisms	2019-09-26	-2	3736117	3736461	345
1474255	1	Clostridiales BL-6	70420570	CLOSTRIBL6_v1_3231	CDS	automatic/finished		protein of unknown function		no	u : unknown	1 : Unknown				no	5 : Unknown function	2019-09-26	-2	3159349	3159726	378
1474262	1	Clostridiales BL-6	70418562	CLOSTRIBL6_v1_1223	CDS	automatic/finished		Transcriptional regulator, AsnC family		no						no		2019-09-26	-3	1258914	1259351	438
1474268	2	Clostridiales BL-4	70415581	CLOSTRIBL4_v1_0653	CDS	automatic/finished		conserved protein of unknown function		no	u : unknown	1 : Unknown				no	4 : Unknown function but conserved in other organisms	2019-09-26	-3	663422	664282	861
1474268	2	Clostridiales BL-6	70420709	CLOSTRIBL6_v1_3370	CDS	automatic/finished		conserved protein of unknown function		no	u : unknown	1 : Unknown				no	4 : Unknown function but conserved in other organisms	2019-09-26	-2	3301588	3302442	855
1474271	1	Clostridiales BL-6	70417558	CLOSTRIBL6_v1_0219	CDS	automatic/finished		Sigma-54-dependent Fis family transcriptional regulator		no						no		2019-09-26	-2	239749	241635	1887
1474272	1	Clostridiales BL-4	70416030	CLOSTRIBL4_v1_1102	CDS	automatic/finished	sdcS	Na(+)/dicarboxylate symporter		no						no		2019-09-26	3	1132626	1133897	1272
1474273	1	Clostridiales BL-4	70416031	CLOSTRIBL4_v1_1103	CDS	automatic/finished		Amidohydrolase		no						no		2019-09-26	1	1133890	1135056	1167
1474363	2	Clostridiales BL-4	70415245	CLOSTRIBL4_v1_0317	CDS	automatic/finished		Uroporphyrinogen-III decarboxylase		no						no		2019-09-26	-2	322134	323141	1008
1474363	2	Clostridiales BL-6	70420366	CLOSTRIBL6_v1_3027	CDS	automatic/finished		Uroporphyrinogen decarboxylase		no						no		2019-09-26	1	2980969	2981976	1008
1474371	2	Clostridiales BL-4	70416292	CLOSTRIBL4_v1_1364	CDS	automatic/finished		Two-component sensor histidine kinase, controling glutamine utilization		no						no		2019-09-26	2	1356065	1357345	1281
1474371	2	Clostridiales BL-6	70417463	CLOSTRIBL6_v1_0124	CDS	automatic/finished		Two-component sensor histidine kinase, controling glutamine utilization		no						no		2019-09-26	3	140898	142211	1314
1474372	2	Clostridiales BL-4	70416293	CLOSTRIBL4_v1_1365	CDS	automatic/finished		Response regulatory domain-containing protein		no						no		2019-09-26	2	1357349	1358194	846
1474372	2	Clostridiales BL-6	70417464	CLOSTRIBL6_v1_0125	CDS	automatic/finished		Response regulatory domain-containing protein		no						no		2019-09-26	1	142213	143055	843
1474375	1	Clostridiales BL-6	70417436	CLOSTRIBL6_v1_0097	CDS	automatic/finished		Four-carbon acid sugar kinase family protein		no						no		2019-09-26	-2	105757	107034	1278
1474376	1	Clostridiales BL-6	70417438	CLOSTRIBL6_v1_0099	CDS	automatic/finished		Sigma-54-dependent transcriptional regulator		no						no		2019-09-26	3	107589	109394	1806
1474386	1	Clostridiales BL-4	70415857	CLOSTRIBL4_v1_0929	CDS	automatic/finished		DeoR/GlpR transcriptional regulator		no						no		2019-09-26	3	945897	946661	765
1474387	1	Clostridiales BL-4	70415859	CLOSTRIBL4_v1_0931	CDS	automatic/finished		Glycerol-3-phosphate dehydrogenase		no						no		2019-09-26	1	948397	949836	1440
1474460	1	Clostridiales BL-4	70415891	CLOSTRIBL4_v1_0963	CDS	automatic/finished		Putative sodium/glutamate symporter		no						no	3 : Putative function from multiple computational evidences	2019-09-26	2	981002	982264	1263
1474463	2	Clostridiales BL-4	70415882	CLOSTRIBL4_v1_0954	CDS	automatic/finished		Leucyl aminopeptidase		no						no		2019-09-26	1	972196	973197	1002
1474463	2	Clostridiales BL-6	70420088	CLOSTRIBL6_v1_2749	CDS	automatic/finished		Thermophilic metalloprotease domain protein		no						no		2019-09-26	-1	2690687	2691685	999
1474470	1	Clostridiales BL-4	70415883	CLOSTRIBL4_v1_0955	CDS	automatic/finished		LysR family transcriptional regulator		no						no		2019-09-26	3	973440	974408	969
1474489	2	Clostridiales BL-4	70415931	CLOSTRIBL4_v1_1003	CDS	automatic/finished	frlD	Fructosamine kinase FrlD	2.7.1.-	no						no		2019-09-26	2	1023839	1024705	867
1474489	2	Clostridiales BL-6	70418187	CLOSTRIBL6_v1_0848	CDS	automatic/finished		Carbohydrate kinase, PfkB domain protein		no						no		2019-09-26	2	871082	871945	864
1474490	1	Clostridiales BL-6	70418195	CLOSTRIBL6_v1_0856	CDS	automatic/finished		SIS domain protein		no						no		2019-09-26	3	881403	882374	972
1474492	1	Clostridiales BL-6	70418196	CLOSTRIBL6_v1_0857	CDS	automatic/finished		UbiC transcription regulator-associated domain protein		no						no		2019-09-26	2	882530	883240	711
1474495	1	Clostridiales BL-4	70416366	CLOSTRIBL4_v1_1438	CDS	automatic/finished		AEC family transporter		no						no		2019-09-26	1	1439575	1440513	939
1474503	1	Clostridiales BL-4	70417096	CLOSTRIBL4_v1_2168	CDS	automatic/finished		MATE family efflux transporter		no						no		2019-09-26	2	2173511	2174893	1383
1474523	1	Clostridiales BL-6	70420710	CLOSTRIBL6_v1_3371	CDS	automatic/finished		LysR substrate-binding domain protein		no						no		2019-09-26	2	3302783	3303733	951
1474787	1	Clostridiaceae BL-3	70414734	CLOSTRIBL3_v1_30031	CDS	automatic/finished		conserved protein of unknown function		no	u : unknown	1 : Unknown				no	4 : Unknown function but conserved in other organisms	2019-09-26	-3	3736485	3736808	324
1474860	1	Clostridiaceae BL-3	70414684	CLOSTRIBL3_v1_20546	CDS	automatic/finished		protein of unknown function		no	u : unknown	1 : Unknown				no	5 : Unknown function	2019-09-26	-3	3685719	3685922	204
1474936	1	Clostridiaceae BL-3	70413911	CLOSTRIBL3_v1_12948	CDS	automatic/finished		conserved membrane protein of unknown function		no	u : unknown	1 : Unknown				no	4 : Unknown function but conserved in other organisms	2019-09-26	3	2913762	2914385	624
1474961	1	Clostridiaceae BL-3	70412299	CLOSTRIBL3_v1_11336	CDS	automatic/finished		conserved exported protein of unknown function		no	u : unknown	1 : Unknown				no	4 : Unknown function but conserved in other organisms	2019-09-26	1	1305805	1306866	1062
1474973	1	Clostridiales BL-6	70418633	CLOSTRIBL6_v1_1294	CDS	automatic/finished		DNA-binding protein		no						no		2019-09-26	2	1333349	1333951	603
1474990	1	Clostridiaceae BL-3	70411984	CLOSTRIBL3_v1_11021	CDS	automatic/finished		conserved protein of unknown function		no	u : unknown	1 : Unknown				no	4 : Unknown function but conserved in other organisms	2019-09-26	3	976170	976592	423
1474993	1	Clostridiaceae BL-3	70411989	CLOSTRIBL3_v1_11026	CDS	automatic/finished		conserved protein of unknown function		no	u : unknown	1 : Unknown				no	4 : Unknown function but conserved in other organisms	2019-09-26	-3	980964	982532	1569
1475007	1	Clostridiaceae BL-3	70412019	CLOSTRIBL3_v1_11056	CDS	automatic/finished		Formiminotetrahydrofolate cyclodeaminase	4.3.1.4	no						no		2019-09-26	1	1015564	1016202	639
1475012	1	Clostridiaceae BL-3	70412735	CLOSTRIBL3_v1_11772	CDS	automatic/finished	pucR	Purine catabolism regulatory protein		no						no		2019-09-26	-2	1758127	1759761	1635
1475015	1	Clostridiaceae BL-3	70412116	CLOSTRIBL3_v1_11153	CDS	automatic/finished		conserved protein of unknown function		no	u : unknown	1 : Unknown				no	4 : Unknown function but conserved in other organisms	2019-09-26	-3	1118883	1119188	306
1475016	1	Clostridiaceae BL-3	70413697	CLOSTRIBL3_v1_12734	CDS	automatic/finished	mdtA	Multidrug resistance protein MdtA		no						no		2019-09-26	-1	2710049	2710810	762
1475038	1	Clostridiaceae BL-3	70413024	CLOSTRIBL3_v1_12061	CDS	automatic/finished		Oxidoreductase		no						no		2019-09-26	-3	2031528	2032676	1149
1475042	1	Clostridiaceae BL-3	70413020	CLOSTRIBL3_v1_12057	CDS	automatic/finished		Carbamoyltransferase	6.2.-.-	no						no		2019-09-26	-3	2026095	2028401	2307
1475043	1	Clostridiaceae BL-3	70413021	CLOSTRIBL3_v1_12058	CDS	automatic/finished		Nitrogenase molybdenum-iron protein		no						no		2019-09-26	-3	2028441	2029484	1044
1475044	1	Clostridiaceae BL-3	70413022	CLOSTRIBL3_v1_12059	CDS	automatic/finished		Oxidoreductase		no						no		2019-09-26	-3	2029485	2030774	1290
1475049	1	Clostridiaceae BL-3	70412510	CLOSTRIBL3_v1_11547	CDS	automatic/finished		putative Thymidylate synthase	2.1.1.-	no						no	3 : Putative function from multiple computational evidences	2019-09-26	-3	1526112	1526921	810
1475054	1	Clostridiaceae BL-3	70412244	CLOSTRIBL3_v1_11281	CDS	automatic/finished	cutM	Carbon monoxide dehydrogenase medium chain	1.2.99.2	no						no		2019-09-26	-2	1256167	1257003	837
1475055	1	Clostridiaceae BL-3	70412251	CLOSTRIBL3_v1_11288	CDS	automatic/finished		protein of unknown function		no	u : unknown	1 : Unknown				no	5 : Unknown function	2019-09-26	-2	1263448	1264416	969
1475056	1	Clostridiaceae BL-3	70412253	CLOSTRIBL3_v1_11290	CDS	automatic/finished	pucR	Purine catabolism regulatory protein		no						no		2019-09-26	-1	1264640	1266319	1680
1475061	1	Clostridiaceae BL-3	70414565	CLOSTRIBL3_v1_20427	CDS	automatic/finished		N-acyl-D-glutamate deacylase	3.5.1.82	no						no		2019-09-26	2	3561002	3562618	1617
1475069	1	Clostridiaceae BL-3	70412297	CLOSTRIBL3_v1_11334	CDS	automatic/finished	rsgI	Anti-sigma-I factor RsgI		no						no		2019-09-26	-2	1304011	1304946	936
1475085	1	Clostridiaceae BL-3	70411146	CLOSTRIBL3_v1_10183	CDS	automatic/finished		protein of unknown function		no	u : unknown	1 : Unknown				no	5 : Unknown function	2019-09-26	2	191750	192112	363
1475095	1	Clostridiaceae BL-3	70412982	CLOSTRIBL3_v1_12019	CDS	automatic/finished		LysR family transcriptional regulator		no						no		2019-09-26	3	1983036	1983926	891
1475138	1	Clostridiaceae BL-3	70412141	CLOSTRIBL3_v1_11178	CDS	automatic/finished		protein of unknown function		no	u : unknown	1 : Unknown				no	5 : Unknown function	2019-09-26	3	1148652	1149140	489
1475246	1	Clostridiaceae BL-3	70411918	CLOSTRIBL3_v1_10955	CDS	automatic/finished		conserved protein of unknown function		no	u : unknown	1 : Unknown				no	4 : Unknown function but conserved in other organisms	2019-09-26	1	908989	909600	612
1475263	1	Clostridiaceae BL-3	70412216	CLOSTRIBL3_v1_11253	CDS	automatic/finished		conserved protein of unknown function		no	u : unknown	1 : Unknown				no	4 : Unknown function but conserved in other organisms	2019-09-26	2	1220963	1221637	675
1475264	1	Clostridiaceae BL-3	70413484	CLOSTRIBL3_v1_12521	CDS	automatic/finished		conserved membrane protein of unknown function		no	u : unknown	1 : Unknown				no	4 : Unknown function but conserved in other organisms	2019-09-26	-1	2495513	2495893	381
1475269	1	Clostridiaceae BL-3	70412187	CLOSTRIBL3_v1_11224	CDS	automatic/finished		putative Sensor protein VanS	2.7.13.3	no						no	3 : Putative function from multiple computational evidences	2019-09-26	-3	1184328	1185341	1014
1475269	1	Clostridiaceae BL-3	70412188	CLOSTRIBL3_v1_11225	CDS	automatic/finished	yycG	Sensor histidine kinase YycG	2.7.13.3	no						no		2019-09-26	-1	1185422	1186801	1380
1475301	1	Clostridiales BL-6	70419235	CLOSTRIBL6_v1_1896	CDS	automatic/finished		conserved membrane protein of unknown function		no	u : unknown	1 : Unknown				no	4 : Unknown function but conserved in other organisms	2019-09-26	1	1896868	1897332	465
1475305	1	Clostridiaceae BL-3	70411833	CLOSTRIBL3_v1_10870	CDS	automatic/finished		ABC-2 family transporter protein		no						no		2019-09-26	1	835648	836454	807
1475335	1	Clostridiales BL-4	70417106	CLOSTRIBL4_v1_2178	CDS	automatic/finished		conserved protein of unknown function		no	u : unknown	1 : Unknown				no	4 : Unknown function but conserved in other organisms	2019-09-26	-2	2182212	2182352	141
1475364	1	Clostridiaceae BL-3	70411496	CLOSTRIBL3_v1_10533	CDS	automatic/finished		tRNA(Ile)-lysidine synthetase		no						no		2019-09-26	1	539302	539586	285
1475387	1	Clostridiaceae BL-3	70410976	CLOSTRIBL3_v1_10013	CDS	automatic/finished		Peptidase C26		no						no		2019-09-26	1	16372	17142	771
1475403	1	Clostridiaceae BL-3	70414052	CLOSTRIBL3_v1_13089	CDS	automatic/finished		DAD domain-containing protein		no						no		2019-09-26	3	3057855	3058148	294
1475411	1	Clostridiaceae BL-3	70414119	CLOSTRIBL3_v1_13156	CDS	automatic/finished		conserved protein of unknown function		no	u : unknown	1 : Unknown				no	4 : Unknown function but conserved in other organisms	2019-09-26	-1	3117230	3117460	231
1475446	1	Clostridiaceae BL-3	70413937	CLOSTRIBL3_v1_12974	CDS	automatic/finished	ytrF	ABC transporter permease YtrF		no						no		2019-09-26	-1	2934770	2937157	2388
1475453	1	Clostridiaceae BL-3	70413885	CLOSTRIBL3_v1_12922	CDS	automatic/finished		conserved protein of unknown function		no	u : unknown	1 : Unknown				no	4 : Unknown function but conserved in other organisms	2019-09-26	2	2894627	2894812	186
1475456	1	Clostridiaceae BL-3	70413791	CLOSTRIBL3_v1_12828	CDS	automatic/finished		conserved protein of unknown function		no	u : unknown	1 : Unknown				no	4 : Unknown function but conserved in other organisms	2019-09-26	-3	2797317	2798051	735
1475468	1	Clostridiaceae BL-3	70413318	CLOSTRIBL3_v1_12355	CDS	automatic/finished		protein of unknown function		no	u : unknown	1 : Unknown				no	5 : Unknown function	2019-09-26	-1	2329730	2330146	417
1475486	1	Clostridiaceae BL-3	70411152	CLOSTRIBL3_v1_10189	CDS	automatic/finished		conserved protein of unknown function		no	u : unknown	1 : Unknown				no	4 : Unknown function but conserved in other organisms	2019-09-26	2	196640	197365	726
1475487	1	Clostridiaceae BL-3	70411153	CLOSTRIBL3_v1_10190	CDS	automatic/finished	sunS	SPBc2 prophage-derived glycosyltransferase SunS	2.4.1.-	no						no		2019-09-26	1	197434	199257	1824
1475489	1	Clostridiaceae BL-3	70412342	CLOSTRIBL3_v1_11379	CDS	automatic/finished		MFS transporter		no						no		2019-09-26	-2	1355056	1356300	1245
1475513	1	Clostridiaceae BL-3	70414732	CLOSTRIBL3_v1_30029	CDS	automatic/finished		conserved protein of unknown function		no	u : unknown	1 : Unknown				no	4 : Unknown function but conserved in other organisms	2019-09-26	-1	3735908	3736051	144
1475542	1	Clostridiaceae BL-3	70414313	CLOSTRIBL3_v1_20175	CDS	automatic/finished		Two-component sensor histidine kinase		no						no		2019-09-26	1	3296752	3298221	1470
1475564	1	Clostridiaceae BL-3	70411243	CLOSTRIBL3_v1_10280	CDS	automatic/finished		conserved protein of unknown function		no	u : unknown	1 : Unknown				no	4 : Unknown function but conserved in other organisms	2019-09-26	-3	294318	294923	606
1475596	1	Clostridiaceae BL-3	70411414	CLOSTRIBL3_v1_10451	CDS	automatic/finished		conserved protein of unknown function		no	u : unknown	1 : Unknown				no	4 : Unknown function but conserved in other organisms	2019-09-26	1	474256	474726	471
1475612	1	Clostridiaceae BL-3	70411625	CLOSTRIBL3_v1_10662	CDS	automatic/finished		conserved protein of unknown function		no	u : unknown	1 : Unknown				no	4 : Unknown function but conserved in other organisms	2019-09-26	2	632888	633475	588
1475615	1	Clostridiaceae BL-3	70411729	CLOSTRIBL3_v1_10766	CDS	automatic/finished		conserved protein of unknown function		no	u : unknown	1 : Unknown				no	4 : Unknown function but conserved in other organisms	2019-09-26	-2	731272	731466	195
1475621	1	Clostridiaceae BL-3	70412206	CLOSTRIBL3_v1_11243	CDS	automatic/finished		conserved protein of unknown function		no	u : unknown	1 : Unknown				no	4 : Unknown function but conserved in other organisms	2019-09-26	3	1202538	1202702	165
1475650	1	Clostridiaceae BL-3	70412142	CLOSTRIBL3_v1_11179	CDS	automatic/finished		conserved protein of unknown function		no	u : unknown	1 : Unknown				no	4 : Unknown function but conserved in other organisms	2019-09-26	-2	1149181	1149696	516
1475659	1	Clostridiaceae BL-3	70413107	CLOSTRIBL3_v1_12144	CDS	automatic/finished		conserved protein of unknown function		no	u : unknown	1 : Unknown				no	4 : Unknown function but conserved in other organisms	2019-09-26	1	2111581	2111856	276
1475661	1	Clostridiaceae BL-3	70414518	CLOSTRIBL3_v1_20380	CDS	automatic/finished		Efflux transporter periplasmic adaptor subunit		no						no		2019-09-26	2	3509969	3510910	942
1475675	1	Clostridiaceae BL-3	70412693	CLOSTRIBL3_v1_11730	CDS	automatic/finished		Beta-lactamase	3.5.2.6	no						no		2019-09-26	-1	1716515	1717291	777
1475696	1	Clostridiales BL-6	70420294	CLOSTRIBL6_v1_2955	CDS	automatic/finished		membrane protein of unknown function		no	u : unknown	1 : Unknown				no	5 : Unknown function	2019-09-26	-2	2896030	2896674	645
1475697	1	Clostridiales BL-6	70420293	CLOSTRIBL6_v1_2954	CDS	automatic/finished		Chromate transporter		no						no		2019-09-26	-3	2895522	2896028	507
1475714	1	Clostridiaceae BL-3	70411471	CLOSTRIBL3_v1_10508	CDS	automatic/finished		conserved protein of unknown function		no	u : unknown	1 : Unknown				no	4 : Unknown function but conserved in other organisms	2019-09-26	3	522393	522518	126
1475714	1	Clostridiaceae BL-3	70414838	CLOSTRIBL3_v1_40060	CDS	automatic/finished		conserved protein of unknown function		no	u : unknown	1 : Unknown				no	4 : Unknown function but conserved in other organisms	2019-09-26	3	3835923	3836048	126
1476078	1	Clostridiaceae BL-3	70412881	CLOSTRIBL3_v1_11918	CDS	automatic/finished		protein of unknown function		no	u : unknown	1 : Unknown				no	5 : Unknown function	2019-09-26	-1	1892810	1892980	171
1476554	1	Clostridiaceae BL-3	70414553	CLOSTRIBL3_v1_20415	CDS	automatic/finished		Rubrerythrin family protein		no						no		2019-09-26	1	3548602	3549087	486
1477056	1	Clostridiaceae BL-3	70414041	CLOSTRIBL3_v1_13078	CDS	automatic/finished		Putative efflux pump membrane fusion protein		no						no	3 : Putative function from multiple computational evidences	2019-09-26	-3	3046734	3047879	1146
14771	1	Clostridiaceae BL-3	70411067	CLOSTRIBL3_v1_10104	CDS	automatic/finished	pduE	Propanediol dehydratase small subunit	4.2.1.28	no						no		2019-09-26	1	116512	117039	528
14775	2	Clostridiaceae BL-3	70411073	CLOSTRIBL3_v1_10110	CDS	automatic/finished	cchB	putative carboxysome-like ethanolaminosome structural protein, ethanolamine utilization protein		no	s : structure	1 : Unknown	5.6.2 : Detoxification (xenobiotic metabolism) ;	15.5 : Detoxification ;	10464203, 16291677	no	3 : Putative function from multiple computational evidences	2019-09-26	2	121760	122035	276
14775	2	Clostridiaceae BL-3	70413452	CLOSTRIBL3_v1_12489	CDS	automatic/finished	eutN	Ethanolamine utilization protein EutN		no						no		2019-09-26	-2	2467855	2468118	264
14775	2	Clostridiales BL-6	70420221	CLOSTRIBL6_v1_2882	CDS	automatic/finished	cchB	putative carboxysome-like ethanolaminosome structural protein, ethanolamine utilization protein		no	s : structure	1 : Unknown	5.6.2 : Detoxification (xenobiotic metabolism) ;	15.5 : Detoxification ;	10464203, 16291677	no	3 : Putative function from multiple computational evidences	2019-09-26	-1	2831111	2831422	312
14777	1	Clostridiaceae BL-3	70411075	CLOSTRIBL3_v1_10112	CDS	automatic/finished	eutE	putative aldehyde dehydrogenase, ethanolamine utilization protein		no	e : enzyme	1 : Unknown	1.1.4 : Amines ;	6.2 : Amino acids and amines ;	10464203, 16291677	no	3 : Putative function from multiple computational evidences	2019-09-26	1	123085	124494	1410
14779	1	Clostridiaceae BL-3	70414277	CLOSTRIBL3_v1_20139	CDS	automatic/finished		Propanediol utilization protein PduV		no						no		2019-09-26	2	3267698	3268129	432
14785	1	Clostridiales BL-4	70417231	CLOSTRIBL4_v1_2303	CDS	automatic/finished		Energy-coupling factor transport system substrate-specific component		no						no		2019-09-26	-3	2304209	2304916	708
148	3	Clostridiaceae BL-3	70414180	CLOSTRIBL3_v1_20042	CDS	automatic/finished	rplB	ribosomal protein L2 (BL2)		no	s : structure			16.2 : Construct biomass (Anabolism) ;	12682299, 23249812, 24637032	no	2a : Function from experimental evidences in other organisms	2019-09-26	1	3180121	3180954	834
148	3	Clostridiales BL-4	70416060	CLOSTRIBL4_v1_1132	CDS	automatic/finished	rplB	ribosomal protein L2 (BL2)		no	s : structure			16.2 : Construct biomass (Anabolism) ;	12682299, 23249812, 24637032	no	2a : Function from experimental evidences in other organisms	2019-09-26	1	1162342	1163175	834
148	3	Clostridiales BL-6	70420626	CLOSTRIBL6_v1_3287	CDS	automatic/finished	rplB	ribosomal protein L2 (BL2)		no	s : structure			16.2 : Construct biomass (Anabolism) ;	12682299, 23249812, 24637032	no	2a : Function from experimental evidences in other organisms	2019-09-26	-1	3209750	3210583	834
1482	1	Clostridiaceae BL-3	70413015	CLOSTRIBL3_v1_12052	CDS	automatic/finished		MarR family protein		no						no		2019-09-26	-2	2021791	2022270	480
14864	2	Clostridiaceae BL-3	70413908	CLOSTRIBL3_v1_12945	CDS	automatic/finished	corA	Magnesium transport protein CorA		no						no		2019-09-26	2	2911280	2912221	942
14864	2	Clostridiales BL-6	70419430	CLOSTRIBL6_v1_2091	CDS	automatic/finished		Magnesium transporter		no						no		2019-09-26	-1	2105630	2106553	924
149	3	Clostridiaceae BL-3	70414181	CLOSTRIBL3_v1_20043	CDS	automatic/finished	rpsS	ribosomal protein S19 (BS19)		no	s : structure			16.2 : Construct biomass (Anabolism) ;	12682299	no	2a : Function from experimental evidences in other organisms	2019-09-26	3	3181059	3181361	303
149	3	Clostridiales BL-4	70416061	CLOSTRIBL4_v1_1133	CDS	automatic/finished	rpsS	ribosomal protein S19 (BS19)		no	s : structure			16.2 : Construct biomass (Anabolism) ;	12682299	no	2a : Function from experimental evidences in other organisms	2019-09-26	1	1163200	1163484	285
149	3	Clostridiales BL-6	70420625	CLOSTRIBL6_v1_3286	CDS	automatic/finished	rpsS	ribosomal protein S19 (BS19)		no	s : structure			16.2 : Construct biomass (Anabolism) ;	12682299	no	2a : Function from experimental evidences in other organisms	2019-09-26	-1	3209453	3209725	273
15	3	Clostridiaceae BL-3	70413762	CLOSTRIBL3_v1_12799	CDS	automatic/finished	prfB	Peptide chain release factor 2		no						no		2019-09-26	-1	2768783	2769769	987
15	3	Clostridiaceae BL-3	70413811	CLOSTRIBL3_v1_12848	CDS	automatic/finished	prfA	peptide chain release factor 1		no	f : factor				2186375, 1408743, 10446248, 12237459, 12682299	no	2a : Function from experimental evidences in other organisms	2019-09-26	-1	2813837	2814910	1074
15	3	Clostridiales BL-4	70416426	CLOSTRIBL4_v1_1498	CDS	automatic/finished	prfA	peptide chain release factor 1		no	f : factor				2186375, 1408743, 10446248, 12237459, 12682299	no	2a : Function from experimental evidences in other organisms	2019-09-26	1	1501144	1502229	1086
15	3	Clostridiales BL-4	70416975	CLOSTRIBL4_v1_2047	CDS	automatic/finished	prfB	Peptide chain release factor 2		no						no		2019-09-26	-1	2061820	2062953	1134
15	3	Clostridiales BL-6	70419192	CLOSTRIBL6_v1_1853	CDS	automatic/finished	prfA	peptide chain release factor 1		no	f : factor				2186375, 1408743, 10446248, 12237459, 12682299	no	2a : Function from experimental evidences in other organisms	2019-09-26	-1	1850204	1851286	1083
15	3	Clostridiales BL-6	70419390	CLOSTRIBL6_v1_2051	CDS	automatic/finished	prfB	Peptide chain release factor 2		no						no		2019-09-26	-1	2065232	2066359	1128
150	3	Clostridiaceae BL-3	70414182	CLOSTRIBL3_v1_20044	CDS	automatic/finished	rplV	ribosomal protein L22 (BL17)		no	s : structure			16.2 : Construct biomass (Anabolism) ;	7928988, 12682299, 23002217	no	2a : Function from experimental evidences in other organisms	2019-09-26	2	3181388	3181723	336
150	3	Clostridiales BL-4	70416062	CLOSTRIBL4_v1_1134	CDS	automatic/finished	rplV	ribosomal protein L22 (BL17)		no	s : structure			16.2 : Construct biomass (Anabolism) ;	7928988, 12682299, 23002217	no	2a : Function from experimental evidences in other organisms	2019-09-26	1	1163506	1163841	336
150	3	Clostridiales BL-6	70420624	CLOSTRIBL6_v1_3285	CDS	automatic/finished	rplV	ribosomal protein L22 (BL17)		no	s : structure			16.2 : Construct biomass (Anabolism) ;	7928988, 12682299, 23002217	no	2a : Function from experimental evidences in other organisms	2019-09-26	-1	3209096	3209431	336
15028	2	Clostridiales BL-4	70415116	CLOSTRIBL4_v1_0188	CDS	automatic/finished		Sugar ABC transporter substrate-binding protein		no						no		2019-09-26	3	193311	194339	1029
15028	2	Clostridiales BL-6	70419304	CLOSTRIBL6_v1_1965	CDS	automatic/finished		Sugar ABC transporter substrate-binding protein		no						no		2019-09-26	2	1977737	1978774	1038
15029	2	Clostridiales BL-4	70415117	CLOSTRIBL4_v1_0189	CDS	automatic/finished		Branched-chain amino acid ABC transporter, permease protein		no						no		2019-09-26	3	194430	195434	1005
15029	2	Clostridiales BL-4	70415444	CLOSTRIBL4_v1_0516	CDS	automatic/finished		ABC transporter permease		no						no		2019-09-26	-3	516995	517912	918
15029	2	Clostridiales BL-6	70419305	CLOSTRIBL6_v1_1966	CDS	automatic/finished		ABC transporter permease		no						no		2019-09-26	1	1978873	1979865	993
15029	2	Clostridiales BL-6	70420005	CLOSTRIBL6_v1_2666	CDS	automatic/finished		ABC transporter permease		no						no		2019-09-26	-3	2604105	2605019	915
151	3	Clostridiaceae BL-3	70414183	CLOSTRIBL3_v1_20045	CDS	automatic/finished	rpsC	ribosomal protein S3 (BS3)		no	s : structure			16.2 : Construct biomass (Anabolism) ;	12682299	no	2a : Function from experimental evidences in other organisms	2019-09-26	2	3181739	3182410	672
151	3	Clostridiales BL-4	70416063	CLOSTRIBL4_v1_1135	CDS	automatic/finished	rpsC	ribosomal protein S3 (BS3)		no	s : structure			16.2 : Construct biomass (Anabolism) ;	12682299	no	2a : Function from experimental evidences in other organisms	2019-09-26	1	1163860	1164537	678
151	3	Clostridiales BL-6	70420623	CLOSTRIBL6_v1_3284	CDS	automatic/finished	rpsC	ribosomal protein S3 (BS3)		no	s : structure			16.2 : Construct biomass (Anabolism) ;	12682299	no	2a : Function from experimental evidences in other organisms	2019-09-26	-1	3208409	3209077	669
151662	1	Clostridiaceae BL-3	70414674	CLOSTRIBL3_v1_20536	CDS	automatic/finished		protein of unknown function		no	u : unknown	1 : Unknown				no	5 : Unknown function	2019-09-26	-3	3678573	3678893	321
152	3	Clostridiaceae BL-3	70414184	CLOSTRIBL3_v1_20046	CDS	automatic/finished	rplP	ribosomal protein L16		no	s : structure			16.2 : Construct biomass (Anabolism) ;	12682299, 16390447, 24335279	no	2a : Function from experimental evidences in other organisms	2019-09-26	1	3182428	3182871	444
152	3	Clostridiales BL-4	70416064	CLOSTRIBL4_v1_1136	CDS	automatic/finished	rplP	ribosomal protein L16		no	s : structure			16.2 : Construct biomass (Anabolism) ;	12682299, 16390447, 24335279	no	2a : Function from experimental evidences in other organisms	2019-09-26	3	1164537	1164959	423
152	3	Clostridiales BL-6	70420622	CLOSTRIBL6_v1_3283	CDS	automatic/finished	rplP	ribosomal protein L16		no	s : structure			16.2 : Construct biomass (Anabolism) ;	12682299, 16390447, 24335279	no	2a : Function from experimental evidences in other organisms	2019-09-26	-3	3207981	3208409	429
15246	1	Clostridiaceae BL-3	70411891	CLOSTRIBL3_v1_10928	CDS	automatic/finished		transposase		no						no		2019-09-26	-1	888086	889369	1284
15246	1	Clostridiaceae BL-3	70412442	CLOSTRIBL3_v1_11479	CDS	automatic/finished		transposase		no						no		2019-09-26	2	1452296	1453579	1284
15246	1	Clostridiaceae BL-3	70412455	CLOSTRIBL3_v1_11492	CDS	automatic/finished		transposase		no						no		2019-09-26	3	1469475	1470758	1284
15246	1	Clostridiaceae BL-3	70412699	CLOSTRIBL3_v1_11736	CDS	automatic/finished		protein of unknown function		no	u : unknown	1 : Unknown				no	5 : Unknown function	2019-09-26	3	1722057	1722554	498
153	3	Clostridiaceae BL-3	70414186	CLOSTRIBL3_v1_20048	CDS	automatic/finished	rpsQ	ribosomal protein S17 (BS16)		no	s : structure			16.2 : Construct biomass (Anabolism) ;	12682299	no	2a : Function from experimental evidences in other organisms	2019-09-26	1	3183094	3183348	255
153	3	Clostridiales BL-4	70416066	CLOSTRIBL4_v1_1138	CDS	automatic/finished	rpsQ	ribosomal protein S17 (BS16)		no	s : structure			16.2 : Construct biomass (Anabolism) ;	12682299	no	2a : Function from experimental evidences in other organisms	2019-09-26	1	1165183	1165440	258
153	3	Clostridiales BL-6	70420620	CLOSTRIBL6_v1_3281	CDS	automatic/finished	rpsQ	ribosomal protein S17 (BS16)		no	s : structure			16.2 : Construct biomass (Anabolism) ;	12682299	no	2a : Function from experimental evidences in other organisms	2019-09-26	-1	3207500	3207757	258
1533917	1	Clostridiales BL-6	70418472	CLOSTRIBL6_v1_1133	CDS	automatic/finished		protein of unknown function		no	u : unknown	1 : Unknown				no	5 : Unknown function	2019-09-26	-2	1170094	1170300	207
1536120	1	Clostridiales BL-4	70416732	CLOSTRIBL4_v1_1804	CDS	automatic/finished		2-hydroxyacyl-CoA dehydratase		no						no		2019-09-26	3	1813431	1814663	1233
1536919	1	Clostridiales BL-6	70420718	CLOSTRIBL6_v1_3379	CDS	automatic/finished		Cytidylate kinase	2.7.4.14	no						no		2019-09-26	-2	3306424	3307086	663
1537880	2	Clostridiales BL-4	70414939	CLOSTRIBL4_v1_0011	CDS	automatic/finished		Holin		no						no		2019-09-26	-3	9269	9733	465
1537880	2	Clostridiales BL-6	70419466	CLOSTRIBL6_v1_2127	CDS	automatic/finished		Holin		no						no		2019-09-26	-1	2138078	2138530	453
1537897	1	Clostridiales BL-6	70419846	CLOSTRIBL6_v1_2507	CDS	automatic/finished		Amidohydrolase		no						no		2019-09-26	-3	2444349	2445248	900
1537898	1	Clostridiales BL-6	70419847	CLOSTRIBL6_v1_2508	CDS	automatic/finished		Ribose ABC transport system, permease protein RbsC (TC 3.A.1.2.1)		no						no		2019-09-26	-1	2445251	2446291	1041
1537899	1	Clostridiales BL-6	70419848	CLOSTRIBL6_v1_2509	CDS	automatic/finished	rbsA	ribose ABC transporter (ATP-binding protein)		no	t : transporter			16.1 : Circulate ;	7921236	no	2a : Function from experimental evidences in other organisms	2019-09-26	-3	2446296	2447801	1506
1537900	1	Clostridiales BL-6	70419849	CLOSTRIBL6_v1_2510	CDS	automatic/finished		Ribose ABC transport system, permease protein RbsC (TC 3.A.1.2.1)		no						no		2019-09-26	-1	2447801	2448808	1008
1537901	1	Clostridiales BL-6	70419850	CLOSTRIBL6_v1_2511	CDS	automatic/finished		Sugar ABC transporter substrate-binding protein		no						no		2019-09-26	-2	2448940	2449968	1029
154	3	Clostridiaceae BL-3	70414187	CLOSTRIBL3_v1_20049	CDS	automatic/finished	rplNA	ribosomal protein L14		no	s : structure			16.2 : Construct biomass (Anabolism) ;	8722036, 8805509, 12682299, 22829778	no	2a : Function from experimental evidences in other organisms	2019-09-26	3	3183375	3183743	369
154	3	Clostridiales BL-4	70416067	CLOSTRIBL4_v1_1139	CDS	automatic/finished	rplNA	ribosomal protein L14		no	s : structure			16.2 : Construct biomass (Anabolism) ;	8722036, 8805509, 12682299, 22829778	no	2a : Function from experimental evidences in other organisms	2019-09-26	1	1165468	1165836	369
154	3	Clostridiales BL-6	70420619	CLOSTRIBL6_v1_3280	CDS	automatic/finished	rplNA	ribosomal protein L14		no	s : structure			16.2 : Construct biomass (Anabolism) ;	8722036, 8805509, 12682299, 22829778	no	2a : Function from experimental evidences in other organisms	2019-09-26	-2	3207097	3207465	369
15426	1	Clostridiales BL-6	70417745	CLOSTRIBL6_v1_0406	CDS	automatic/finished	fucO	L-1,2-propanediol oxidoreductase	1.1.1.77	no	e : enzyme	1 : Unknown	1.1.1.11 : Fucose catabolism ; 1.1.1.16 : Rhamnose catabolism ; 1.1.1.20 : Glycol degradation ; 1.7.25 : Glycolate metabolism ;	6.11 : Sugars ;	2553671, 2661535, 2664711, 8385012	no	2a : Function from experimental evidences in other organisms	2019-09-26	3	445284	446432	1149
1542813	1	Clostridiaceae BL-3	70413630	CLOSTRIBL3_v1_12667	CDS	automatic/finished		conserved protein of unknown function		no	u : unknown	1 : Unknown				no	4 : Unknown function but conserved in other organisms	2019-09-26	-1	2630432	2631148	717
15430	1	Clostridiales BL-6	70417566	CLOSTRIBL6_v1_0227	CDS	automatic/finished		transposase		no						no		2019-09-26	-3	248898	249269	372
15430	1	Clostridiales BL-6	70417572	CLOSTRIBL6_v1_0233	CDS	automatic/finished		Tnp_DDE_dom domain-containing protein		no						no		2019-09-26	-2	252685	253047	363
15430	1	Clostridiales BL-6	70417640	CLOSTRIBL6_v1_0301	CDS	automatic/finished		Tnp_DDE_dom domain-containing protein		no						no		2019-09-26	3	339501	339863	363
15430	1	Clostridiales BL-6	70417712	CLOSTRIBL6_v1_0373	CDS	automatic/finished		protein of unknown function		no	u : unknown	1 : Unknown				no	5 : Unknown function	2019-09-26	1	414094	414234	141
15430	1	Clostridiales BL-6	70417756	CLOSTRIBL6_v1_0417	CDS	automatic/finished		protein of unknown function		no	u : unknown	1 : Unknown				no	5 : Unknown function	2019-09-26	-1	456263	456523	261
15430	1	Clostridiales BL-6	70417757	CLOSTRIBL6_v1_0418	CDS	automatic/finished		transposase		no						no		2019-09-26	-2	456673	457023	351
15430	1	Clostridiales BL-6	70417922	CLOSTRIBL6_v1_0583	CDS	automatic/finished		Tnp_DDE_dom domain-containing protein		no						no		2019-09-26	1	628273	628635	363
15430	1	Clostridiales BL-6	70417970	CLOSTRIBL6_v1_0631	CDS	automatic/finished		Tnp_DDE_dom domain-containing protein		no						no		2019-09-26	-2	682930	683292	363
15430	1	Clostridiales BL-6	70417973	CLOSTRIBL6_v1_0634	CDS	automatic/finished		protein of unknown function		no	u : unknown	1 : Unknown				no	5 : Unknown function	2019-09-26	-3	684024	684284	261
15430	1	Clostridiales BL-6	70417974	CLOSTRIBL6_v1_0635	CDS	automatic/finished		transposase		no						no		2019-09-26	-1	684434	684784	351
15430	1	Clostridiales BL-6	70417977	CLOSTRIBL6_v1_0638	CDS	automatic/finished		transposase		no						no		2019-09-26	2	685613	685984	372
15430	1	Clostridiales BL-6	70418180	CLOSTRIBL6_v1_0841	CDS	automatic/finished		transposase		no						no		2019-09-26	-1	868685	869056	372
15430	1	Clostridiales BL-6	70418330	CLOSTRIBL6_v1_0991	CDS	automatic/finished		transposase		no						no		2019-09-26	3	1022355	1022726	372
15430	1	Clostridiales BL-6	70418364	CLOSTRIBL6_v1_1025	CDS	automatic/finished		transposase		no						no		2019-09-26	2	1056254	1056625	372
15430	1	Clostridiales BL-6	70418420	CLOSTRIBL6_v1_1081	CDS	automatic/finished		Tnp_DDE_dom domain-containing protein		no						no		2019-09-26	-2	1108006	1108374	369
15430	1	Clostridiales BL-6	70418421	CLOSTRIBL6_v1_1082	CDS	automatic/finished		transposase		no						no		2019-09-26	-3	1108416	1108766	351
15430	1	Clostridiales BL-6	70418512	CLOSTRIBL6_v1_1173	CDS	automatic/finished		Tnp_DDE_dom domain-containing protein		no						no		2019-09-26	3	1203588	1203950	363
15430	1	Clostridiales BL-6	70418604	CLOSTRIBL6_v1_1265	CDS	automatic/finished		Tnp_DDE_dom domain-containing protein		no						no		2019-09-26	3	1302174	1302536	363
15430	1	Clostridiales BL-6	70418654	CLOSTRIBL6_v1_1315	CDS	automatic/finished		transposase		no						no		2019-09-26	2	1353188	1353538	351
15430	1	Clostridiales BL-6	70418655	CLOSTRIBL6_v1_1316	CDS	automatic/finished		protein of unknown function		no	u : unknown	1 : Unknown				no	5 : Unknown function	2019-09-26	1	1353688	1353948	261
15430	1	Clostridiales BL-6	70418709	CLOSTRIBL6_v1_1370	CDS	automatic/finished		Tnp_DDE_dom domain-containing protein		no						no		2019-09-26	-1	1414547	1414909	363
15430	1	Clostridiales BL-6	70418720	CLOSTRIBL6_v1_1381	CDS	automatic/finished		transposase		no						no		2019-09-26	1	1422796	1423146	351
15430	1	Clostridiales BL-6	70418721	CLOSTRIBL6_v1_1382	CDS	automatic/finished		protein of unknown function		no	u : unknown	1 : Unknown				no	5 : Unknown function	2019-09-26	3	1423296	1423556	261
15430	1	Clostridiales BL-6	70418764	CLOSTRIBL6_v1_1425	CDS	automatic/finished		Tnp_DDE_dom domain-containing protein		no						no		2019-09-26	-2	1461307	1461669	363
15430	1	Clostridiales BL-6	70418993	CLOSTRIBL6_v1_1654	CDS	automatic/finished		protein of unknown function		no	u : unknown	1 : Unknown				no	5 : Unknown function	2019-09-26	-3	1665915	1666175	261
15430	1	Clostridiales BL-6	70418994	CLOSTRIBL6_v1_1655	CDS	automatic/finished		transposase		no						no		2019-09-26	-1	1666325	1666675	351
15430	1	Clostridiales BL-6	70419500	CLOSTRIBL6_v1_2161	CDS	automatic/finished		protein of unknown function		no	u : unknown	1 : Unknown				no	5 : Unknown function	2019-09-26	-1	2169086	2169346	261
15430	1	Clostridiales BL-6	70419501	CLOSTRIBL6_v1_2162	CDS	automatic/finished		transposase		no						no		2019-09-26	-2	2169496	2169846	351
15430	1	Clostridiales BL-6	70419899	CLOSTRIBL6_v1_2560	CDS	automatic/finished		Tnp_DDE_dom domain-containing protein		no						no		2019-09-26	-1	2502110	2502424	315
15430	1	Clostridiales BL-6	70419907	CLOSTRIBL6_v1_2568	CDS	automatic/finished		Tnp_DDE_dom domain-containing protein		no						no		2019-09-26	-3	2507637	2507999	363
15430	1	Clostridiales BL-6	70420378	CLOSTRIBL6_v1_3039	CDS	automatic/finished		transposase		no						no		2019-09-26	1	2989006	2989377	372
15430	1	Clostridiales BL-6	70420417	CLOSTRIBL6_v1_3078	CDS	automatic/finished		Tnp_DDE_dom domain-containing protein		no						no		2019-09-26	-3	3023520	3023882	363
15430	1	Clostridiales BL-6	70420711	CLOSTRIBL6_v1_3372	CDS	automatic/finished		transposase		no						no		2019-09-26	-1	3304076	3304489	414
15430	1	Clostridiales BL-6	70420713	CLOSTRIBL6_v1_3374	CDS	automatic/finished		transposase		no						no		2019-09-26	-1	3304739	3305110	372
15430	1	Clostridiales BL-6	70420717	CLOSTRIBL6_v1_3378	CDS	automatic/finished		Tnp_DDE_dom domain-containing protein		no						no		2019-09-26	1	3306052	3306414	363
1544862	1	Clostridiales BL-6	70420069	CLOSTRIBL6_v1_2730	CDS	automatic/finished	plsY	Glycerol-3-phosphate acyltransferase		no						no		2019-09-26	-1	2674301	2674918	618
15470	1	Clostridiaceae BL-3	70414042	CLOSTRIBL3_v1_13079	CDS	automatic/finished	ybhR	Inner membrane transport permease YbhR		no						no		2019-09-26	-2	3047917	3048936	1020
15475	1	Clostridiales BL-6	70419835	CLOSTRIBL6_v1_2496	CDS	automatic/finished	ulaG	putative L-ascorbate 6-phosphate lactonase		no	e : enzyme	1 : Unknown	1.1.1.25 : L-ascorbate degradation ;	6.11 : Sugars ;	12644495, 15808744	no	3 : Putative function from multiple computational evidences	2019-09-26	-3	2431953	2433011	1059
15479	1	Clostridiales BL-6	70418214	CLOSTRIBL6_v1_0875	CDS	automatic/finished	ulaE	L-ribulose-5-phosphate 3-epimerase UlaE	5.1.3.22	no						no		2019-09-26	-3	903234	904091	858
15479	1	Clostridiales BL-6	70419830	CLOSTRIBL6_v1_2491	CDS	automatic/finished	ulaE	L-xylulose 5-phosphate 3-epimerase		no	e : enzyme	1 : Unknown	1.1.1.25 : L-ascorbate degradation ;	6.11 : Sugars ;	21617392	no	2a : Function from experimental evidences in other organisms	2019-09-26	-1	2428226	2429092	867
15481	1	Clostridiales BL-6	70419837	CLOSTRIBL6_v1_2498	CDS	automatic/finished		PTS system, 3-keto-L-gulonate/L-ascorbate specific IIB component (SgaB)		no						no		2019-09-26	-3	2434149	2434454	306
15482	1	Clostridiales BL-6	70419838	CLOSTRIBL6_v1_2499	CDS	automatic/finished		PTS system, 3-keto-L-gulonate/L-ascorbate specific IIC component (SgaT)		no						no		2019-09-26	-2	2434585	2436084	1500
155	3	Clostridiaceae BL-3	70414188	CLOSTRIBL3_v1_20050	CDS	automatic/finished	rplX	ribosomal protein L24 (BL23)		no	s : structure			16.2 : Construct biomass (Anabolism) ;	11278078, 12682299	no	2a : Function from experimental evidences in other organisms	2019-09-26	2	3183761	3184078	318
155	3	Clostridiales BL-4	70416068	CLOSTRIBL4_v1_1140	CDS	automatic/finished	rplX	ribosomal protein L24 (BL23)		no	s : structure			16.2 : Construct biomass (Anabolism) ;	11278078, 12682299	no	2a : Function from experimental evidences in other organisms	2019-09-26	1	1165849	1166193	345
155	3	Clostridiales BL-6	70420618	CLOSTRIBL6_v1_3279	CDS	automatic/finished	rplX	ribosomal protein L24 (BL23)		no	s : structure			16.2 : Construct biomass (Anabolism) ;	11278078, 12682299	no	2a : Function from experimental evidences in other organisms	2019-09-26	-3	3206760	3207080	321
15522	1	Clostridiales BL-6	70419839	CLOSTRIBL6_v1_2500	CDS	automatic/finished		PTS system, 3-keto-L-gulonate/L-ascorbate specific IIA component (PtxA)		no						no		2019-09-26	-1	2436209	2436703	495
1552703	1	Clostridiales BL-6	70420695	CLOSTRIBL6_v1_3356	CDS	automatic/finished		Phosphate starvation-inducible protein PhoH		no						no		2019-09-26	-3	3289926	3291404	1479
1552737	1	Clostridiales BL-6	70420240	CLOSTRIBL6_v1_2901	CDS	automatic/finished		conserved protein of unknown function		no	u : unknown	1 : Unknown				no	4 : Unknown function but conserved in other organisms	2019-09-26	-3	2847990	2849117	1128
1553340	1	Clostridiales BL-6	70418541	CLOSTRIBL6_v1_1202	CDS	automatic/finished		conserved protein of unknown function		no	u : unknown	1 : Unknown				no	4 : Unknown function but conserved in other organisms	2019-09-26	-1	1236161	1237273	1113
1553970	1	Clostridiales BL-6	70419369	CLOSTRIBL6_v1_2030	CDS	automatic/finished		conserved protein of unknown function		no	u : unknown	1 : Unknown				no	4 : Unknown function but conserved in other organisms	2019-09-26	-1	2041034	2041723	690
1553973	1	Clostridiales BL-6	70418668	CLOSTRIBL6_v1_1329	CDS	automatic/finished		DegV family protein		no						no		2019-09-26	-1	1367768	1368643	876
1554028	1	Clostridiales BL-6	70418542	CLOSTRIBL6_v1_1203	CDS	automatic/finished		HTH tetR-type domain-containing protein		no						no		2019-09-26	-2	1237267	1237872	606
1554030	1	Clostridiales BL-4	70415041	CLOSTRIBL4_v1_0113	CDS	automatic/finished		VCBS repeat-containing protein		no						no		2019-09-26	-3	122834	123904	1071
1554059	1	Clostridiales BL-4	70415266	CLOSTRIBL4_v1_0338	CDS	automatic/finished		Chloromuconate cycloisomerase		no						no		2019-09-26	1	341728	342858	1131
1554128	1	Clostridiales BL-4	70417134	CLOSTRIBL4_v1_2206	CDS	automatic/finished		SGNH_hydro domain-containing protein		no						no		2019-09-26	3	2203572	2204291	720
1556401	1	Clostridiales BL-6	70418544	CLOSTRIBL6_v1_1205	CDS	automatic/finished		conserved protein of unknown function		no	u : unknown	1 : Unknown				no	4 : Unknown function but conserved in other organisms	2019-09-26	2	1239824	1240594	771
1556575	2	Clostridiales BL-4	70415510	CLOSTRIBL4_v1_0582	CDS	automatic/finished		Ribose ABC transport system, periplasmic ribose-binding protein RbsB (TC 3.A.1.2.1)		no						no		2019-09-26	3	583776	584786	1011
1556575	2	Clostridiales BL-6	70417936	CLOSTRIBL6_v1_0597	CDS	automatic/finished		Ribose ABC transport system, periplasmic ribose-binding protein RbsB (TC 3.A.1.2.1)		no						no		2019-09-26	3	643773	644825	1053
1556585	1	Clostridiales BL-6	70419845	CLOSTRIBL6_v1_2506	CDS	automatic/finished		Lactamase_B domain-containing protein		no						no		2019-09-26	-2	2443516	2444352	837
1556739	1	Clostridiaceae BL-3	70412203	CLOSTRIBL3_v1_11240	CDS	automatic/finished		Hydantoin racemase	5.1.99.-	no						no		2019-09-26	-2	1198456	1199193	738
1557072	1	Clostridiales BL-6	70420354	CLOSTRIBL6_v1_3015	CDS	automatic/finished		Ribose ABC transport system, permease protein RbsC (TC 3.A.1.2.1)		no						no		2019-09-26	-3	2965914	2966846	933
156	3	Clostridiaceae BL-3	70414189	CLOSTRIBL3_v1_20051	CDS	automatic/finished	rplE	ribosomal protein L5 (BL6)		no	s : structure			16.2 : Construct biomass (Anabolism) ;	12682299	no	2a : Function from experimental evidences in other organisms	2019-09-26	3	3184101	3184646	546
156	3	Clostridiales BL-4	70416069	CLOSTRIBL4_v1_1141	CDS	automatic/finished	rplE	ribosomal protein L5 (BL6)		no	s : structure			16.2 : Construct biomass (Anabolism) ;	12682299	no	2a : Function from experimental evidences in other organisms	2019-09-26	1	1166212	1166751	540
156	3	Clostridiales BL-6	70420617	CLOSTRIBL6_v1_3278	CDS	automatic/finished	rplE	ribosomal protein L5 (BL6)		no	s : structure			16.2 : Construct biomass (Anabolism) ;	12682299	no	2a : Function from experimental evidences in other organisms	2019-09-26	-1	3206204	3206743	540
1566090	1	Clostridiaceae BL-3	70414696	CLOSTRIBL3_v1_20558	CDS	automatic/finished		membrane protein of unknown function		no	u : unknown	1 : Unknown				no	5 : Unknown function	2019-09-26	3	3695634	3696611	978
1568053	1	Clostridiaceae BL-3	70414710	CLOSTRIBL3_v1_30007	CDS	automatic/finished		conserved protein of unknown function		no	u : unknown	1 : Unknown				no	4 : Unknown function but conserved in other organisms	2019-09-26	-1	3713231	3713665	435
1568071	1	Clostridiaceae BL-3	70413551	CLOSTRIBL3_v1_12588	CDS	automatic/finished		conserved protein of unknown function		no	u : unknown	1 : Unknown				no	4 : Unknown function but conserved in other organisms	2019-09-26	-2	2563393	2563863	471
1568073	1	Clostridiaceae BL-3	70413550	CLOSTRIBL3_v1_12587	CDS	automatic/finished		conserved protein of unknown function		no	u : unknown	1 : Unknown				no	4 : Unknown function but conserved in other organisms	2019-09-26	-2	2561767	2563320	1554
1568139	1	Clostridiaceae BL-3	70412637	CLOSTRIBL3_v1_11674	CDS	automatic/finished	mcp4	Methyl-accepting chemotaxis protein		no						no		2019-09-26	1	1661440	1662273	834
1568157	1	Clostridiaceae BL-3	70411476	CLOSTRIBL3_v1_10513	CDS	automatic/finished		protein of unknown function		no	u : unknown	1 : Unknown				no	5 : Unknown function	2019-09-26	1	525097	525384	288
1568294	1	Clostridiaceae BL-3	70414510	CLOSTRIBL3_v1_20372	CDS	automatic/finished		conserved protein of unknown function		no	u : unknown	1 : Unknown				no	4 : Unknown function but conserved in other organisms	2019-09-26	-2	3503737	3503880	144
1568384	1	Clostridiaceae BL-3	70413628	CLOSTRIBL3_v1_12665	CDS	automatic/finished		conserved protein of unknown function		no	u : unknown	1 : Unknown				no	4 : Unknown function but conserved in other organisms	2019-09-26	-3	2628777	2629193	417
1568385	1	Clostridiaceae BL-3	70413626	CLOSTRIBL3_v1_12663	CDS	automatic/finished		conserved protein of unknown function		no	u : unknown	1 : Unknown				no	4 : Unknown function but conserved in other organisms	2019-09-26	-1	2627516	2628304	789
1568386	1	Clostridiaceae BL-3	70413614	CLOSTRIBL3_v1_12651	CDS	automatic/finished		conserved protein of unknown function		no	u : unknown	1 : Unknown				no	4 : Unknown function but conserved in other organisms	2019-09-26	-1	2616422	2616817	396
1569875	1	Clostridiaceae BL-3	70413535	CLOSTRIBL3_v1_12572	CDS	automatic/finished		exported protein of unknown function		no	u : unknown	1 : Unknown				no	5 : Unknown function	2019-09-26	-3	2547507	2547911	405
157	2	Clostridiaceae BL-3	70414190	CLOSTRIBL3_v1_20052	CDS	automatic/finished	rpsNA	ribosomal protein S14		no	s : structure			16.2 : Construct biomass (Anabolism) ;	12682299, 17163968, 19648245, 20208344, 27561249	no	2a : Function from experimental evidences in other organisms	2019-09-26	3	3184659	3184844	186
157	2	Clostridiales BL-6	70417722	CLOSTRIBL6_v1_0383	CDS	automatic/finished	rpsNB	alternative ribosomal protein S14		no	f : factor			16.2 : Construct biomass (Anabolism) ; 16.8 : Protect ;	12904577, 17163968, 19648245, 20208344, 27561249	no	2a : Function from experimental evidences in other organisms	2019-09-26	1	421081	421350	270
157	2	Clostridiales BL-6	70420616	CLOSTRIBL6_v1_3277	CDS	automatic/finished	rpsNA	ribosomal protein S14		no	s : structure			16.2 : Construct biomass (Anabolism) ;	12682299, 17163968, 19648245, 20208344, 27561249	no	2a : Function from experimental evidences in other organisms	2019-09-26	-2	3206005	3206190	186
15709	2	Clostridiales BL-4	70415489	CLOSTRIBL4_v1_0561	CDS	automatic/finished		PBSX family phage terminase large subunit		no						no		2019-09-26	-1	557755	559026	1272
15709	2	Clostridiales BL-6	70420498	CLOSTRIBL6_v1_3159	CDS	automatic/finished		Phage terminase, large subunit, PBSX family		no						no		2019-09-26	-1	3094202	3095476	1275
15795	1	Clostridiales BL-6	70419964	CLOSTRIBL6_v1_2625	CDS	automatic/finished	thiW	Energy coupling factor transporter S component ThiW		no						no		2019-09-26	-2	2565457	2566008	552
158	3	Clostridiaceae BL-3	70414191	CLOSTRIBL3_v1_20053	CDS	automatic/finished	rpsH	ribosomal protein S8 (BS8)		no	s : structure			16.2 : Construct biomass (Anabolism) ;	12682299	no	2a : Function from experimental evidences in other organisms	2019-09-26	3	3184878	3185276	399
158	3	Clostridiales BL-4	70416070	CLOSTRIBL4_v1_1142	CDS	automatic/finished	rpsH	ribosomal protein S8 (BS8)		no	s : structure			16.2 : Construct biomass (Anabolism) ;	12682299	no	2a : Function from experimental evidences in other organisms	2019-09-26	1	1166968	1167366	399
158	3	Clostridiales BL-6	70420615	CLOSTRIBL6_v1_3276	CDS	automatic/finished	rpsH	ribosomal protein S8 (BS8)		no	s : structure			16.2 : Construct biomass (Anabolism) ;	12682299	no	2a : Function from experimental evidences in other organisms	2019-09-26	-1	3205583	3205981	399
1582631	1	Clostridiales BL-6	70420407	CLOSTRIBL6_v1_3068	CDS	automatic/finished		Carbohydrate ABC transporter permease		no						no		2019-09-26	-2	3015100	3015942	843
1582911	1	Clostridiales BL-4	70415948	CLOSTRIBL4_v1_1020	CDS	automatic/finished	dtpT	Di-/tripeptide transporter		no						no		2019-09-26	3	1039710	1041233	1524
1583630	1	Clostridiaceae BL-3	70412369	CLOSTRIBL3_v1_11406	CDS	automatic/finished		conserved protein of unknown function		no	u : unknown	1 : Unknown				no	4 : Unknown function but conserved in other organisms	2019-09-26	-1	1379696	1380286	591
1583706	1	Clostridiaceae BL-3	70412524	CLOSTRIBL3_v1_11561	CDS	automatic/finished		Phosphate regulon sensor protein PhoR	2.7.3.-	no						no		2019-09-26	-1	1544174	1545946	1773
1583751	1	Clostridiaceae BL-3	70413086	CLOSTRIBL3_v1_12123	CDS	automatic/finished		conserved membrane protein of unknown function		no	u : unknown	1 : Unknown				no	4 : Unknown function but conserved in other organisms	2019-09-26	-3	2093709	2094083	375
1583787	1	Clostridiaceae BL-3	70414669	CLOSTRIBL3_v1_20531	CDS	automatic/finished		Holo-ACP synthase CitX		no						no		2019-09-26	3	3673467	3674069	603
1583837	1	Clostridiaceae BL-3	70411062	CLOSTRIBL3_v1_10099	CDS	automatic/finished		Histidine kinase		no						no		2019-09-26	-1	111386	112606	1221
1583875	1	Clostridiaceae BL-3	70411069	CLOSTRIBL3_v1_10106	CDS	automatic/finished		Dehydratase medium subunit		no						no		2019-09-26	1	118906	119349	444
1583876	1	Clostridiaceae BL-3	70411074	CLOSTRIBL3_v1_10111	CDS	automatic/finished		Cob(I)alamin adenosyltransferase PduO	2.5.1.17	no						no		2019-09-26	3	122079	123101	1023
1583925	1	Clostridiaceae BL-3	70411925	CLOSTRIBL3_v1_10962	CDS	automatic/finished		Transcriptional regulator, TetR family		no						no		2019-09-26	-2	916003	916572	570
1583927	1	Clostridiaceae BL-3	70412164	CLOSTRIBL3_v1_11201	CDS	automatic/finished	macA	Macrolide export protein MacA		no						no		2019-09-26	-1	1164743	1166008	1266
1583963	1	Clostridiaceae BL-3	70411040	CLOSTRIBL3_v1_10077	CDS	automatic/finished		conserved protein of unknown function		no	u : unknown	1 : Unknown				no	4 : Unknown function but conserved in other organisms	2019-09-26	1	87331	87498	168
1584162	1	Clostridiaceae BL-3	70411807	CLOSTRIBL3_v1_10844	CDS	automatic/finished		Cobalamin biosynthesis protein CobT VWA domain protein		no						no		2019-09-26	2	812381	814075	1695
1584197	1	Clostridiaceae BL-3	70412660	CLOSTRIBL3_v1_11697	CDS	automatic/finished		conserved protein of unknown function		no	u : unknown	1 : Unknown				no	4 : Unknown function but conserved in other organisms	2019-09-26	-3	1683288	1683518	231
1584250	1	Clostridiaceae BL-3	70412665	CLOSTRIBL3_v1_11702	CDS	automatic/finished		conserved membrane protein of unknown function		no	u : unknown	1 : Unknown				no	4 : Unknown function but conserved in other organisms	2019-09-26	2	1687574	1688404	831
1584252	1	Clostridiaceae BL-3	70412913	CLOSTRIBL3_v1_11950	CDS	automatic/finished		conserved protein of unknown function		no	u : unknown	1 : Unknown				no	4 : Unknown function but conserved in other organisms	2019-09-26	-1	1908677	1908856	180
1584315	1	Clostridiaceae BL-3	70413684	CLOSTRIBL3_v1_12721	CDS	automatic/finished	ecfT	Energy-coupling factor transporter transmembrane protein EcfT		no						no		2019-09-26	-2	2693833	2694741	909
1584316	1	Clostridiaceae BL-3	70413680	CLOSTRIBL3_v1_12717	CDS	automatic/finished		conserved exported protein of unknown function		no	u : unknown	1 : Unknown				no	4 : Unknown function but conserved in other organisms	2019-09-26	-3	2689542	2690768	1227
1584362	1	Clostridiaceae BL-3	70411455	CLOSTRIBL3_v1_10492	CDS	automatic/finished		protein of unknown function		no	u : unknown	1 : Unknown				no	5 : Unknown function	2019-09-26	3	514029	514871	843
1584372	1	Clostridiaceae BL-3	70412488	CLOSTRIBL3_v1_11525	CDS	automatic/finished		protein of unknown function		no	u : unknown	1 : Unknown				no	5 : Unknown function	2019-09-26	-3	1508808	1508972	165
1586634	1	Clostridiales BL-4	70415149	CLOSTRIBL4_v1_0221	CDS	automatic/finished		conserved protein of unknown function		no	u : unknown	1 : Unknown				no	4 : Unknown function but conserved in other organisms	2019-09-26	2	220916	221953	1038
1586634	1	Clostridiales BL-4	70416498	CLOSTRIBL4_v1_1570	CDS	automatic/finished		Coat protein		no						no		2019-09-26	-2	1579275	1580312	1038
1586838	1	Clostridiales BL-6	70417419	CLOSTRIBL6_v1_0080	CDS	automatic/finished		N-acylglucosamine 2-epimerase	5.1.3.8	no						no		2019-09-26	-2	87868	89106	1239
1586843	1	Clostridiaceae BL-3	70411345	CLOSTRIBL3_v1_10382	CDS	automatic/finished		conserved protein of unknown function		no	u : unknown	1 : Unknown				no	4 : Unknown function but conserved in other organisms	2019-09-26	3	407478	408305	828
1586862	1	Clostridiaceae BL-3	70412392	CLOSTRIBL3_v1_11429	CDS	automatic/finished	cysL	HTH-type transcriptional regulator CysL		no						no		2019-09-26	2	1398425	1399327	903
1586887	1	Clostridiales BL-4	70416253	CLOSTRIBL4_v1_1325	CDS	automatic/finished		ClpB protein		no						no		2019-09-26	-1	1321642	1322802	1161
1586987	1	Clostridiales BL-6	70420343	CLOSTRIBL6_v1_3004	CDS	automatic/finished		conserved protein of unknown function		no	u : unknown	1 : Unknown				no	4 : Unknown function but conserved in other organisms	2019-09-26	2	2957276	2957920	645
1587332	1	Clostridiales BL-6	70418177	CLOSTRIBL6_v1_0838	CDS	automatic/finished		Response regulator		no						no		2019-09-26	3	867084	867488	405
1587571	1	Clostridiales BL-6	70419204	CLOSTRIBL6_v1_1865	CDS	automatic/finished		Rod shape-determining protein MreC		no						no		2019-09-26	2	1861814	1862407	594
1587594	1	Clostridiales BL-4	70416233	CLOSTRIBL4_v1_1305	CDS	automatic/finished		Signal transduction histidine kinase		no						no		2019-09-26	1	1305754	1306917	1164
1588484	2	Clostridiales BL-4	70415603	CLOSTRIBL4_v1_0675	CDS	automatic/finished		Endopeptidase spore protease Gpr	3.4.24.78	no						no		2019-09-26	-2	688392	689189	798
1588484	2	Clostridiales BL-6	70417779	CLOSTRIBL6_v1_0440	CDS	automatic/finished	gpr	Germination protease	3.4.24.78	no						no		2019-09-26	2	477140	478024	885
1588487	2	Clostridiales BL-4	70416321	CLOSTRIBL4_v1_1393	CDS	automatic/finished		Cell division protein FtsI (Peptidoglycan synthetase)	2.4.1.129	no						no		2019-09-26	3	1390014	1391381	1368
1588487	2	Clostridiales BL-6	70420317	CLOSTRIBL6_v1_2978	CDS	automatic/finished		Cell division protein FtsI (Peptidoglycan synthetase)	2.4.1.129	no						no		2019-09-26	1	2928568	2929947	1380
1588495	1	Clostridiales BL-6	70418914	CLOSTRIBL6_v1_1575	CDS	automatic/finished		conserved protein of unknown function		no	u : unknown	1 : Unknown				no	4 : Unknown function but conserved in other organisms	2019-09-26	2	1597715	1598371	657
1588497	2	Clostridiales BL-4	70417211	CLOSTRIBL4_v1_2283	CDS	automatic/finished	recJ	Single-stranded-DNA-specific exonuclease RecJ		no						no		2019-09-26	-2	2283804	2285885	2082
1588497	2	Clostridiales BL-6	70418267	CLOSTRIBL6_v1_0928	CDS	automatic/finished	recJ	Single-stranded-DNA-specific exonuclease RecJ		no						no		2019-09-26	1	962143	964212	2070
1588509	2	Clostridiales BL-4	70417007	CLOSTRIBL4_v1_2079	CDS	automatic/finished	gatC	Aspartyl/glutamyl-tRNA(Asn/Gln) amidotransferase subunit C	6.3.5.-	no						no		2019-09-26	2	2090402	2090680	279
1588509	2	Clostridiales BL-6	70419312	CLOSTRIBL6_v1_1973	CDS	automatic/finished	gatC	Glutamyl-tRNA(Gln) amidotransferase subunit C	6.3.5.-	no						no		2019-09-26	1	1987027	1987305	279
1588517	2	Clostridiales BL-4	70415486	CLOSTRIBL4_v1_0558	CDS	automatic/finished		conserved protein of unknown function		no	u : unknown	1 : Unknown				no	4 : Unknown function but conserved in other organisms	2019-09-26	-3	555377	555721	345
1588517	2	Clostridiales BL-6	70420495	CLOSTRIBL6_v1_3156	CDS	automatic/finished		conserved protein of unknown function		no	u : unknown	1 : Unknown				no	4 : Unknown function but conserved in other organisms	2019-09-26	-2	3091708	3092046	339
1588519	2	Clostridiales BL-4	70415204	CLOSTRIBL4_v1_0276	CDS	automatic/finished		AAA+ family ATPase		no						no		2019-09-26	-2	278268	279506	1239
1588519	2	Clostridiales BL-6	70420480	CLOSTRIBL6_v1_3141	CDS	automatic/finished		protein of unknown function		no	u : unknown	1 : Unknown				no	5 : Unknown function	2019-09-26	2	3080687	3081937	1251
1588525	1	Clostridiales BL-6	70417365	CLOSTRIBL6_v1_0026	CDS	automatic/finished		Gamma-D-glutamyl-L-diamino acid endopeptidase 1 family protein		no						no		2019-09-26	-2	25273	26133	861
1588529	2	Clostridiales BL-4	70415733	CLOSTRIBL4_v1_0805	CDS	automatic/finished		tRNA1(Val) (Adenine(37)-N6)-methyltransferase		no						no		2019-09-26	-3	810269	811078	810
1588529	2	Clostridiales BL-6	70420748	CLOSTRIBL6_v1_3409	CDS	automatic/finished		tRNA1(Val) (Adenine(37)-N6)-methyltransferase		no						no		2019-09-26	2	3339473	3340234	762
1588538	2	Clostridiales BL-4	70416922	CLOSTRIBL4_v1_1994	CDS	automatic/finished		5-formyltetrahydrofolate cyclo-ligase	6.3.3.2	no						no		2019-09-26	-2	2005050	2005658	609
1588538	2	Clostridiales BL-6	70418702	CLOSTRIBL6_v1_1363	CDS	automatic/finished		5-formyltetrahydrofolate cyclo-ligase	6.3.3.2	no						no		2019-09-26	2	1406765	1407361	597
1588541	2	Clostridiales BL-4	70417249	CLOSTRIBL4_v1_2321	CDS	automatic/finished		Nucleotide excision repair protein, with UvrB/UvrC motif		no						no		2019-09-26	-3	2325449	2325913	465
1588541	2	Clostridiales BL-6	70419348	CLOSTRIBL6_v1_2009	CDS	automatic/finished		Nucleotide excision repair protein, with UvrB/UvrC motif		no						no		2019-09-26	-3	2024214	2024741	528
1588547	1	Clostridiales BL-4	70416148	CLOSTRIBL4_v1_1220	CDS	automatic/finished		ABC transporter permease		no						no		2019-09-26	-3	1236317	1238563	2247
1588552	1	Clostridiales BL-6	70419044	CLOSTRIBL6_v1_1705	CDS	automatic/finished	proC	Pyrroline-5-carboxylate reductase	1.5.1.2	no		Cytoplasm				no		2019-09-26	-2	1698832	1699629	798
1588554	2	Clostridiales BL-4	70416391	CLOSTRIBL4_v1_1463	CDS	automatic/finished		Stage II sporulation protein required for processing of pro-sigma-E (SpoIIR)		no						no		2019-09-26	3	1462008	1462610	603
1588554	2	Clostridiales BL-6	70419581	CLOSTRIBL6_v1_2242	CDS	automatic/finished		protein of unknown function		no	u : unknown	1 : Unknown				no	5 : Unknown function	2019-09-26	-1	2247944	2248759	816
1588560	1	Clostridiales BL-6	70419224	CLOSTRIBL6_v1_1885	CDS	automatic/finished	secF	Protein-export membrane protein SecF		no						no		2019-09-26	-3	1883394	1884365	972
1588569	2	Clostridiales BL-4	70416809	CLOSTRIBL4_v1_1881	CDS	automatic/finished		Nucleic acid-binding protein		no						no		2019-09-26	2	1894187	1894684	498
1588569	2	Clostridiales BL-6	70419103	CLOSTRIBL6_v1_1764	CDS	automatic/finished		Nucleic acid-binding protein		no						no		2019-09-26	-2	1757695	1758189	495
1588605	1	Clostridiales BL-6	70418088	CLOSTRIBL6_v1_0749	CDS	automatic/finished		Metallophos domain-containing protein		no						no		2019-09-26	-2	801541	802227	687
1588606	2	Clostridiales BL-4	70415992	CLOSTRIBL4_v1_1064	CDS	automatic/finished		Phosphoglycerate mutase		no						no		2019-09-26	1	1091131	1091814	684
1588606	2	Clostridiales BL-6	70420518	CLOSTRIBL6_v1_3179	CDS	automatic/finished		Histidine phosphatase family protein		no						no		2019-09-26	-1	3111368	3112048	681
1588677	1	Clostridiales BL-4	70415172	CLOSTRIBL4_v1_0244	CDS	automatic/finished		conserved protein of unknown function		no	u : unknown	1 : Unknown				no	4 : Unknown function but conserved in other organisms	2019-09-26	2	241499	242305	807
1588678	1	Clostridiales BL-4	70415171	CLOSTRIBL4_v1_0243	CDS	automatic/finished		membrane protein of unknown function		no	u : unknown	1 : Unknown				no	5 : Unknown function	2019-09-26	1	241024	241455	432
1588701	2	Clostridiales BL-4	70415366	CLOSTRIBL4_v1_0438	CDS	automatic/finished		Transcriptional regulator		no						no		2019-09-26	3	434283	434966	684
1588701	2	Clostridiales BL-6	70418067	CLOSTRIBL6_v1_0728	CDS	automatic/finished		Transcriptional regulator		no						no		2019-09-26	-1	783674	784378	705
1588747	2	Clostridiales BL-4	70416601	CLOSTRIBL4_v1_1673	CDS	automatic/finished		Stage IV sporulation protein B		no						no		2019-09-26	1	1689946	1691037	1092
1588747	2	Clostridiales BL-6	70418430	CLOSTRIBL6_v1_1091	CDS	automatic/finished		Stage IV sporulation protein B		no						no		2019-09-26	1	1114033	1115280	1248
1588752	1	Clostridiales BL-6	70419396	CLOSTRIBL6_v1_2057	CDS	automatic/finished		Metal-dependent hydrolase		no						no		2019-09-26	2	2070068	2070889	822
1589209	1	Clostridiaceae BL-3	70412793	CLOSTRIBL3_v1_11830	CDS	automatic/finished		conserved protein of unknown function		no	u : unknown	1 : Unknown				no	4 : Unknown function but conserved in other organisms	2019-09-26	-1	1817075	1818568	1494
15894	3	Clostridiaceae BL-3	70414665	CLOSTRIBL3_v1_20527	CDS	automatic/finished	citD	Citrate lyase acyl carrier protein		no						no		2019-09-26	1	3669613	3669879	267
15894	3	Clostridiales BL-4	70416609	CLOSTRIBL4_v1_1681	CDS	automatic/finished	citD	citrate lyase, acyl carrier (gamma) subunit	4.1.3.6	no	e : enzyme	2 : Cytoplasmic	1.7.1 : Unassigned reversible reactions ; 7.1 : Cytoplasm ;	5 : Central intermediary metabolism ;		no	2a : Function from experimental evidences in other organisms	2019-09-26	3	1698966	1699265	300
15894	3	Clostridiales BL-6	70417761	CLOSTRIBL6_v1_0422	CDS	automatic/finished	citD	citrate lyase, acyl carrier (gamma) subunit	4.1.3.6	no	e : enzyme	2 : Cytoplasmic	1.7.1 : Unassigned reversible reactions ; 7.1 : Cytoplasm ;	5 : Central intermediary metabolism ;		no	2a : Function from experimental evidences in other organisms	2019-09-26	1	461233	461535	303
15894	3	Clostridiales BL-6	70419871	CLOSTRIBL6_v1_2532	CDS	automatic/finished	citD	citrate lyase, acyl carrier (gamma) subunit	4.1.3.6	no	e : enzyme	2 : Cytoplasmic	1.7.1 : Unassigned reversible reactions ; 7.1 : Cytoplasm ;	5 : Central intermediary metabolism ;		no	2a : Function from experimental evidences in other organisms	2019-09-26	-1	2469956	2470255	300
15894	3	Clostridiales BL-6	70419890	CLOSTRIBL6_v1_2551	CDS	automatic/finished	citD	citrate lyase, acyl carrier (gamma) subunit	4.1.3.6	no	e : enzyme	2 : Cytoplasmic	1.7.1 : Unassigned reversible reactions ; 7.1 : Cytoplasm ;	5 : Central intermediary metabolism ;		no	2a : Function from experimental evidences in other organisms	2019-09-26	-1	2489678	2489974	297
1589442	1	Clostridiales BL-6	70419857	CLOSTRIBL6_v1_2518	CDS	automatic/finished		Cytochrome B5		no						no		2019-09-26	-2	2457565	2457999	435
15895	3	Clostridiaceae BL-3	70414666	CLOSTRIBL3_v1_20528	CDS	automatic/finished	citE	citrate lyase, citryl-ACP lyase (beta) subunit	4.1.3.6, 4.1.3.34	no	e : enzyme	2 : Cytoplasmic	1.7.1 : Unassigned reversible reactions ; 7.1 : Cytoplasm ;	5 : Central intermediary metabolism ;		no	2a : Function from experimental evidences in other organisms	2019-09-26	1	3669922	3670794	873
15895	3	Clostridiales BL-4	70416610	CLOSTRIBL4_v1_1682	CDS	automatic/finished	citE	citrate lyase, citryl-ACP lyase (beta) subunit	4.1.3.6, 4.1.3.34	no	e : enzyme	2 : Cytoplasmic	1.7.1 : Unassigned reversible reactions ; 7.1 : Cytoplasm ;	5 : Central intermediary metabolism ;		no	2a : Function from experimental evidences in other organisms	2019-09-26	2	1699262	1700164	903
15895	3	Clostridiales BL-6	70417762	CLOSTRIBL6_v1_0423	CDS	automatic/finished	citE	citrate lyase, citryl-ACP lyase (beta) subunit	4.1.3.6, 4.1.3.34	no	e : enzyme	2 : Cytoplasmic	1.7.1 : Unassigned reversible reactions ; 7.1 : Cytoplasm ;	5 : Central intermediary metabolism ;		no	2a : Function from experimental evidences in other organisms	2019-09-26	3	461532	462443	912
15895	3	Clostridiales BL-6	70419870	CLOSTRIBL6_v1_2531	CDS	automatic/finished	citE	citrate lyase, citryl-ACP lyase (beta) subunit	4.1.3.6, 4.1.3.34	no	e : enzyme	2 : Cytoplasmic	1.7.1 : Unassigned reversible reactions ; 7.1 : Cytoplasm ;	5 : Central intermediary metabolism ;		no	2a : Function from experimental evidences in other organisms	2019-09-26	-3	2469063	2469977	915
15895	3	Clostridiales BL-6	70419889	CLOSTRIBL6_v1_2550	CDS	automatic/finished	citE	citrate lyase, citryl-ACP lyase (beta) subunit	4.1.3.6, 4.1.3.34	no	e : enzyme	2 : Cytoplasmic	1.7.1 : Unassigned reversible reactions ; 7.1 : Cytoplasm ;	5 : Central intermediary metabolism ;		no	2a : Function from experimental evidences in other organisms	2019-09-26	-1	2488775	2489653	879
15896	3	Clostridiaceae BL-3	70414667	CLOSTRIBL3_v1_20529	CDS	automatic/finished	citF	citrate lyase, citrate-ACP transferase (alpha) subunit	4.1.3.6, 2.8.3.10	no	e : enzyme	2 : Cytoplasmic	1.7.1 : Unassigned reversible reactions ; 7.1 : Cytoplasm ;	5 : Central intermediary metabolism ;		no	2a : Function from experimental evidences in other organisms	2019-09-26	1	3670861	3672402	1542
15896	3	Clostridiales BL-4	70416611	CLOSTRIBL4_v1_1683	CDS	automatic/finished	citF	citrate lyase, citrate-ACP transferase (alpha) subunit	4.1.3.6, 2.8.3.10	no	e : enzyme	2 : Cytoplasmic	1.7.1 : Unassigned reversible reactions ; 7.1 : Cytoplasm ;	5 : Central intermediary metabolism ;		no	2a : Function from experimental evidences in other organisms	2019-09-26	3	1700166	1701728	1563
15896	3	Clostridiales BL-6	70417763	CLOSTRIBL6_v1_0424	CDS	automatic/finished	citF	citrate lyase, citrate-ACP transferase (alpha) subunit	4.1.3.6, 2.8.3.10	no	e : enzyme	2 : Cytoplasmic	1.7.1 : Unassigned reversible reactions ; 7.1 : Cytoplasm ;	5 : Central intermediary metabolism ;		no	2a : Function from experimental evidences in other organisms	2019-09-26	1	462463	464058	1596
15896	3	Clostridiales BL-6	70419869	CLOSTRIBL6_v1_2530	CDS	automatic/finished	citF	citrate lyase, citrate-ACP transferase (alpha) subunit	4.1.3.6, 2.8.3.10	no	e : enzyme	2 : Cytoplasmic	1.7.1 : Unassigned reversible reactions ; 7.1 : Cytoplasm ;	5 : Central intermediary metabolism ;		no	2a : Function from experimental evidences in other organisms	2019-09-26	-2	2467522	2469066	1545
15896	3	Clostridiales BL-6	70419888	CLOSTRIBL6_v1_2549	CDS	automatic/finished	citF	citrate lyase, citrate-ACP transferase (alpha) subunit	4.1.3.6, 2.8.3.10	no	e : enzyme	2 : Cytoplasmic	1.7.1 : Unassigned reversible reactions ; 7.1 : Cytoplasm ;	5 : Central intermediary metabolism ;		no	2a : Function from experimental evidences in other organisms	2019-09-26	-2	2487250	2488785	1536
159	3	Clostridiaceae BL-3	70414192	CLOSTRIBL3_v1_20054	CDS	automatic/finished	rplF	ribosomal protein L6 (BL8)		no	s : structure			16.2 : Construct biomass (Anabolism) ;	12682299, 25330043	no	2a : Function from experimental evidences in other organisms	2019-09-26	1	3185302	3185919	618
159	3	Clostridiales BL-4	70416071	CLOSTRIBL4_v1_1143	CDS	automatic/finished	rplF	ribosomal protein L6 (BL8)		no	s : structure			16.2 : Construct biomass (Anabolism) ;	12682299, 25330043	no	2a : Function from experimental evidences in other organisms	2019-09-26	3	1167384	1167932	549
159	3	Clostridiales BL-6	70420614	CLOSTRIBL6_v1_3275	CDS	automatic/finished	rplF	ribosomal protein L6 (BL8)		no	s : structure			16.2 : Construct biomass (Anabolism) ;	12682299, 25330043	no	2a : Function from experimental evidences in other organisms	2019-09-26	-2	3205018	3205566	549
1591208	2	Clostridiaceae BL-3	70411857	CLOSTRIBL3_v1_10894	CDS	automatic/finished		conserved protein of unknown function		no	u : unknown	1 : Unknown				no	4 : Unknown function but conserved in other organisms	2019-09-26	2	860819	861301	483
1591208	2	Clostridiales BL-4	70416216	CLOSTRIBL4_v1_1288	CDS	automatic/finished		conserved protein of unknown function		no	u : unknown	1 : Unknown				no	4 : Unknown function but conserved in other organisms	2019-09-26	-3	1292417	1292932	516
1591227	1	Clostridiaceae BL-3	70411502	CLOSTRIBL3_v1_10539	CDS	automatic/finished		conserved protein of unknown function		no	u : unknown	1 : Unknown				no	4 : Unknown function but conserved in other organisms	2019-09-26	2	542228	542422	195
1591228	1	Clostridiaceae BL-3	70411504	CLOSTRIBL3_v1_10541	CDS	automatic/finished		conserved protein of unknown function		no	u : unknown	1 : Unknown				no	4 : Unknown function but conserved in other organisms	2019-09-26	1	542704	543078	375
1591229	1	Clostridiaceae BL-3	70411505	CLOSTRIBL3_v1_10542	CDS	automatic/finished		conserved protein of unknown function		no	u : unknown	1 : Unknown				no	4 : Unknown function but conserved in other organisms	2019-09-26	1	543085	543519	435
1591230	1	Clostridiaceae BL-3	70411506	CLOSTRIBL3_v1_10543	CDS	automatic/finished		conserved protein of unknown function		no	u : unknown	1 : Unknown				no	4 : Unknown function but conserved in other organisms	2019-09-26	2	543524	543955	432
1591231	1	Clostridiaceae BL-3	70411507	CLOSTRIBL3_v1_10544	CDS	automatic/finished		conserved protein of unknown function		no	u : unknown	1 : Unknown				no	4 : Unknown function but conserved in other organisms	2019-09-26	1	543961	544848	888
1591232	1	Clostridiaceae BL-3	70411508	CLOSTRIBL3_v1_10545	CDS	automatic/finished		conserved protein of unknown function		no	u : unknown	1 : Unknown				no	4 : Unknown function but conserved in other organisms	2019-09-26	3	544860	545315	456
1591233	1	Clostridiaceae BL-3	70411509	CLOSTRIBL3_v1_10546	CDS	automatic/finished		conserved protein of unknown function		no	u : unknown	1 : Unknown				no	4 : Unknown function but conserved in other organisms	2019-09-26	1	545356	545475	120
1591240	1	Clostridiaceae BL-3	70411513	CLOSTRIBL3_v1_10550	CDS	automatic/finished		Phage tail length tape-measure protein		no						no		2019-09-26	2	546881	549028	2148
1591254	1	Clostridiaceae BL-3	70411953	CLOSTRIBL3_v1_10990	CDS	automatic/finished		conserved protein of unknown function		no	u : unknown	1 : Unknown				no	4 : Unknown function but conserved in other organisms	2019-09-26	-3	944871	945290	420
1591358	1	Clostridiaceae BL-3	70414752	CLOSTRIBL3_v1_30049	CDS	automatic/finished		conserved protein of unknown function		no	u : unknown	1 : Unknown				no	4 : Unknown function but conserved in other organisms	2019-09-26	-1	3750527	3750763	237
1591438	1	Clostridiales BL-4	70416104	CLOSTRIBL4_v1_1176	CDS	automatic/finished		conserved protein of unknown function		no	u : unknown	1 : Unknown				no	4 : Unknown function but conserved in other organisms	2019-09-26	-3	1197737	1199011	1275
1591850	1	Clostridiaceae BL-3	70414365	CLOSTRIBL3_v1_20227	CDS	automatic/finished		GDSL-like Lipase/Acylhydrolase		no						no		2019-09-26	-3	3348315	3349007	693
1591851	1	Clostridiaceae BL-3	70414329	CLOSTRIBL3_v1_20191	CDS	automatic/finished		TetR family regulatory protein		no						no		2019-09-26	-2	3311899	3312465	567
1591899	1	Clostridiaceae BL-3	70412834	CLOSTRIBL3_v1_11871	CDS	automatic/finished		ATPase involved in DNA repair, phage associated		no						no		2019-09-26	-1	1849472	1851466	1995
1598	1	Clostridiaceae BL-3	70412456	CLOSTRIBL3_v1_11493	CDS	automatic/finished	clcA	H(+)/Cl(-) exchange transporter ClcA		no						no		2019-09-26	-2	1470946	1472262	1317
1599728	1	Clostridiales BL-4	70416675	CLOSTRIBL4_v1_1747	CDS	automatic/finished		Putative serine acetyltransferase	2.3.1.30	no						no	3 : Putative function from multiple computational evidences	2019-09-26	-2	1760184	1760657	474
16	3	Clostridiaceae BL-3	70414138	CLOSTRIBL3_v1_13175	CDS	automatic/finished	gyrA	DNA gyrase (subunit A)	5.99.1.3	no	e : enzyme			16.2 : Construct biomass (Anabolism) ; 16.3 : Control ; 16.9 : Replicate ;	12682299, 12767818, 17320901, 27557712, 30457554	no	2a : Function from experimental evidences in other organisms	2019-09-26	1	3133894	3136329	2436
16	3	Clostridiales BL-4	70415668	CLOSTRIBL4_v1_0740	CDS	automatic/finished	gyrA	DNA gyrase (subunit A)	5.99.1.3	no	e : enzyme			16.2 : Construct biomass (Anabolism) ; 16.3 : Control ; 16.9 : Replicate ;	12682299, 12767818, 17320901, 27557712, 30457554	no	2a : Function from experimental evidences in other organisms	2019-09-26	-1	743608	746109	2502
16	3	Clostridiales BL-6	70417350	CLOSTRIBL6_v1_0011	CDS	automatic/finished	gyrA	DNA gyrase (subunit A)	5.99.1.3	no	e : enzyme			16.2 : Construct biomass (Anabolism) ; 16.3 : Control ; 16.9 : Replicate ;	12682299, 12767818, 17320901, 27557712, 30457554	no	2a : Function from experimental evidences in other organisms	2019-09-26	2	8672	11218	2547
160	2	Clostridiaceae BL-3	70414193	CLOSTRIBL3_v1_20055	CDS	automatic/finished	rplR	ribosomal protein L18		no	s : structure			16.2 : Construct biomass (Anabolism) ;	12682299	no	2a : Function from experimental evidences in other organisms	2019-09-26	1	3185938	3186297	360
160	2	Clostridiales BL-4	70416072	CLOSTRIBL4_v1_1144	CDS	automatic/finished	rplR	ribosomal protein L18		no	s : structure			16.2 : Construct biomass (Anabolism) ;	12682299	no	2a : Function from experimental evidences in other organisms	2019-09-26	2	1167950	1168309	360
16048	1	Clostridiaceae BL-3	70413554	CLOSTRIBL3_v1_12591	CDS	automatic/finished		Putative prophage phiRv2 integrase		no						no	3 : Putative function from multiple computational evidences	2019-09-26	3	2565615	2566541	927
16052	1	Clostridiaceae BL-3	70413727	CLOSTRIBL3_v1_12764	CDS	automatic/finished	nicK	ICEBs1 mobile element: DNA relaxase		no	h : extrachromosomal origin				17511812, 17693500, 22505685, 26013486	no	2a : Function from experimental evidences in other organisms	2019-09-26	-3	2734116	2735309	1194
16053	1	Clostridiaceae BL-3	70413730	CLOSTRIBL3_v1_12767	CDS	automatic/finished		conserved protein of unknown function		no	u : unknown	1 : Unknown				no	4 : Unknown function but conserved in other organisms	2019-09-26	-2	2737567	2737950	384
16054	1	Clostridiaceae BL-3	70413729	CLOSTRIBL3_v1_12766	CDS	automatic/finished	conQ	ICEBs1 mobile element: coupling conjugation protein VirD4		no	h : extrachromosomal origin				17511812, 22505685, 26013486	no	2a : Function from experimental evidences in other organisms	2019-09-26	-2	2736163	2737536	1374
16055	1	Clostridiaceae BL-3	70413726	CLOSTRIBL3_v1_12763	CDS	automatic/finished		conserved protein of unknown function		no	u : unknown	1 : Unknown				no	4 : Unknown function but conserved in other organisms	2019-09-26	-1	2733839	2734060	222
16056	1	Clostridiaceae BL-3	70413725	CLOSTRIBL3_v1_12762	CDS	automatic/finished		Antirestriction protein (ArdA)		no						no		2019-09-26	-2	2733322	2733822	501
16057	1	Clostridiaceae BL-3	70413723	CLOSTRIBL3_v1_12760	CDS	automatic/finished		AAA-like domain protein		no						no		2019-09-26	-1	2730389	2732839	2451
16058	1	Clostridiaceae BL-3	70413722	CLOSTRIBL3_v1_12759	CDS	automatic/finished		conserved membrane protein of unknown function		no	u : unknown	1 : Unknown				no	4 : Unknown function but conserved in other organisms	2019-09-26	-1	2728178	2730388	2211
16059	1	Clostridiaceae BL-3	70413721	CLOSTRIBL3_v1_12758	CDS	automatic/finished	cwlT	ICEBs1 mobile element: two-domain autolysin with N-acetylmuramidase and DL-endopeptidase activity VirB1		no	e : enzyme				18305117, 22505685, 24532767, 26013486	no	2a : Function from experimental evidences in other organisms	2019-09-26	-3	2727180	2728181	1002
1608024	1	Clostridiaceae BL-3	70412967	CLOSTRIBL3_v1_12004	CDS	automatic/finished		Galactitol-1-phosphate 5-dehydrogenase	1.1.1.251	no						no		2019-09-26	-2	1967851	1968900	1050
1608025	1	Clostridiaceae BL-3	70412968	CLOSTRIBL3_v1_12005	CDS	automatic/finished	gdhI	Glucose 1-dehydrogenase 1	1.1.1.47	no						no		2019-09-26	-2	1968985	1969776	792
1608026	1	Clostridiaceae BL-3	70412966	CLOSTRIBL3_v1_12003	CDS	automatic/finished	bbsF	Succinyl-CoA:(R)-benzylsuccinate CoA-transferase subunit BbsF	2.8.3.15	no						no		2019-09-26	-3	1966578	1967762	1185
1608043	1	Clostridiales BL-6	70420721	CLOSTRIBL6_v1_3382	CDS	automatic/finished		Peptidase		no						no		2019-09-26	-2	3308953	3310176	1224
1608103	1	Clostridiales BL-6	70417945	CLOSTRIBL6_v1_0606	CDS	automatic/finished		GntP family permease		no						no		2019-09-26	2	653867	655207	1341
1608357	1	Clostridiales BL-6	70420283	CLOSTRIBL6_v1_2944	CDS	automatic/finished		ABC transporter permease		no						no		2019-09-26	-2	2883760	2884728	969
1608424	2	Clostridiales BL-4	70415487	CLOSTRIBL4_v1_0559	CDS	automatic/finished		conserved protein of unknown function		no	u : unknown	1 : Unknown				no	4 : Unknown function but conserved in other organisms	2019-09-26	-1	555751	556620	870
1608424	2	Clostridiales BL-6	70420496	CLOSTRIBL6_v1_3157	CDS	automatic/finished		conserved protein of unknown function		no	u : unknown	1 : Unknown				no	4 : Unknown function but conserved in other organisms	2019-09-26	-1	3092078	3093067	990
1608432	1	Clostridiales BL-6	70420485	CLOSTRIBL6_v1_3146	CDS	automatic/finished		Baseplate J-like protein		no						no		2019-09-26	-3	3085827	3086900	1074
1608434	1	Clostridiales BL-6	70420483	CLOSTRIBL6_v1_3144	CDS	automatic/finished		protein of unknown function		no	u : unknown	1 : Unknown				no	5 : Unknown function	2019-09-26	-1	3084725	3085195	471
1608446	2	Clostridiales BL-4	70416053	CLOSTRIBL4_v1_1125	CDS	automatic/finished		conserved protein of unknown function		no	u : unknown	1 : Unknown				no	4 : Unknown function but conserved in other organisms	2019-09-26	1	1157815	1157988	174
1608446	2	Clostridiales BL-6	70420633	CLOSTRIBL6_v1_3294	CDS	automatic/finished		conserved protein of unknown function		no	u : unknown	1 : Unknown				no	4 : Unknown function but conserved in other organisms	2019-09-26	-2	3215866	3216042	177
1608447	2	Clostridiales BL-4	70415738	CLOSTRIBL4_v1_0810	CDS	automatic/finished		Amino acid decarboxylase		no						no		2019-09-26	-1	813658	814947	1290
1608447	2	Clostridiales BL-6	70420743	CLOSTRIBL6_v1_3404	CDS	automatic/finished		Amino acid decarboxylase		no						no		2019-09-26	1	3335593	3336918	1326
1608451	1	Clostridiales BL-6	70420752	CLOSTRIBL6_v1_3413	CDS	automatic/finished		conserved membrane protein of unknown function		no	u : unknown	1 : Unknown				no	4 : Unknown function but conserved in other organisms	2019-09-26	-1	3343292	3344086	795
1608471	2	Clostridiales BL-4	70415007	CLOSTRIBL4_v1_0079	CDS	automatic/finished		Phosphate-specific transport system accessory protein PhoU		no		Cytoplasm				no		2019-09-26	-1	90325	91005	681
1608471	2	Clostridiales BL-6	70418647	CLOSTRIBL6_v1_1308	CDS	automatic/finished		Phosphate-specific transport system accessory protein PhoU		no		Cytoplasm				no		2019-09-26	-1	1347869	1348534	666
1608472	2	Clostridiales BL-4	70415005	CLOSTRIBL4_v1_0077	CDS	automatic/finished		Phosphate regulon sensor protein PhoR	2.7.3.-	no						no		2019-09-26	-2	87900	89618	1719
1608472	2	Clostridiales BL-6	70418645	CLOSTRIBL6_v1_1306	CDS	automatic/finished		Phosphate regulon sensor protein PhoR	2.7.3.-	no						no		2019-09-26	-1	1345373	1347133	1761
1608478	1	Clostridiales BL-6	70418023	CLOSTRIBL6_v1_0684	CDS	automatic/finished		Alpha-L-Rha alpha-1,3-L-rhamnosyltransferase	2.4.1.-	no						no		2019-09-26	2	728684	729616	933
1608481	1	Clostridiales BL-6	70419190	CLOSTRIBL6_v1_1851	CDS	automatic/finished	coaE	Dephospho-CoA kinase	2.7.1.24	no						no		2019-09-26	-1	1848542	1849165	624
1608482	1	Clostridiales BL-6	70419189	CLOSTRIBL6_v1_1850	CDS	automatic/finished		Transglycosylase		no						no		2019-09-26	-2	1847962	1848558	597
1608490	2	Clostridiales BL-4	70415344	CLOSTRIBL4_v1_0416	CDS	automatic/finished		D-alanyl-D-alanine carboxypeptidase	3.4.16.4	no						no		2019-09-26	1	415636	416988	1353
1608490	2	Clostridiales BL-6	70418089	CLOSTRIBL6_v1_0750	CDS	automatic/finished		D-alanyl-D-alanine carboxypeptidase	3.4.16.4	no						no		2019-09-26	1	802363	803709	1347
1608495	2	Clostridiales BL-4	70415285	CLOSTRIBL4_v1_0357	CDS	automatic/finished		Site-specific recombinase phage integrase family		no						no		2019-09-26	-2	364209	365390	1182
1608495	2	Clostridiales BL-4	70416528	CLOSTRIBL4_v1_1600	CDS	automatic/finished		Site-specific integrase		no						no		2019-09-26	3	1600137	1601390	1254
1608495	2	Clostridiales BL-6	70418099	CLOSTRIBL6_v1_0760	CDS	automatic/finished		Site-specific integrase		no						no		2019-09-26	-2	814546	815763	1218
1608525	1	Clostridiales BL-4	70414974	CLOSTRIBL4_v1_0046	CDS	automatic/finished	fixL	Sensor protein fixL	2.7.13.3	no						no		2019-09-26	3	52869	54734	1866
1608526	1	Clostridiales BL-4	70414975	CLOSTRIBL4_v1_0047	CDS	automatic/finished		HD domain-containing protein		no						no		2019-09-26	2	54731	56221	1491
1608527	1	Clostridiales BL-4	70414976	CLOSTRIBL4_v1_0048	CDS	automatic/finished	fadD	Long-chain-fatty-acid--CoA ligase	6.2.1.3	no						no		2019-09-26	2	56240	57883	1644
1608538	1	Clostridiales BL-6	70419116	CLOSTRIBL6_v1_1777	CDS	automatic/finished		conserved protein of unknown function		no	u : unknown	1 : Unknown				no	4 : Unknown function but conserved in other organisms	2019-09-26	3	1771431	1771619	189
1608544	1	Clostridiales BL-6	70418076	CLOSTRIBL6_v1_0737	CDS	automatic/finished		Homocysteine methyltransferase		no						no		2019-09-26	-3	791949	793157	1209
1608554	2	Clostridiales BL-4	70415955	CLOSTRIBL4_v1_1027	CDS	automatic/finished		Patatin family protein		no						no		2019-09-26	3	1050210	1051067	858
1608554	2	Clostridiales BL-6	70418304	CLOSTRIBL6_v1_0965	CDS	automatic/finished		Patatin family protein		no						no		2019-09-26	2	999053	999922	870
1608577	2	Clostridiales BL-4	70417000	CLOSTRIBL4_v1_2072	CDS	automatic/finished		DNA repair protein RadC		no						no		2019-09-26	-1	2083351	2084103	753
1608577	2	Clostridiales BL-6	70418861	CLOSTRIBL6_v1_1522	CDS	automatic/finished		DNA repair protein RadC		no						no		2019-09-26	3	1550502	1551233	732
1608584	1	Clostridiales BL-6	70418271	CLOSTRIBL6_v1_0932	CDS	automatic/finished		Nucleoside kinase		no						no		2019-09-26	1	968551	969519	969
1608586	1	Clostridiales BL-6	70419011	CLOSTRIBL6_v1_1672	CDS	automatic/finished		ABC transporter substrate-binding protein		no						no		2019-09-26	3	1677396	1678583	1188
1608602	2	Clostridiales BL-4	70416955	CLOSTRIBL4_v1_2027	CDS	automatic/finished	nadK	NAD kinase	2.7.1.23	no		Cytoplasm				no		2019-09-26	-1	2038885	2039739	855
1608602	2	Clostridiales BL-6	70419060	CLOSTRIBL6_v1_1721	CDS	automatic/finished	nadK	NAD kinase	2.7.1.23	no		Cytoplasm				no		2019-09-26	-3	1715037	1715894	858
1608603	2	Clostridiales BL-4	70417044	CLOSTRIBL4_v1_2116	CDS	automatic/finished		Sporulation protein		no						no		2019-09-26	-2	2121621	2122196	576
1608603	2	Clostridiales BL-6	70418885	CLOSTRIBL6_v1_1546	CDS	automatic/finished		Sporulation protein		no						no		2019-09-26	2	1574150	1574752	603
1608604	1	Clostridiales BL-6	70418884	CLOSTRIBL6_v1_1545	CDS	automatic/finished		Stage III sporulation protein AG		no						no		2019-09-26	3	1573533	1574126	594
1608606	2	Clostridiales BL-4	70417047	CLOSTRIBL4_v1_2119	CDS	automatic/finished		Stage III sporulation protein AE		no						no		2019-09-26	-2	2123274	2124455	1182
1608606	2	Clostridiales BL-6	70418882	CLOSTRIBL6_v1_1543	CDS	automatic/finished		Stage III sporulation protein AE		no						no		2019-09-26	3	1571931	1573067	1137
1608607	2	Clostridiales BL-4	70417048	CLOSTRIBL4_v1_2120	CDS	automatic/finished		Stage III sporulation protein AD		no						no		2019-09-26	-3	2124485	2124877	393
1608607	2	Clostridiales BL-6	70418881	CLOSTRIBL6_v1_1542	CDS	automatic/finished		Stage III sporulation protein AD		no						no		2019-09-26	1	1571539	1571934	396
1608609	2	Clostridiales BL-4	70417051	CLOSTRIBL4_v1_2123	CDS	automatic/finished		Stage III sporulation protein AA		no						no		2019-09-26	-1	2125507	2126517	1011
1608609	2	Clostridiales BL-6	70418878	CLOSTRIBL6_v1_1539	CDS	automatic/finished		Stage III sporulation protein AA		no						no		2019-09-26	1	1569883	1570893	1011
1608611	2	Clostridiales BL-4	70417056	CLOSTRIBL4_v1_2128	CDS	automatic/finished		1-acyl-sn-glycerol-3-phosphate acyltransferase	2.3.1.51	no						no		2019-09-26	-2	2132001	2132627	627
1608611	2	Clostridiales BL-6	70418873	CLOSTRIBL6_v1_1534	CDS	automatic/finished		1-acyl-sn-glycerol-3-phosphate acyltransferase	2.3.1.51	no						no		2019-09-26	2	1563746	1564375	630
1608621	1	Clostridiales BL-6	70418279	CLOSTRIBL6_v1_0940	CDS	automatic/finished		Septum formation initiator		no						no		2019-09-26	1	974272	974580	309
1608626	2	Clostridiales BL-4	70416392	CLOSTRIBL4_v1_1464	CDS	automatic/finished		ATP-dependent nuclease, subunit B		no						no		2019-09-26	2	1462721	1466068	3348
1608626	2	Clostridiales BL-6	70419580	CLOSTRIBL6_v1_2241	CDS	automatic/finished		ATP-dependent nuclease, subunit B		no						no		2019-09-26	-1	2244467	2247814	3348
1608628	2	Clostridiales BL-4	70416387	CLOSTRIBL4_v1_1459	CDS	automatic/finished		Histidinol-phosphatase	3.1.3.15	no						no		2019-09-26	1	1458475	1459287	813
1608628	2	Clostridiales BL-6	70419585	CLOSTRIBL6_v1_2246	CDS	automatic/finished		Histidinol-phosphatase	3.1.3.15	no						no		2019-09-26	-3	2251371	2252225	855
1608629	1	Clostridiales BL-6	70419589	CLOSTRIBL6_v1_2250	CDS	automatic/finished		Eukaryotic translation initiation factor 3 110 kDa subunit		no						no		2019-09-26	1	2254549	2254860	312
1608631	2	Clostridiales BL-4	70416382	CLOSTRIBL4_v1_1454	CDS	automatic/finished		V-type ATP synthase subunit I	7.1.2.2	no						no		2019-09-26	-1	1452856	1454796	1941
1608631	2	Clostridiales BL-6	70419591	CLOSTRIBL6_v1_2252	CDS	automatic/finished		V-type ATP synthase subunit I		no						no		2019-09-26	2	2255930	2257885	1956
1608645	2	Clostridiales BL-4	70415083	CLOSTRIBL4_v1_0155	CDS	automatic/finished		Diacylglycerol kinase family protein		no						no		2019-09-26	-2	163281	163829	549
1608645	2	Clostridiales BL-6	70419459	CLOSTRIBL6_v1_2120	CDS	automatic/finished		Diacylglycerol kinase		no						no		2019-09-26	-2	2132932	2133465	534
1608689	1	Clostridiales BL-6	70417658	CLOSTRIBL6_v1_0319	CDS	automatic/finished	fokIR	Type-2 restriction enzyme FokI	3.1.21.4	no						no		2019-09-26	-2	354418	356163	1746
1608710	1	Clostridiales BL-6	70420062	CLOSTRIBL6_v1_2723	CDS	automatic/finished		Stage II sporulation protein E		no						no		2019-09-26	-2	2664925	2667360	2436
1608721	1	Clostridiales BL-6	70417696	CLOSTRIBL6_v1_0357	CDS	automatic/finished		Transcriptional regulator		no						no		2019-09-26	2	400994	401257	264
1608724	2	Clostridiales BL-4	70416932	CLOSTRIBL4_v1_2004	CDS	automatic/finished		AraC family transcriptional regulator		no						no		2019-09-26	2	2014901	2015746	846
1608724	2	Clostridiales BL-6	70418487	CLOSTRIBL6_v1_1148	CDS	automatic/finished		AraC family transcriptional regulator		no						no		2019-09-26	-1	1179656	1180504	849
1608728	2	Clostridiales BL-4	70416961	CLOSTRIBL4_v1_2033	CDS	automatic/finished		Zinc protease		no						no		2019-09-26	-1	2045719	2046999	1281
1608728	2	Clostridiales BL-6	70419066	CLOSTRIBL6_v1_1727	CDS	automatic/finished		Zinc protease		no						no		2019-09-26	-3	1721877	1723181	1305
1608734	1	Clostridiales BL-6	70420133	CLOSTRIBL6_v1_2794	CDS	automatic/finished		SAM-dependent methyltransferase		no						no		2019-09-26	-3	2734035	2734727	693
1608739	2	Clostridiales BL-4	70416567	CLOSTRIBL4_v1_1639	CDS	automatic/finished		Endonuclease		no						no		2019-09-26	1	1648795	1649601	807
1608739	2	Clostridiales BL-6	70419553	CLOSTRIBL6_v1_2214	CDS	automatic/finished		Sugar phosphate isomerase/epimerase		no						no		2019-09-26	-1	2213906	2214625	720
1608740	1	Clostridiales BL-6	70420174	CLOSTRIBL6_v1_2835	CDS	automatic/finished		conserved membrane protein of unknown function		no	u : unknown	1 : Unknown				no	4 : Unknown function but conserved in other organisms	2019-09-26	3	2782062	2783168	1107
1608746	1	Clostridiales BL-6	70419198	CLOSTRIBL6_v1_1859	CDS	automatic/finished		ACT domain-containing protein		no						no		2019-09-26	-3	1856748	1857188	441
1608761	2	Clostridiales BL-4	70416969	CLOSTRIBL4_v1_2041	CDS	automatic/finished		Exonuclease		no						no		2019-09-26	-3	2055833	2056726	894
1608761	2	Clostridiales BL-6	70419381	CLOSTRIBL6_v1_2042	CDS	automatic/finished		Exonuclease		no						no		2019-09-26	-2	2053663	2054562	900
1608762	1	Clostridiales BL-4	70416966	CLOSTRIBL4_v1_2038	CDS	automatic/finished		putative Lysophospholipase ;	3.1.1.5, 3.1.1.23	no						no	3 : Putative function from multiple computational evidences	2019-09-26	-3	2052956	2053909	954
1608764	2	Clostridiales BL-4	70417124	CLOSTRIBL4_v1_2196	CDS	automatic/finished		FAD:protein FMN transferase	2.7.1.180	no						no		2019-09-26	1	2195236	2196294	1059
1608764	2	Clostridiales BL-6	70420007	CLOSTRIBL6_v1_2668	CDS	automatic/finished		FAD:protein FMN transferase	2.7.1.180	no						no		2019-09-26	3	2606619	2607680	1062
1608796	2	Clostridiales BL-4	70415625	CLOSTRIBL4_v1_0697	CDS	automatic/finished		ribosomal protein L7Ae family protein		no						no		2019-09-26	-1	707863	708186	324
1608796	2	Clostridiales BL-6	70420798	CLOSTRIBL6_v1_3459	CDS	automatic/finished		Ribosomal protein L7Ae		no						no		2019-09-26	-1	3391169	3391498	330
1608797	2	Clostridiales BL-4	70415620	CLOSTRIBL4_v1_0692	CDS	automatic/finished		FMN adenylyltransferase,Riboflavin kinase	2.7.1.26, 2.7.7.2	no						no		2019-09-26	-1	702112	703032	921
1608797	2	Clostridiales BL-6	70420793	CLOSTRIBL6_v1_3454	CDS	automatic/finished		Riboflavin kinase,FMN adenylyltransferase	2.7.1.26, 2.7.7.2	no						no		2019-09-26	-1	3385496	3386437	942
16088	1	Clostridiaceae BL-3	70413731	CLOSTRIBL3_v1_12768	CDS	automatic/finished		conserved protein of unknown function		no	u : unknown	1 : Unknown				no	4 : Unknown function but conserved in other organisms	2019-09-26	-1	2737970	2738284	315
1608804	1	Clostridiales BL-4	70415165	CLOSTRIBL4_v1_0237	CDS	automatic/finished		N-acetylmuramoyl-L-alanine amidase		no						no		2019-09-26	3	234327	235283	957
1608804	1	Clostridiales BL-4	70416483	CLOSTRIBL4_v1_1555	CDS	automatic/finished		N-acetylmuramoyl-L-alanine amidase		no						no		2019-09-26	-1	1564984	1565940	957
1608834	2	Clostridiales BL-4	70417013	CLOSTRIBL4_v1_2085	CDS	automatic/finished		GHL10 domain-containing protein		no						no		2019-09-26	-2	2096499	2097782	1284
1608834	2	Clostridiales BL-6	70419558	CLOSTRIBL6_v1_2219	CDS	automatic/finished		GHL10 domain-containing protein		no						no		2019-09-26	-3	2219151	2220407	1257
1608842	1	Clostridiales BL-6	70418502	CLOSTRIBL6_v1_1163	CDS	automatic/finished		DNA polymerase III delta subunit	2.7.7.7	no						no		2019-09-26	1	1197778	1198830	1053
1608854	2	Clostridiales BL-4	70416775	CLOSTRIBL4_v1_1847	CDS	automatic/finished		Exopolyphosphatase	3.6.1.11	no						no		2019-09-26	-3	1858670	1860223	1554
1608854	2	Clostridiales BL-6	70418695	CLOSTRIBL6_v1_1356	CDS	automatic/finished		Exopolyphosphatase	3.6.1.11	no						no		2019-09-26	-1	1399121	1400683	1563
1608861	1	Clostridiales BL-4	70417004	CLOSTRIBL4_v1_2076	CDS	automatic/finished		HTH gntR-type domain-containing protein		no						no		2019-09-26	3	2086755	2088125	1371
1608863	2	Clostridiales BL-4	70416282	CLOSTRIBL4_v1_1354	CDS	automatic/finished		putative Cellulase	3.2.1.4	no	e : enzyme					no	3 : Putative function from multiple computational evidences	2019-09-26	-2	1345485	1346492	1008
1608863	2	Clostridiales BL-6	70418321	CLOSTRIBL6_v1_0982	CDS	automatic/finished		M42 glutamyl aminopeptidase		no						no		2019-09-26	3	1014228	1015247	1020
1608881	2	Clostridiales BL-4	70416636	CLOSTRIBL4_v1_1708	CDS	automatic/finished	acpS	Holo-[acyl-carrier-protein] synthase	2.7.8.7	no		Cytoplasm				no		2019-09-26	2	1723631	1724056	426
1608881	2	Clostridiales BL-6	70418301	CLOSTRIBL6_v1_0962	CDS	automatic/finished	acpS	Holo-[acyl-carrier-protein] synthase	2.7.8.7	no		Cytoplasm				no		2019-09-26	3	996459	996833	375
1608987	1	Clostridiales BL-6	70418056	CLOSTRIBL6_v1_0717	CDS	automatic/finished		conserved protein of unknown function		no	u : unknown	1 : Unknown				no	4 : Unknown function but conserved in other organisms	2019-09-26	2	766172	766351	180
1609016	1	Clostridiales BL-6	70417454	CLOSTRIBL6_v1_0115	CDS	automatic/finished		LacI family transcriptional regulator		no						no		2019-09-26	-1	127085	128107	1023
1609035	2	Clostridiales BL-4	70415875	CLOSTRIBL4_v1_0947	CDS	automatic/finished	mprF	Phosphatidylglycerol lysyltransferase	2.3.2.3	no		Cell membrane; Multi-pass membrane protein				no		2019-09-26	-3	965849	966931	1083
1609035	2	Clostridiales BL-6	70417867	CLOSTRIBL6_v1_0528	CDS	automatic/finished	mprF	Phosphatidylglycerol lysyltransferase	2.3.2.3	no		Cell membrane; Multi-pass membrane protein				no		2019-09-26	-2	572560	573576	1017
1609055	1	Clostridiales BL-6	70418433	CLOSTRIBL6_v1_1094	CDS	automatic/finished		conserved protein of unknown function		no	u : unknown	1 : Unknown				no	4 : Unknown function but conserved in other organisms	2019-09-26	1	1117843	1118310	468
1609086	2	Clostridiales BL-4	70416972	CLOSTRIBL4_v1_2044	CDS	automatic/finished		Helicase DnaB		no						no		2019-09-26	3	2059050	2060048	999
1609086	2	Clostridiales BL-6	70419383	CLOSTRIBL6_v1_2044	CDS	automatic/finished		Helicase DnaB		no						no		2019-09-26	2	2057042	2058049	1008
1609087	2	Clostridiales BL-4	70417251	CLOSTRIBL4_v1_2323	CDS	automatic/finished		PHP domain-containing protein		no						no		2019-09-26	-2	2326626	2327465	840
1609087	2	Clostridiales BL-6	70419353	CLOSTRIBL6_v1_2014	CDS	automatic/finished		PHP domain-containing protein		no						no		2019-09-26	-1	2026154	2027020	867
1609095	1	Clostridiales BL-6	70418001	CLOSTRIBL6_v1_0662	CDS	automatic/finished		putative membrane transporter protein		no		Cell membrane; Multi-pass membrane protein				no	3 : Putative function from multiple computational evidences	2019-09-26	-1	704336	704710	375
16091	1	Clostridiaceae BL-3	70413703	CLOSTRIBL3_v1_12740	CDS	automatic/finished		Helix-turn-helix domain protein		no						no		2019-09-26	-1	2715923	2716150	228
1609121	2	Clostridiales BL-4	70416823	CLOSTRIBL4_v1_1895	CDS	automatic/finished		Carboxyl transferase		no						no		2019-09-26	2	1904018	1905370	1353
1609121	2	Clostridiales BL-6	70419091	CLOSTRIBL6_v1_1752	CDS	automatic/finished		Carboxyl transferase		no						no		2019-09-26	-2	1746442	1747806	1365
1609176	2	Clostridiales BL-4	70415852	CLOSTRIBL4_v1_0924	CDS	automatic/finished		conserved protein of unknown function		no	u : unknown	1 : Unknown				no	4 : Unknown function but conserved in other organisms	2019-09-26	-2	938325	938840	516
1609176	2	Clostridiales BL-6	70417852	CLOSTRIBL6_v1_0513	CDS	automatic/finished		conserved protein of unknown function		no	u : unknown	1 : Unknown				no	4 : Unknown function but conserved in other organisms	2019-09-26	3	554871	555395	525
1609189	2	Clostridiales BL-4	70416903	CLOSTRIBL4_v1_1975	CDS	automatic/finished		putative phosphatase Cthe_0111	3.1.3.-	no						no	3 : Putative function from multiple computational evidences	2019-09-26	-1	1981435	1982190	756
1609189	2	Clostridiales BL-6	70419221	CLOSTRIBL6_v1_1882	CDS	automatic/finished		putative phosphatase Cthe_0111	3.1.3.-	no						no	3 : Putative function from multiple computational evidences	2019-09-26	-3	1879908	1880651	744
1609258	1	Clostridiaceae BL-3	70411899	CLOSTRIBL3_v1_10936	CDS	automatic/finished		protein of unknown function		no	u : unknown	1 : Unknown				no	5 : Unknown function	2019-09-26	2	895706	895936	231
1609289	1	Clostridiales BL-4	70416160	CLOSTRIBL4_v1_1232	CDS	automatic/finished		conserved membrane protein of unknown function		no	u : unknown	1 : Unknown				no	4 : Unknown function but conserved in other organisms	2019-09-26	-3	1249016	1249648	633
1609289	1	Clostridiales BL-4	70416215	CLOSTRIBL4_v1_1287	CDS	automatic/finished		conserved membrane protein of unknown function		no	u : unknown	1 : Unknown				no	4 : Unknown function but conserved in other organisms	2019-09-26	-3	1291685	1292317	633
161	3	Clostridiaceae BL-3	70414194	CLOSTRIBL3_v1_20056	CDS	automatic/finished	rpsE	ribosomal protein S5		no	s : structure			16.2 : Construct biomass (Anabolism) ;	6211592, 12682299	no	2a : Function from experimental evidences in other organisms	2019-09-26	2	3186314	3186811	498
161	3	Clostridiales BL-4	70416073	CLOSTRIBL4_v1_1145	CDS	automatic/finished	rpsE	ribosomal protein S5		no	s : structure			16.2 : Construct biomass (Anabolism) ;	6211592, 12682299	no	2a : Function from experimental evidences in other organisms	2019-09-26	3	1168326	1168829	504
161	3	Clostridiales BL-6	70420612	CLOSTRIBL6_v1_3273	CDS	automatic/finished	rpsE	ribosomal protein S5		no	s : structure			16.2 : Construct biomass (Anabolism) ;	6211592, 12682299	no	2a : Function from experimental evidences in other organisms	2019-09-26	-2	3204115	3204618	504
16101	1	Clostridiaceae BL-3	70413563	CLOSTRIBL3_v1_12600	CDS	automatic/finished	hsdR	Type I restriction enzyme R Protein	3.1.21.3	no						no		2019-09-26	-1	2571953	2575162	3210
1611	1	Clostridiales BL-6	70418368	CLOSTRIBL6_v1_1029	CDS	automatic/finished		conserved protein of unknown function		no	u : unknown	1 : Unknown				no	4 : Unknown function but conserved in other organisms	2019-09-26	-3	1057905	1058207	303
16112	1	Clostridiaceae BL-3	70413724	CLOSTRIBL3_v1_12761	CDS	automatic/finished		TcpE family protein		no						no		2019-09-26	-3	2732823	2733215	393
16116	1	Clostridiaceae BL-3	70413720	CLOSTRIBL3_v1_12757	CDS	automatic/finished		Conjugative transposon protein TcpC		no						no		2019-09-26	-2	2726266	2727162	897
1612	1	Clostridiaceae BL-3	70411894	CLOSTRIBL3_v1_10931	CDS	automatic/finished		Acetyltransferase (GNAT) family protein		no						no		2019-09-26	1	893647	894129	483
16163	3	Clostridiaceae BL-3	70413307	CLOSTRIBL3_v1_12344	CDS	automatic/finished	gcdB	Glutaconyl-CoA decarboxylase subunit beta	7.2.4.5	no						no		2019-09-26	-1	2320793	2321914	1122
16163	3	Clostridiales BL-4	70415886	CLOSTRIBL4_v1_0958	CDS	automatic/finished	gcdB	Glutaconyl-CoA decarboxylase subunit beta	7.2.4.5	no						no		2019-09-26	3	975765	976892	1128
16163	3	Clostridiales BL-4	70416052	CLOSTRIBL4_v1_1124	CDS	automatic/finished	gcdB	Glutaconyl-CoA decarboxylase subunit beta	7.2.4.5	no						no		2019-09-26	3	1156674	1157807	1134
16163	3	Clostridiales BL-4	70416930	CLOSTRIBL4_v1_2002	CDS	automatic/finished	oadB	Oxaloacetate decarboxylase beta chain 2	7.2.4.2	no						no		2019-09-26	-1	2012839	2014104	1266
16163	3	Clostridiales BL-6	70420592	CLOSTRIBL6_v1_3253	CDS	automatic/finished	gcdB	Glutaconyl-CoA decarboxylase subunit beta	7.2.4.5	no						no		2019-09-26	1	3190750	3191886	1137
16163	3	Clostridiales BL-6	70420634	CLOSTRIBL6_v1_3295	CDS	automatic/finished	oadB	Oxaloacetate decarboxylase beta chain	7.2.4.2	no						no		2019-09-26	-1	3216056	3217201	1146
16165	2	Clostridiaceae BL-3	70411095	CLOSTRIBL3_v1_10132	CDS	automatic/finished		Malate permease		no						no		2019-09-26	3	143481	144419	939
16165	2	Clostridiales BL-6	70420085	CLOSTRIBL6_v1_2746	CDS	automatic/finished		Malate permease		no						no		2019-09-26	-1	2688389	2689333	945
16185	1	Clostridiaceae BL-3	70411822	CLOSTRIBL3_v1_10859	CDS	automatic/finished	yddQ	Uncharacterized isochorismatase family protein YddQ	3.-.-.-	no						no		2019-09-26	-3	827445	827996	552
162	3	Clostridiaceae BL-3	70414195	CLOSTRIBL3_v1_20057	CDS	automatic/finished	rpmD	ribosomal protein L30 (BL27)		no	s : structure			16.2 : Construct biomass (Anabolism) ;	12682299	no	2a : Function from experimental evidences in other organisms	2019-09-26	2	3186824	3187003	180
162	3	Clostridiales BL-4	70416074	CLOSTRIBL4_v1_1146	CDS	automatic/finished	rpmD	ribosomal protein L30 (BL27)		no	s : structure			16.2 : Construct biomass (Anabolism) ;	12682299	no	2a : Function from experimental evidences in other organisms	2019-09-26	2	1168844	1169023	180
162	3	Clostridiales BL-6	70420611	CLOSTRIBL6_v1_3272	CDS	automatic/finished	rpmD	50S ribosomal protein L30		no						no		2019-09-26	-3	3203919	3204098	180
1624136	1	Clostridiales BL-4	70415179	CLOSTRIBL4_v1_0251	CDS	automatic/finished	yhaA	Putative amidohydrolase YhaA	3.5.1.-	no						no	3 : Putative function from multiple computational evidences	2019-09-26	1	249385	250557	1173
163	3	Clostridiaceae BL-3	70414196	CLOSTRIBL3_v1_20058	CDS	automatic/finished	rplO	ribosomal protein L15		no	s : structure			16.2 : Construct biomass (Anabolism) ;	12682299, 15855514, 23002217	no	2a : Function from experimental evidences in other organisms	2019-09-26	3	3187026	3187466	441
163	3	Clostridiales BL-4	70416075	CLOSTRIBL4_v1_1147	CDS	automatic/finished	rplO	ribosomal protein L15		no	s : structure			16.2 : Construct biomass (Anabolism) ;	12682299, 15855514, 23002217	no	2a : Function from experimental evidences in other organisms	2019-09-26	2	1169045	1169488	444
163	3	Clostridiales BL-6	70420610	CLOSTRIBL6_v1_3271	CDS	automatic/finished	rplO	ribosomal protein L15		no	s : structure			16.2 : Construct biomass (Anabolism) ;	12682299, 15855514, 23002217	no	2a : Function from experimental evidences in other organisms	2019-09-26	-3	3203460	3203900	441
16312	1	Clostridiales BL-6	70417603	CLOSTRIBL6_v1_0264	CDS	automatic/finished	agaA	Alpha-galactosidase AgaA	3.2.1.22	no						no		2019-09-26	1	286177	288300	2124
164	3	Clostridiaceae BL-3	70414198	CLOSTRIBL3_v1_20060	CDS	automatic/finished	adk	adenylate kinase	2.7.4.3	no	e : enzyme			16.2 : Construct biomass (Anabolism) ; 16.7 : Manage energy ;	8061005, 8288548, 9056261, 9715904, 11106368, 16452168	no	2a : Function from experimental evidences in other organisms	2019-09-26	2	3188774	3189427	654
164	3	Clostridiales BL-4	70416077	CLOSTRIBL4_v1_1149	CDS	automatic/finished	adk	adenylate kinase	2.7.4.3	no	e : enzyme			16.2 : Construct biomass (Anabolism) ; 16.7 : Manage energy ;	8061005, 8288548, 9056261, 9715904, 11106368, 16452168	no	2a : Function from experimental evidences in other organisms	2019-09-26	2	1170842	1171474	633
164	3	Clostridiales BL-6	70420608	CLOSTRIBL6_v1_3269	CDS	automatic/finished	adk	adenylate kinase	2.7.4.3	no	e : enzyme			16.2 : Construct biomass (Anabolism) ; 16.7 : Manage energy ;	8061005, 8288548, 9056261, 9715904, 11106368, 16452168	no	2a : Function from experimental evidences in other organisms	2019-09-26	-2	3201466	3202098	633
165	3	Clostridiaceae BL-3	70414199	CLOSTRIBL3_v1_20061	CDS	automatic/finished	infA	initiation factor IF-I		no	f : factor			16.2 : Construct biomass (Anabolism) ; 16.3 : Control ;	9868784, 20477873, 22720735	no	2a : Function from experimental evidences in other organisms	2019-09-26	2	3189728	3189946	219
165	3	Clostridiales BL-4	70416079	CLOSTRIBL4_v1_1151	CDS	automatic/finished	infA	initiation factor IF-I		no	f : factor			16.2 : Construct biomass (Anabolism) ; 16.3 : Control ;	9868784, 20477873, 22720735	no	2a : Function from experimental evidences in other organisms	2019-09-26	3	1172514	1172732	219
165	3	Clostridiales BL-6	70420605	CLOSTRIBL6_v1_3266	CDS	automatic/finished	infA	initiation factor IF-I		no	f : factor			16.2 : Construct biomass (Anabolism) ; 16.3 : Control ;	9868784, 20477873, 22720735	no	2a : Function from experimental evidences in other organisms	2019-09-26	-2	3200215	3200433	219
166	3	Clostridiaceae BL-3	70414201	CLOSTRIBL3_v1_20063	CDS	automatic/finished	rpsM	ribosomal protein S13		no	s : structure			16.2 : Construct biomass (Anabolism) ;	12682299, 22720735	no	2a : Function from experimental evidences in other organisms	2019-09-26	3	3190293	3190667	375
166	3	Clostridiales BL-4	70416080	CLOSTRIBL4_v1_1152	CDS	automatic/finished	rpsM	ribosomal protein S13		no	s : structure			16.2 : Construct biomass (Anabolism) ;	12682299, 22720735	no	2a : Function from experimental evidences in other organisms	2019-09-26	2	1172954	1173322	369
166	3	Clostridiales BL-6	70420603	CLOSTRIBL6_v1_3264	CDS	automatic/finished	rpsM	ribosomal protein S13		no	s : structure			16.2 : Construct biomass (Anabolism) ;	12682299, 22720735	no	2a : Function from experimental evidences in other organisms	2019-09-26	-2	3199648	3200016	369
1662	3	Clostridiaceae BL-3	70411617	CLOSTRIBL3_v1_10654	CDS	automatic/finished	hisA	phosphoribosylformimino-5-aminoimidazole carboxamide ribotide isomerase	5.3.1.16	no	e : enzyme			16.2 : Construct biomass (Anabolism) ;	1400209, 26294764	no	2a : Function from experimental evidences in other organisms	2019-09-26	1	628528	629241	714
1662	3	Clostridiales BL-4	70417080	CLOSTRIBL4_v1_2152	CDS	automatic/finished	hisA	phosphoribosylformimino-5-aminoimidazole carboxamide ribotide isomerase	5.3.1.16	no	e : enzyme			16.2 : Construct biomass (Anabolism) ;	1400209, 26294764	no	2a : Function from experimental evidences in other organisms	2019-09-26	-2	2155317	2156036	720
1662	3	Clostridiales BL-6	70418856	CLOSTRIBL6_v1_1517	CDS	automatic/finished	hisA	phosphoribosylformimino-5-aminoimidazole carboxamide ribotide isomerase	5.3.1.16	no	e : enzyme			16.2 : Construct biomass (Anabolism) ;	1400209, 26294764	no	2a : Function from experimental evidences in other organisms	2019-09-26	1	1547185	1547913	729
16637	2	Clostridiaceae BL-3	70413609	CLOSTRIBL3_v1_12646	CDS	automatic/finished	yhdJ	DNA adenine methyltransferase YhdJ		no						no		2019-09-26	-1	2612987	2614216	1230
16637	2	Clostridiales BL-6	70420259	CLOSTRIBL6_v1_2920	CDS	automatic/finished		DNA methylase		no						no		2019-09-26	3	2864934	2866178	1245
16637	2	Clostridiales BL-6	70420451	CLOSTRIBL6_v1_3112	CDS	automatic/finished		Methyltransferase	2.1.1.-	no						no		2019-09-26	3	3056679	3057923	1245
166708	1	Clostridiales BL-4	70416725	CLOSTRIBL4_v1_1797	CDS	automatic/finished		conserved protein of unknown function		no	u : unknown	1 : Unknown				no	4 : Unknown function but conserved in other organisms	2019-09-26	-1	1808395	1808709	315
1668481	1	Clostridiales BL-6	70420242	CLOSTRIBL6_v1_2903	CDS	automatic/finished		conserved protein of unknown function		no	u : unknown	1 : Unknown				no	4 : Unknown function but conserved in other organisms	2019-09-26	2	2849528	2851462	1935
167	3	Clostridiaceae BL-3	70414202	CLOSTRIBL3_v1_20064	CDS	automatic/finished	rpsK	ribosomal protein S11 (BS11)		no	s : structure			16.2 : Construct biomass (Anabolism) ;	10217780, 12682299, 22720735	no	2a : Function from experimental evidences in other organisms	2019-09-26	1	3190687	3191085	399
167	3	Clostridiales BL-4	70416081	CLOSTRIBL4_v1_1153	CDS	automatic/finished	rpsK	ribosomal protein S11 (BS11)		no	s : structure			16.2 : Construct biomass (Anabolism) ;	10217780, 12682299, 22720735	no	2a : Function from experimental evidences in other organisms	2019-09-26	2	1173338	1173748	411
167	3	Clostridiales BL-6	70420602	CLOSTRIBL6_v1_3263	CDS	automatic/finished	rpsK	ribosomal protein S11 (BS11)		no	s : structure			16.2 : Construct biomass (Anabolism) ;	10217780, 12682299, 22720735	no	2a : Function from experimental evidences in other organisms	2019-09-26	-1	3199217	3199627	411
168	3	Clostridiaceae BL-3	70414204	CLOSTRIBL3_v1_20066	CDS	automatic/finished	rpoA	RNA polymerase (alpha subunit)	2.7.7.6	no	e : enzyme			16.2 : Construct biomass (Anabolism) ;	1484484, 6811591, 9594570, 10972808, 12682299, 22720735	no	2a : Function from experimental evidences in other organisms	2019-09-26	1	3191791	3192738	948
168	3	Clostridiales BL-4	70416083	CLOSTRIBL4_v1_1155	CDS	automatic/finished	rpoA	RNA polymerase (alpha subunit)	2.7.7.6	no	e : enzyme			16.2 : Construct biomass (Anabolism) ;	1484484, 6811591, 9594570, 10972808, 12682299, 22720735	no	2a : Function from experimental evidences in other organisms	2019-09-26	3	1174479	1175432	954
168	3	Clostridiales BL-6	70420600	CLOSTRIBL6_v1_3261	CDS	automatic/finished	rpoA	RNA polymerase (alpha subunit)	2.7.7.6	no	e : enzyme			16.2 : Construct biomass (Anabolism) ;	1484484, 6811591, 9594570, 10972808, 12682299, 22720735	no	2a : Function from experimental evidences in other organisms	2019-09-26	-3	3197442	3198395	954
168518	2	Clostridiaceae BL-3	70412696	CLOSTRIBL3_v1_11733	CDS	automatic/finished		conserved protein of unknown function		no	u : unknown	1 : Unknown				no	4 : Unknown function but conserved in other organisms	2019-09-26	-2	1720042	1720368	327
168518	2	Clostridiales BL-4	70415986	CLOSTRIBL4_v1_1058	CDS	automatic/finished		conserved protein of unknown function		no	u : unknown	1 : Unknown				no	4 : Unknown function but conserved in other organisms	2019-09-26	-1	1085020	1085340	321
168673	1	Clostridiales BL-4	70415303	CLOSTRIBL4_v1_0375	CDS	automatic/finished		conserved protein of unknown function		no	u : unknown	1 : Unknown				no	4 : Unknown function but conserved in other organisms	2019-09-26	1	378211	378357	147
169	3	Clostridiaceae BL-3	70414205	CLOSTRIBL3_v1_20067	CDS	automatic/finished	rplQ	ribosomal protein L17 (BL15)		no	s : structure			16.2 : Construct biomass (Anabolism) ;	6801428, 10717392, 12682299	no	2a : Function from experimental evidences in other organisms	2019-09-26	2	3192800	3193141	342
169	3	Clostridiales BL-4	70416084	CLOSTRIBL4_v1_1156	CDS	automatic/finished	rplQ	ribosomal protein L17 (BL15)		no	s : structure			16.2 : Construct biomass (Anabolism) ;	6801428, 10717392, 12682299	no	2a : Function from experimental evidences in other organisms	2019-09-26	1	1175473	1175814	342
169	3	Clostridiales BL-6	70420599	CLOSTRIBL6_v1_3260	CDS	automatic/finished	rplQ	ribosomal protein L17 (BL15)		no	s : structure			16.2 : Construct biomass (Anabolism) ;	6801428, 10717392, 12682299	no	2a : Function from experimental evidences in other organisms	2019-09-26	-3	3197049	3197390	342
16933	2	Clostridiales BL-4	70416896	CLOSTRIBL4_v1_1968	CDS	automatic/finished	yqhS	3-dehydroquinate dehydratase, type II	4.2.1.10	no	e : enzyme			16.2 : Construct biomass (Anabolism) ;	10870960, 19099550	no	2a : Function from experimental evidences in other organisms	2019-09-26	-1	1972177	1972617	441
16933	2	Clostridiales BL-6	70419213	CLOSTRIBL6_v1_1874	CDS	automatic/finished	yqhS	3-dehydroquinate dehydratase, type II	4.2.1.10	no	e : enzyme			16.2 : Construct biomass (Anabolism) ;	10870960, 19099550	no	2a : Function from experimental evidences in other organisms	2019-09-26	-2	1870756	1871193	438
16935	2	Clostridiaceae BL-3	70413581	CLOSTRIBL3_v1_12618	CDS	automatic/finished		Uncharacterized 14.9 kDa protein in nagH 3'region		no						no		2019-09-26	-3	2591934	2592338	405
16935	2	Clostridiales BL-6	70420272	CLOSTRIBL6_v1_2933	CDS	automatic/finished		Holin		no						no		2019-09-26	3	2874411	2874824	414
16935	2	Clostridiales BL-6	70420474	CLOSTRIBL6_v1_3135	CDS	automatic/finished		Uncharacterized 14.9 kDa protein in nagH 3'region		no						no		2019-09-26	3	3074496	3074909	414
16940	1	Clostridiaceae BL-3	70411445	CLOSTRIBL3_v1_10482	CDS	automatic/finished	mtnN	5'-methylthioadenosine/S-adenosylhomocysteine nucleosidase	3.2.2.9	no						no		2019-09-26	2	504944	505636	693
16956	3	Clostridiaceae BL-3	70414051	CLOSTRIBL3_v1_13088	CDS	automatic/finished		Fumarate reductase flavoprotein subunit		no						no		2019-09-26	-3	3056238	3057641	1404
16956	3	Clostridiales BL-4	70417192	CLOSTRIBL4_v1_2264	CDS	automatic/finished		FAD-dependent oxidoreductase		no						no		2019-09-26	-1	2260954	2262387	1434
16956	3	Clostridiales BL-6	70420061	CLOSTRIBL6_v1_2722	CDS	automatic/finished		Pyridine nucleotide-disulfide oxidoreductase		no						no		2019-09-26	1	2663302	2664726	1425
16964	1	Clostridiales BL-4	70415656	CLOSTRIBL4_v1_0728	CDS	automatic/finished	kduI	4-deoxy-L-threo-5-hexosulose-uronate ketol-isomerase, 5-keto-4-deoxyuronate isomerase	5.3.1.17	no	e : enzyme			16.2 : Construct biomass (Anabolism) ; 16.11 : Scavenge (Catabolism) ;	15528647, 23437267, 27227414	no	2a : Function from experimental evidences in other organisms	2019-09-26	1	734059	734904	846
16975	1	Clostridiaceae BL-3	70413062	CLOSTRIBL3_v1_12099	CDS	automatic/finished		Inosine-5'-monophosphate dehydrogenase	1.1.1.205	no						no		2019-09-26	-3	2070342	2070788	447
1698	1	Clostridiaceae BL-3	70411372	CLOSTRIBL3_v1_10409	CDS	automatic/finished	rmuC	DNA recombination protein RmuC homolog		no						no		2019-09-26	-1	436475	437746	1272
169800	1	Clostridiaceae BL-3	70412675	CLOSTRIBL3_v1_11712	CDS	automatic/finished	thiY	Formylaminopyrimidine-binding protein		no						no		2019-09-26	-3	1696794	1697810	1017
169801	1	Clostridiaceae BL-3	70412678	CLOSTRIBL3_v1_11715	CDS	automatic/finished	tenA	Aminopyrimidine aminohydrolase	3.5.99.2	no						no		2019-09-26	-1	1699289	1699963	675
17	2	Clostridiaceae BL-3	70414781	CLOSTRIBL3_v1_40003	CDS	automatic/finished	ribBA	fused 3,4-dihydroxy-2-butanone 4-phosphate synthase and GTP cyclohydrolase II	3.5.4.25, 4.1.99.12	no	e : enzyme			16.2 : Construct biomass (Anabolism) ;	9297088, 9515916, 12456892, 19583770, 24442413	no	2a : Function from experimental evidences in other organisms	2019-09-26	1	3785560	3786765	1206
17	2	Clostridiales BL-6	70418821	CLOSTRIBL6_v1_1482	CDS	automatic/finished	ribBA	fused 3,4-dihydroxy-2-butanone 4-phosphate synthase and GTP cyclohydrolase II	3.5.4.25, 4.1.99.12	no	e : enzyme			16.2 : Construct biomass (Anabolism) ;	9297088, 9515916, 12456892, 19583770, 24442413	no	2a : Function from experimental evidences in other organisms	2019-09-26	2	1511141	1512364	1224
170	3	Clostridiaceae BL-3	70414151	CLOSTRIBL3_v1_20013	CDS	automatic/finished	radA	DNA repair protein; 6-O-methylguanine-DNA methyltransferase	2.1.1.63	no	e : enzyme			16.6 : Maintain ;	10931349, 11810266, 15317759, 25616256, 31350886	no	2a : Function from experimental evidences in other organisms	2019-09-26	3	3152583	3153938	1356
170	3	Clostridiales BL-4	70416868	CLOSTRIBL4_v1_1940	CDS	automatic/finished	radA	DNA repair protein; 6-O-methylguanine-DNA methyltransferase	2.1.1.63	no	e : enzyme			16.6 : Maintain ;	10931349, 11810266, 15317759, 25616256, 31350886	no	2a : Function from experimental evidences in other organisms	2019-09-26	3	1947720	1949096	1377
170	3	Clostridiales BL-6	70419009	CLOSTRIBL6_v1_1670	CDS	automatic/finished	radA	DNA repair protein; 6-O-methylguanine-DNA methyltransferase	2.1.1.63	no	e : enzyme			16.6 : Maintain ;	10931349, 11810266, 15317759, 25616256, 31350886	no	2a : Function from experimental evidences in other organisms	2019-09-26	3	1674714	1676084	1371
17008	3	Clostridiaceae BL-3	70412728	CLOSTRIBL3_v1_11765	CDS	automatic/finished	glnS	glutamyl-tRNA synthetase	6.1.1.18	no	e : enzyme	2 : Cytoplasmic	2.3.1 : Amino acid-activation ; 7.1 : Cytoplasm ;	10.1 : tRNA aminoacylation ;	10860750, 1857417, 2464170, 2479982, 6288695, 6389180, 6749844, 9298646, 9562563	no	2a : Function from experimental evidences in other organisms	2019-09-26	-2	1749967	1751622	1656
17008	3	Clostridiales BL-4	70416794	CLOSTRIBL4_v1_1866	CDS	automatic/finished	glnS	glutamyl-tRNA synthetase	6.1.1.18	no	e : enzyme	2 : Cytoplasmic	2.3.1 : Amino acid-activation ; 7.1 : Cytoplasm ;	10.1 : tRNA aminoacylation ;	10860750, 1857417, 2464170, 2479982, 6288695, 6389180, 6749844, 9298646, 9562563	no	2a : Function from experimental evidences in other organisms	2019-09-26	1	1877755	1879440	1686
17008	3	Clostridiales BL-6	70419117	CLOSTRIBL6_v1_1778	CDS	automatic/finished	glnS	glutamyl-tRNA synthetase	6.1.1.18	no	e : enzyme	2 : Cytoplasmic	2.3.1 : Amino acid-activation ; 7.1 : Cytoplasm ;	10.1 : tRNA aminoacylation ;	10860750, 1857417, 2464170, 2479982, 6288695, 6389180, 6749844, 9298646, 9562563	no	2a : Function from experimental evidences in other organisms	2019-09-26	-3	1771701	1773404	1704
17023	3	Clostridiaceae BL-3	70413867	CLOSTRIBL3_v1_12904	CDS	automatic/finished		Ribonucleotide reductase of class III (anaerobic), large subunit	1.17.4.2	no						no		2019-09-26	-2	2876254	2878359	2106
17023	3	Clostridiales BL-4	70415557	CLOSTRIBL4_v1_0629	CDS	automatic/finished		Ribonucleotide reductase of class III (anaerobic), large subunit	1.17.4.2	no						no		2019-09-26	-3	637112	639412	2301
17023	3	Clostridiales BL-6	70417378	CLOSTRIBL6_v1_0039	CDS	automatic/finished		Ribonucleotide reductase of class III (anaerobic), large subunit	1.17.4.2	no						no		2019-09-26	-3	38988	41393	2406
17026	1	Clostridiaceae BL-3	70412249	CLOSTRIBL3_v1_11286	CDS	automatic/finished		conserved protein of unknown function		no	u : unknown	1 : Unknown				no	4 : Unknown function but conserved in other organisms	2019-09-26	-2	1260436	1261851	1416
170456	1	Clostridiaceae BL-3	70414058	CLOSTRIBL3_v1_13095	CDS	automatic/finished		Glycerol-3-phosphate ABC transporter, periplasmic glycerol-3-phosphate-binding protein (TC 3.A.1.1.3)		no						no		2019-09-26	-1	3063080	3064429	1350
17046	1	Clostridiaceae BL-3	70413530	CLOSTRIBL3_v1_12567	CDS	automatic/finished	yoaS	putative toxin of a toxin / antitoxin system		no	f : factor				15849754, 16850406, 19493340	no	3 : Putative function from multiple computational evidences	2019-09-26	-3	2542353	2542829	477
17049	1	Clostridiales BL-4	70416223	CLOSTRIBL4_v1_1295	CDS	automatic/finished	yoaZ	Uncharacterized protease YoaZ	3.2.-.-	no						no		2019-09-26	-2	1297419	1298057	639
17056	1	Clostridiales BL-4	70416648	CLOSTRIBL4_v1_1720	CDS	automatic/finished		HD_domain domain-containing protein		no						no		2019-09-26	-3	1734287	1734880	594
17062	2	Clostridiales BL-4	70417170	CLOSTRIBL4_v1_2242	CDS	automatic/finished		SAM-dependent methyltransferase		no						no		2019-09-26	-1	2239393	2240253	861
17062	2	Clostridiales BL-6	70420665	CLOSTRIBL6_v1_3326	CDS	automatic/finished		SAM-dependent methyltransferase		no						no		2019-09-26	-1	3248510	3249382	873
17063	3	Clostridiaceae BL-3	70413223	CLOSTRIBL3_v1_12260	CDS	automatic/finished		conserved protein of unknown function		no	u : unknown	1 : Unknown				no	4 : Unknown function but conserved in other organisms	2019-09-26	-3	2225112	2226470	1359
17063	3	Clostridiales BL-4	70416872	CLOSTRIBL4_v1_1944	CDS	automatic/finished		Thioether cross-link-forming SCIFF peptide maturase		no						no		2019-09-26	-3	1952423	1953799	1377
17063	3	Clostridiales BL-6	70419045	CLOSTRIBL6_v1_1706	CDS	automatic/finished	scfB	Thioether cross-link-forming SCIFF peptide maturase		no						no		2019-09-26	-2	1699942	1701303	1362
17065	1	Clostridiaceae BL-3	70411247	CLOSTRIBL3_v1_10284	CDS	automatic/finished		Putative thiamine biosynthesis protein		no						no	3 : Putative function from multiple computational evidences	2019-09-26	3	298722	299726	1005
17066	3	Clostridiaceae BL-3	70414376	CLOSTRIBL3_v1_20238	CDS	automatic/finished	proS	Proline--tRNA ligase	6.1.1.15	no						no		2019-09-26	2	3357545	3358978	1434
17066	3	Clostridiales BL-4	70416054	CLOSTRIBL4_v1_1126	CDS	automatic/finished	proS	Proline--tRNA ligase	6.1.1.15	no						no		2019-09-26	2	1158005	1159444	1440
17066	3	Clostridiales BL-6	70420632	CLOSTRIBL6_v1_3293	CDS	automatic/finished	proS	Proline--tRNA ligase	6.1.1.15	no						no		2019-09-26	-1	3214415	3215851	1437
17067	3	Clostridiaceae BL-3	70411760	CLOSTRIBL3_v1_10797	CDS	automatic/finished	rimO	Ribosomal protein S12 methylthiotransferase RimO	2.8.4.4	no						no		2019-09-26	1	767044	768384	1341
17067	3	Clostridiales BL-4	70416347	CLOSTRIBL4_v1_1419	CDS	automatic/finished	rimO	Ribosomal protein S12 methylthiotransferase RimO	2.8.4.4	no						no		2019-09-26	2	1416860	1418206	1347
17067	3	Clostridiales BL-6	70417885	CLOSTRIBL6_v1_0546	CDS	automatic/finished	rimO	Ribosomal protein S12 methylthiotransferase RimO	2.8.4.4	no						no		2019-09-26	1	590854	592188	1335
17069	1	Clostridiales BL-4	70415407	CLOSTRIBL4_v1_0479	CDS	automatic/finished		MBOAT family protein		no						no		2019-09-26	-1	474163	475551	1389
17069	1	Clostridiales BL-4	70416446	CLOSTRIBL4_v1_1518	CDS	automatic/finished		putative poly(beta-D-mannuronate) O-acetylase	2.3.1.-	no						no	3 : Putative function from multiple computational evidences	2019-09-26	2	1520921	1522411	1491
17070	1	Clostridiaceae BL-3	70413403	CLOSTRIBL3_v1_12440	CDS	automatic/finished	pyrK	Dihydroorotate dehydrogenase B (NAD(+)), electron transfer subunit		no						no		2019-09-26	-3	2420574	2421347	774
17071	2	Clostridiaceae BL-3	70411871	CLOSTRIBL3_v1_10908	CDS	automatic/finished		Transcriptional regulator		no						no		2019-09-26	1	870784	871470	687
17071	2	Clostridiaceae BL-3	70412407	CLOSTRIBL3_v1_11444	CDS	automatic/finished	walR	Transcriptional regulatory protein WalR		no						no		2019-09-26	-1	1414571	1415266	696
17071	2	Clostridiaceae BL-3	70413940	CLOSTRIBL3_v1_12977	CDS	automatic/finished	walR	Transcriptional regulatory protein WalR		no						no		2019-09-26	-2	2939158	2939850	693
17071	2	Clostridiaceae BL-3	70414321	CLOSTRIBL3_v1_20183	CDS	automatic/finished		DNA-binding response regulator		no						no		2019-09-26	1	3305095	3305781	687
17071	2	Clostridiales BL-6	70418045	CLOSTRIBL6_v1_0706	CDS	automatic/finished	regX	Sensory transduction protein regX3		no						no		2019-09-26	-2	755413	756087	675
17073	1	Clostridiaceae BL-3	70413144	CLOSTRIBL3_v1_12181	CDS	automatic/finished	ddl	D-alanine--D-alanine ligase	6.3.2.4	no						no		2019-09-26	2	2144537	2145433	897
17079	2	Clostridiaceae BL-3	70413615	CLOSTRIBL3_v1_12652	CDS	automatic/finished		ATP-dependent helicase		no						no		2019-09-26	-3	2616810	2618186	1377
17079	2	Clostridiales BL-6	70420255	CLOSTRIBL6_v1_2916	CDS	automatic/finished		conserved protein of unknown function		no	u : unknown	1 : Unknown				no	4 : Unknown function but conserved in other organisms	2019-09-26	2	2861657	2862859	1203
17079	2	Clostridiales BL-6	70420445	CLOSTRIBL6_v1_3106	CDS	automatic/finished		DEAD/DEAH box helicase		no						no		2019-09-26	1	3052162	3053526	1365
17080	1	Clostridiales BL-6	70420250	CLOSTRIBL6_v1_2911	CDS	automatic/finished		POLAc domain-containing protein		no						no		2019-09-26	2	2855525	2857474	1950
17080	1	Clostridiales BL-6	70420440	CLOSTRIBL6_v1_3101	CDS	automatic/finished		DNA polymerase		no						no		2019-09-26	1	3047041	3048981	1941
17081	2	Clostridiaceae BL-3	70413619	CLOSTRIBL3_v1_12656	CDS	automatic/finished		Phage protein		no						no		2019-09-26	-3	2624025	2624561	537
17081	2	Clostridiales BL-6	70420247	CLOSTRIBL6_v1_2908	CDS	automatic/finished		Phage protein		no						no		2019-09-26	1	2854117	2854692	576
17081	2	Clostridiales BL-6	70420439	CLOSTRIBL6_v1_3100	CDS	automatic/finished		Phage protein		no						no		2019-09-26	3	3046200	3046775	576
17084	2	Clostridiales BL-4	70416909	CLOSTRIBL4_v1_1981	CDS	automatic/finished		Putative aminotransferase MSMEG_6286/MSMEI_6121		no						no	3 : Putative function from multiple computational evidences	2019-09-26	-2	1987947	1989227	1281
17084	2	Clostridiales BL-6	70419226	CLOSTRIBL6_v1_1887	CDS	automatic/finished		Putative aminotransferase MSMEG_6286/MSMEI_6121		no						no	3 : Putative function from multiple computational evidences	2019-09-26	-2	1885942	1887219	1278
[truncated: 7,733 more rows]

## Sheet: genes_core-genome
MICFAM_Id	NbOrganismsFAM	Organism	GO_id	Label	Type	Evidence	Gene	Product	ECnumber	Mutation	ProductType	Localization	Roles	BioProcess	PubmedID	AmigeneStatus	Class	CreationDate	Frame	Begin	End	Length
[truncated: 2,064 more rows]

[truncated: 2 more sheets: genes_strain-specific-genome, genes_variable-genome]
