# Supplementary material for: Three Novel Clostridia Isolates Produce n-Caproate and iso-Butyrate from Lactate: Comparative Genomics of Chain-Elongating Bacteria
Source: Microorganisms. 2020 Dec 11;8(12):1970. doi: 10.3390/microorganisms8121970 (PMC7764203; doi:10.3390/microorganisms8121970)
Supplement: Supplementary file 1 [file microorganisms-08-01970-s001.zip › microorganisms-1013833-supplementary-proofed/microorganisms-1013833-supplementary file 3.xlsx]

## Sheet: instruction
Supplemental file 3. Results of pan-genome analysis of all chain-elongating strains
Worksheet name	Description
genes _pan-genome	results of predicted genes of the pan-genome
genes _core-genome	results of predicted genes of the core-genome
genes_strain-specific-genome	results of predicted genes of the strain-specific genome
genes_variable-genome	results of predicted genes of the variable genome

## Sheet: genes_pan-genome
MICFAM_Id	NbOrganismsFAM	Organism	GO_id	Label	Type	Evidence	Gene	Product	ECnumber	Mutation	ProductType	Localization	Roles	BioProcess	PubmedID	AmigeneStatus	Class	CreationDate	Frame	Begin	End	Length
0	14	Caproiciproducens galactitolivorans BS-1	70470746	SRMQ01_100061	CDS	automatic/finished	leuB	3-isopropylmalate dehydrogenase	1.1.1.85	no	e : enzyme			16.2 : Construct biomass (Anabolism) ;	10095787, 15228537, 15916605, 17389690	no	2a : Function from experimental evidences in other organisms	2019-10-02	1	2148181	2149254	1074
0	14	Clostridiaceae BL-3	70411001	CLOSTRIBL3_v1_10038	CDS	automatic/finished		Isocitrate dehydrogenase (NAD)	1.1.1.41	no						no		2019-09-26	1	41002	42006	1005
0	14	Clostridiaceae BL-3	70411288	CLOSTRIBL3_v1_10325	CDS	automatic/finished	leuB	3-isopropylmalate dehydrogenase	1.1.1.85	no	e : enzyme			16.2 : Construct biomass (Anabolism) ;	10095787, 15228537, 15916605, 17389690	no	2a : Function from experimental evidences in other organisms	2019-09-26	2	346685	347749	1065
0	14	Clostridiales BL-4	70415362	CLOSTRIBL4_v1_0434	CDS	automatic/finished	leuB	3-isopropylmalate dehydrogenase	1.1.1.85	no	e : enzyme			16.2 : Construct biomass (Anabolism) ;	10095787, 15228537, 15916605, 17389690	no	2a : Function from experimental evidences in other organisms	2019-09-26	-2	430212	431282	1071
0	14	Clostridiales BL-6	70418070	CLOSTRIBL6_v1_0731	CDS	automatic/finished	leuB	3-isopropylmalate dehydrogenase	1.1.1.85	no	e : enzyme			16.2 : Construct biomass (Anabolism) ;	10095787, 15228537, 15916605, 17389690	no	2a : Function from experimental evidences in other organisms	2019-09-26	2	787283	788353	1071
0	14	Clostridiales BL-6	70419153	CLOSTRIBL6_v1_1814	CDS	automatic/finished	yeaU	putative tartrate dehydrogenase		no	e : enzyme	1 : Unknown	1.3.5 : Fermentation ;	16.1 : Circulate ; 6.7 : Fermentation ;		no	3 : Putative function from multiple computational evidences	2019-09-26	2	1803809	1804870	1062
0	14	Clostridiales BL-6	70419897	CLOSTRIBL6_v1_2558	CDS	automatic/finished		3-isopropylmalate dehydrogenase	1.1.1.85	no						no		2019-09-26	-2	2499373	2500434	1062
0	14	Clostridium kluyveri DSM 555	2841277	CKL_2157	CDS	automatic/finished	leuB	hypothetical protein		no						COMMON		2008-07-22	-1	2193755	2194819	1065
0	14	Clostridium luticellarii DSM 29923	66314164	PVXP_v1_220046	CDS	automatic/finished	leuB	3-isopropylmalate dehydrogenase	1.1.1.85	no	e : enzyme			16.2 : Construct biomass (Anabolism) ;	10095787, 15228537, 15916605, 17389690	no	2a : Function from experimental evidences in other organisms	2019-03-25	3	1862790	1863854	1065
0	14	Clostridium luticellarii DSM 29923	66314768	PVXP_v1_380026	CDS	automatic/finished	icd	Isocitrate dehydrogenase	1.1.1.42	no						no		2019-03-25	-3	2453976	2454980	1005
0	14	Eubacterium limosum Eubacterium limosum 81C1	70481468	E4L76_RS04115	CDS	automatic/finished	leuB	3-isopropylmalate dehydrogenase	1.1.1.85	no						COMMON		2019-10-03	3	873600	874661	1062
0	14	Eubacterium pyruvativorans i6	70467639	FNBF01_320014	CDS	automatic/finished	leuB	3-isopropylmalate dehydrogenase	1.1.1.85	no	e : enzyme			16.2 : Construct biomass (Anabolism) ;	10095787, 15228537, 15916605, 17389690	no	2a : Function from experimental evidences in other organisms	2019-10-02	2	1024568	1025638	1071
0	14	Megasphaera elsdenii 14-14	70478614	AZ49_02915	CDS	automatic/finished		isocitrate dehydrogenase	1.1.1.41	no						COMMON		2019-10-02	2	623285	624280	996
0	14	Megasphaera elsdenii 14-14	70479972	AZ49_10265	CDS	automatic/finished		3-isopropylmalate dehydrogenase		no						COMMON		2019-10-02	-2	2155083	2156153	1071
0	14	Megasphaera hexanoica MH	70485645	ACT01_01895	CDS	automatic/finished		isocitrate dehydrogenase	1.1.1.41	no						COMMON		2019-10-04	1	404020	405015	996
0	14	Megasphaera hexanoica MH	70486869	ACT01_08060	CDS	automatic/finished		3-isopropylmalate dehydrogenase		no						COMMON		2019-10-04	3	1724883	1725950	1068
0	14	Pseudoramibacter alactolyticus ATCC 23263	71726396	AEQN01_160114	CDS	automatic/finished	leuB	3-isopropylmalate dehydrogenase	1.1.1.85	no	e : enzyme			16.2 : Construct biomass (Anabolism) ;	10095787, 15228537, 15916605, 17389690	no	2a : Function from experimental evidences in other organisms	2019-11-21	-1	1000567	1001628	1062
0	14	Pseudoramibacter fermentans Candidatus Pseudoram	71736467	PFCANDIDATE_v1_40526	CDS	automatic/finished	leuB	3-isopropylmalate dehydrogenase	1.1.1.85	no	e : enzyme			16.2 : Construct biomass (Anabolism) ;	10095787, 15228537, 15916605, 17389690	no	2a : Function from experimental evidences in other organisms	2019-11-21	1	1028494	1029555	1062
0	14	Ruminococcaceae bacterium CPB6	70404092	B6259_09005	CDS	automatic/finished		3-isopropylmalate dehydrogenase		no						COMMON		2019-09-25	-1	1813276	1814346	1071
0	14	Weimeria bifida Weimeria bifida	71738786	WBCANDIDATE_v1_40027	CDS	automatic/finished	leuB	3-isopropylmalate dehydrogenase	1.1.1.85	no	e : enzyme			16.2 : Construct biomass (Anabolism) ;	10095787, 15228537, 15916605, 17389690	no	2a : Function from experimental evidences in other organisms	2019-11-21	-1	967827	968921	1095
10	13	Clostridiaceae BL-3	70414111	CLOSTRIBL3_v1_13148	CDS	automatic/finished	rpsR	ribosomal protein S18		no	s : structure			16.2 : Construct biomass (Anabolism) ;	12682299, 14762004, 22720735, 24310371	no	2a : Function from experimental evidences in other organisms	2019-09-26	-1	3112757	3113011	255
10	13	Clostridiales BL-4	70416980	CLOSTRIBL4_v1_2052	CDS	automatic/finished	rpsR	ribosomal protein S18		no	s : structure			16.2 : Construct biomass (Anabolism) ;	12682299, 14762004, 22720735, 24310371	no	2a : Function from experimental evidences in other organisms	2019-09-26	3	2066082	2066339	258
10	13	Clostridiales BL-6	70419395	CLOSTRIBL6_v1_2056	CDS	automatic/finished	rpsR	ribosomal protein S18		no	s : structure			16.2 : Construct biomass (Anabolism) ;	12682299, 14762004, 22720735, 24310371	no	2a : Function from experimental evidences in other organisms	2019-09-26	2	2069621	2069875	255
10	13	Clostridium kluyveri DSM 555	2842616	CKL_3908	CDS	automatic/finished	rpsR	30S ribosomal protein S18		no						COMMON		2008-07-22	-3	3948729	3948983	255
10	13	Clostridium luticellarii DSM 29923	66316048	PVXP_v1_1230007	CDS	automatic/finished	rpsR	ribosomal protein S18		no	s : structure			16.2 : Construct biomass (Anabolism) ;	12682299, 14762004, 22720735, 24310371	no	2a : Function from experimental evidences in other organisms	2019-03-25	1	3689992	3690246	255
10	13	Eubacterium limosum Eubacterium limosum 81C1	70484615	E4L76_RS19880	CDS	automatic/finished	rpsR	30S ribosomal protein S18		no						COMMON		2019-10-03	2	4159019	4159246	228
10	13	Eubacterium pyruvativorans i6	70468405	FNBF01_430014	CDS	automatic/finished	rpsR	ribosomal protein S18		no	s : structure			16.2 : Construct biomass (Anabolism) ;	12682299, 14762004, 22720735, 24310371	no	2a : Function from experimental evidences in other organisms	2019-10-02	3	1868514	1868753	240
10	13	Megasphaera elsdenii 14-14	70478692	AZ49_03325	CDS	automatic/finished		30S ribosomal protein S18		no						COMMON		2019-10-02	3	713685	713915	231
10	13	Megasphaera hexanoica MH	70485844	ACT01_02900	CDS	automatic/finished		30S ribosomal protein S18		no						COMMON		2019-10-04	2	622139	622369	231
10	13	Pseudoramibacter alactolyticus ATCC 23263	71727157	AEQN01_230098	CDS	automatic/finished	rpsR	ribosomal protein S18		no	s : structure			16.2 : Construct biomass (Anabolism) ;	12682299, 14762004, 22720735, 24310371	no	2a : Function from experimental evidences in other organisms	2019-11-21	-1	1748014	1748238	225
10	13	Pseudoramibacter fermentans Candidatus Pseudoram	71735551	PFCANDIDATE_v1_30046	CDS	automatic/finished	rpsR	ribosomal protein S18		no	s : structure			16.2 : Construct biomass (Anabolism) ;	12682299, 14762004, 22720735, 24310371	no	2a : Function from experimental evidences in other organisms	2019-11-21	-2	63177	63407	231
10	13	Ruminococcaceae bacterium CPB6	70403590	B6259_06485	CDS	automatic/finished		30S ribosomal protein S18		no						COMMON		2019-09-25	2	1329710	1329952	243
10	13	Weimeria bifida Weimeria bifida	71739708	WBCANDIDATE_v1_70152	CDS	automatic/finished	rpsR	ribosomal protein S18		no	s : structure			16.2 : Construct biomass (Anabolism) ;	12682299, 14762004, 22720735, 24310371	no	2a : Function from experimental evidences in other organisms	2019-11-21	2	1872413	1872643	231
100	5	Clostridium kluyveri DSM 555	2840995	CKL_1799	CDS	automatic/finished	cysC	Adenylyl-sulfate kinase	2.7.1.25	no						COMMON		2008-07-22	-2	1910536	1911135	600
100	5	Clostridium luticellarii DSM 29923	66315407	PVXP_v1_650015	CDS	automatic/finished	yisZ	putative adenylylsulfate kinase	2.7.1.25	no	e : enzyme			16.5 : Explore ;	15383836	no	3 : Putative function from multiple computational evidences	2019-03-25	3	3096540	3097139	600
100	5	Megasphaera elsdenii 14-14	70477977	AZ49AM_1706	CDS	automatic/finished		Sulfate adenylyltransferase subunit 1	2.7.7.4	no						UNIQUE_AMIGA		2019-10-02	3	1854993	1856687	1695
100	5	Pseudoramibacter fermentans Candidatus Pseudoram	71736204	PFCANDIDATE_v1_40263	CDS	automatic/finished	cysNC	Sulfate adenylyltransferase subunit 1 / Adenylyl-sulfate kinase	2.7.1.25, 2.7.7.4	no						no		2019-11-21	2	764105	765754	1650
100	5	Weimeria bifida Weimeria bifida	71739513	WBCANDIDATE_v1_60546	CDS	automatic/finished		Sulfate adenylyltransferase subunit 1	2.7.7.4	no						no		2019-11-21	-2	1677284	1678939	1656
1000689	1	Pseudoramibacter fermentans Candidatus Pseudoram	71737598	PFCANDIDATE_v1_160003	CDS	automatic/finished		Aldose 1-epimerase	5.1.3.3	no						no		2019-11-21	2	2174888	2175871	984
1000692	1	Clostridiaceae BL-3	70413633	CLOSTRIBL3_v1_12670	CDS	automatic/finished		Type III restriction-modification system DNA endonuclease res	3.1.21.5	no						no		2019-09-26	2	2633477	2636239	2763
1000732	1	Clostridium luticellarii DSM 29923	66314943	PVXP_v1_440020	CDS	automatic/finished		Thiamine-precursor transporter protein (ThiW)		no						no		2019-03-25	-2	2633752	2634255	504
100098	4	Clostridiaceae BL-3	70413232	CLOSTRIBL3_v1_12269	CDS	automatic/finished	metB	Cystathionine gamma-synthase	2.5.1.48	no						no		2019-09-26	2	2233448	2234620	1173
100098	4	Clostridium kluyveri DSM 555	2840881	CKL_1632	CDS	automatic/finished	metB2	MetB2	2.5.1.48	no						COMMON		2008-07-22	-1	1713575	1714756	1182
100098	4	Clostridium luticellarii DSM 29923	66312710	PVXP_v1_30130	CDS	automatic/finished	metB	Cystathionine gamma-synthase	2.5.1.48	no						no		2019-03-25	3	426366	427538	1173
100098	4	Megasphaera elsdenii 14-14	70479825	AZ49_09455	CDS	automatic/finished		cystathionine gamma-lyase		no						COMMON		2019-10-02	3	1996338	1997534	1197
100387	3	Caproiciproducens galactitolivorans BS-1	70468821	SRMQ01_10141	CDS	automatic/finished		Glycosyltransferase WbuB		no						no		2019-10-02	2	158549	159787	1239
100387	3	Clostridiales BL-6	70418663	CLOSTRIBL6_v1_1324	CDS	automatic/finished		Glycosyltransferase WbuB		no						no		2019-09-26	2	1361501	1362742	1242
100387	3	Ruminococcaceae bacterium CPB6	70403923	B6259_08155	CDS	automatic/finished		glycosyltransferase WbuB		no						COMMON		2019-09-25	-2	1655595	1656830	1236
100997	2	Clostridiaceae BL-3	70412734	CLOSTRIBL3_v1_11771	CDS	automatic/finished		OPT oligopeptide transporter protein		no						no		2019-09-26	-2	1756360	1757943	1584
100997	2	Clostridium luticellarii DSM 29923	66314026	PVXP_v1_190046	CDS	automatic/finished		OPT oligopeptide transporter protein		no						no		2019-03-25	-3	1712007	1713590	1584
100998	2	Clostridiaceae BL-3	70412730	CLOSTRIBL3_v1_11767	CDS	automatic/finished	nicX	2,5-dihydroxypyridine 5,6-dioxygenase	1.13.11.9	no						no		2019-09-26	-2	1752649	1753590	942
100998	2	Clostridium luticellarii DSM 29923	66314022	PVXP_v1_190042	CDS	automatic/finished	nicX	2,5-dihydroxypyridine 5,6-dioxygenase	1.13.11.9	no						no		2019-03-25	-3	1708296	1709237	942
100999	2	Clostridiaceae BL-3	70412731	CLOSTRIBL3_v1_11768	CDS	automatic/finished		conserved protein of unknown function		no	u : unknown	1 : Unknown				no	4 : Unknown function but conserved in other organisms	2019-09-26	-2	1753609	1754280	672
100999	2	Clostridium luticellarii DSM 29923	66314023	PVXP_v1_190043	CDS	automatic/finished		conserved protein of unknown function		no	u : unknown	1 : Unknown				no	4 : Unknown function but conserved in other organisms	2019-03-25	-3	1709256	1709927	672
101	14	Caproiciproducens galactitolivorans BS-1	70469414	SRMQ01_20224	CDS	automatic/finished	infA	initiation factor IF-I		no	f : factor			16.2 : Construct biomass (Anabolism) ; 16.3 : Control ;	9868784, 20477873, 22720735	no	2a : Function from experimental evidences in other organisms	2019-10-02	1	751726	751944	219
101	14	Clostridiaceae BL-3	70414199	CLOSTRIBL3_v1_20061	CDS	automatic/finished	infA	initiation factor IF-I		no	f : factor			16.2 : Construct biomass (Anabolism) ; 16.3 : Control ;	9868784, 20477873, 22720735	no	2a : Function from experimental evidences in other organisms	2019-09-26	2	3189728	3189946	219
101	14	Clostridiales BL-4	70416079	CLOSTRIBL4_v1_1151	CDS	automatic/finished	infA	initiation factor IF-I		no	f : factor			16.2 : Construct biomass (Anabolism) ; 16.3 : Control ;	9868784, 20477873, 22720735	no	2a : Function from experimental evidences in other organisms	2019-09-26	3	1172514	1172732	219
101	14	Clostridiales BL-6	70420605	CLOSTRIBL6_v1_3266	CDS	automatic/finished	infA	initiation factor IF-I		no	f : factor			16.2 : Construct biomass (Anabolism) ; 16.3 : Control ;	9868784, 20477873, 22720735	no	2a : Function from experimental evidences in other organisms	2019-09-26	-2	3200215	3200433	219
101	14	Clostridium kluyveri DSM 555	2838897	CKL_0247	CDS	automatic/finished	infA	Translation initiation factor IF-1		no						COMMON		2008-07-22	3	225603	225821	219
101	14	Clostridium luticellarii DSM 29923	66312475	PVXP_v1_20057	CDS	automatic/finished	infA	initiation factor IF-I		no	f : factor			16.2 : Construct biomass (Anabolism) ; 16.3 : Control ;	9868784, 20477873, 22720735	no	2a : Function from experimental evidences in other organisms	2019-03-25	3	213369	213587	219
101	14	Eubacterium limosum Eubacterium limosum 81C1	70484013	E4L76_RS16870	CDS	automatic/finished	infA	translation initiation factor IF-1		no						COMMON		2019-10-03	-3	3475662	3475889	228
101	14	Eubacterium pyruvativorans i6	70467890	FNBF01_350025	CDS	automatic/finished	infA	initiation factor IF-I		no	f : factor			16.2 : Construct biomass (Anabolism) ; 16.3 : Control ;	9868784, 20477873, 22720735	no	2a : Function from experimental evidences in other organisms	2019-10-02	-3	1304081	1304302	222
101	14	Megasphaera elsdenii 14-14	70478928	AZ49_04510	CDS	automatic/finished	infA	translation initiation factor IF-1		no						COMMON		2019-10-02	2	956543	956761	219
101	14	Megasphaera hexanoica MH	70487592	ACT01_11685	CDS	automatic/finished	infA	translation initiation factor IF-1		no						COMMON		2019-10-04	-1	2429523	2429741	219
101	14	Pseudoramibacter alactolyticus ATCC 23263	71726807	AEQN01_190022	CDS	automatic/finished	infA	initiation factor IF-I		no	f : factor			16.2 : Construct biomass (Anabolism) ; 16.3 : Control ;	9868784, 20477873, 22720735	no	2a : Function from experimental evidences in other organisms	2019-11-21	-1	1414729	1414956	228
101	14	Pseudoramibacter fermentans Candidatus Pseudoram	71736992	PFCANDIDATE_v1_50098	CDS	automatic/finished	infA	initiation factor IF-I		no	f : factor			16.2 : Construct biomass (Anabolism) ; 16.3 : Control ;	9868784, 20477873, 22720735	no	2a : Function from experimental evidences in other organisms	2019-11-21	-3	1572311	1572538	228
101	14	Ruminococcaceae bacterium CPB6	70404032	B6259_08700	CDS	automatic/finished		translation initiation factor IF-1		no						COMMON		2019-09-25	-3	1764524	1764742	219
101	14	Weimeria bifida Weimeria bifida	71737803	WBCANDIDATE_v1_10052	CDS	automatic/finished	infA	initiation factor IF-I		no	f : factor			16.2 : Construct biomass (Anabolism) ; 16.3 : Control ;	9868784, 20477873, 22720735	no	2a : Function from experimental evidences in other organisms	2019-11-21	2	26609	26827	219
1011	10	Caproiciproducens galactitolivorans BS-1	70468793	SRMQ01_10113	CDS	automatic/finished		DJ-1 family protein		no						no		2019-10-02	1	127222	127761	540
1011	10	Clostridiaceae BL-3	70411301	CLOSTRIBL3_v1_10338	CDS	automatic/finished	yajL	Chaperone protein YajL		no						no		2019-09-26	2	362354	362914	561
1011	10	Clostridiales BL-4	70416923	CLOSTRIBL4_v1_1995	CDS	automatic/finished		DJ-1 family protein		no						no		2019-09-26	-3	2005649	2006191	543
1011	10	Clostridiales BL-6	70418701	CLOSTRIBL6_v1_1362	CDS	automatic/finished		DJ-1/PfpI family protein		no						no		2019-09-26	3	1406235	1406774	540
1011	10	Clostridium kluyveri DSM 555	2841267	CKL_2142	CDS	automatic/finished		hypothetical protein		no						COMMON		2008-07-22	-2	2178886	2179446	561
1011	10	Clostridium luticellarii DSM 29923	66314081	PVXP_v1_210007	CDS	automatic/finished	yajL	Chaperone protein YajL		no						no		2019-03-25	3	1777077	1777637	561
1011	10	Pseudoramibacter alactolyticus ATCC 23263	71727026	AEQN01_220156	CDS	automatic/finished		DJ-1/PfpI family protein		no						no		2019-11-21	-1	1621045	1621632	588
1011	10	Pseudoramibacter fermentans Candidatus Pseudoram	71737172	PFCANDIDATE_v1_50278	CDS	automatic/finished		DJ-1/PfpI family protein		no						no		2019-11-21	-1	1757437	1758012	576
1011	10	Ruminococcaceae bacterium CPB6	70402876	B6259_02895	CDS	automatic/finished		DJ-1 family protein		no						COMMON		2019-09-25	2	596597	597139	543
1011	10	Weimeria bifida Weimeria bifida	71738231	WBCANDIDATE_v1_20409	CDS	automatic/finished		DJ-1/PfpI family protein		no						no		2019-11-21	-2	450560	451111	552
101137	1	Weimeria bifida Weimeria bifida	71739746	WBCANDIDATE_v1_70190	CDS	automatic/finished	udp	Uridine phosphorylase	2.4.2.3	no						no		2019-11-21	-2	1910063	1910848	786
1011857	1	Pseudoramibacter fermentans Candidatus Pseudoram	71737569	PFCANDIDATE_v1_130017	CDS	automatic/finished		Oxidoreductase	1.-.-.-	no						no		2019-11-21	1	2145358	2146629	1272
1011909	1	Pseudoramibacter fermentans Candidatus Pseudoram	71737563	PFCANDIDATE_v1_130011	CDS	automatic/finished		conserved membrane protein of unknown function		no	u : unknown	1 : Unknown				no	4 : Unknown function but conserved in other organisms	2019-11-21	2	2140790	2142724	1935
1011910	1	Pseudoramibacter fermentans Candidatus Pseudoram	71737561	PFCANDIDATE_v1_130009	CDS	automatic/finished		Phospholipid phosphatase		no						no		2019-11-21	3	2139180	2139851	672
1011911	1	Pseudoramibacter fermentans Candidatus Pseudoram	71737558	PFCANDIDATE_v1_130006	CDS	automatic/finished		Sensor histidine kinase		no						no		2019-11-21	2	2136965	2138323	1359
1012066	1	Pseudoramibacter fermentans Candidatus Pseudoram	71737653	PFCANDIDATE_v1_210004	CDS	automatic/finished		Universal stress protein family		no						no		2019-11-21	1	2232826	2233254	429
1012309	1	Clostridium kluyveri DSM 555	2842317	CKL_3537	CDS	automatic/finished		transcriptional regulator		no						UNIQUE_BANK		2008-07-22	-2	3585535	3585699	165
1015	1	Weimeria bifida Weimeria bifida	71739327	WBCANDIDATE_v1_60360	CDS	automatic/finished		AAA family ATPase		no						no		2019-11-21	3	1489728	1491305	1578
1019	3	Clostridiaceae BL-3	70414103	CLOSTRIBL3_v1_13140	CDS	automatic/finished		Uma2 domain-containing protein		no						no		2019-09-26	3	3103386	3103961	576
1019	3	Clostridiaceae BL-3	70414508	CLOSTRIBL3_v1_20370	CDS	automatic/finished		Uma2 domain-containing protein		no						no		2019-09-26	-2	3502132	3502707	576
1019	3	Clostridium kluyveri DSM 555	2841892	CKL_2944	CDS	automatic/finished		hypothetical protein		no						COMMON		2008-07-22	-1	3004685	3005263	579
1019	3	Eubacterium limosum Eubacterium limosum 81C1	70480940	E4L76_RS01470	CDS	automatic/finished		Uma2 family endonuclease		no						COMMON		2019-10-03	-1	308480	309040	561
1019242	1	Eubacterium limosum Eubacterium limosum 81C1	70481026	E4L76_RS01905	CDS	automatic/finished		DUF1538 domain-containing protein		no						COMMON		2019-10-03	3	386145	386828	684
1019806	1	Clostridium luticellarii DSM 29923	66314611	PVXP_v1_340020	CDS	automatic/finished		conserved protein of unknown function		no	u : unknown	1 : Unknown				no	4 : Unknown function but conserved in other organisms	2019-03-25	-1	2319368	2320291	924
1019863	2	Megasphaera elsdenii 14-14	70478811	AZ49_03925	CDS	automatic/finished		hypothetical protein		no						COMMON		2019-10-02	1	844114	844386	273
1019863	2	Megasphaera hexanoica MH	70485836	ACT01_02860	CDS	automatic/finished		hypothetical protein		no						COMMON		2019-10-04	1	611473	611736	264
1019864	2	Megasphaera elsdenii 14-14	70478808	AZ49_03910	CDS	automatic/finished		cysteine desulfurase		no						COMMON		2019-10-02	1	842263	843405	1143
1019864	2	Megasphaera hexanoica MH	70485831	ACT01_02835	CDS	automatic/finished		cysteine desulfurase		no						COMMON		2019-10-04	3	605838	606983	1146
1019952	1	Pseudoramibacter alactolyticus ATCC 23263	71727230	AEQN01_240007	CDS	automatic/finished		Pyruvate formate-lyase activating enzyme	1.97.1.4	no						no		2019-11-21	-3	1829096	1829884	789
102	14	Caproiciproducens galactitolivorans BS-1	70469847	SRMQ01_40006	CDS	automatic/finished	rpsI	ribosomal protein S9		no	s : structure			16.2 : Construct biomass (Anabolism) ;	12682299, 19653700, 22720735	no	2a : Function from experimental evidences in other organisms	2019-10-02	3	1219644	1220045	402
102	14	Clostridiaceae BL-3	70414211	CLOSTRIBL3_v1_20073	CDS	automatic/finished	rpsI	ribosomal protein S9		no	s : structure			16.2 : Construct biomass (Anabolism) ;	12682299, 19653700, 22720735	no	2a : Function from experimental evidences in other organisms	2019-09-26	1	3197104	3197496	393
102	14	Clostridiales BL-4	70415635	CLOSTRIBL4_v1_0707	CDS	automatic/finished	rpsI	ribosomal protein S9		no	s : structure			16.2 : Construct biomass (Anabolism) ;	12682299, 19653700, 22720735	no	2a : Function from experimental evidences in other organisms	2019-09-26	-2	715359	715760	402
102	14	Clostridiales BL-6	70420815	CLOSTRIBL6_v1_3476	CDS	automatic/finished	rpsI	ribosomal protein S9		no	s : structure			16.2 : Construct biomass (Anabolism) ;	12682299, 19653700, 22720735	no	2a : Function from experimental evidences in other organisms	2019-09-26	-3	3404625	3405026	402
102	14	Clostridium kluyveri DSM 555	2838909	CKL_0259	CDS	automatic/finished	rpsI	30S ribosomal protein S9		no						COMMON		2008-07-22	1	232981	233373	393
102	14	Clostridium luticellarii DSM 29923	66312486	PVXP_v1_20068	CDS	automatic/finished	rpsI	ribosomal protein S9		no	s : structure			16.2 : Construct biomass (Anabolism) ;	12682299, 19653700, 22720735	no	2a : Function from experimental evidences in other organisms	2019-03-25	1	220774	221166	393
102	14	Eubacterium limosum Eubacterium limosum 81C1	70484001	E4L76_RS16810	CDS	automatic/finished	rpsI	30S ribosomal protein S9		no						COMMON		2019-10-03	-3	3468015	3468407	393
102	14	Eubacterium pyruvativorans i6	70468440	FNBF01_440019	CDS	automatic/finished	rpsI	ribosomal protein S9		no	s : structure			16.2 : Construct biomass (Anabolism) ;	12682299, 19653700, 22720735	no	2a : Function from experimental evidences in other organisms	2019-10-02	1	1906603	1906998	396
102	14	Megasphaera elsdenii 14-14	70478065	AZ49_00055	CDS	automatic/finished		30S ribosomal protein S9		no						COMMON		2019-10-02	-3	16223	16615	393
102	14	Megasphaera hexanoica MH	70486749	ACT01_07460	CDS	automatic/finished		30S ribosomal protein S9		no						COMMON		2019-10-04	3	1598043	1598435	393
102	14	Pseudoramibacter alactolyticus ATCC 23263	71726796	AEQN01_190011	CDS	automatic/finished	rpsI	ribosomal protein S9		no	s : structure			16.2 : Construct biomass (Anabolism) ;	12682299, 19653700, 22720735	no	2a : Function from experimental evidences in other organisms	2019-11-21	-3	1407122	1407514	393
102	14	Pseudoramibacter fermentans Candidatus Pseudoram	71736980	PFCANDIDATE_v1_50086	CDS	automatic/finished	rpsI	ribosomal protein S9		no	s : structure			16.2 : Construct biomass (Anabolism) ;	12682299, 19653700, 22720735	no	2a : Function from experimental evidences in other organisms	2019-11-21	-1	1564708	1565100	393
102	14	Ruminococcaceae bacterium CPB6	70404308	B6259_10085	CDS	automatic/finished		30S ribosomal protein S9		no						COMMON		2019-09-25	-1	2044441	2044842	402
102	14	Weimeria bifida Weimeria bifida	71740071	WBCANDIDATE_v1_90102	CDS	automatic/finished	rpsI	ribosomal protein S9		no	s : structure			16.2 : Construct biomass (Anabolism) ;	12682299, 19653700, 22720735	no	2a : Function from experimental evidences in other organisms	2019-11-21	3	2237907	2238299	393
1020045	1	Eubacterium pyruvativorans i6	70467025	FNBF01_160035	CDS	automatic/finished		Thiosulfate/3-mercaptopyruvate sulfurtransferase		no						no		2019-10-02	-3	340418	341374	957
1020148	4	Clostridiales BL-4	70415950	CLOSTRIBL4_v1_1022	CDS	automatic/finished	ypdF	Aminopeptidase YpdF	3.4.11.-	no						no		2019-09-26	1	1042582	1043646	1065
1020148	4	Clostridiales BL-6	70417353	CLOSTRIBL6_v1_0014	CDS	automatic/finished		Aminopeptidase P family protein		no						no		2019-09-26	-3	13659	14747	1089
1020148	4	Clostridium luticellarii DSM 29923	66313382	PVXP_v1_100028	CDS	automatic/finished	pepQ	Xaa-Pro dipeptidase	3.4.13.9	no						no		2019-03-25	-3	1074981	1076048	1068
1020148	4	Eubacterium pyruvativorans i6	70467030	FNBF01_170003	CDS	automatic/finished		Xaa-Pro aminopeptidase		no						no		2019-10-02	-3	344798	345883	1086
1020483	2	Clostridiales BL-6	70420150	CLOSTRIBL6_v1_2811	CDS	automatic/finished	icaR	Biofilm operon icaADBC HTH-type negative transcriptional regulator IcaR		no						no		2019-09-26	-2	2751982	2752617	636
1020483	2	Clostridium luticellarii DSM 29923	66312574	PVXP_v1_20156	CDS	automatic/finished	icaR	Biofilm operon icaADBC HTH-type negative transcriptional regulator IcaR		no						no		2019-03-25	3	307398	308033	636
1020484	1	Clostridium luticellarii DSM 29923	66312575	PVXP_v1_20157	CDS	automatic/finished		conserved membrane protein of unknown function		no	u : unknown	1 : Unknown				no	4 : Unknown function but conserved in other organisms	2019-03-25	2	308030	308398	369
1020728	2	Clostridiales BL-4	70415949	CLOSTRIBL4_v1_1021	CDS	automatic/finished	hutI	Imidazolonepropionase	3.5.2.7	no						no		2019-09-26	1	1041313	1042530	1218
1020728	2	Clostridiales BL-6	70417354	CLOSTRIBL6_v1_0015	CDS	automatic/finished		Amidohydrolase family protein		no						no		2019-09-26	-1	14777	15976	1200
102088	3	Clostridiaceae BL-3	70412441	CLOSTRIBL3_v1_11478	CDS	automatic/finished		Flavodoxin		no						no		2019-09-26	-3	1451481	1451846	366
102088	3	Clostridium kluyveri DSM 555	2841821	CKL_2829	CDS	automatic/finished		flavodoxin		no						COMMON		2008-07-22	-2	2905438	2905887	450
102088	3	Clostridium luticellarii DSM 29923	66314309	PVXP_v1_260004	CDS	automatic/finished		conserved protein of unknown function		no	u : unknown	1 : Unknown				no	4 : Unknown function but conserved in other organisms	2019-03-25	-1	2000498	2000956	459
1021	13	Caproiciproducens galactitolivorans BS-1	70469739	SRMQ01_30148	CDS	automatic/finished	cadC	Cadmium resistance transcriptional regulatory protein CadC homolog		no						no		2019-10-02	-3	1107152	1107517	366
1021	13	Caproiciproducens galactitolivorans BS-1	70469935	SRMQ01_40094	CDS	automatic/finished		ArsR family transcriptional regulator		no						no		2019-10-02	-3	1306763	1307089	327
1021	13	Caproiciproducens galactitolivorans BS-1	70470013	SRMQ01_40172	CDS	automatic/finished	arsR	Arsenical resistance operon repressor		no						no		2019-10-02	1	1379095	1379430	336
1021	13	Caproiciproducens galactitolivorans BS-1	70470019	SRMQ01_40178	CDS	automatic/finished	ziaR	Transcriptional repressor SmtB homolog		no						no		2019-10-02	3	1384125	1384481	357
1021	13	Caproiciproducens galactitolivorans BS-1	70470356	SRMQ01_70045	CDS	automatic/finished	arsR	Arsenical resistance operon repressor		no						no		2019-10-02	2	1740548	1740883	336
1021	13	Clostridiaceae BL-3	70412292	CLOSTRIBL3_v1_11329	CDS	automatic/finished	arsR	Arsenical resistance operon repressor		no						no		2019-09-26	-3	1301448	1301786	339
1021	13	Clostridiaceae BL-3	70413710	CLOSTRIBL3_v1_12747	CDS	automatic/finished	arsR	transcriptional regulator (ArsR-arsenate); skin element		no	r : regulator			16.3 : Control ;	9537360, 16430705, 19632156	no	2a : Function from experimental evidences in other organisms	2019-09-26	-1	2721554	2721892	339
1021	13	Clostridiaceae BL-3	70413865	CLOSTRIBL3_v1_12902	CDS	automatic/finished	cadC	Cadmium resistance transcriptional regulatory protein CadC homolog		no						no		2019-09-26	-2	2875273	2875638	366
1021	13	Clostridiaceae BL-3	70414719	CLOSTRIBL3_v1_30016	CDS	automatic/finished	pagR	Transcriptional repressor PagR		no						no		2019-09-26	2	3722636	3722911	276
1021	13	Clostridiales BL-4	70415994	CLOSTRIBL4_v1_1066	CDS	automatic/finished	sdpR	transcriptional regulator of SdpC synthesis operon (ArsR family)		no	r : regulator			16.3 : Control ;	12817086, 17069462, 23687264	no	2a : Function from experimental evidences in other organisms	2019-09-26	3	1092291	1092560	270
1021	13	Clostridiales BL-4	70416128	CLOSTRIBL4_v1_1200	CDS	automatic/finished	arsR	Arsenical resistance operon repressor		no						no		2019-09-26	3	1221483	1221800	318
1021	13	Clostridiales BL-4	70416552	CLOSTRIBL4_v1_1624	CDS	automatic/finished		Cadmium efflux system accessory protein		no						no		2019-09-26	2	1634336	1634707	372
1021	13	Clostridiales BL-4	70416667	CLOSTRIBL4_v1_1739	CDS	automatic/finished		ArsR family transcriptional regulator		no						no		2019-09-26	-1	1752646	1752972	327
1021	13	Clostridiales BL-6	70417875	CLOSTRIBL6_v1_0536	CDS	automatic/finished		Cadmium efflux system accessory protein		no						no		2019-09-26	-1	581705	582073	369
1021	13	Clostridiales BL-6	70418756	CLOSTRIBL6_v1_1417	CDS	automatic/finished	arsR	Arsenical resistance operon repressor		no						no		2019-09-26	3	1454796	1455137	342
1021	13	Clostridiales BL-6	70420590	CLOSTRIBL6_v1_3251	CDS	automatic/finished	arsR	Arsenical resistance operon repressor		no						no		2019-09-26	-2	3189847	3190182	336
1021	13	Clostridium kluyveri DSM 555	2839971	CKL_1711	CDS	automatic/finished		transcriptional regulator		no						COMMON		2008-07-22	2	1800998	1801360	363
1021	13	Clostridium kluyveri DSM 555	2840449	CKL_3732	CDS	automatic/finished		transcriptional regulator		no						COMMON		2008-07-22	2	3775586	3775954	369
1021	13	Clostridium kluyveri DSM 555	2840618	CKL_0433	CDS	automatic/finished		hypothetical protein		no						COMMON		2008-07-22	-1	405089	405367	279
1021	13	Clostridium kluyveri DSM 555	2842398	CKL_3635	CDS	automatic/finished		transcriptional regulator		no						COMMON		2008-07-22	-2	3687613	3687906	294
1021	13	Clostridium kluyveri DSM 555	2842490	CKL_3755	CDS	automatic/finished		transcriptional regulator		no						COMMON		2008-07-22	-3	3808899	3809264	366
1021	13	Clostridium luticellarii DSM 29923	66314846	PVXP_v1_410017	CDS	automatic/finished	ziaR	Transcriptional repressor SmtB homolog		no						no		2019-03-25	-2	2539543	2539926	384
1021	13	Clostridium luticellarii DSM 29923	66315285	PVXP_v1_590002	CDS	automatic/finished	cadC	Cadmium resistance transcriptional regulatory protein CadC homolog		no						no		2019-03-25	-1	2971598	2971963	366
1021	13	Clostridium luticellarii DSM 29923	66315354	PVXP_v1_620014	CDS	automatic/finished	pagR	Transcriptional repressor PagR		no						no		2019-03-25	-1	3042629	3042904	276
1021	13	Clostridium luticellarii DSM 29923	66315926	PVXP_v1_1050009	CDS	automatic/finished	arsR	transcriptional regulator (ArsR-arsenate); skin element		no	r : regulator			16.3 : Control ;	9537360, 16430705, 19632156	no	2a : Function from experimental evidences in other organisms	2019-03-25	-2	3585409	3585747	339
1021	13	Eubacterium limosum Eubacterium limosum 81C1	70482521	E4L76_RS09390	CDS	automatic/finished		ArsR family transcriptional regulator		no						COMMON		2019-10-03	3	1944315	1944608	294
1021	13	Eubacterium limosum Eubacterium limosum 81C1	70484910	E4L76_RS21365	CDS	automatic/finished		transcriptional regulator		no						COMMON		2019-10-03	3	4502805	4503164	360
1021	13	Eubacterium limosum Eubacterium limosum 81C1	70484971	E4L76_RS21670	CDS	automatic/finished		ArsR family transcriptional regulator		no						COMMON		2019-10-03	2	4572101	4572394	294
1021	13	Megasphaera elsdenii 14-14	70478851	AZ49_04125	CDS	automatic/finished		ArsR family transcriptional regulator		no						COMMON		2019-10-02	1	882820	883122	303
1021	13	Megasphaera elsdenii 14-14	70479407	AZ49_07025	CDS	automatic/finished		arsenic resistance operon repressor		no						COMMON		2019-10-02	1	1499032	1499343	312
1021	13	Megasphaera hexanoica MH	70486006	ACT01_03715	CDS	automatic/finished		ArsR family transcriptional regulator		no						COMMON		2019-10-04	3	805626	805940	315
1021	13	Megasphaera hexanoica MH	70486062	ACT01_03995	CDS	automatic/finished		transcriptional regulator		no						COMMON		2019-10-04	2	866492	866821	330
1021	13	Megasphaera hexanoica MH	70486464	ACT01_06025	CDS	automatic/finished		ArsR family transcriptional regulator		pseudo						COMMON		2019-10-04	1	1287976	1288209	234
1021	13	Megasphaera hexanoica MH	70487803	ACT01_12755	CDS	automatic/finished		ArsR family transcriptional regulator		no						COMMON		2019-10-04	-1	2666382	2666714	333
1021	13	Pseudoramibacter alactolyticus ATCC 23263	71727093	AEQN01_230034	CDS	automatic/finished		Transcriptional regulator, ArsR family		no						no		2019-11-21	1	1684468	1684839	372
1021	13	Pseudoramibacter fermentans Candidatus Pseudoram	71735602	PFCANDIDATE_v1_30097	CDS	automatic/finished		Cadmium efflux system accessory protein		no						no		2019-11-21	2	113231	113578	348
1021	13	Pseudoramibacter fermentans Candidatus Pseudoram	71737380	PFCANDIDATE_v1_50486	CDS	automatic/finished		Transcriptional regulator		no						no		2019-11-21	-2	1964169	1964477	309
1021	13	Ruminococcaceae bacterium CPB6	70402644	B6259_01730	CDS	automatic/finished		transcriptional regulator		no						COMMON		2019-09-25	-3	362552	362935	384
1021	13	Ruminococcaceae bacterium CPB6	70403181	B6259_04425	CDS	automatic/finished		transcriptional regulator		no						COMMON		2019-09-25	-1	895309	895638	330
1021	13	Ruminococcaceae bacterium CPB6	70403197	B6259_04505	CDS	automatic/finished		transcriptional regulator		no						COMMON		2019-09-25	-2	907524	907883	360
1021	13	Weimeria bifida Weimeria bifida	71738657	WBCANDIDATE_v1_30007	CDS	automatic/finished		Cadmium efflux system accessory protein		no						no		2019-11-21	3	847575	847880	306
1021	13	Weimeria bifida Weimeria bifida	71738938	WBCANDIDATE_v1_40179	CDS	automatic/finished		ArsR family transcriptional regulator		no						no		2019-11-21	-3	1122862	1123182	321
1021	13	Weimeria bifida Weimeria bifida	71738947	WBCANDIDATE_v1_40188	CDS	automatic/finished		protein of unknown function		no	u : unknown	1 : Unknown				no	5 : Unknown function	2019-11-21	-3	1128694	1128966	273
10240	2	Megasphaera elsdenii 14-14	70478635	AZ49_03020	CDS	automatic/finished		MFS transporter		no						COMMON		2019-10-02	1	644953	646191	1239
10240	2	Megasphaera hexanoica MH	70485669	ACT01_02015	CDS	automatic/finished		MFS transporter		no						COMMON		2019-10-04	2	426764	428050	1287
10241	7	Caproiciproducens galactitolivorans BS-1	70468948	SRMQ01_10268	CDS	automatic/finished	xpt	Xanthine phosphoribosyltransferase	2.4.2.22	no						no		2019-10-02	-3	293813	294400	588
10241	7	Clostridiaceae BL-3	70411273	CLOSTRIBL3_v1_10310	CDS	automatic/finished	xpt	xanthine phosphoribosyltransferase	2.4.2.22	no	e : enzyme			16.2 : Construct biomass (Anabolism) ; 16.11 : Scavenge (Catabolism) ;	12923093, 15549109, 19381559, 20108980, 20200045	no	2a : Function from experimental evidences in other organisms	2019-09-26	-2	329815	330408	594
10241	7	Eubacterium limosum Eubacterium limosum 81C1	70480749	E4L76_RS00515	CDS	automatic/finished		xanthine phosphoribosyltransferase		no						COMMON		2019-10-03	2	114464	115042	579
10241	7	Eubacterium pyruvativorans i6	70466867	FNBF01_120018	CDS	automatic/finished	xpt	xanthine phosphoribosyltransferase	2.4.2.22	no	e : enzyme			16.2 : Construct biomass (Anabolism) ; 16.11 : Scavenge (Catabolism) ;	12923093, 15549109, 19381559, 20108980, 20200045	no	2a : Function from experimental evidences in other organisms	2019-10-02	2	144227	144799	573
10241	7	Megasphaera elsdenii 14-14	70478688	AZ49_03305	CDS	automatic/finished		xanthine phosphoribosyltransferase		no						COMMON		2019-10-02	-1	708184	708759	576
10241	7	Megasphaera hexanoica MH	70485840	ACT01_02880	CDS	automatic/finished		xanthine phosphoribosyltransferase		no						COMMON		2019-10-04	-2	616649	617224	576
10241	7	Pseudoramibacter alactolyticus ATCC 23263	71727455	AEQN01_280037	CDS	automatic/finished	xpt	Xanthine phosphoribosyltransferase	2.4.2.22	no						no		2019-11-21	-1	2051404	2051979	576
10244	1	Eubacterium pyruvativorans i6	70467002	FNBF01_160012	CDS	automatic/finished	pyrE	orotate phosphoribosyltransferase	2.4.2.10	no	e : enzyme			16.2 : Construct biomass (Anabolism) ;	9305779, 22447609, 23405251	no	2a : Function from experimental evidences in other organisms	2019-10-02	3	313767	314402	636
1024533	1	Clostridium kluyveri DSM 555	2841033	CKL_1851	CDS	automatic/finished		hypothetical protein		no						COMMON		2008-07-22	-1	1953902	1954738	837
1024534	1	Clostridiaceae BL-3	70411457	CLOSTRIBL3_v1_10494	CDS	automatic/finished		conserved protein of unknown function		no	u : unknown	1 : Unknown				no	4 : Unknown function but conserved in other organisms	2019-09-26	-1	516590	517684	1095
10246	8	Caproiciproducens galactitolivorans BS-1	70470619	SRMQ01_90055	CDS	automatic/finished	fruA	phosphotransferase system (PTS) fructose-specific enzyme IIABC component	2.7.1.202	no	t : transporter			16.1 : Circulate ; 16.11 : Scavenge (Catabolism) ;	118007, 200418	no	2a : Function from experimental evidences in other organisms	2019-10-02	-1	2016892	2018772	1881
10246	8	Caproiciproducens galactitolivorans BS-1	70470982	SRMQ01_140026	CDS	automatic/finished		PTS system, mannose-specific IIB component	2.7.1.-	no						no		2019-10-02	3	2383542	2384978	1437
10246	8	Eubacterium limosum Eubacterium limosum 81C1	70481062	E4L76_RS02085	CDS	automatic/finished		PTS fructose transporter subunit IIC		no						COMMON		2019-10-03	2	428237	430249	2013
10246	8	Megasphaera elsdenii 14-14	70478638	AZ49_03035	CDS	automatic/finished		PTS fructose transporter subunit IIC		no						COMMON		2019-10-02	1	648421	650370	1950
10246	8	Megasphaera hexanoica MH	70485672	ACT01_02030	CDS	automatic/finished		PTS fructose transporter subunit IIC		no						COMMON		2019-10-04	2	429989	431962	1974
10246	8	Pseudoramibacter alactolyticus ATCC 23263	71725452	AEQN01_20005	CDS	automatic/finished	fruA	phosphotransferase system (PTS) fructose-specific enzyme IIABC component	2.7.1.202	no	t : transporter			16.1 : Circulate ; 16.11 : Scavenge (Catabolism) ;	118007, 200418	no	2a : Function from experimental evidences in other organisms	2019-11-21	2	25361	27337	1977
10246	8	Pseudoramibacter fermentans Candidatus Pseudoram	71736123	PFCANDIDATE_v1_40182	CDS	automatic/finished	fruA	phosphotransferase system (PTS) fructose-specific enzyme IIABC component	2.7.1.202	no	t : transporter			16.1 : Circulate ; 16.11 : Scavenge (Catabolism) ;	118007, 200418	no	2a : Function from experimental evidences in other organisms	2019-11-21	1	676639	678633	1995
10246	8	Ruminococcaceae bacterium CPB6	70402317	B6259_00095	CDS	automatic/finished		PTS fructose transporter subunit IIC		no						COMMON		2019-09-25	-3	18833	20755	1923
10246	8	Ruminococcaceae bacterium CPB6	70402469	B6259_00855	CDS	automatic/finished		PTS fructose transporter subunit IIBC		no						COMMON		2019-09-25	1	183658	185100	1443
10246	8	Weimeria bifida Weimeria bifida	71739871	WBCANDIDATE_v1_70315	CDS	automatic/finished	fruA	phosphotransferase system (PTS) fructose-specific enzyme IIABC component	2.7.1.202	no	t : transporter			16.1 : Circulate ; 16.11 : Scavenge (Catabolism) ;	118007, 200418	no	2a : Function from experimental evidences in other organisms	2019-11-21	-1	2035557	2037620	2064
10247	9	Caproiciproducens galactitolivorans BS-1	70470937	SRMQ01_130032	CDS	automatic/finished	deoB	1,5-phosphopentomutase	5.4.2.7	no	e : enzyme			16.11 : Scavenge (Catabolism) ;	10537218, 26211718	no	2a : Function from experimental evidences in other organisms	2019-10-02	-2	2338362	2339531	1170
10247	9	Clostridiaceae BL-3	70414722	CLOSTRIBL3_v1_30019	CDS	automatic/finished	deoB	1,5-phosphopentomutase	5.4.2.7	no	e : enzyme			16.11 : Scavenge (Catabolism) ;	10537218, 26211718	no	2a : Function from experimental evidences in other organisms	2019-09-26	-1	3726827	3728062	1236
10247	9	Clostridiales BL-4	70415111	CLOSTRIBL4_v1_0183	CDS	automatic/finished	deoB	1,5-phosphopentomutase	5.4.2.7	no	e : enzyme			16.11 : Scavenge (Catabolism) ;	10537218, 26211718	no	2a : Function from experimental evidences in other organisms	2019-09-26	-1	188902	190056	1155
10247	9	Clostridium kluyveri DSM 555	2839639	CKL_1242	CDS	automatic/finished	deoB	Phosphopentomutase	5.4.2.7	no						COMMON		2008-07-22	3	1280166	1281335	1170
10247	9	Clostridium luticellarii DSM 29923	66315351	PVXP_v1_620011	CDS	automatic/finished	deoB	1,5-phosphopentomutase	5.4.2.7	no	e : enzyme			16.11 : Scavenge (Catabolism) ;	10537218, 26211718	no	2a : Function from experimental evidences in other organisms	2019-03-25	2	3037487	3038668	1182
10247	9	Eubacterium pyruvativorans i6	70468269	FNBF01_390107	CDS	automatic/finished	deoB	1,5-phosphopentomutase	5.4.2.7	no	e : enzyme			16.11 : Scavenge (Catabolism) ;	10537218, 26211718	no	2a : Function from experimental evidences in other organisms	2019-10-02	1	1715059	1716255	1197
10247	9	Megasphaera elsdenii 14-14	70479419	AZ49_07100	CDS	automatic/finished		phosphopentomutase	5.4.2.7	no						COMMON		2019-10-02	3	1518324	1519496	1173
10247	9	Megasphaera hexanoica MH	70486711	ACT01_07270	CDS	automatic/finished		phosphopentomutase	5.4.2.7	no						COMMON		2019-10-04	3	1567251	1568423	1173
10247	9	Ruminococcaceae bacterium CPB6	70402836	B6259_02695	CDS	automatic/finished		phosphopentomutase		no						COMMON		2019-09-25	1	556390	557556	1167
10249	13	Caproiciproducens galactitolivorans BS-1	70469693	SRMQ01_30102	CDS	automatic/finished	sdaAA	L-serine dehydratase (alpha chain)	4.3.1.17	no	e : enzyme			16.8 : Protect ; 16.11 : Scavenge (Catabolism) ;	2504697, 16014871, 22686449	no	2a : Function from experimental evidences in other organisms	2019-10-02	-3	1047098	1047976	879
10249	13	Clostridiaceae BL-3	70413181	CLOSTRIBL3_v1_12218	CDS	automatic/finished	sdaAA	L-serine dehydratase (alpha chain)	4.3.1.17	no	e : enzyme			16.8 : Protect ; 16.11 : Scavenge (Catabolism) ;	2504697, 16014871, 22686449	no	2a : Function from experimental evidences in other organisms	2019-09-26	-3	2183280	2184152	873
10249	13	Clostridiales BL-4	70416947	CLOSTRIBL4_v1_2019	CDS	automatic/finished	sdaAA	L-serine dehydratase (alpha chain)	4.3.1.17	no	e : enzyme			16.8 : Protect ; 16.11 : Scavenge (Catabolism) ;	2504697, 16014871, 22686449	no	2a : Function from experimental evidences in other organisms	2019-09-26	-2	2028726	2029610	885
10249	13	Clostridiales BL-6	70417863	CLOSTRIBL6_v1_0524	CDS	automatic/finished	sdaAA	L-serine dehydratase (alpha chain)	4.3.1.17	no	e : enzyme			16.8 : Protect ; 16.11 : Scavenge (Catabolism) ;	2504697, 16014871, 22686449	no	2a : Function from experimental evidences in other organisms	2019-09-26	-3	568221	569120	900
10249	13	Clostridium kluyveri DSM 555	2839198	CKL_0701	CDS	automatic/finished	sdhA	hypothetical protein		no						COMMON		2008-07-22	1	687085	687963	879
10249	13	Clostridium luticellarii DSM 29923	66314196	PVXP_v1_230030	CDS	automatic/finished	sdaAA	L-serine dehydratase (alpha chain)	4.3.1.17	no	e : enzyme			16.8 : Protect ; 16.11 : Scavenge (Catabolism) ;	2504697, 16014871, 22686449	no	2a : Function from experimental evidences in other organisms	2019-03-25	2	1895141	1896022	882
10249	13	Clostridium luticellarii DSM 29923	66316054	PVXP_v1_1250003	CDS	automatic/finished	sdaAA	L-serine dehydratase (alpha chain)	4.3.1.17	no	e : enzyme			16.8 : Protect ; 16.11 : Scavenge (Catabolism) ;	2504697, 16014871, 22686449	no	2a : Function from experimental evidences in other organisms	2019-03-25	1	3696688	3697560	873
10249	13	Eubacterium limosum Eubacterium limosum 81C1	70483019	E4L76_RS11885	CDS	automatic/finished	sdaAA	L-serine ammonia-lyase, iron-sulfur-dependent, subunit alpha		no						COMMON		2019-10-03	-1	2462837	2463733	897
10249	13	Eubacterium pyruvativorans i6	70468306	FNBF01_390144	CDS	automatic/finished	sdaAA	L-serine dehydratase (alpha chain)	4.3.1.17	no	e : enzyme			16.8 : Protect ; 16.11 : Scavenge (Catabolism) ;	2504697, 16014871, 22686449	no	2a : Function from experimental evidences in other organisms	2019-10-02	-3	1755167	1756054	888
10249	13	Megasphaera elsdenii 14-14	70478414	AZ49_01870	CDS	automatic/finished		serine dehydratase		no						COMMON		2019-10-02	-3	388787	389671	885
10249	13	Megasphaera hexanoica MH	70485459	ACT01_00965	CDS	automatic/finished		serine dehydratase		no						COMMON		2019-10-04	-3	185620	186507	888
10249	13	Pseudoramibacter fermentans Candidatus Pseudoram	71737082	PFCANDIDATE_v1_50188	CDS	automatic/finished	sdaAA	L-serine dehydratase (alpha chain)	4.3.1.17	no	e : enzyme			16.8 : Protect ; 16.11 : Scavenge (Catabolism) ;	2504697, 16014871, 22686449	no	2a : Function from experimental evidences in other organisms	2019-11-21	-1	1667404	1668270	867
10249	13	Ruminococcaceae bacterium CPB6	70403356	B6259_05305	CDS	automatic/finished		L-serine ammonia-lyase, iron-sulfur-dependent, subunit alpha		no						COMMON		2019-09-25	1	1057756	1058637	882
10249	13	Weimeria bifida Weimeria bifida	71738156	WBCANDIDATE_v1_20334	CDS	automatic/finished	sdaAA	L-serine dehydratase (alpha chain)	4.3.1.17	no	e : enzyme			16.8 : Protect ; 16.11 : Scavenge (Catabolism) ;	2504697, 16014871, 22686449	no	2a : Function from experimental evidences in other organisms	2019-11-21	-2	359060	359929	870
10251	13	Caproiciproducens galactitolivorans BS-1	70470942	SRMQ01_130037	CDS	automatic/finished	trmB	tRNA (guanine-N(7)-)-methyltransferase	2.1.1.33	no						no		2019-10-02	-2	2343444	2344109	666
10251	13	Clostridiaceae BL-3	70413095	CLOSTRIBL3_v1_12132	CDS	automatic/finished	trmB	tRNA (guanine-N(7)-)-methyltransferase	2.1.1.33	no						no		2019-09-26	-2	2101903	2102547	645
10251	13	Clostridiales BL-4	70417121	CLOSTRIBL4_v1_2193	CDS	automatic/finished	trmB	tRNA (guanine-N(7)-)-methyltransferase	2.1.1.33	no						no		2019-09-26	-3	2193836	2194489	654
10251	13	Clostridiales BL-6	70420181	CLOSTRIBL6_v1_2842	CDS	automatic/finished	trmB	tRNA (guanine-N(7)-)-methyltransferase	2.1.1.33	no						no		2019-09-26	-1	2789792	2790469	678
10251	13	Clostridium kluyveri DSM 555	2841808	CKL_2811	CDS	automatic/finished	trmB	tRNA (guanine-N(7)-)-methyltransferase	2.1.1.33	no						COMMON		2008-07-22	-2	2887738	2888373	636
10251	13	Clostridium luticellarii DSM 29923	66315877	PVXP_v1_1000002	CDS	automatic/finished	trmB	tRNA (guanine-N(7)-)-methyltransferase	2.1.1.33	no						no		2019-03-25	-2	3539665	3540369	705
10251	13	Eubacterium limosum Eubacterium limosum 81C1	70484093	E4L76_RS17270	CDS	automatic/finished	trmB	tRNA (guanosine(46)-N7)-methyltransferase TrmB	2.1.1.33	no						COMMON		2019-10-03	3	3542910	3543563	654
10251	13	Megasphaera elsdenii 14-14	70478342	AZ49_01500	CDS	automatic/finished		tRNA (guanine-N7)-methyltransferase		no						COMMON		2019-10-02	-1	319912	320616	705
10251	13	Megasphaera hexanoica MH	70486100	ACT01_04185	CDS	automatic/finished		tRNA (guanine-N7)-methyltransferase		no						COMMON		2019-10-04	2	898796	899470	675
10251	13	Pseudoramibacter alactolyticus ATCC 23263	71727030	AEQN01_220160	CDS	automatic/finished	trmB	tRNA (guanine-N(7)-)-methyltransferase	2.1.1.33	no						no		2019-11-21	3	1624902	1625558	657
10251	13	Pseudoramibacter fermentans Candidatus Pseudoram	71735840	PFCANDIDATE_v1_30335	CDS	automatic/finished	trmB	tRNA (guanine-N(7)-)-methyltransferase	2.1.1.33	no						no		2019-11-21	-2	368937	369629	693
10251	13	Ruminococcaceae bacterium CPB6	70403534	B6259_06205	CDS	automatic/finished		tRNA (guanosine(46)-N7)-methyltransferase TrmB		no						COMMON		2019-09-25	-1	1270906	1271607	702
10251	13	Weimeria bifida Weimeria bifida	71739716	WBCANDIDATE_v1_70160	CDS	automatic/finished	trmB	tRNA (guanine-N(7)-)-methyltransferase	2.1.1.33	no						no		2019-11-21	2	1879196	1879846	651
10254	13	Caproiciproducens galactitolivorans BS-1	70469186	SRMQ01_10506	CDS	automatic/finished	hpf	Ribosome hibernation promoting factor		no		Cytoplasm				no		2019-10-02	1	530404	530937	534
10254	13	Clostridiaceae BL-3	70413764	CLOSTRIBL3_v1_12801	CDS	automatic/finished	hpf	ribosome-associated sigma 54 modulation protein; ribosome dimerisation factor		no	f : factor			16.3 : Control ; 16.6 : Maintain ; 16.8 : Protect ;	11948165, 16324148, 17274076, 17277072, 19747895, 22720735, 22950019, 28468753	no	2a : Function from experimental evidences in other organisms	2019-09-26	-1	2772593	2773120	528
10254	13	Clostridiales BL-4	70415016	CLOSTRIBL4_v1_0088	CDS	automatic/finished	hpf	Ribosome hibernation promoting factor		no		Cytoplasm				no		2019-09-26	-3	98927	99466	540
10254	13	Clostridiales BL-6	70418283	CLOSTRIBL6_v1_0944	CDS	automatic/finished	hpf	Ribosome hibernation promoting factor		no		Cytoplasm				no		2019-09-26	2	977516	978061	546
10254	13	Clostridium kluyveri DSM 555	2842387	CKL_3619	CDS	automatic/finished		ribosome-associated protein		no						COMMON		2008-07-22	-2	3673714	3674241	528
10254	13	Clostridium luticellarii DSM 29923	66313092	PVXP_v1_70040	CDS	automatic/finished	hpf	ribosome-associated sigma 54 modulation protein; ribosome dimerisation factor		no	f : factor			16.3 : Control ; 16.6 : Maintain ; 16.8 : Protect ;	11948165, 16324148, 17274076, 17277072, 19747895, 22720735, 22950019, 28468753	no	2a : Function from experimental evidences in other organisms	2019-03-25	-2	822409	822936	528
10254	13	Eubacterium limosum Eubacterium limosum 81C1	70483577	E4L76_RS14675	CDS	automatic/finished	raiA	ribosome-associated translation inhibitor RaiA		no						COMMON		2019-10-03	-2	2999017	2999550	534
10254	13	Megasphaera elsdenii 14-14	70479358	AZ49_06780	CDS	automatic/finished		hypothetical protein		no						COMMON		2019-10-02	2	1437032	1437556	525
10254	13	Megasphaera hexanoica MH	70487249	ACT01_09970	CDS	automatic/finished		hypothetical protein		no						COMMON		2019-10-04	-2	2112698	2113222	525
10254	13	Pseudoramibacter alactolyticus ATCC 23263	71726468	AEQN01_160186	CDS	automatic/finished	hpf	ribosome-associated sigma 54 modulation protein; ribosome dimerisation factor		no	f : factor			16.3 : Control ; 16.6 : Maintain ; 16.8 : Protect ;	11948165, 16324148, 17274076, 17277072, 19747895, 22720735, 22950019, 28468753	no	2a : Function from experimental evidences in other organisms	2019-11-21	-2	1081260	1081796	537
10254	13	Pseudoramibacter fermentans Candidatus Pseudoram	71736100	PFCANDIDATE_v1_40159	CDS	automatic/finished	hpf	ribosome-associated sigma 54 modulation protein; ribosome dimerisation factor		no	f : factor			16.3 : Control ; 16.6 : Maintain ; 16.8 : Protect ;	11948165, 16324148, 17274076, 17277072, 19747895, 22720735, 22950019, 28468753	no	2a : Function from experimental evidences in other organisms	2019-11-21	3	650625	651263	639
10254	13	Ruminococcaceae bacterium CPB6	70403764	B6259_07355	CDS	automatic/finished		ribosomal subunit interface protein		no						COMMON		2019-09-25	-3	1493891	1494439	549
10254	13	Weimeria bifida Weimeria bifida	71739663	WBCANDIDATE_v1_70107	CDS	automatic/finished	hpf	Ribosome hibernation promotion factor		no						no		2019-11-21	-2	1829795	1830337	543
10255	1	Clostridium kluyveri DSM 555	2840167	CKL_2653	CDS	automatic/finished	def2	Def2	3.5.1.88	no						COMMON		2008-07-22	1	2725738	2726313	576
10257	2	Clostridiales BL-4	70416507	CLOSTRIBL4_v1_1579	CDS	automatic/finished		conserved protein of unknown function		no	u : unknown	1 : Unknown				no	4 : Unknown function but conserved in other organisms	2019-09-26	-2	1586295	1586789	495
10257	2	Megasphaera hexanoica MH	70487338	ACT01_10420	CDS	automatic/finished		transposase		no						COMMON		2019-10-04	-3	2224054	2224542	489
10258	7	Clostridiaceae BL-3	70413999	CLOSTRIBL3_v1_13036	CDS	automatic/finished	yycJ	Putative metallo-hydrolase YycJ	3.-.-.-	no						no	3 : Putative function from multiple computational evidences	2019-09-26	2	3003017	3003802	786
10258	7	Clostridium kluyveri DSM 555	2840540	CKL_0126	CDS	automatic/finished		hydrolase		no						COMMON		2008-07-22	-2	115693	116481	789
10258	7	Clostridium luticellarii DSM 29923	66313685	PVXP_v1_140035	CDS	automatic/finished	yycJ	putative metallo-hydrolase YycJ	3.-.-.-	no						no	3 : Putative function from multiple computational evidences	2019-03-25	3	1391613	1392398	786
10258	7	Eubacterium limosum Eubacterium limosum 81C1	70484425	E4L76_RS18930	CDS	automatic/finished		MBL fold metallo-hydrolase		no						COMMON		2019-10-03	-1	3935615	3936403	789
10258	7	Pseudoramibacter alactolyticus ATCC 23263	71727196	AEQN01_230137	CDS	automatic/finished	yycJ	Putative metallo-hydrolase YycJ	3.-.-.-	no						no	3 : Putative function from multiple computational evidences	2019-11-21	1	1785418	1786206	789
10258	7	Pseudoramibacter fermentans Candidatus Pseudoram	71735581	PFCANDIDATE_v1_30076	CDS	automatic/finished	yycJ	Putative metallo-hydrolase YycJ	3.-.-.-	no						no	3 : Putative function from multiple computational evidences	2019-11-21	3	95244	96032	789
10258	7	Weimeria bifida Weimeria bifida	71738215	WBCANDIDATE_v1_20393	CDS	automatic/finished		Zn-dependent hydrolase (beta-lactamase superfamily)		no						no		2019-11-21	-3	429631	430437	807
10259	6	Clostridiaceae BL-3	70413752	CLOSTRIBL3_v1_12789	CDS	automatic/finished		GTP pyrophosphokinase		no						no		2019-09-26	-3	2757936	2758724	789
10259	6	Clostridium kluyveri DSM 555	2842375	CKL_3606	CDS	automatic/finished		hypothetical protein		no						COMMON		2008-07-22	-3	3657855	3658646	792
10259	6	Clostridium luticellarii DSM 29923	66313080	PVXP_v1_70028	CDS	automatic/finished	yjbM	GTP pyrophosphokinase YjbM	2.7.6.5	no						no		2019-03-25	-1	807671	808459	789
10259	6	Eubacterium limosum Eubacterium limosum 81C1	70483631	E4L76_RS14945	CDS	automatic/finished		GTP pyrophosphokinase family protein		no						COMMON		2019-10-03	-1	3060938	3061777	840
10259	6	Pseudoramibacter alactolyticus ATCC 23263	71726179	AEQN01_140022	CDS	automatic/finished		RelA/SpoT domain protein		no						no		2019-11-21	-3	797405	798247	843
10259	6	Pseudoramibacter fermentans Candidatus Pseudoram	71736697	PFCANDIDATE_v1_40756	CDS	automatic/finished		GTP pyrophosphokinase family protein		no						no		2019-11-21	-3	1262960	1263799	840
1025980	1	Clostridiaceae BL-3	70413600	CLOSTRIBL3_v1_12637	CDS	automatic/finished		Macro domain protein		no						no		2019-09-26	-1	2607032	2608090	1059
1025981	1	Clostridiaceae BL-3	70413601	CLOSTRIBL3_v1_12638	CDS	automatic/finished		conserved protein of unknown function		no	u : unknown	1 : Unknown				no	4 : Unknown function but conserved in other organisms	2019-09-26	-3	2608125	2608715	591
10260	9	Caproiciproducens galactitolivorans BS-1	70469360	SRMQ01_20170	CDS	automatic/finished	glpF	glycerol permease		no	t : transporter			16.1 : Circulate ;	11929549, 15849754, 16850406	no	2a : Function from experimental evidences in other organisms	2019-10-02	1	709081	709797	717
10260	9	Clostridiaceae BL-3	70411298	CLOSTRIBL3_v1_10335	CDS	automatic/finished	glpF	glycerol permease		no	t : transporter			16.1 : Circulate ;	11929549, 15849754, 16850406	no	2a : Function from experimental evidences in other organisms	2019-09-26	2	359321	360025	705
10260	9	Clostridium luticellarii DSM 29923	66314078	PVXP_v1_210004	CDS	automatic/finished	glpF	glycerol permease		no	t : transporter			16.1 : Circulate ;	11929549, 15849754, 16850406	no	2a : Function from experimental evidences in other organisms	2019-03-25	3	1773885	1774589	705
10260	9	Eubacterium limosum Eubacterium limosum 81C1	70482257	E4L76_RS08065	CDS	automatic/finished		aquaporin family protein		no						COMMON		2019-10-03	1	1669912	1670634	723
10260	9	Megasphaera elsdenii 14-14	70478766	AZ49_03695	CDS	automatic/finished		glycerol transporter		no						COMMON		2019-10-02	2	796070	796798	729
10260	9	Pseudoramibacter alactolyticus ATCC 23263	71726525	AEQN01_160243	CDS	automatic/finished	glpF	putative glycerol uptake facilitator protein		no						no	3 : Putative function from multiple computational evidences	2019-11-21	1	1146454	1147167	714
10260	9	Pseudoramibacter fermentans Candidatus Pseudoram	71736053	PFCANDIDATE_v1_40112	CDS	automatic/finished	glpF	putative glycerol uptake facilitator protein		no						no	3 : Putative function from multiple computational evidences	2019-11-21	-1	596602	597327	726
10260	9	Ruminococcaceae bacterium CPB6	70402722	B6259_02120	CDS	automatic/finished		aquaporin		no						COMMON		2019-09-25	2	442256	442993	738
10260	9	Weimeria bifida Weimeria bifida	71738569	WBCANDIDATE_v1_20747	CDS	automatic/finished	glpF	glycerol permease		no	t : transporter			16.1 : Circulate ;	11929549, 15849754, 16850406	no	2a : Function from experimental evidences in other organisms	2019-11-21	2	784277	785011	735
1026020	1	Clostridiales BL-4	70415314	CLOSTRIBL4_v1_0386	CDS	automatic/finished		Phage major capsid protein		no						no		2019-09-26	2	384896	385756	861
10262	14	Caproiciproducens galactitolivorans BS-1	70470050	SRMQ01_50010	CDS	automatic/finished		IreB family regulatory phosphoprotein		no						no		2019-10-02	-2	1411143	1411388	246
10262	14	Clostridiaceae BL-3	70411636	CLOSTRIBL3_v1_10673	CDS	automatic/finished		conserved protein of unknown function		no	u : unknown	1 : Unknown				no	4 : Unknown function but conserved in other organisms	2019-09-26	2	643517	643768	252
10262	14	Clostridiales BL-4	70416632	CLOSTRIBL4_v1_1704	CDS	automatic/finished		IreB family regulatory phosphoprotein		no						no		2019-09-26	-2	1719387	1719632	246
10262	14	Clostridiales BL-6	70418296	CLOSTRIBL6_v1_0957	CDS	automatic/finished		IreB family regulatory phosphoprotein		no						no		2019-09-26	-3	990150	990395	246
10262	14	Clostridium kluyveri DSM 555	2839706	CKL_1325	CDS	automatic/finished		UPF0297 protein CKL_1325		no						COMMON		2008-07-22	3	1361673	1361924	252
10262	14	Clostridium luticellarii DSM 29923	66312844	PVXP_v1_40100	CDS	automatic/finished		conserved protein of unknown function		no	u : unknown	1 : Unknown			22333191, 22720735	no	4 : Unknown function but conserved in other organisms	2019-03-25	-1	555500	555751	252
10262	14	Eubacterium limosum Eubacterium limosum 81C1	70483671	E4L76_RS15145	CDS	automatic/finished		IreB family regulatory phosphoprotein		no						COMMON		2019-10-03	-2	3111112	3111384	273
10262	14	Eubacterium pyruvativorans i6	70468106	FNBF01_370115	CDS	automatic/finished		conserved protein of unknown function		no	u : unknown	1 : Unknown				no	4 : Unknown function but conserved in other organisms	2019-10-02	2	1531124	1531369	246
10262	14	Megasphaera elsdenii 14-14	70479267	AZ49_06310	CDS	automatic/finished		hypothetical protein		no						COMMON		2019-10-02	2	1331741	1332001	261
10262	14	Megasphaera hexanoica MH	70485311	ACT01_00220	CDS	automatic/finished		hypothetical protein		no						COMMON		2019-10-04	-3	39298	39558	261
10262	14	Pseudoramibacter alactolyticus ATCC 23263	71726385	AEQN01_160103	CDS	automatic/finished		conserved protein of unknown function		no	u : unknown	1 : Unknown				no	4 : Unknown function but conserved in other organisms	2019-11-21	-3	986492	986770	279
10262	14	Pseudoramibacter fermentans Candidatus Pseudoram	71736479	PFCANDIDATE_v1_40538	CDS	automatic/finished		conserved protein of unknown function		no	u : unknown	1 : Unknown				no	4 : Unknown function but conserved in other organisms	2019-11-21	1	1044004	1044282	279
10262	14	Ruminococcaceae bacterium CPB6	70403954	B6259_08310	CDS	automatic/finished		hypothetical protein		no						COMMON		2019-09-25	1	1689112	1689357	246
10262	14	Weimeria bifida Weimeria bifida	71739096	WBCANDIDATE_v1_60129	CDS	automatic/finished		conserved protein of unknown function		no	u : unknown	1 : Unknown				no	4 : Unknown function but conserved in other organisms	2019-11-21	-1	1261119	1261385	267
10264	9	Clostridiaceae BL-3	70414131	CLOSTRIBL3_v1_13168	CDS	automatic/finished	rpmH	ribosomal protein L34		no	s : structure			16.2 : Construct biomass (Anabolism) ;	7539334, 9371771, 12682299, 23002217, 25182490	no	2a : Function from experimental evidences in other organisms	2019-09-26	-3	3126891	3127025	135
10264	9	Clostridium kluyveri DSM 555	2842632	CKL_3926	CDS	automatic/finished	rpmH	50S ribosomal protein L34		no						COMMON		2008-07-22	-2	3963871	3964005	135
10264	9	Clostridium luticellarii DSM 29923	66315840	PVXP_v1_960010	CDS	automatic/finished	rpmH	ribosomal protein L34		no	s : structure			16.2 : Construct biomass (Anabolism) ;	7539334, 9371771, 12682299, 23002217, 25182490	no	2a : Function from experimental evidences in other organisms	2019-03-25	-3	3508749	3508883	135
10264	9	Eubacterium limosum Eubacterium limosum 81C1	70484589	E4L76_RS19750	CDS	automatic/finished		50S ribosomal protein L34		no						UNIQUE_BANK		2019-10-03	2	4139582	4139716	135
10264	9	Eubacterium pyruvativorans i6	70466771	FNBF01_90017	CDS	automatic/finished	rpmH	ribosomal protein L34		no	s : structure			16.2 : Construct biomass (Anabolism) ;	7539334, 9371771, 12682299, 23002217, 25182490	no	2a : Function from experimental evidences in other organisms	2019-10-02	-2	52185	52319	135
10264	9	Megasphaera elsdenii 14-14	70478627	AZ49_02980	CDS	automatic/finished		50S ribosomal protein L34		no						UNIQUE_BANK		2019-10-02	2	637232	637366	135
10264	9	Megasphaera hexanoica MH	70485660	ACT01_01970	CDS	automatic/finished		50S ribosomal protein L34		no						COMMON		2019-10-04	2	418934	419068	135
10264	9	Ruminococcaceae bacterium CPB6	70404338	B6259_10235	CDS	automatic/finished		50S ribosomal protein L34		no						UNIQUE_BANK		2019-09-25	-3	2069633	2069767	135
10264	9	Weimeria bifida Weimeria bifida	71739724	WBCANDIDATE_v1_70168	CDS	automatic/finished	rpmH	ribosomal protein L34		no	s : structure			16.2 : Construct biomass (Anabolism) ;	7539334, 9371771, 12682299, 23002217, 25182490	no	2a : Function from experimental evidences in other organisms	2019-11-21	1	1889746	1889880	135
10265	12	Caproiciproducens galactitolivorans BS-1	70469179	SRMQ01_10499	CDS	automatic/finished	hslR	ribosomal RNA binding protein involved in 50S recycling; heat shock protein		no	f : factor			16.2 : Construct biomass (Anabolism) ;	10675343, 10675344, 19013177	no	2a : Function from experimental evidences in other organisms	2019-10-02	2	526352	526612	261
10265	12	Clostridiaceae BL-3	70413966	CLOSTRIBL3_v1_13003	CDS	automatic/finished	hslR	ribosomal RNA binding protein involved in 50S recycling; heat shock protein		no	f : factor			16.2 : Construct biomass (Anabolism) ;	10675343, 10675344, 19013177	no	2a : Function from experimental evidences in other organisms	2019-09-26	-2	2966236	2966496	261
10265	12	Clostridiales BL-4	70417201	CLOSTRIBL4_v1_2273	CDS	automatic/finished	hslR	ribosomal RNA binding protein involved in 50S recycling; heat shock protein		no	f : factor			16.2 : Construct biomass (Anabolism) ;	10675343, 10675344, 19013177	no	2a : Function from experimental evidences in other organisms	2019-09-26	-3	2273834	2274088	255
10265	12	Clostridiales BL-6	70418276	CLOSTRIBL6_v1_0937	CDS	automatic/finished	hslR	ribosomal RNA binding protein involved in 50S recycling; heat shock protein		no	f : factor			16.2 : Construct biomass (Anabolism) ;	10675343, 10675344, 19013177	no	2a : Function from experimental evidences in other organisms	2019-09-26	1	973120	973362	243
10265	12	Clostridium kluyveri DSM 555	2838809	CKL_0158	CDS	automatic/finished		hypothetical protein		no						COMMON		2008-07-22	2	152597	152842	246
10265	12	Clostridium luticellarii DSM 29923	66313652	PVXP_v1_140002	CDS	automatic/finished	hslR	Heat shock protein 15		no						no		2019-03-25	-2	1356133	1356453	321
10265	12	Eubacterium limosum Eubacterium limosum 81C1	70483717	E4L76_RS15375	CDS	automatic/finished		RNA-binding S4 domain-containing protein		no						COMMON		2019-10-03	-1	3153095	3153334	240
10265	12	Eubacterium pyruvativorans i6	70466729	FNBF01_30002	CDS	automatic/finished		Ribosome-associated heat shock protein implicated in the recycling of the 50S subunit (S4 paralog)		no						no		2019-10-02	3	3099	3341	243
10265	12	Pseudoramibacter alactolyticus ATCC 23263	71726510	AEQN01_160228	CDS	automatic/finished	hslR	ribosomal RNA binding protein involved in 50S recycling; heat shock protein		no	f : factor			16.2 : Construct biomass (Anabolism) ;	10675343, 10675344, 19013177	no	2a : Function from experimental evidences in other organisms	2019-11-21	-2	1124688	1124930	243
10265	12	Pseudoramibacter fermentans Candidatus Pseudoram	71736068	PFCANDIDATE_v1_40127	CDS	automatic/finished	hslR	ribosomal RNA binding protein involved in 50S recycling; heat shock protein		no	f : factor			16.2 : Construct biomass (Anabolism) ;	10675343, 10675344, 19013177	no	2a : Function from experimental evidences in other organisms	2019-11-21	2	618857	619102	246
10265	12	Ruminococcaceae bacterium CPB6	70403771	B6259_07390	CDS	automatic/finished		RNA-binding protein		no						COMMON		2019-09-25	-2	1498458	1498703	246
10265	12	Weimeria bifida Weimeria bifida	71738485	WBCANDIDATE_v1_20663	CDS	automatic/finished	hslR	ribosomal RNA binding protein involved in 50S recycling; heat shock protein		no	f : factor			16.2 : Construct biomass (Anabolism) ;	10675343, 10675344, 19013177	no	2a : Function from experimental evidences in other organisms	2019-11-21	1	714022	714285	264
10266	7	Clostridiaceae BL-3	70413986	CLOSTRIBL3_v1_13023	CDS	automatic/finished	ytqA	putative enzyme		no	e : enzyme				10413665	no	3 : Putative function from multiple computational evidences	2019-09-26	-1	2988641	2989576	936
10266	7	Clostridium kluyveri DSM 555	2838793	CKL_0137	CDS	automatic/finished		iron-sulfur protein		no						COMMON		2008-07-22	3	128301	129221	921
10266	7	Clostridium luticellarii DSM 29923	66313673	PVXP_v1_140023	CDS	automatic/finished	ytqA	putative enzyme		no	e : enzyme				10413665	no	3 : Putative function from multiple computational evidences	2019-03-25	-2	1378699	1379628	930
10266	7	Eubacterium pyruvativorans i6	70467218	FNBF01_210063	CDS	automatic/finished		Elp3 domain-containing protein		no						no		2019-10-02	-1	558844	559887	1044
10266	7	Pseudoramibacter alactolyticus ATCC 23263	71727544	AEQN01_320005	CDS	automatic/finished		putative enzyme		no						no	3 : Putative function from multiple computational evidences	2019-11-21	-3	2157215	2158114	900
10266	7	Pseudoramibacter fermentans Candidatus Pseudoram	71735869	PFCANDIDATE_v1_30364	CDS	automatic/finished		putative enzyme		no						no	3 : Putative function from multiple computational evidences	2019-11-21	-2	403773	404702	930
10266	7	Weimeria bifida Weimeria bifida	71738362	WBCANDIDATE_v1_20540	CDS	automatic/finished		putative enzyme		no						no	3 : Putative function from multiple computational evidences	2019-11-21	3	586179	587078	900
10267	10	Caproiciproducens galactitolivorans BS-1	70470184	SRMQ01_50144	CDS	automatic/finished	pgi	glucose-6-phosphate isomerase	5.3.1.9	no	e : enzyme			16.2 : Construct biomass (Anabolism) ;	4214896, 4275311, 11489127, 19052382, 21453533, 22720735, 24705866	no	2a : Function from experimental evidences in other organisms	2019-10-02	-3	1544474	1545814	1341
10267	10	Clostridiaceae BL-3	70414489	CLOSTRIBL3_v1_20351	CDS	automatic/finished	pgi	glucose-6-phosphate isomerase	5.3.1.9	no	e : enzyme			16.2 : Construct biomass (Anabolism) ;	4214896, 4275311, 11489127, 19052382, 21453533, 22720735, 24705866	no	2a : Function from experimental evidences in other organisms	2019-09-26	2	3482174	3483529	1356
10267	10	Clostridiales BL-4	70416807	CLOSTRIBL4_v1_1879	CDS	automatic/finished	pgi	glucose-6-phosphate isomerase	5.3.1.9	no	e : enzyme			16.2 : Construct biomass (Anabolism) ;	4214896, 4275311, 11489127, 19052382, 21453533, 22720735, 24705866	no	2a : Function from experimental evidences in other organisms	2019-09-26	3	1892265	1893611	1347
10267	10	Clostridiales BL-6	70419106	CLOSTRIBL6_v1_1767	CDS	automatic/finished	pgi	glucose-6-phosphate isomerase	5.3.1.9	no	e : enzyme			16.2 : Construct biomass (Anabolism) ;	4214896, 4275311, 11489127, 19052382, 21453533, 22720735, 24705866	no	2a : Function from experimental evidences in other organisms	2019-09-26	-2	1759579	1760919	1341
10267	10	Clostridium kluyveri DSM 555	2842286	CKL_3491	CDS	automatic/finished	pgi	Pgi	5.3.1.9	no						COMMON		2008-07-22	-3	3534540	3535889	1350
10267	10	Clostridium luticellarii DSM 29923	66312358	PVXP_v1_10095	CDS	automatic/finished	pgi	glucose-6-phosphate isomerase	5.3.1.9	no	e : enzyme			16.2 : Construct biomass (Anabolism) ;	4214896, 4275311, 11489127, 19052382, 21453533, 22720735, 24705866	no	2a : Function from experimental evidences in other organisms	2019-03-25	-2	95596	96960	1365
10267	10	Eubacterium limosum Eubacterium limosum 81C1	70482864	E4L76_RS11110	CDS	automatic/finished		glucose-6-phosphate isomerase		no						COMMON		2019-10-03	-1	2313476	2314816	1341
10267	10	Pseudoramibacter alactolyticus ATCC 23263	71725661	AEQN01_50127	CDS	automatic/finished	pgi	glucose-6-phosphate isomerase	5.3.1.9	no	e : enzyme			16.2 : Construct biomass (Anabolism) ;	4214896, 4275311, 11489127, 19052382, 21453533, 22720735, 24705866	no	2a : Function from experimental evidences in other organisms	2019-11-21	-2	239685	241028	1344
10267	10	Pseudoramibacter fermentans Candidatus Pseudoram	71736006	PFCANDIDATE_v1_40065	CDS	automatic/finished	pgi	glucose-6-phosphate isomerase	5.3.1.9	no	e : enzyme			16.2 : Construct biomass (Anabolism) ;	4214896, 4275311, 11489127, 19052382, 21453533, 22720735, 24705866	no	2a : Function from experimental evidences in other organisms	2019-11-21	3	553077	554429	1353
10267	10	Ruminococcaceae bacterium CPB6	70403261	B6259_04830	CDS	automatic/finished		glucose-6-phosphate isomerase		no						COMMON		2019-09-25	3	967410	968750	1341
10268	14	Caproiciproducens galactitolivorans BS-1	70470470	SRMQ01_80029	CDS	automatic/finished	rlmH	Ribosomal RNA large subunit methyltransferase H	2.1.1.177	no						no		2019-10-02	-3	1864742	1865221	480
10268	14	Clostridiaceae BL-3	70411855	CLOSTRIBL3_v1_10892	CDS	automatic/finished	rlmH	Ribosomal RNA large subunit methyltransferase H	2.1.1.177	no						no		2019-09-26	1	859483	859962	480
10268	14	Clostridiales BL-4	70416571	CLOSTRIBL4_v1_1643	CDS	automatic/finished	rlmH	Ribosomal RNA large subunit methyltransferase H	2.1.1.177	no						no		2019-09-26	2	1652657	1653136	480
10268	14	Clostridiales BL-6	70418912	CLOSTRIBL6_v1_1573	CDS	automatic/finished	rlmH	Ribosomal RNA large subunit methyltransferase H	2.1.1.177	no						no		2019-09-26	1	1595269	1595748	480
10268	14	Clostridium kluyveri DSM 555	2841400	CKL_2328	CDS	automatic/finished	rlmH	Ribosomal RNA large subunit methyltransferase H	2.1.1.177	no						COMMON		2008-07-22	-1	2381396	2381875	480
10268	14	Clostridium luticellarii DSM 29923	66314181	PVXP_v1_230015	CDS	automatic/finished	rlmH	23S rRNA (pseudouridine1915-N3)-methyltransferase	2.1.1.177	no	e : enzyme			16.2 : Construct biomass (Anabolism) ; 16.6 : Maintain ; 16.8 : Protect ;	18755835, 20817755, 22411911, 22720735, 28428565	no	2a : Function from experimental evidences in other organisms	2019-03-25	3	1880061	1880540	480
10268	14	Eubacterium limosum Eubacterium limosum 81C1	70485080	E4L76_RS22215	CDS	automatic/finished	rlmH	23S rRNA (pseudouridine(1915)-N(3))-methyltransferase RlmH	2.1.1.177	no						COMMON		2019-10-03	-2	4699762	4700241	480
10268	14	Eubacterium pyruvativorans i6	70466786	FNBF01_90032	CDS	automatic/finished	rlmH	Ribosomal RNA large subunit methyltransferase H	2.1.1.177	no						no		2019-10-02	2	69794	70273	480
10268	14	Megasphaera elsdenii 14-14	70479167	AZ49_05765	CDS	automatic/finished		50S rRNA methyltransferase		no						COMMON		2019-10-02	2	1225214	1225693	480
10268	14	Megasphaera hexanoica MH	70486339	ACT01_05395	CDS	automatic/finished		50S rRNA methyltransferase		no						COMMON		2019-10-04	3	1157592	1158071	480
10268	14	Pseudoramibacter alactolyticus ATCC 23263	71726357	AEQN01_160075	CDS	automatic/finished	rlmH	Ribosomal RNA large subunit methyltransferase H	2.1.1.177	no						no		2019-11-21	-1	963208	963687	480
10268	14	Pseudoramibacter fermentans Candidatus Pseudoram	71736415	PFCANDIDATE_v1_40474	CDS	automatic/finished	rlmH	Ribosomal RNA large subunit methyltransferase H	2.1.1.177	no						no		2019-11-21	2	972947	973423	477
10268	14	Ruminococcaceae bacterium CPB6	70403105	B6259_04045	CDS	automatic/finished		23S rRNA (pseudouridine(1915)-N(3))-methyltransferase RlmH		no						COMMON		2019-09-25	2	813152	813631	480
10268	14	Weimeria bifida Weimeria bifida	71739341	WBCANDIDATE_v1_60374	CDS	automatic/finished	rlmH	Ribosomal RNA large subunit methyltransferase H	2.1.1.177	no						no		2019-11-21	1	1512010	1512489	480
10269	14	Caproiciproducens galactitolivorans BS-1	70470081	SRMQ01_50041	CDS	automatic/finished	polC	DNA polymerase III (alpha subunit)	2.7.7.7	no	e : enzyme			16.9 : Replicate ;	11721055, 12081953, 12217498, 20122408, 21740522, 24106089, 28575448	no	2a : Function from experimental evidences in other organisms	2019-10-02	2	1440167	1444507	4341
10269	14	Clostridiaceae BL-3	70411744	CLOSTRIBL3_v1_10781	CDS	automatic/finished	polC	DNA polymerase III (alpha subunit)	2.7.7.7	no	e : enzyme			16.9 : Replicate ;	11721055, 12081953, 12217498, 20122408, 21740522, 24106089, 28575448	no	2a : Function from experimental evidences in other organisms	2019-09-26	1	746194	750516	4323
10269	14	Clostridiales BL-4	70417086	CLOSTRIBL4_v1_2158	CDS	automatic/finished	polC	DNA polymerase III (alpha subunit)	2.7.7.7	no	e : enzyme			16.9 : Replicate ;	11721055, 12081953, 12217498, 20122408, 21740522, 24106089, 28575448	no	2a : Function from experimental evidences in other organisms	2019-09-26	-3	2160962	2165302	4341
10269	14	Clostridiales BL-6	70418849	CLOSTRIBL6_v1_1510	CDS	automatic/finished	polC	DNA polymerase III (alpha subunit)	2.7.7.7	no	e : enzyme			16.9 : Replicate ;	11721055, 12081953, 12217498, 20122408, 21740522, 24106089, 28575448	no	2a : Function from experimental evidences in other organisms	2019-09-26	1	1537987	1542324	4338
10269	14	Clostridium kluyveri DSM 555	2839801	CKL_1426	CDS	automatic/finished	polC	DNA polymerase III PolC	2.7.7.7	no						COMMON		2008-07-22	2	1464416	1468735	4320
10269	14	Clostridium luticellarii DSM 29923	66312745	PVXP_v1_40001	CDS	automatic/finished	polC	DNA polymerase III (alpha subunit)	2.7.7.7	no	e : enzyme			16.9 : Replicate ;	11721055, 12081953, 12217498, 20122408, 21740522, 24106089, 28575448	no	2a : Function from experimental evidences in other organisms	2019-03-25	-3	457251	461573	4323
10269	14	Eubacterium limosum Eubacterium limosum 81C1	70482734	E4L76_RS10460	CDS	automatic/finished		PolC-type DNA polymerase III	2.7.7.7	no						COMMON		2019-10-03	-1	2158664	2162773	4110
10269	14	Eubacterium pyruvativorans i6	70467189	FNBF01_210034	CDS	automatic/finished	polC	DNA polymerase III PolC-type	2.7.7.7	no		Cytoplasm				no		2019-10-02	3	517374	521282	3909
10269	14	Megasphaera elsdenii 14-14	70480049	AZ49_10680	CDS	automatic/finished		DNA polymerase III subunit alpha		no						COMMON		2019-10-02	-2	2244924	2248562	3639
10269	14	Megasphaera hexanoica MH	70487276	ACT01_10105	CDS	automatic/finished		DNA polymerase III subunit alpha		no						COMMON		2019-10-04	-1	2137320	2140958	3639
10269	14	Pseudoramibacter alactolyticus ATCC 23263	71726119	AEQN01_120005	CDS	automatic/finished	polC	DNA polymerase III (alpha subunit)	2.7.7.7	no	e : enzyme			16.9 : Replicate ;	11721055, 12081953, 12217498, 20122408, 21740522, 24106089, 28575448	no	2a : Function from experimental evidences in other organisms	2019-11-21	-3	720542	724834	4293
10269	14	Pseudoramibacter fermentans Candidatus Pseudoram	71736858	PFCANDIDATE_v1_40917	CDS	automatic/finished	polC	DNA polymerase III (alpha subunit)	2.7.7.7	no	e : enzyme			16.9 : Replicate ;	11721055, 12081953, 12217498, 20122408, 21740522, 24106089, 28575448	no	2a : Function from experimental evidences in other organisms	2019-11-21	-3	1425344	1429609	4266
10269	14	Ruminococcaceae bacterium CPB6	70403370	B6259_05375	CDS	automatic/finished		PolC-type DNA polymerase III		no						COMMON		2019-09-25	-3	1073198	1077553	4356
10269	14	Weimeria bifida Weimeria bifida	71739019	WBCANDIDATE_v1_60052	CDS	automatic/finished	polC	DNA polymerase III (alpha subunit)	2.7.7.7	no	e : enzyme			16.9 : Replicate ;	11721055, 12081953, 12217498, 20122408, 21740522, 24106089, 28575448	no	2a : Function from experimental evidences in other organisms	2019-11-21	-1	1174644	1179107	4464
10270	8	Caproiciproducens galactitolivorans BS-1	70468994	SRMQ01_10314	CDS	automatic/finished		PadR family transcriptional regulator		no						no		2019-10-02	2	334244	334591	348
10270	8	Clostridiaceae BL-3	70412161	CLOSTRIBL3_v1_11198	CDS	automatic/finished		Lineage-specific thermal regulator protein		no						no		2019-09-26	-1	1161134	1161475	342
10270	8	Clostridiaceae BL-3	70412430	CLOSTRIBL3_v1_11467	CDS	automatic/finished		Lineage-specific thermal regulator protein		no						no		2019-09-26	-1	1444421	1444756	336
10270	8	Clostridiaceae BL-3	70413476	CLOSTRIBL3_v1_12513	CDS	automatic/finished		putative DNA-binding protein YwzG		no						no	3 : Putative function from multiple computational evidences	2019-09-26	-1	2488880	2489218	339
10270	8	Clostridiaceae BL-3	70413910	CLOSTRIBL3_v1_12947	CDS	automatic/finished		PadR-family transcriptional regulator		no						no		2019-09-26	1	2913427	2913765	339
10270	8	Clostridiaceae BL-3	70414236	CLOSTRIBL3_v1_20098	CDS	automatic/finished		Transcriptional regulator, PadR family		no						no		2019-09-26	3	3222252	3222581	330
10270	8	Clostridiales BL-6	70418370	CLOSTRIBL6_v1_1031	CDS	automatic/finished		Transcriptional regulator, PadR family		no						no		2019-09-26	-1	1058561	1058938	378
10270	8	Clostridiales BL-6	70419941	CLOSTRIBL6_v1_2602	CDS	automatic/finished		PadR family transcriptional regulator		no						no		2019-09-26	-1	2543357	2543725	369
10270	8	Clostridium kluyveri DSM 555	2840889	CKL_1641	CDS	automatic/finished		transcriptional regulator		no						COMMON		2008-07-22	-1	1723574	1723900	327
10270	8	Clostridium kluyveri DSM 555	2840921	CKL_1676	CDS	automatic/finished		transcriptional regulator		no						COMMON		2008-07-22	-1	1765268	1765606	339
10270	8	Clostridium kluyveri DSM 555	2841374	CKL_2289	CDS	automatic/finished		transcriptional regulator		no						COMMON		2008-07-22	-3	2341704	2342039	336
10270	8	Clostridium kluyveri DSM 555	2841726	CKL_2710	CDS	automatic/finished		transcriptional regulator		no						COMMON		2008-07-22	-1	2784650	2784982	333
10270	8	Clostridium kluyveri DSM 555	2842320	CKL_3540	CDS	automatic/finished		transcriptional regulator		no						UNIQUE_BANK		2008-07-22	-2	3586675	3587001	327
10270	8	Clostridium luticellarii DSM 29923	66313216	PVXP_v1_80072	CDS	automatic/finished		Lineage-specific thermal regulator protein		no						no		2019-03-25	-1	944615	945037	423
10270	8	Clostridium luticellarii DSM 29923	66313447	PVXP_v1_110018	CDS	automatic/finished		Lineage-specific thermal regulator protein		no						no		2019-03-25	3	1147833	1148153	321
10270	8	Clostridium luticellarii DSM 29923	66315678	PVXP_v1_840006	CDS	automatic/finished		conserved protein of unknown function		no	u : unknown	1 : Unknown				no	4 : Unknown function but conserved in other organisms	2019-03-25	-2	3372166	3372504	339
10270	8	Clostridium luticellarii DSM 29923	66315687	PVXP_v1_850002	CDS	automatic/finished		Lineage-specific thermal regulator protein		no						no		2019-03-25	2	3382094	3382408	315
10270	8	Clostridium luticellarii DSM 29923	66315955	PVXP_v1_1100001	CDS	automatic/finished		Lineage-specific thermal regulator protein		no						no		2019-03-25	3	3613941	3614261	321
10270	8	Eubacterium limosum Eubacterium limosum 81C1	70480814	E4L76_RS00840	CDS	automatic/finished		PadR family transcriptional regulator		no						COMMON		2019-10-03	1	179455	179778	324
10270	8	Ruminococcaceae bacterium CPB6	70402801	B6259_02515	CDS	automatic/finished		PadR family transcriptional regulator		no						COMMON		2019-09-25	-1	520861	521190	330
10270	8	Ruminococcaceae bacterium CPB6	70404007	B6259_08575	CDS	automatic/finished		PadR family transcriptional regulator		no						COMMON		2019-09-25	2	1741070	1741384	315
10270	8	Weimeria bifida Weimeria bifida	71738396	WBCANDIDATE_v1_20574	CDS	automatic/finished		PadR family transcriptional regulator		no						no		2019-11-21	1	625804	626136	333
10273	13	Caproiciproducens galactitolivorans BS-1	70470906	SRMQ01_130001	CDS	automatic/finished	metAA	homoserine O-acetyltransferase	2.3.1.31	no	e : enzyme			16.2 : Construct biomass (Anabolism) ;	5001847, 10939241, 11832514, 17056751, 18216013, 28581482	no	2a : Function from experimental evidences in other organisms	2019-10-02	3	2304345	2305265	921
10273	13	Clostridiaceae BL-3	70411992	CLOSTRIBL3_v1_11029	CDS	automatic/finished	metAA	homoserine O-acetyltransferase	2.3.1.31	no	e : enzyme			16.2 : Construct biomass (Anabolism) ;	5001847, 10939241, 11832514, 17056751, 18216013, 28581482	no	2a : Function from experimental evidences in other organisms	2019-09-26	2	983474	984418	945
10273	13	Clostridiales BL-4	70416020	CLOSTRIBL4_v1_1092	CDS	automatic/finished	metAA	homoserine O-acetyltransferase	2.3.1.31	no	e : enzyme			16.2 : Construct biomass (Anabolism) ;	5001847, 10939241, 11832514, 17056751, 18216013, 28581482	no	2a : Function from experimental evidences in other organisms	2019-09-26	3	1121805	1122749	945
10273	13	Clostridiales BL-6	70420166	CLOSTRIBL6_v1_2827	CDS	automatic/finished	metAA	homoserine O-acetyltransferase	2.3.1.31	no	e : enzyme			16.2 : Construct biomass (Anabolism) ;	5001847, 10939241, 11832514, 17056751, 18216013, 28581482	no	2a : Function from experimental evidences in other organisms	2019-09-26	2	2772662	2773600	939
10273	13	Clostridium kluyveri DSM 555	2839952	CKL_1631	CDS	automatic/finished	metA2	MetA2	2.3.1.46	no						COMMON		2008-07-22	1	1712578	1713492	915
10273	13	Clostridium kluyveri DSM 555	2840871	CKL_1609	CDS	automatic/finished	metA1	homoserine O-succinyltransferase	2.3.1.46	no						COMMON		2008-07-22	-2	1684393	1685322	930
10273	13	Clostridium luticellarii DSM 29923	66313441	PVXP_v1_110012	CDS	automatic/finished	metAA	homoserine O-acetyltransferase	2.3.1.31	no	e : enzyme			16.2 : Construct biomass (Anabolism) ;	5001847, 10939241, 11832514, 17056751, 18216013, 28581482	no	2a : Function from experimental evidences in other organisms	2019-03-25	-2	1140577	1141521	945
10273	13	Eubacterium limosum Eubacterium limosum 81C1	70484446	E4L76_RS19035	CDS	automatic/finished	metA	homoserine O-succinyltransferase	2.3.1.46	no						COMMON		2019-10-03	1	3961066	3961992	927
10273	13	Megasphaera elsdenii 14-14	70478082	AZ49_00155	CDS	automatic/finished		homoserine O-succinyltransferase		no						COMMON		2019-10-02	2	39353	40288	936
10273	13	Megasphaera hexanoica MH	70486747	ACT01_07450	CDS	automatic/finished		homoserine O-succinyltransferase		no						COMMON		2019-10-04	-1	1596129	1597061	933
10273	13	Pseudoramibacter alactolyticus ATCC 23263	71725994	AEQN01_110003	CDS	automatic/finished	metAA	Homoserine O-acetyltransferase	2.3.1.31	no						no		2019-11-21	-3	587795	588760	966
10273	13	Pseudoramibacter fermentans Candidatus Pseudoram	71735607	PFCANDIDATE_v1_30102	CDS	automatic/finished	metAA	Homoserine O-acetyltransferase	2.3.1.31	no						no		2019-11-21	2	118724	119683	960
10273	13	Ruminococcaceae bacterium CPB6	70403620	B6259_06635	CDS	automatic/finished		homoserine O-succinyltransferase		no						COMMON		2019-09-25	-3	1355324	1356268	945
10273	13	Weimeria bifida Weimeria bifida	71739264	WBCANDIDATE_v1_60297	CDS	automatic/finished	metAA	Homoserine O-acetyltransferase	2.3.1.31	no						no		2019-11-21	2	1425545	1426474	930
10274	14	Caproiciproducens galactitolivorans BS-1	70470773	SRMQ01_100088	CDS	automatic/finished	rny	endoribonuclease Y	3.1.26.-	no	e : enzyme			16.2 : Construct biomass (Anabolism) ; 16.6 : Maintain ;	12682299, 17005971, 19779461, 21803996, 21815947, 21862575, 22720735, 25402410, 26797123	no	2a : Function from experimental evidences in other organisms	2019-10-02	-2	2170926	2172488	1563
10274	14	Clostridiaceae BL-3	70411764	CLOSTRIBL3_v1_10801	CDS	automatic/finished	rny	endoribonuclease Y	3.1.26.-	no	e : enzyme			16.2 : Construct biomass (Anabolism) ; 16.6 : Maintain ;	12682299, 17005971, 19779461, 21803996, 21815947, 21862575, 22720735, 25402410, 26797123	no	2a : Function from experimental evidences in other organisms	2019-09-26	3	770496	772040	1545
10274	14	Clostridiales BL-4	70415338	CLOSTRIBL4_v1_0410	CDS	automatic/finished	rny	endoribonuclease Y	3.1.26.-	no	e : enzyme			16.2 : Construct biomass (Anabolism) ; 16.6 : Maintain ;	12682299, 17005971, 19779461, 21803996, 21815947, 21862575, 22720735, 25402410, 26797123	no	2a : Function from experimental evidences in other organisms	2019-09-26	3	405531	407084	1554
10274	14	Clostridiales BL-6	70418094	CLOSTRIBL6_v1_0755	CDS	automatic/finished	rny	endoribonuclease Y	3.1.26.-	no	e : enzyme			16.2 : Construct biomass (Anabolism) ; 16.6 : Maintain ;	12682299, 17005971, 19779461, 21803996, 21815947, 21862575, 22720735, 25402410, 26797123	no	2a : Function from experimental evidences in other organisms	2019-09-26	-1	809405	810964	1560
10274	14	Clostridium kluyveri DSM 555	2839821	CKL_1446	CDS	automatic/finished	rny	Ribonuclease Y	3.1.-.-	no						COMMON		2008-07-22	1	1489033	1490577	1545
10274	14	Clostridium luticellarii DSM 29923	66315069	PVXP_v1_480025	CDS	automatic/finished	rny	endoribonuclease Y	3.1.26.-	no	e : enzyme			16.2 : Construct biomass (Anabolism) ; 16.6 : Maintain ;	12682299, 17005971, 19779461, 21803996, 21815947, 21862575, 22720735, 25402410, 26797123	no	2a : Function from experimental evidences in other organisms	2019-03-25	-3	2746266	2747810	1545
10274	14	Eubacterium limosum Eubacterium limosum 81C1	70481161	E4L76_RS02580	CDS	automatic/finished	rny	ribonuclease Y		no						COMMON		2019-10-03	3	553512	555056	1545
10274	14	Eubacterium pyruvativorans i6	70467919	FNBF01_360003	CDS	automatic/finished	rny	endoribonuclease Y	3.1.26.-	no	e : enzyme			16.2 : Construct biomass (Anabolism) ; 16.6 : Maintain ;	12682299, 17005971, 19779461, 21803996, 21815947, 21862575, 22720735, 25402410, 26797123	no	2a : Function from experimental evidences in other organisms	2019-10-02	-2	1320126	1321667	1542
10274	14	Megasphaera elsdenii 14-14	70479063	AZ49_05230	CDS	automatic/finished		ribonuclease		no						COMMON		2019-10-02	1	1128124	1129659	1536
10274	14	Megasphaera hexanoica MH	70485549	ACT01_01415	CDS	automatic/finished		ribonuclease Y		no						COMMON		2019-10-04	-2	276608	278143	1536
10274	14	Pseudoramibacter alactolyticus ATCC 23263	71726544	AEQN01_160262	CDS	automatic/finished	rny	endoribonuclease Y	3.1.26.-	no	e : enzyme			16.2 : Construct biomass (Anabolism) ; 16.6 : Maintain ;	12682299, 17005971, 19779461, 21803996, 21815947, 21862575, 22720735, 25402410, 26797123	no	2a : Function from experimental evidences in other organisms	2019-11-21	-1	1165903	1167435	1533
10274	14	Pseudoramibacter fermentans Candidatus Pseudoram	71736026	PFCANDIDATE_v1_40085	CDS	automatic/finished	rny	endoribonuclease Y	3.1.26.-	no	e : enzyme			16.2 : Construct biomass (Anabolism) ; 16.6 : Maintain ;	12682299, 17005971, 19779461, 21803996, 21815947, 21862575, 22720735, 25402410, 26797123	no	2a : Function from experimental evidences in other organisms	2019-11-21	2	570563	572092	1530
10274	14	Ruminococcaceae bacterium CPB6	70402619	B6259_01605	CDS	automatic/finished		ribonuclease Y		no						COMMON		2019-09-25	-2	331632	333188	1557
10274	14	Weimeria bifida Weimeria bifida	71738334	WBCANDIDATE_v1_20512	CDS	automatic/finished	rny	endoribonuclease Y	3.1.26.-	no	e : enzyme			16.2 : Construct biomass (Anabolism) ; 16.6 : Maintain ;	12682299, 17005971, 19779461, 21803996, 21815947, 21862575, 22720735, 25402410, 26797123	no	2a : Function from experimental evidences in other organisms	2019-11-21	-3	561655	563214	1560
10279	3	Caproiciproducens galactitolivorans BS-1	70469097	SRMQ01_10417	CDS	automatic/finished	udk	uridine kinase	2.7.1.48	no	e : enzyme			16.11 : Scavenge (Catabolism) ;	6208029	no	2b : Function from indirect experimental evidences (e.g. phenotypes)	2019-10-02	-3	443252	443893	642
10279	3	Ruminococcaceae bacterium CPB6	70402693	B6259_01975	CDS	automatic/finished		uridine kinase		no						COMMON		2019-09-25	2	411938	412567	630
10279	3	Weimeria bifida Weimeria bifida	71740067	WBCANDIDATE_v1_90098	CDS	automatic/finished	udk	uridine kinase	2.7.1.48	no	e : enzyme			16.11 : Scavenge (Catabolism) ;	6208029	no	2b : Function from indirect experimental evidences (e.g. phenotypes)	2019-11-21	1	2233879	2234496	618
1028	4	Caproiciproducens galactitolivorans BS-1	70470054	SRMQ01_50014	CDS	automatic/finished	malQ	4-alpha-glucanotransferase	2.4.1.25	no						no		2019-10-02	1	1416373	1417872	1500
1028	4	Clostridiales BL-4	70416355	CLOSTRIBL4_v1_1427	CDS	automatic/finished	malQ	4-alpha-glucanotransferase	2.4.1.25	no						no		2019-09-26	1	1423900	1425417	1518
1028	4	Clostridiales BL-6	70418299	CLOSTRIBL6_v1_0960	CDS	automatic/finished	malQ	4-alpha-glucanotransferase	2.4.1.25	no						no		2019-09-26	3	994338	995858	1521
1028	4	Ruminococcaceae bacterium CPB6	70403855	B6259_07810	CDS	automatic/finished		4-alpha-glucanotransferase		no						COMMON		2019-09-25	-1	1585006	1586601	1596
10280	13	Caproiciproducens galactitolivorans BS-1	70469923	SRMQ01_40082	CDS	automatic/finished	pta	phosphotransacetylase	2.3.1.8	no	e : enzyme			16.2 : Construct biomass (Anabolism) ;	4201530, 10559153, 10809684, 16283428, 17183215, 17233734, 21453533, 23468065, 25355936	no	2a : Function from experimental evidences in other organisms	2019-10-02	3	1295235	1296209	975
10280	13	Clostridiaceae BL-3	70411708	CLOSTRIBL3_v1_10745	CDS	validated/finished	pta	Phosphate acetyltransferase	2.3.1.8	no	e : enzyme	2 : Cytoplasmic			8702268, 11466286	no	2a : Function from experimental evidences in other organisms	2019-11-26 17:36:22	1	713080	714075	996
10280	13	Clostridiales BL-4	70417259	CLOSTRIBL4_v1_2331	CDS	validated/finished	pta	phosphotransacetylase	2.3.1.8	no	e : enzyme	2 : Cytoplasmic		16.2 : Construct biomass (Anabolism) ;	4201530, 10559153, 10809684, 16283428, 17183215, 17233734, 21453533, 23468065, 25355936	no	2a : Function from experimental evidences in other organisms	2019-12-08 11:40:22	-3	2333270	2334271	1002
10280	13	Clostridiales BL-6	70419211	CLOSTRIBL6_v1_1872	CDS	validated/finished	pta	Phosphate acetyltransferase	2.3.1.8	no	e : enzyme	2 : Cytoplasmic		16.2 : Construct biomass (Anabolism) ;	4201530, 10559153, 10809684, 16283428, 17183215, 17233734, 21453533, 23468065, 25355936	no	2a : Function from experimental evidences in other organisms	2019-12-13 10:02:31	-1	1868519	1869490	972
10280	13	Clostridium kluyveri DSM 555	2839768	CKL_1390	CDS	automatic/finished	eutD	phosphotransacetylase	2.3.1.8	no						COMMON		2008-07-22	2	1428554	1429555	1002
10280	13	Clostridium luticellarii DSM 29923	66312782	PVXP_v1_40038	CDS	automatic/finished	pta	Phosphate acetyltransferase	2.3.1.8	no						no		2019-03-25	-3	493845	494840	996
10280	13	Eubacterium pyruvativorans i6	70467171	FNBF01_210016	CDS	automatic/finished	pta	phosphotransacetylase	2.3.1.8	no	e : enzyme			16.2 : Construct biomass (Anabolism) ;	4201530, 10559153, 10809684, 16283428, 17183215, 17233734, 21453533, 23468065, 25355936	no	2a : Function from experimental evidences in other organisms	2019-10-02	-2	496977	497984	1008
10280	13	Megasphaera elsdenii 14-14	70477929	AZ49AM_0981	CDS	automatic/finished		Phosphate acetyltransferase	2.3.1.8	no						UNIQUE_AMIGA		2019-10-02	3	1062171	1062926	756
10280	13	Megasphaera elsdenii 14-14	70478800	AZ49_03870	CDS	automatic/finished		phosphotransacetylase		no						COMMON		2019-10-02	2	833084	834121	1038
10280	13	Megasphaera hexanoica MH	70487916	ACT01_13325	CDS	automatic/finished		phosphotransacetylase		no						COMMON		2019-10-04	-2	2773307	2774341	1035
10280	13	Pseudoramibacter alactolyticus ATCC 23263	71725936	AEQN01_100002	CDS	automatic/finished	pta	phosphotransacetylase	2.3.1.8	no	e : enzyme			16.2 : Construct biomass (Anabolism) ;	4201530, 10559153, 10809684, 16283428, 17183215, 17233734, 21453533, 23468065, 25355936	no	2a : Function from experimental evidences in other organisms	2019-11-21	-3	525197	526219	1023
10280	13	Pseudoramibacter alactolyticus ATCC 23263	71725942	AEQN01_100008	CDS	automatic/finished	pta	phosphotransacetylase	2.3.1.8	no	e : enzyme			16.2 : Construct biomass (Anabolism) ;	4201530, 10559153, 10809684, 16283428, 17183215, 17233734, 21453533, 23468065, 25355936	no	2a : Function from experimental evidences in other organisms	2019-11-21	-2	531276	532286	1011
10280	13	Pseudoramibacter fermentans Candidatus Pseudoram	71736651	PFCANDIDATE_v1_40710	CDS	automatic/finished	pta	Phosphate acetyltransferase	2.3.1.8	no						no		2019-11-21	1	1217074	1218096	1023
10280	13	Ruminococcaceae bacterium CPB6	70403860	B6259_07835	CDS	automatic/finished		phosphate acetyltransferase		no						COMMON		2019-09-25	3	1591731	1592705	975
10280	13	Weimeria bifida Weimeria bifida	71738805	WBCANDIDATE_v1_40046	CDS	automatic/finished	pta	phosphotransacetylase	2.3.1.8	no	e : enzyme			16.2 : Construct biomass (Anabolism) ;	4201530, 10559153, 10809684, 16283428, 17183215, 17233734, 21453533, 23468065, 25355936	no	2a : Function from experimental evidences in other organisms	2019-11-21	-2	987350	988339	990
10281	3	Clostridiaceae BL-3	70413860	CLOSTRIBL3_v1_12897	CDS	automatic/finished	regA	HTH-type transcriptional regulator RegA		no						no		2019-09-26	-2	2868748	2869746	999
10281	3	Clostridium kluyveri DSM 555	2842487	CKL_3751	CDS	automatic/finished		transcriptional regulator		no						COMMON		2008-07-22	-2	3801550	3802548	999
10281	3	Clostridium luticellarii DSM 29923	66314778	PVXP_v1_390003	CDS	automatic/finished	regA	HTH-type transcriptional regulator RegA		no						no		2019-03-25	3	2467767	2468765	999
10282	4	Clostridiaceae BL-3	70412418	CLOSTRIBL3_v1_11455	CDS	automatic/finished	uxuA	D-mannonate dehydratase	4.2.1.8	no	e : enzyme			16.11 : Scavenge (Catabolism) ;	9579062, 9882655, 10368143, 25145794	no	2a : Function from experimental evidences in other organisms	2019-09-26	-2	1427095	1428174	1080
10282	4	Clostridiales BL-6	70420690	CLOSTRIBL6_v1_3351	CDS	automatic/finished	uxuA	D-mannonate dehydratase	4.2.1.8	no	e : enzyme			16.11 : Scavenge (Catabolism) ;	9579062, 9882655, 10368143, 25145794	no	2a : Function from experimental evidences in other organisms	2019-09-26	1	3280444	3281517	1074
10282	4	Megasphaera elsdenii 14-14	70478667	AZ49_03195	CDS	automatic/finished		mannonate dehydratase		no						COMMON		2019-10-02	3	684750	685829	1080
10282	4	Megasphaera hexanoica MH	70485755	ACT01_02455	CDS	automatic/finished		mannonate dehydratase		no						COMMON		2019-10-04	1	518419	519498	1080
102846	1	Eubacterium limosum Eubacterium limosum 81C1	70483684	E4L76_RS15210	CDS	automatic/finished		SDR family oxidoreductase		no						COMMON		2019-10-03	-1	3125753	3126511	759
10285	6	Caproiciproducens galactitolivorans BS-1	70469583	SRMQ01_20393	CDS	automatic/finished	araD	L-ribulose-5-phosphate 4-epimerase	5.1.3.4	no	e : enzyme			16.11 : Scavenge (Catabolism) ;	10417639, 11418559, 11732895, 14973026, 22720735	no	2a : Function from experimental evidences in other organisms	2019-10-02	-3	929507	930202	696
10285	6	Clostridiales BL-4	70416172	CLOSTRIBL4_v1_1244	CDS	automatic/finished	araD	L-ribulose-5-phosphate 4-epimerase	5.1.3.4	no	e : enzyme			16.11 : Scavenge (Catabolism) ;	10417639, 11418559, 11732895, 14973026, 22720735	no	2a : Function from experimental evidences in other organisms	2019-09-26	2	1257341	1258057	717
10285	6	Clostridiales BL-6	70418523	CLOSTRIBL6_v1_1184	CDS	automatic/finished	araD	L-ribulose-5-phosphate 4-epimerase	5.1.3.4	no	e : enzyme			16.11 : Scavenge (Catabolism) ;	10417639, 11418559, 11732895, 14973026, 22720735	no	2a : Function from experimental evidences in other organisms	2019-09-26	1	1216966	1217673	708
10285	6	Clostridium luticellarii DSM 29923	66314485	PVXP_v1_300038	CDS	automatic/finished	araD	L-ribulose-5-phosphate 4-epimerase	5.1.3.4	no	e : enzyme			16.11 : Scavenge (Catabolism) ;	10417639, 11418559, 11732895, 14973026, 22720735	no	2a : Function from experimental evidences in other organisms	2019-03-25	-1	2192876	2193580	705
10285	6	Eubacterium limosum Eubacterium limosum 81C1	70482999	E4L76_RS11785	CDS	automatic/finished	araD	L-ribulose-5-phosphate 4-epimerase	5.1.3.4	no						COMMON		2019-10-03	-2	2439871	2440569	699
10285	6	Weimeria bifida Weimeria bifida	71740182	WBCANDIDATE_v1_100036	CDS	automatic/finished	araD	L-ribulose-5-phosphate 4-epimerase	5.1.3.4	no	e : enzyme			16.11 : Scavenge (Catabolism) ;	10417639, 11418559, 11732895, 14973026, 22720735	no	2a : Function from experimental evidences in other organisms	2019-11-21	1	2344123	2344836	714
10286	5	Caproiciproducens galactitolivorans BS-1	70469584	SRMQ01_20394	CDS	automatic/finished	araA	L-arabinose isomerase	5.3.1.4	no	e : enzyme			16.11 : Scavenge (Catabolism) ;	10417639, 10669396, 11418559, 14973026, 18263741	no	2a : Function from experimental evidences in other organisms	2019-10-02	-1	930223	931704	1482
10286	5	Clostridiales BL-4	70416171	CLOSTRIBL4_v1_1243	CDS	automatic/finished	araA	L-arabinose isomerase	5.3.1.4	no	e : enzyme			16.11 : Scavenge (Catabolism) ;	10417639, 10669396, 11418559, 14973026, 18263741	no	2a : Function from experimental evidences in other organisms	2019-09-26	3	1255872	1257347	1476
10286	5	Clostridiales BL-6	70418522	CLOSTRIBL6_v1_1183	CDS	automatic/finished	araA	L-arabinose isomerase	5.3.1.4	no	e : enzyme			16.11 : Scavenge (Catabolism) ;	10417639, 10669396, 11418559, 14973026, 18263741	no	2a : Function from experimental evidences in other organisms	2019-09-26	3	1215450	1216931	1482
10286	5	Clostridium luticellarii DSM 29923	66314480	PVXP_v1_300033	CDS	automatic/finished	araA	L-arabinose isomerase	5.3.1.4	no	e : enzyme			16.11 : Scavenge (Catabolism) ;	10417639, 10669396, 11418559, 14973026, 18263741	no	2a : Function from experimental evidences in other organisms	2019-03-25	-1	2184827	2186293	1467
10286	5	Weimeria bifida Weimeria bifida	71740181	WBCANDIDATE_v1_100035	CDS	automatic/finished	araA	L-arabinose isomerase	5.3.1.4	no	e : enzyme			16.11 : Scavenge (Catabolism) ;	10417639, 10669396, 11418559, 14973026, 18263741	no	2a : Function from experimental evidences in other organisms	2019-11-21	1	2342644	2344083	1440
10291	10	Caproiciproducens galactitolivorans BS-1	70470928	SRMQ01_130023	CDS	automatic/finished	pdp	pyrimidine-nucleoside phosphorylase	2.4.2.2, 2.4.2.3, 2.4.2.4	no	e : enzyme			16.11 : Scavenge (Catabolism) ;	8550462, 10074062, 11065368, 15530033, 16469506, 21707079, 29633966	no	2a : Function from experimental evidences in other organisms	2019-10-02	-1	2329660	2330982	1323
10291	10	Clostridiaceae BL-3	70414721	CLOSTRIBL3_v1_30018	CDS	automatic/finished	pdp	pyrimidine-nucleoside phosphorylase	2.4.2.2, 2.4.2.3, 2.4.2.4	no	e : enzyme			16.11 : Scavenge (Catabolism) ;	8550462, 10074062, 11065368, 15530033, 16469506, 21707079, 29633966	no	2a : Function from experimental evidences in other organisms	2019-09-26	-2	3725512	3726813	1302
10291	10	Clostridiales BL-4	70415963	CLOSTRIBL4_v1_1035	CDS	automatic/finished	pdp	pyrimidine-nucleoside phosphorylase	2.4.2.2, 2.4.2.3, 2.4.2.4	no	e : enzyme			16.11 : Scavenge (Catabolism) ;	8550462, 10074062, 11065368, 15530033, 16469506, 21707079, 29633966	no	2a : Function from experimental evidences in other organisms	2019-09-26	1	1055590	1056921	1332
10291	10	Clostridiales BL-6	70420016	CLOSTRIBL6_v1_2677	CDS	automatic/finished	pdp	pyrimidine-nucleoside phosphorylase	2.4.2.2, 2.4.2.3, 2.4.2.4	no	e : enzyme			16.11 : Scavenge (Catabolism) ;	8550462, 10074062, 11065368, 15530033, 16469506, 21707079, 29633966	no	2a : Function from experimental evidences in other organisms	2019-09-26	-2	2618038	2619360	1323
10291	10	Clostridium kluyveri DSM 555	2839640	CKL_1243	CDS	automatic/finished	pdp	pyrimidine-nucleoside phosphorylase	2.4.2.2	no						COMMON		2008-07-22	3	1281468	1282769	1302
10291	10	Clostridium luticellarii DSM 29923	66315352	PVXP_v1_620012	CDS	automatic/finished	pdp	pyrimidine-nucleoside phosphorylase	2.4.2.2, 2.4.2.3, 2.4.2.4	no	e : enzyme			16.11 : Scavenge (Catabolism) ;	8550462, 10074062, 11065368, 15530033, 16469506, 21707079, 29633966	no	2a : Function from experimental evidences in other organisms	2019-03-25	3	3038676	3039983	1308
10291	10	Eubacterium pyruvativorans i6	70468270	FNBF01_390108	CDS	automatic/finished	pdp	pyrimidine-nucleoside phosphorylase	2.4.2.2, 2.4.2.3, 2.4.2.4	no	e : enzyme			16.11 : Scavenge (Catabolism) ;	8550462, 10074062, 11065368, 15530033, 16469506, 21707079, 29633966	no	2a : Function from experimental evidences in other organisms	2019-10-02	1	1716391	1717695	1305
10291	10	Megasphaera elsdenii 14-14	70479420	AZ49_07105	CDS	automatic/finished	deoA	thymidine phosphorylase	2.4.2.4	no						COMMON		2019-10-02	1	1519501	1520805	1305
10291	10	Megasphaera hexanoica MH	70486712	ACT01_07275	CDS	automatic/finished	deoA	thymidine phosphorylase	2.4.2.4	no						COMMON		2019-10-04	2	1568429	1569733	1305
10291	10	Ruminococcaceae bacterium CPB6	70402842	B6259_02725	CDS	automatic/finished		thymidine phosphorylase		no						COMMON		2019-09-25	3	563223	564542	1320
10292	10	Caproiciproducens galactitolivorans BS-1	70470930	SRMQ01_130025	CDS	automatic/finished	cdd	Cytidine deaminase	3.5.4.5	no						no		2019-10-02	-2	2331612	2332034	423
10292	10	Clostridiaceae BL-3	70414724	CLOSTRIBL3_v1_30021	CDS	automatic/finished	cdd	Cytidine deaminase	3.5.4.5	no						no		2019-09-26	-3	3728895	3729296	402
10292	10	Clostridiales BL-4	70415962	CLOSTRIBL4_v1_1034	CDS	automatic/finished	cdd	Cytidine deaminase	3.5.4.5	no						no		2019-09-26	2	1055171	1055593	423
10292	10	Clostridiales BL-6	70420017	CLOSTRIBL6_v1_2678	CDS	automatic/finished	cdd	cytidine/deoxycytidine deaminase	3.5.4.5	no	e : enzyme			16.11 : Scavenge (Catabolism) ;	2526291, 8157589, 10217788, 11851403, 22720735, 25890046	no	2a : Function from experimental evidences in other organisms	2019-09-26	-1	2619347	2619787	441
10292	10	Clostridium kluyveri DSM 555	2839381	CKL_0915	CDS	automatic/finished	cdd	cytidine deaminase	3.5.4.5	no						COMMON		2008-07-22	3	916107	916523	417
10292	10	Clostridium luticellarii DSM 29923	66315349	PVXP_v1_620009	CDS	automatic/finished	cdd	Cytidine deaminase	3.5.4.5	no						no		2019-03-25	3	3036198	3036599	402
10292	10	Megasphaera elsdenii 14-14	70478140	AZ49_00465	CDS	automatic/finished		cytidine deaminase	3.5.4.5	no						COMMON		2019-10-02	-2	106029	106415	387
10292	10	Megasphaera hexanoica MH	70487256	ACT01_10005	CDS	automatic/finished		cytidine deaminase		no						COMMON		2019-10-04	-2	2119286	2119687	402
10292	10	Ruminococcaceae bacterium CPB6	70403533	B6259_06200	CDS	automatic/finished		cytidine deaminase		no						COMMON		2019-09-25	-1	1270114	1270527	414
10292	10	Weimeria bifida Weimeria bifida	71739781	WBCANDIDATE_v1_70225	CDS	automatic/finished	cdd	Cytidine deaminase	3.5.4.5	no						no		2019-11-21	3	1943697	1944113	417
10293	9	Caproiciproducens galactitolivorans BS-1	70470809	SRMQ01_110025	CDS	automatic/finished		conserved protein of unknown function		no	u : unknown	1 : Unknown				no	4 : Unknown function but conserved in other organisms	2019-10-02	-3	2202617	2202979	363
10293	9	Clostridiaceae BL-3	70411718	CLOSTRIBL3_v1_10755	CDS	automatic/finished	ylxM	component of the signal recognition particle (SRP) protein-targeting pathway		no	f : factor				11274114, 24659773	no	2a : Function from experimental evidences in other organisms	2019-09-26	2	724304	724675	372
10293	9	Clostridiales BL-4	70415078	CLOSTRIBL4_v1_0150	CDS	automatic/finished		Signal recognition particle associated protein		no						no		2019-09-26	-2	158397	158771	375
10293	9	Clostridiales BL-6	70419453	CLOSTRIBL6_v1_2114	CDS	automatic/finished		Signal recognition particle associated protein		no						no		2019-09-26	-1	2127140	2127505	366
10293	9	Clostridium kluyveri DSM 555	2839778	CKL_1400	CDS	automatic/finished		UPF0122 protein CKL_1400		no						COMMON		2008-07-22	2	1440779	1441114	336
10293	9	Clostridium luticellarii DSM 29923	66312771	PVXP_v1_40027	CDS	automatic/finished		conserved protein of unknown function		no	u : unknown	1 : Unknown				no	4 : Unknown function but conserved in other organisms	2019-03-25	-1	483287	483652	366
10293	9	Eubacterium limosum Eubacterium limosum 81C1	70481337	E4L76_RS03460	CDS	automatic/finished		DNA-binding protein		no						COMMON		2019-10-03	1	747820	748197	378
10293	9	Eubacterium pyruvativorans i6	70467689	FNBF01_320064	CDS	automatic/finished		Signal recognition particle associated protein		no						no		2019-10-02	-1	1068862	1069215	354
10293	9	Ruminococcaceae bacterium CPB6	70403975	B6259_08415	CDS	automatic/finished		DNA-binding protein		no						COMMON		2019-09-25	-3	1705448	1705816	369
10294	10	Clostridiales BL-4	70416212	CLOSTRIBL4_v1_1284	CDS	automatic/finished	gpo	Glutathione peroxidase	1.11.1.9	no						no		2019-09-26	1	1289074	1289619	546
10294	10	Clostridiales BL-6	70417876	CLOSTRIBL6_v1_0537	CDS	automatic/finished	gpo	Glutathione peroxidase	1.11.1.9	no						no		2019-09-26	3	582264	582806	543
10294	10	Clostridiales BL-6	70419880	CLOSTRIBL6_v1_2541	CDS	automatic/finished	gpx	Hydroperoxy fatty acid reductase gpx1	1.11.1.22	no						no		2019-09-26	-3	2476890	2477432	543
10294	10	Clostridium luticellarii DSM 29923	66314875	PVXP_v1_420011	fCDS	automatic/finished	bsaA	fragment of bacillithiol peroxidase (part 2)	1.11.1.-	pseudo	e : enzyme			16.6 : Maintain ; 16.8 : Protect ;	14563871, 14617062, 21749987, 25852656	no	2b : Function from indirect experimental evidences (e.g. phenotypes)	2019-03-25	-1	2563670	2563855	186
10294	10	Clostridium luticellarii DSM 29923	66314876	PVXP_v1_420012	fCDS	automatic/finished	bsaA	fragment of bacillithiol peroxidase (part 1)	1.11.1.-	pseudo	e : enzyme			16.6 : Maintain ; 16.8 : Protect ;	14563871, 14617062, 21749987, 25852656	no	2b : Function from indirect experimental evidences (e.g. phenotypes)	2019-03-25	-1	2563937	2564143	207
10294	10	Eubacterium limosum Eubacterium limosum 81C1	70480854	E4L76_RS01040	CDS	automatic/finished		glutathione peroxidase		no						COMMON		2019-10-03	3	219123	219671	549
10294	10	Eubacterium pyruvativorans i6	70468292	FNBF01_390130	CDS	automatic/finished	gpo	Glutathione peroxidase	1.11.1.9	no						no		2019-10-02	1	1741720	1742265	546
10294	10	Megasphaera elsdenii 14-14	70478386	AZ49_01720	CDS	automatic/finished		glutathione peroxidase		no						COMMON		2019-10-02	-3	361244	361795	552
10294	10	Megasphaera hexanoica MH	70485792	ACT01_02640	CDS	automatic/finished		glutathione peroxidase		no						COMMON		2019-10-04	2	566183	566731	549
10294	10	Pseudoramibacter alactolyticus ATCC 23263	71725870	AEQN01_70147	CDS	automatic/finished	gpxA	Glutathione peroxidase homolog		no						no		2019-11-21	2	457604	458146	543
10294	10	Pseudoramibacter fermentans Candidatus Pseudoram	71735739	PFCANDIDATE_v1_30234	CDS	automatic/finished	gpo	Glutathione peroxidase	1.11.1.9	no						no		2019-11-21	-1	263026	263571	546
10294	10	Weimeria bifida Weimeria bifida	71739298	WBCANDIDATE_v1_60331	CDS	automatic/finished	gpo	Glutathione peroxidase	1.11.1.9	no						no		2019-11-21	3	1463226	1463768	543
10296	11	Caproiciproducens galactitolivorans BS-1	70469631	SRMQ01_30040	CDS	automatic/finished	rsmG	7-methylguanosine methyltransferase (16S rRNA, nucleotide G527)	2.1.1.170	no	e : enzyme			16.2 : Construct biomass (Anabolism) ; 16.6 : Maintain ;	12001236, 17238915, 17573471, 19622680, 24509311	no	2a : Function from experimental evidences in other organisms	2019-10-02	-2	980943	981656	714
10296	11	Clostridiaceae BL-3	70414124	CLOSTRIBL3_v1_13161	CDS	automatic/finished	rsmG	7-methylguanosine methyltransferase (16S rRNA, nucleotide G527)	2.1.1.170	no	e : enzyme			16.2 : Construct biomass (Anabolism) ; 16.6 : Maintain ;	12001236, 17238915, 17573471, 19622680, 24509311	no	2a : Function from experimental evidences in other organisms	2019-09-26	-1	3120776	3121489	714
10296	11	Clostridiales BL-4	70415685	CLOSTRIBL4_v1_0757	CDS	automatic/finished	rsmG	7-methylguanosine methyltransferase (16S rRNA, nucleotide G527)	2.1.1.170	no	e : enzyme			16.2 : Construct biomass (Anabolism) ; 16.6 : Maintain ;	12001236, 17238915, 17573471, 19622680, 24509311	no	2a : Function from experimental evidences in other organisms	2019-09-26	2	761768	762478	711
10296	11	Clostridiales BL-6	70420839	CLOSTRIBL6_v1_3500	CDS	automatic/finished	rsmG	7-methylguanosine methyltransferase (16S rRNA, nucleotide G527)	2.1.1.170	no	e : enzyme			16.2 : Construct biomass (Anabolism) ; 16.6 : Maintain ;	12001236, 17238915, 17573471, 19622680, 24509311	no	2a : Function from experimental evidences in other organisms	2019-09-26	-2	3428230	3428943	714
10296	11	Clostridium kluyveri DSM 555	2842625	CKL_3919	CDS	automatic/finished	rsmG	Ribosomal RNA small subunit methyltransferase G	2.1.1.-	no						COMMON		2008-07-22	-2	3957862	3958575	714
10296	11	Clostridium luticellarii DSM 29923	66315834	PVXP_v1_960004	CDS	automatic/finished	rsmG	7-methylguanosine methyltransferase (16S rRNA, nucleotide G527)	2.1.1.170	no	e : enzyme			16.2 : Construct biomass (Anabolism) ; 16.6 : Maintain ;	12001236, 17238915, 17573471, 19622680, 24509311	no	2a : Function from experimental evidences in other organisms	2019-03-25	-1	3502742	3503455	714
10296	11	Eubacterium pyruvativorans i6	70466765	FNBF01_90011	CDS	automatic/finished	rsmG	7-methylguanosine methyltransferase (16S rRNA, nucleotide G527)	2.1.1.170	no	e : enzyme			16.2 : Construct biomass (Anabolism) ; 16.6 : Maintain ;	12001236, 17238915, 17573471, 19622680, 24509311	no	2a : Function from experimental evidences in other organisms	2019-10-02	-1	45886	46593	708
10296	11	Megasphaera elsdenii 14-14	70478633	AZ49_03010	CDS	automatic/finished		16S rRNA methyltransferase		no						COMMON		2019-10-02	1	642868	643578	711
10296	11	Megasphaera hexanoica MH	70485667	ACT01_02005	CDS	automatic/finished		16S rRNA (guanine(527)-N(7))-methyltransferase RsmG		no						COMMON		2019-10-04	3	424746	425459	714
10296	11	Ruminococcaceae bacterium CPB6	70404331	B6259_10200	CDS	automatic/finished		16S rRNA (guanine(527)-N(7))-methyltransferase RsmG		no						COMMON		2019-09-25	-2	2062698	2063408	711
10296	11	Weimeria bifida Weimeria bifida	71739731	WBCANDIDATE_v1_70175	CDS	automatic/finished	rsmG	7-methylguanosine methyltransferase (16S rRNA, nucleotide G527)	2.1.1.170	no	e : enzyme			16.2 : Construct biomass (Anabolism) ; 16.6 : Maintain ;	12001236, 17238915, 17573471, 19622680, 24509311	no	2a : Function from experimental evidences in other organisms	2019-11-21	3	1895820	1896563	744
10297	11	Caproiciproducens galactitolivorans BS-1	70468737	SRMQ01_10057	CDS	automatic/finished	ldh	L-lactate dehydrogenase	1.1.1.27	no						no		2019-10-02	3	66759	67703	945
10297	11	Clostridiales BL-4	70414989	CLOSTRIBL4_v1_0061	CDS	validated/finished	ldh	L-lactate dehydrogenase	1.1.1.27	no	e : enzyme	2 : Cytoplasmic			16621833	no	2a : Function from experimental evidences in other organisms	2019-12-07 10:15:09	-1	70153	71094	942
10297	11	Clostridiales BL-4	70416372	CLOSTRIBL4_v1_1444	CDS	validated/finished	ldh	L-lactate dehydrogenase	1.1.1.27	no	e : enzyme	2 : Cytoplasmic			11889109	no	2a : Function from experimental evidences in other organisms	2019-12-07 10:44:38	-1	1445347	1446297	951
10297	11	Clostridiales BL-4	70417133	CLOSTRIBL4_v1_2205	CDS	validated/finished	ldh	L-lactate dehydrogenase	1.1.1.27	no	e : enzyme	2 : Cytoplasmic			15007569	no	2a : Function from experimental evidences in other organisms	2019-12-07 10:59:14	-1	2202391	2203335	945
10297	11	Clostridiales BL-6	70420052	CLOSTRIBL6_v1_2713	CDS	validated/finished	ldh	L-lactate dehydrogenase	1.1.1.27	no	e : enzyme	2 : Cytoplasmic		16.10 : Respire ;	10809684, 16207915, 19383131	no	2a : Function from experimental evidences in other organisms	2019-12-09 14:07:50	1	2653597	2654550	954
10297	11	Clostridium kluyveri DSM 555	2839761	CKL_1381	CDS	automatic/finished		hypothetical protein		no						COMMON		2008-07-22	2	1418879	1419826	948
10297	11	Eubacterium pyruvativorans i6	70468614	FNBF01_520023	CDS	automatic/finished	ldh	L-lactate dehydrogenase	1.1.1.27	no						no		2019-10-02	3	2084496	2085527	1032
10297	11	Megasphaera elsdenii 14-14	70480188	AZ49_11470	CDS	automatic/finished		lactate dehydrogenase		no						COMMON		2019-10-02	-1	2401201	2402157	957
10297	11	Megasphaera hexanoica MH	70485348	ACT01_00410	CDS	automatic/finished		L-lactate dehydrogenase		no						COMMON		2019-10-04	-1	82629	83585	957
10297	11	Pseudoramibacter alactolyticus ATCC 23263	71726773	AEQN01_180010	CDS	automatic/finished	ldh	L-lactate dehydrogenase 1	1.1.1.27	no						no		2019-11-21	-1	1384153	1385106	954
10297	11	Pseudoramibacter fermentans Candidatus Pseudoram	71736767	PFCANDIDATE_v1_40826	fCDS	automatic/finished	lctE	fragment of L-lactate dehydrogenase (part 2)	1.1.1.27	pseudo	e : enzyme			16.10 : Respire ;	10809684, 16207915, 19383131	no	2a : Function from experimental evidences in other organisms	2019-11-21	-1	1343335	1343934	600
10297	11	Pseudoramibacter fermentans Candidatus Pseudoram	71736768	PFCANDIDATE_v1_40827	fCDS	automatic/finished	lctE	fragment of L-lactate dehydrogenase (part 1)	1.1.1.27	pseudo	e : enzyme			16.10 : Respire ;	10809684, 16207915, 19383131	no	2a : Function from experimental evidences in other organisms	2019-11-21	-2	1343901	1344278	378
10297	11	Pseudoramibacter fermentans Candidatus Pseudoram	71737027	PFCANDIDATE_v1_50133	CDS	validated/finished	ldh	L-lactate dehydrogenase	1.1.1.27	no	e : enzyme	2 : Cytoplasmic			10644484, 16085862, 15644899	no	2a : Function from experimental evidences in other organisms	2019-12-30 14:03:54	3	1600668	1601633	966
10297	11	Ruminococcaceae bacterium CPB6	70404262	B6259_09855	CDS	automatic/finished		L-lactate dehydrogenase		no						COMMON		2019-09-25	2	1999715	2000665	951
10297	11	Weimeria bifida Weimeria bifida	71738171	WBCANDIDATE_v1_20349	CDS	automatic/finished	ldh	L-lactate dehydrogenase 3	1.1.1.27	no						no		2019-11-21	-3	372979	373932	954
10297	11	Weimeria bifida Weimeria bifida	71738395	WBCANDIDATE_v1_20573	CDS	automatic/finished	ldh	L-lactate dehydrogenase 3	1.1.1.27	no						no		2019-11-21	-2	624647	625600	954
10297	11	Weimeria bifida Weimeria bifida	71738856	WBCANDIDATE_v1_40097	CDS	automatic/finished	ldh	L-lactate dehydrogenase	1.1.1.27	no						no		2019-11-21	-3	1044019	1044969	951
10298	6	Caproiciproducens galactitolivorans BS-1	70470936	SRMQ01_130031	CDS	automatic/finished	deoD	purine nucleoside phosphorylase	2.4.2.1	no	e : enzyme			16.11 : Scavenge (Catabolism) ;	12571059, 16511068, 21279421, 21424839	no	2a : Function from experimental evidences in other organisms	2019-10-02	-2	2337618	2338328	711
10298	6	Clostridiales BL-6	70420018	CLOSTRIBL6_v1_2679	CDS	automatic/finished	deoD	purine nucleoside phosphorylase	2.4.2.1	no	e : enzyme			16.11 : Scavenge (Catabolism) ;	12571059, 16511068, 21279421, 21424839	no	2a : Function from experimental evidences in other organisms	2019-09-26	-3	2619804	2620508	705
10298	6	Eubacterium pyruvativorans i6	70466943	FNBF01_150027	CDS	automatic/finished	deoD	Purine nucleoside phosphorylase DeoD-type	2.4.2.1	no						no		2019-10-02	1	238426	239136	711
10298	6	Megasphaera elsdenii 14-14	70479225	AZ49_06090	CDS	automatic/finished		purine nucleoside phosphorylase		no						COMMON		2019-10-02	2	1285079	1285786	708
10298	6	Megasphaera hexanoica MH	70485647	ACT01_01905	CDS	automatic/finished		purine nucleoside phosphorylase		no						COMMON		2019-10-04	-2	405440	406147	708
10298	6	Ruminococcaceae bacterium CPB6	70403471	B6259_05880	CDS	automatic/finished		purine-nucleoside phosphorylase		no						COMMON		2019-09-25	-1	1184164	1184895	732
10299	5	Clostridiaceae BL-3	70412096	CLOSTRIBL3_v1_11133	CDS	automatic/finished	lysP	lysine transporter		no	t : transporter	5 : Inner membrane protein	1.5.1.7 : Lysine, diaminopimelate ; 4.2.A.3 : The Amino Acid-Polyamine-Choline (APC) Family ; 4.S.111 : lysine ; 6.1 : Membrane ; 7.3 : Inner membrane ;	1.2 : Aspartate family ; 7.1 : Amino acids, peptides and amines ;	1315732, 7551055	no	2a : Function from experimental evidences in other organisms	2019-09-26	-2	1099186	1100658	1473
10299	5	Clostridiaceae BL-3	70412570	CLOSTRIBL3_v1_11607	CDS	automatic/finished	ytnA	putative amino acid permease		no	t : transporter			16.1 : Circulate ;	15849754, 16850406, 22720735	no	3 : Putative function from multiple computational evidences	2019-09-26	-3	1593834	1595222	1389
10299	5	Clostridiaceae BL-3	70413160	CLOSTRIBL3_v1_12197	CDS	automatic/finished	ytnA	putative amino acid permease		no	t : transporter			16.1 : Circulate ;	15849754, 16850406, 22720735	no	3 : Putative function from multiple computational evidences	2019-09-26	1	2161657	2163057	1401
10299	5	Clostridium kluyveri DSM 555	2839901	CKL_1545	CDS	automatic/finished		amino acid permease		no						COMMON		2008-07-22	2	1619852	1621309	1458
10299	5	Clostridium kluyveri DSM 555	2840683	CKL_0647	CDS	automatic/finished		amino acid permease		no						COMMON		2008-07-22	-3	633090	634325	1236
10299	5	Clostridium kluyveri DSM 555	2840684	CKL_0648	CDS	automatic/finished		hypothetical protein		no						COMMON		2008-07-22	-3	634365	634502	138
10299	5	Clostridium kluyveri DSM 555	2842309	CKL_3526	CDS	automatic/finished	aroP	AroP		no						COMMON		2008-07-22	-2	3572656	3574017	1362
10299	5	Clostridium luticellarii DSM 29923	66313225	PVXP_v1_80081	fCDS	automatic/finished	ydgF	fragment of putative amino acid permease (part 1)		pseudo	t : transporter			16.1 : Circulate ;	15849754, 16109936, 16850406	no	3 : Putative function from multiple computational evidences	2019-03-25	-1	951125	951643	519
10299	5	Clostridium luticellarii DSM 29923	66313872	PVXP_v1_160057	CDS	automatic/finished	ybxG	putative amino acid permease		no	t : transporter			16.1 : Circulate ;	15849754, 16850406	no	3 : Putative function from multiple computational evidences	2019-03-25	-2	1545829	1547226	1398
10299	5	Clostridium luticellarii DSM 29923	66314071	PVXP_v1_200044	CDS	automatic/finished	ytnA	putative amino acid permease		no	t : transporter			16.1 : Circulate ;	15849754, 16850406, 22720735	no	3 : Putative function from multiple computational evidences	2019-03-25	-2	1764268	1765794	1527
10299	5	Clostridium luticellarii DSM 29923	66315306	PVXP_v1_600001	CDS	automatic/finished	ytnA	putative amino acid permease		no	t : transporter			16.1 : Circulate ;	15849754, 16850406, 22720735	no	3 : Putative function from multiple computational evidences	2019-03-25	1	2990980	2992425	1446
10299	5	Clostridium luticellarii DSM 29923	66315330	PVXP_v1_610010	CDS	automatic/finished	lysP	lysine transporter		no	t : transporter	5 : Inner membrane protein	1.5.1.7 : Lysine, diaminopimelate ; 4.2.A.3 : The Amino Acid-Polyamine-Choline (APC) Family ; 4.S.111 : lysine ; 6.1 : Membrane ; 7.3 : Inner membrane ;	1.2 : Aspartate family ; 7.1 : Amino acids, peptides and amines ;	1315732, 7551055	no	2a : Function from experimental evidences in other organisms	2019-03-25	2	3019430	3020890	1461
10299	5	Megasphaera elsdenii 14-14	70479896	AZ49_09870	CDS	automatic/finished		gamma-aminobutyrate permease		no						COMMON		2019-10-02	3	2072742	2074193	1452
10299	5	Megasphaera elsdenii 14-14	70480067	AZ49_10805	CDS	automatic/finished		aromatic amino acid transporter		no						COMMON		2019-10-02	2	2268548	2269918	1371
10299	5	Megasphaera elsdenii 14-14	70480199	AZ49_11540	CDS	automatic/finished		D-alanine/D-serine/glycine permease		no						COMMON		2019-10-02	-1	2419156	2420565	1410
10299	5	Megasphaera hexanoica MH	70485385	ACT01_00595	CDS	automatic/finished		gamma-aminobutyrate permease		no						COMMON		2019-10-04	1	125182	126651	1470
10299	5	Megasphaera hexanoica MH	70487191	ACT01_09675	CDS	automatic/finished		aromatic amino acid transporter		no						COMMON		2019-10-04	1	2052625	2053995	1371
10299	5	Megasphaera hexanoica MH	70487491	ACT01_11180	CDS	automatic/finished		D-alanine/D-serine/glycine permease		no						COMMON		2019-10-04	-3	2351392	2352828	1437
103	14	Caproiciproducens galactitolivorans BS-1	70469846	SRMQ01_40005	CDS	automatic/finished	rplM	ribosomal protein L13		no	s : structure			16.2 : Construct biomass (Anabolism) ;	10781545, 12682299, 23504016, 22720735	no	2a : Function from experimental evidences in other organisms	2019-10-02	1	1219198	1219626	429
103	14	Clostridiaceae BL-3	70414210	CLOSTRIBL3_v1_20072	CDS	automatic/finished		LSU ribosomal protein L13p (L13Ae)		no						no		2019-09-26	3	3196494	3197078	585
103	14	Clostridiales BL-4	70415636	CLOSTRIBL4_v1_0708	CDS	automatic/finished	rplM	ribosomal protein L13		no	s : structure			16.2 : Construct biomass (Anabolism) ;	10781545, 12682299, 23504016, 22720735	no	2a : Function from experimental evidences in other organisms	2019-09-26	-3	715778	716206	429
103	14	Clostridiales BL-6	70420816	CLOSTRIBL6_v1_3477	CDS	automatic/finished	rplM	ribosomal protein L13		no	s : structure			16.2 : Construct biomass (Anabolism) ;	10781545, 12682299, 23504016, 22720735	no	2a : Function from experimental evidences in other organisms	2019-09-26	-1	3405044	3405472	429
103	14	Clostridium kluyveri DSM 555	2838908	CKL_0258	CDS	automatic/finished	rplM	50S ribosomal protein L13		no						COMMON		2008-07-22	3	232521	232955	435
103	14	Clostridium luticellarii DSM 29923	66312485	PVXP_v1_20067	CDS	automatic/finished	rplM	ribosomal protein L13		no	s : structure			16.2 : Construct biomass (Anabolism) ;	10781545, 12682299, 23504016, 22720735	no	2a : Function from experimental evidences in other organisms	2019-03-25	3	220314	220748	435
103	14	Eubacterium limosum Eubacterium limosum 81C1	70484002	E4L76_RS16815	CDS	automatic/finished	rplM	50S ribosomal protein L13		no						COMMON		2019-10-03	-3	3468432	3468869	438
103	14	Eubacterium pyruvativorans i6	70468439	FNBF01_440018	CDS	automatic/finished	rplM	ribosomal protein L13		no	s : structure			16.2 : Construct biomass (Anabolism) ;	10781545, 12682299, 23504016, 22720735	no	2a : Function from experimental evidences in other organisms	2019-10-02	2	1906154	1906582	429
103	14	Megasphaera elsdenii 14-14	70478066	AZ49_00060	CDS	automatic/finished		50S ribosomal protein L13		no						COMMON		2019-10-02	-2	16638	17078	441
103	14	Megasphaera hexanoica MH	70486748	ACT01_07455	CDS	automatic/finished		50S ribosomal protein L13		no						COMMON		2019-10-04	3	1597581	1598021	441
103	14	Pseudoramibacter alactolyticus ATCC 23263	71726797	AEQN01_190012	CDS	automatic/finished	rplM	ribosomal protein L13		no	s : structure			16.2 : Construct biomass (Anabolism) ;	10781545, 12682299, 23504016, 22720735	no	2a : Function from experimental evidences in other organisms	2019-11-21	-3	1407536	1407973	438
103	14	Pseudoramibacter fermentans Candidatus Pseudoram	71736981	PFCANDIDATE_v1_50087	CDS	automatic/finished	rplM	ribosomal protein L13		no	s : structure			16.2 : Construct biomass (Anabolism) ;	10781545, 12682299, 23504016, 22720735	no	2a : Function from experimental evidences in other organisms	2019-11-21	-3	1565120	1565557	438
103	14	Ruminococcaceae bacterium CPB6	70404309	B6259_10090	CDS	automatic/finished		50S ribosomal protein L13		no						COMMON		2019-09-25	-2	2044863	2045291	429
103	14	Weimeria bifida Weimeria bifida	71740070	WBCANDIDATE_v1_90101	CDS	automatic/finished	rplM	ribosomal protein L13		no	s : structure			16.2 : Construct biomass (Anabolism) ;	10781545, 12682299, 23504016, 22720735	no	2a : Function from experimental evidences in other organisms	2019-11-21	3	2237463	2237894	432
10300	3	Eubacterium limosum Eubacterium limosum 81C1	70481432	E4L76_RS03935	CDS	automatic/finished	gpmA	2,3-diphosphoglycerate-dependent phosphoglycerate mutase	5.4.2.11	no						COMMON		2019-10-03	2	836159	836902	744
10300	3	Pseudoramibacter alactolyticus ATCC 23263	71726768	AEQN01_180005	CDS	automatic/finished	gpmA	phosphoglyceromutase 1	5.4.2.1	no	e : enzyme	1 : Unknown	1.3.1 : Glycolysis ; 1.7.8 : Gluconeogenesis ;	6.8 : Glycolysis/gluconeogenesis ;		no	2a : Function from experimental evidences in other organisms	2019-11-21	-2	1380423	1381172	750
10300	3	Pseudoramibacter fermentans Candidatus Pseudoram	71737167	PFCANDIDATE_v1_50273	CDS	automatic/finished	gpmA	phosphoglyceromutase 1	5.4.2.1	no	e : enzyme	1 : Unknown	1.3.1 : Glycolysis ; 1.7.8 : Gluconeogenesis ;	6.8 : Glycolysis/gluconeogenesis ;		no	2a : Function from experimental evidences in other organisms	2019-11-21	2	1752041	1752793	753
10302	3	Eubacterium limosum Eubacterium limosum 81C1	70481083	E4L76_RS02190	CDS	automatic/finished		pyridoxal phosphate-dependent aminotransferase		no						COMMON		2019-10-03	3	450441	451658	1218
10302	3	Pseudoramibacter alactolyticus ATCC 23263	71725478	AEQN01_30023	CDS	automatic/finished	yfbQ	putative aminotransferase		no	e : enzyme	1 : Unknown	1 : Metabolism ;	16.1 : Circulate ; 18.1 : Enzymes of unknown specificity ;		no	3 : Putative function from multiple computational evidences	2019-11-21	2	59933	61150	1218
10302	3	Pseudoramibacter fermentans Candidatus Pseudoram	71736130	PFCANDIDATE_v1_40189	CDS	automatic/finished	yfbQ	putative aminotransferase		no	e : enzyme	1 : Unknown	1 : Metabolism ;	16.1 : Circulate ; 18.1 : Enzymes of unknown specificity ;		no	3 : Putative function from multiple computational evidences	2019-11-21	2	686315	687532	1218
10305	2	Clostridium kluyveri DSM 555	2840966	CKL_1763	CDS	automatic/finished	metE	5-methyltetrahydropteroyltriglutamate-- homocysteine S-methyltransferase	2.1.1.14	no						COMMON		2008-07-22	-3	1863432	1865720	2289
10305	2	Eubacterium limosum Eubacterium limosum 81C1	70482561	E4L76_RS09590	CDS	automatic/finished	metE	5-methyltetrahydropteroyltriglutamate-- homocysteine S-methyltransferase		no						COMMON		2019-10-03	2	1978823	1981093	2271
10306	8	Clostridiales BL-4	70415401	CLOSTRIBL4_v1_0473	CDS	automatic/finished	glf	UDP-galactopyranose mutase, FAD/NAD(P)-binding	5.4.99.9	no	e : enzyme	11 : Membrane	1.6.3.1 : O antigen ; 6.1 : Membrane ; 6.2 : Peptidoglycan (murein) ; 6.3 : Surface antigens (ECA, O antigen of LPS) ;	14.2 : Biosynthesis and degradation of murein sacculus and peptidoglycan ; 14.3 : Biosynthesis and degradation of surface polysaccharides and lipopolysaccharides ;	7517390, 7517391, 8576037	no	2a : Function from experimental evidences in other organisms	2019-09-26	-2	467754	468854	1101
10306	8	Clostridium kluyveri DSM 555	2840429	CKL_3625	CDS	automatic/finished	glf	Glf	5.4.99.9	no						COMMON		2008-07-22	3	3678924	3680045	1122
10306	8	Eubacterium pyruvativorans i6	70466787	FNBF01_90033	CDS	automatic/finished	glf	UDP-galactopyranose mutase, FAD/NAD(P)-binding	5.4.99.9	no	e : enzyme	11 : Membrane	1.6.3.1 : O antigen ; 6.1 : Membrane ; 6.2 : Peptidoglycan (murein) ; 6.3 : Surface antigens (ECA, O antigen of LPS) ;	14.2 : Biosynthesis and degradation of murein sacculus and peptidoglycan ; 14.3 : Biosynthesis and degradation of surface polysaccharides and lipopolysaccharides ;	7517390, 7517391, 8576037	no	2a : Function from experimental evidences in other organisms	2019-10-02	1	70312	71445	1134
10306	8	Megasphaera elsdenii 14-14	70479460	AZ49_07345	CDS	automatic/finished		UDP-galactopyranose mutase		no						COMMON		2019-10-02	2	1567787	1568902	1116
10306	8	Megasphaera hexanoica MH	70487050	ACT01_08970	CDS	automatic/finished		UDP-galactopyranose mutase		no						COMMON		2019-10-04	-1	1898970	1900070	1101
10306	8	Pseudoramibacter alactolyticus ATCC 23263	71726065	AEQN01_110074	CDS	automatic/finished	glf	UDP-galactopyranose mutase, FAD/NAD(P)-binding	5.4.99.9	no	e : enzyme	11 : Membrane	1.6.3.1 : O antigen ; 6.1 : Membrane ; 6.2 : Peptidoglycan (murein) ; 6.3 : Surface antigens (ECA, O antigen of LPS) ;	14.2 : Biosynthesis and degradation of murein sacculus and peptidoglycan ; 14.3 : Biosynthesis and degradation of surface polysaccharides and lipopolysaccharides ;	7517390, 7517391, 8576037	no	2a : Function from experimental evidences in other organisms	2019-11-21	-1	660436	661542	1107
10306	8	Pseudoramibacter fermentans Candidatus Pseudoram	71736802	PFCANDIDATE_v1_40861	CDS	automatic/finished	glf	UDP-galactopyranose mutase, FAD/NAD(P)-binding	5.4.99.9	no	e : enzyme	11 : Membrane	1.6.3.1 : O antigen ; 6.1 : Membrane ; 6.2 : Peptidoglycan (murein) ; 6.3 : Surface antigens (ECA, O antigen of LPS) ;	14.2 : Biosynthesis and degradation of murein sacculus and peptidoglycan ; 14.3 : Biosynthesis and degradation of surface polysaccharides and lipopolysaccharides ;	7517390, 7517391, 8576037	no	2a : Function from experimental evidences in other organisms	2019-11-21	-2	1368699	1369820	1122
10306	8	Weimeria bifida Weimeria bifida	71739615	WBCANDIDATE_v1_70059	CDS	automatic/finished	glf	UDP-galactopyranose mutase, FAD/NAD(P)-binding	5.4.99.9	no	e : enzyme	11 : Membrane	1.6.3.1 : O antigen ; 6.1 : Membrane ; 6.2 : Peptidoglycan (murein) ; 6.3 : Surface antigens (ECA, O antigen of LPS) ;	14.2 : Biosynthesis and degradation of murein sacculus and peptidoglycan ; 14.3 : Biosynthesis and degradation of surface polysaccharides and lipopolysaccharides ;	7517390, 7517391, 8576037	no	2a : Function from experimental evidences in other organisms	2019-11-21	2	1763339	1764460	1122
1030646	1	Pseudoramibacter alactolyticus ATCC 23263	71725757	AEQN01_70034	CDS	automatic/finished		protein of unknown function		no	u : unknown	1 : Unknown				no	5 : Unknown function	2019-11-21	3	344982	345062	81
1030666	1	Eubacterium pyruvativorans i6	70467257	FNBF01_210102	CDS	automatic/finished		NAD-dependent protein deacetylase, SIR2 family		no						no		2019-10-02	2	603326	604309	984
1030697	1	Megasphaera elsdenii 14-14	70479431	AZ49_07180	CDS	automatic/finished		Fe-S osidoreductase		no						COMMON		2019-10-02	3	1531110	1531988	879
10307	3	Caproiciproducens galactitolivorans BS-1	70471098	SRMQ01_170024	CDS	automatic/finished		Oleate hydratase	4.2.1.53	no						no		2019-10-02	-3	2487818	2489593	1776
10307	3	Clostridium luticellarii DSM 29923	66314853	PVXP_v1_410024	CDS	automatic/finished		Oleate hydratase	4.2.1.53	no						no		2019-03-25	-2	2546419	2548275	1857
10307	3	Eubacterium limosum Eubacterium limosum 81C1	70481992	E4L76_RS06735	CDS	automatic/finished		oleate hydratase	4.2.1.53	no						COMMON		2019-10-03	3	1404864	1406591	1728
10308	5	Clostridiaceae BL-3	70413004	CLOSTRIBL3_v1_12041	CDS	automatic/finished	sugE	multidrug efflux system protein		no	t : transporter	5 : Inner membrane protein	4.2.A.7 : The Drug/Metabolite Transporter (DMT) Superfamily ; 5.6.2 : Detoxification (xenobiotic metabolism) ; 6.1 : Membrane ; 7.3 : Inner membrane ;	7 : Transport and binding proteins ; 15.5 : Detoxification ;	11948170, 8096175, 9677290	no	2a : Function from experimental evidences in other organisms	2019-09-26	3	2008602	2008922	321
10308	5	Clostridiaceae BL-3	70413443	CLOSTRIBL3_v1_12480	CDS	automatic/finished	yvaE	putative metabolite-efflux transporter		no	t : transporter			16.1 : Circulate ;	11948170, 15849754, 16850406, 19549332	no	3 : Putative function from multiple computational evidences	2019-09-26	-1	2460995	2461318	324
10308	5	Clostridiales BL-6	70419301	CLOSTRIBL6_v1_1962	CDS	automatic/finished	sugE	multidrug efflux system protein		no	t : transporter	5 : Inner membrane protein	4.2.A.7 : The Drug/Metabolite Transporter (DMT) Superfamily ; 5.6.2 : Detoxification (xenobiotic metabolism) ; 6.1 : Membrane ; 7.3 : Inner membrane ;	7 : Transport and binding proteins ; 15.5 : Detoxification ;	11948170, 8096175, 9677290	no	2a : Function from experimental evidences in other organisms	2019-09-26	1	1973890	1974237	348
10308	5	Clostridium kluyveri DSM 555	2841509	CKL_2463	CDS	automatic/finished	sugE	SugE		no						COMMON		2008-07-22	-1	2545676	2545996	321
10308	5	Pseudoramibacter fermentans Candidatus Pseudoram	71737681	PFCANDIDATE_v1_240001	CDS	automatic/finished	ebrB	small toxic metabolite efflux transporter subunit		no	t : transporter			16.1 : Circulate ;	10735876, 15849754, 16750162, 16850406, 18024586, 22720735	no	2a : Function from experimental evidences in other organisms	2019-11-21	3	2262864	2263187	324
10308	5	Weimeria bifida Weimeria bifida	71738901	WBCANDIDATE_v1_40142	CDS	automatic/finished	psmB	sodium-proton two component antiporter subunit		no	t : transporter			16.1 : Circulate ;	11160890, 22978536	no	2a : Function from experimental evidences in other organisms	2019-11-21	-1	1093776	1094075	300
10309	8	Clostridiaceae BL-3	70412722	CLOSTRIBL3_v1_11759	CDS	automatic/finished		Nitroreductase		no						no		2019-09-26	-3	1743762	1744361	600
10309	8	Clostridium kluyveri DSM 555	2839457	CKL_1025	CDS	automatic/finished		oxidoreductase		no						COMMON		2008-07-22	3	1044801	1045400	600
10309	8	Clostridium luticellarii DSM 29923	66314018	PVXP_v1_190038	CDS	automatic/finished		Nitroreductase family protein		no						no		2019-03-25	-3	1702860	1703459	600
10309	8	Eubacterium limosum Eubacterium limosum 81C1	70480898	E4L76_RS01260	CDS	automatic/finished		nitroreductase family protein		no						COMMON		2019-10-03	-1	268802	269401	600
10309	8	Megasphaera elsdenii 14-14	70479119	AZ49_05515	CDS	automatic/finished		nitroreductase		no						COMMON		2019-10-02	-2	1186365	1186961	597
10309	8	Megasphaera hexanoica MH	70486936	ACT01_08395	CDS	automatic/finished		nitroreductase		no						COMMON		2019-10-04	-3	1801768	1802367	600
10309	8	Pseudoramibacter alactolyticus ATCC 23263	71725781	AEQN01_70058	CDS	automatic/finished		Nitroreductase domain-containing protein		no						no		2019-11-21	2	366191	366760	570
10309	8	Pseudoramibacter fermentans Candidatus Pseudoram	71737576	PFCANDIDATE_v1_140001	CDS	automatic/finished		Nitroreductase family protein		no						no		2019-11-21	2	2151203	2151514	312
1030925	1	Pseudoramibacter alactolyticus ATCC 23263	71727585	AEQN01_330029	CDS	automatic/finished		Zinc ABC transporter, periplasmic-binding protein ZnuA		no						no		2019-11-21	3	2203113	2204138	1026
1030978	1	Pseudoramibacter alactolyticus ATCC 23263	71727197	AEQN01_230138	CDS	automatic/finished		conserved protein of unknown function		no	u : unknown	1 : Unknown				no	4 : Unknown function but conserved in other organisms	2019-11-21	2	1786706	1787533	828
10310	1	Caproiciproducens galactitolivorans BS-1	70468927	SRMQ01_10247	CDS	automatic/finished	aguA	Putative agmatine deiminase	3.5.3.12	no						no	3 : Putative function from multiple computational evidences	2019-10-02	1	273664	274791	1128
1031005	1	Eubacterium limosum Eubacterium limosum 81C1	70482492	E4L76_RS09245	CDS	automatic/finished		4Fe-4S dicluster domain-containing protein		no						COMMON		2019-10-03	-3	1915857	1916603	747
1031013	1	Pseudoramibacter alactolyticus ATCC 23263	71726291	AEQN01_160009	CDS	automatic/finished		conserved protein of unknown function		no	u : unknown	1 : Unknown				no	4 : Unknown function but conserved in other organisms	2019-11-21	-2	909888	910568	681
1031014	1	Pseudoramibacter alactolyticus ATCC 23263	71726290	AEQN01_160008	CDS	automatic/finished		AMP-binding enzyme		no						no		2019-11-21	-1	908404	909873	1470
1031015	1	Pseudoramibacter alactolyticus ATCC 23263	71726289	AEQN01_160007	CDS	automatic/finished		Acetyltransferase, GNAT family		no						no		2019-11-21	-3	907937	908407	471
10313	14	Caproiciproducens galactitolivorans BS-1	70469068	SRMQ01_10388	CDS	automatic/finished		conserved protein of unknown function		no	u : unknown	1 : Unknown				no	4 : Unknown function but conserved in other organisms	2019-10-02	-2	409650	411008	1359
10313	14	Clostridiaceae BL-3	70413092	CLOSTRIBL3_v1_12129	CDS	automatic/finished		conserved protein of unknown function		no	u : unknown	1 : Unknown				no	4 : Unknown function but conserved in other organisms	2019-09-26	1	2097235	2098593	1359
10313	14	Clostridiales BL-4	70416385	CLOSTRIBL4_v1_1457	CDS	automatic/finished		conserved protein of unknown function		no	u : unknown	1 : Unknown				no	4 : Unknown function but conserved in other organisms	2019-09-26	-2	1456560	1457918	1359
10313	14	Clostridiales BL-6	70419588	CLOSTRIBL6_v1_2249	CDS	automatic/finished		conserved protein of unknown function		no	u : unknown	1 : Unknown				no	4 : Unknown function but conserved in other organisms	2019-09-26	3	2252949	2254307	1359
10313	14	Clostridium kluyveri DSM 555	2840724	CKL_0775	CDS	automatic/finished		hypothetical protein		no						COMMON		2008-07-22	-1	768002	769360	1359
10313	14	Clostridium luticellarii DSM 29923	66315114	PVXP_v1_500022	CDS	automatic/finished		conserved protein of unknown function		no	u : unknown	1 : Unknown				no	4 : Unknown function but conserved in other organisms	2019-03-25	2	2795279	2796637	1359
10313	14	Eubacterium limosum Eubacterium limosum 81C1	70481823	E4L76_RS05890	CDS	automatic/finished		PFL family protein		no						COMMON		2019-10-03	-2	1226842	1228200	1359
10313	14	Eubacterium pyruvativorans i6	70466926	FNBF01_150010	CDS	automatic/finished		conserved protein of unknown function		no	u : unknown	1 : Unknown				no	4 : Unknown function but conserved in other organisms	2019-10-02	2	219128	220525	1398
10313	14	Megasphaera elsdenii 14-14	70479487	AZ49_07480	CDS	automatic/finished		hypothetical protein		no						COMMON		2019-10-02	2	1605215	1606573	1359
10313	14	Megasphaera hexanoica MH	70487219	ACT01_09815	CDS	automatic/finished		hypothetical protein		no						COMMON		2019-10-04	-3	2079460	2080818	1359
10313	14	Pseudoramibacter alactolyticus ATCC 23263	71725826	AEQN01_70103	CDS	automatic/finished		conserved protein of unknown function		no	u : unknown	1 : Unknown				no	4 : Unknown function but conserved in other organisms	2019-11-21	-2	410508	411866	1359
10313	14	Pseudoramibacter fermentans Candidatus Pseudoram	71736679	PFCANDIDATE_v1_40738	CDS	automatic/finished		conserved protein of unknown function		no	u : unknown	1 : Unknown				no	4 : Unknown function but conserved in other organisms	2019-11-21	3	1248015	1249373	1359
10313	14	Ruminococcaceae bacterium CPB6	70402986	B6259_03445	CDS	automatic/finished		PFL family protein		no						COMMON		2019-09-25	-3	705119	706477	1359
10313	14	Weimeria bifida Weimeria bifida	71738213	WBCANDIDATE_v1_20391	CDS	automatic/finished		conserved protein of unknown function		no	u : unknown	1 : Unknown				no	4 : Unknown function but conserved in other organisms	2019-11-21	-1	427452	428816	1365
10314	14	Caproiciproducens galactitolivorans BS-1	70469049	SRMQ01_10369	CDS	automatic/finished	fhs	Formate--tetrahydrofolate ligase	6.3.4.3	no						no		2019-10-02	1	392134	393801	1668
10314	14	Clostridiaceae BL-3	70414412	CLOSTRIBL3_v1_20274	CDS	automatic/finished	fhs	Formate--tetrahydrofolate ligase	6.3.4.3	no						no		2019-09-26	1	3403711	3405387	1677
10314	14	Clostridiales BL-4	70415504	CLOSTRIBL4_v1_0576	CDS	automatic/finished	fhs	Formate--tetrahydrofolate ligase 2	6.3.4.3	no						no		2019-09-26	2	574496	576160	1665
10314	14	Clostridiales BL-4	70416312	CLOSTRIBL4_v1_1384	CDS	automatic/finished	fhs	Formate--tetrahydrofolate ligase	6.3.4.3	no						no		2019-09-26	2	1381763	1383430	1668
10314	14	Clostridiales BL-6	70418576	CLOSTRIBL6_v1_1237	CDS	automatic/finished	fhs	Formate--tetrahydrofolate ligase	6.3.4.3	no						no		2019-09-26	3	1278600	1280276	1677
10314	14	Clostridiales BL-6	70419327	CLOSTRIBL6_v1_1988	CDS	automatic/finished	fhs	Formate--tetrahydrofolate ligase	6.3.4.3	no						no		2019-09-26	-3	2001471	2003138	1668
10314	14	Clostridium kluyveri DSM 555	2839021	CKL_0440	CDS	automatic/finished	fhs	Formate--tetrahydrofolate ligase	6.3.4.3	no						COMMON		2008-07-22	2	413480	415156	1677
10314	14	Clostridium luticellarii DSM 29923	66312415	PVXP_v1_10152	CDS	automatic/finished	fhs	Formate--tetrahydrofolate ligase	6.3.4.3	no						no		2019-03-25	-2	162283	163959	1677
10314	14	Eubacterium limosum Eubacterium limosum 81C1	70484282	E4L76_RS18215	CDS	automatic/finished		formate--tetrahydrofolate ligase	6.3.4.3	no						COMMON		2019-10-03	-2	3790486	3792165	1680
10314	14	Eubacterium pyruvativorans i6	70467420	FNBF01_260083	CDS	automatic/finished	fhs	Formate--tetrahydrofolate ligase 2	6.3.4.3	no						no		2019-10-02	-3	775208	776884	1677
10314	14	Megasphaera elsdenii 14-14	70479580	AZ49_08005	CDS	automatic/finished		formate--tetrahydrofolate ligase		no						COMMON		2019-10-02	3	1723191	1724870	1680
10314	14	Megasphaera hexanoica MH	70485363	ACT01_00485	CDS	automatic/finished		formate--tetrahydrofolate ligase		no						COMMON		2019-10-04	-1	98814	100493	1680
10314	14	Pseudoramibacter alactolyticus ATCC 23263	71725735	AEQN01_70012	CDS	automatic/finished	fhs	Formate--tetrahydrofolate ligase	6.3.4.3	no						no		2019-11-21	3	326310	327995	1686
10314	14	Pseudoramibacter fermentans Candidatus Pseudoram	71736341	PFCANDIDATE_v1_40400	CDS	automatic/finished	fhs	Formate--tetrahydrofolate ligase 2	6.3.4.3	no						no		2019-11-21	3	895902	897575	1674
10314	14	Ruminococcaceae bacterium CPB6	70402996	B6259_03495	CDS	automatic/finished		formate--tetrahydrofolate ligase		no						COMMON		2019-09-25	3	716091	717758	1668
10314	14	Weimeria bifida Weimeria bifida	71738112	WBCANDIDATE_v1_20290	CDS	automatic/finished	fhs	Formate--tetrahydrofolate ligase	6.3.4.3	no						no		2019-11-21	-1	315708	317378	1671
10316	3	Caproiciproducens galactitolivorans BS-1	70470250	SRMQ01_60059	CDS	automatic/finished	mdxM	bifunctional beta-phosphoglucomutase / glucose-1-phosphate phosphodismutase	5.4.2.6, 2.7.1.41	no	e : enzyme			16.11 : Scavenge (Catabolism) ;	4275311, 11081794, 15996095	no	2a : Function from experimental evidences in other organisms	2019-10-02	-2	1626924	1627577	654
10316	3	Pseudoramibacter fermentans Candidatus Pseudoram	71737599	PFCANDIDATE_v1_160004	CDS	automatic/finished	mdxM	bifunctional beta-phosphoglucomutase / glucose-1-phosphate phosphodismutase	5.4.2.6, 2.7.1.41	no	e : enzyme			16.11 : Scavenge (Catabolism) ;	4275311, 11081794, 15996095	no	2a : Function from experimental evidences in other organisms	2019-11-21	1	2175874	2176545	672
10316	3	Ruminococcaceae bacterium CPB6	70402365	B6259_00335	CDS	automatic/finished		beta-phosphoglucomutase		no						COMMON		2019-09-25	3	80418	81053	636
10316	3	Ruminococcaceae bacterium CPB6	70402707	B6259_02045	CDS	automatic/finished		beta-phosphoglucomutase		no						COMMON		2019-09-25	2	430205	430903	699
10317	1	Pseudoramibacter fermentans Candidatus Pseudoram	71737597	PFCANDIDATE_v1_160002	CDS	automatic/finished	mdxK	maltose phosphorylase	2.4.1.8	no	e : enzyme			16.11 : Scavenge (Catabolism) ;	16707683, 28527120	no	2a : Function from experimental evidences in other organisms	2019-11-21	3	2172570	2174828	2259
10318	4	Clostridiaceae BL-3	70414438	CLOSTRIBL3_v1_20300	CDS	automatic/finished	cstA	carbon starvation-induced membrane protein		no	ph : phenotype			16.8 : Protect ;	15849754, 16850406, 1848300, 17320232, 19682248	no	2a : Function from experimental evidences in other organisms	2019-09-26	-1	3435083	3436867	1785
10318	4	Clostridiaceae BL-3	70414439	CLOSTRIBL3_v1_20301	CDS	automatic/finished	cstA	carbon starvation-induced membrane protein		no	ph : phenotype			16.8 : Protect ;	15849754, 16850406, 1848300, 17320232, 19682248	no	2a : Function from experimental evidences in other organisms	2019-09-26	-3	3437118	3438908	1791
10318	4	Clostridium luticellarii DSM 29923	66312387	PVXP_v1_10124	CDS	automatic/finished	cstA	carbon starvation-induced membrane protein		no	ph : phenotype			16.8 : Protect ;	15849754, 16850406, 1848300, 17320232, 19682248	no	2a : Function from experimental evidences in other organisms	2019-03-25	3	126621	128411	1791
10318	4	Clostridium luticellarii DSM 29923	66312388	PVXP_v1_10125	CDS	automatic/finished	cstA	carbon starvation-induced membrane protein		no	ph : phenotype			16.8 : Protect ;	15849754, 16850406, 1848300, 17320232, 19682248	no	2a : Function from experimental evidences in other organisms	2019-03-25	2	128666	130456	1791
10318	4	Clostridium luticellarii DSM 29923	66312389	PVXP_v1_10126	CDS	automatic/finished	cstA	carbon starvation-induced membrane protein		no	ph : phenotype			16.8 : Protect ;	15849754, 16850406, 1848300, 17320232, 19682248	no	2a : Function from experimental evidences in other organisms	2019-03-25	1	130678	132462	1785
10318	4	Megasphaera elsdenii 14-14	70478789	AZ49_03815	CDS	automatic/finished		carbon starvation protein CstA		no						COMMON		2019-10-02	-3	824180	826057	1878
10318	4	Megasphaera elsdenii 14-14	70478790	AZ49_03820	CDS	automatic/finished		carbon starvation protein CstA		no						COMMON		2019-10-02	-3	826490	828367	1878
10318	4	Megasphaera hexanoica MH	70487922	ACT01_13355	CDS	automatic/finished		carbon starvation protein CstA		no						COMMON		2019-10-04	2	2781638	2783527	1890
10319	8	Caproiciproducens galactitolivorans BS-1	70470630	SRMQ01_90066	CDS	automatic/finished		Quercetin dioxygenase-like cupin family protein		no						no		2019-10-02	-2	2029050	2029496	447
10319	8	Clostridiaceae BL-3	70413472	CLOSTRIBL3_v1_12509	CDS	automatic/finished		Carboxymuconolactone decarboxylase family protein		no						no		2019-09-26	2	2485607	2485981	375
10319	8	Clostridium kluyveri DSM 555	2840152	CKL_2503	CDS	automatic/finished		decarboxylase		no						COMMON		2008-07-22	2	2581475	2581843	369
10319	8	Clostridium luticellarii DSM 29923	66313212	PVXP_v1_80068	CDS	automatic/finished		Carboxymuconolactone decarboxylase family protein		no						no		2019-03-25	3	942150	942524	375
10319	8	Eubacterium limosum Eubacterium limosum 81C1	70482049	E4L76_RS07020	CDS	automatic/finished		cupin domain-containing protein		no						COMMON		2019-10-03	2	1461218	1461625	408
10319	8	Eubacterium limosum Eubacterium limosum 81C1	70484689	E4L76_RS20250	CDS	automatic/finished		carboxymuconolactone decarboxylase		no						COMMON		2019-10-03	2	4236362	4236745	384
10319	8	Megasphaera elsdenii 14-14	70478050	AZ49AM_2322	CDS	automatic/finished		Carboxymuconolactone decarboxylase family protein		no						UNIQUE_AMIGA		2019-10-02	-1	2464087	2464530	444
10319	8	Megasphaera elsdenii 14-14	70478053	AZ49AM_2331	CDS	automatic/finished		Carboxymuconolactone decarboxylase		no						UNIQUE_AMIGA		2019-10-02	-2	2471100	2471543	444
10319	8	Megasphaera elsdenii 14-14	70480249	AZ49_11800	CDS	automatic/finished		cupin		no						COMMON		2019-10-02	-3	2464514	2464933	420
10319	8	Megasphaera elsdenii 14-14	70480255	AZ49_11840	CDS	automatic/finished		cupin		no						COMMON		2019-10-02	-1	2471527	2471946	420
10319	8	Megasphaera hexanoica MH	70487172	ACT01_09580	CDS	automatic/finished		carboxymuconolactone decarboxylase		no						COMMON		2019-10-04	-3	2027095	2027460	366
10319	8	Megasphaera hexanoica MH	70487173	ACT01_09585	CDS	automatic/finished		cupin		no						COMMON		2019-10-04	-2	2027531	2027950	420
10319	8	Pseudoramibacter alactolyticus ATCC 23263	71727633	AEQN01_330077	CDS	automatic/finished		Cupin domain protein		no						no		2019-11-21	2	2249162	2249917	756
10320	2	Clostridiales BL-6	70418596	CLOSTRIBL6_v1_1257	CDS	automatic/finished	yghZ	aldo-keto reductase		no	e : enzyme	1 : Unknown	1 : Metabolism ;	16.11 : Scavenge (Catabolism) ; 18.1 : Enzymes of unknown specificity ;	12583903	no	2a : Function from experimental evidences in other organisms	2019-09-26	1	1293661	1294656	996
10320	2	Weimeria bifida Weimeria bifida	71738445	WBCANDIDATE_v1_20623	CDS	automatic/finished	yghZ	aldo-keto reductase		no	e : enzyme	1 : Unknown	1 : Metabolism ;	16.11 : Scavenge (Catabolism) ; 18.1 : Enzymes of unknown specificity ;	12583903	no	2a : Function from experimental evidences in other organisms	2019-11-21	2	681269	682267	999
10321	2	Clostridiaceae BL-3	70411996	CLOSTRIBL3_v1_11033	CDS	automatic/finished	mntH	Divalent metal cation transporter MntH		no						no		2019-09-26	-2	987568	989421	1854
10321	2	Clostridium luticellarii DSM 29923	66313436	PVXP_v1_110007	CDS	automatic/finished	mntH	Divalent metal cation transporter MntH		no						no		2019-03-25	3	1134177	1136030	1854
10324	3	Clostridiaceae BL-3	70412917	CLOSTRIBL3_v1_11954	CDS	automatic/finished	yoeC	putative integrase/recombinase YoeC		no						no	3 : Putative function from multiple computational evidences	2019-09-26	-2	1912906	1913466	561
10324	3	Clostridiales BL-6	70420645	CLOSTRIBL6_v1_3306	CDS	automatic/finished	yoeC	putative integrase/recombinase YoeC		no						no	3 : Putative function from multiple computational evidences	2019-09-26	3	3228435	3228995	561
10324	3	Pseudoramibacter fermentans Candidatus Pseudoram	71737494	PFCANDIDATE_v1_70003	CDS	automatic/finished		Site-specific integrase		no						no		2019-11-21	2	2076350	2076937	588
10324	3	Pseudoramibacter fermentans Candidatus Pseudoram	71737553	PFCANDIDATE_v1_130001	CDS	automatic/finished		protein of unknown function		no	u : unknown	1 : Unknown				no	5 : Unknown function	2019-11-21	-2	2132301	2132708	408
10327	2	Eubacterium pyruvativorans i6	70468102	FNBF01_370111	CDS	automatic/finished		conserved protein of unknown function		no	u : unknown	1 : Unknown				no	4 : Unknown function but conserved in other organisms	2019-10-02	-2	1524450	1524650	201
10327	2	Pseudoramibacter alactolyticus ATCC 23263	71726222	AEQN01_140065	CDS	automatic/finished		conserved protein of unknown function		no	u : unknown	1 : Unknown				no	4 : Unknown function but conserved in other organisms	2019-11-21	-1	837772	838038	267
10328	9	Caproiciproducens galactitolivorans BS-1	70470533	SRMQ01_80092	CDS	automatic/finished		YigZ family protein		no						no		2019-10-02	-2	1928931	1929551	621
10328	9	Clostridiaceae BL-3	70413234	CLOSTRIBL3_v1_12271	CDS	automatic/finished	yigZ	IMPACT family member YigZ		no						no		2019-09-26	-3	2235663	2236307	645
10328	9	Clostridiales BL-4	70416434	CLOSTRIBL4_v1_1506	CDS	automatic/finished		YigZ family protein		no						no		2019-09-26	1	1509013	1509669	657
10328	9	Clostridiales BL-6	70419185	CLOSTRIBL6_v1_1846	CDS	automatic/finished		YigZ family protein		no						no		2019-09-26	-2	1842538	1843170	633
10328	9	Clostridium kluyveri DSM 555	2842020	CKL_3149	CDS	automatic/finished		hypothetical protein		no						COMMON		2008-07-22	-1	3209651	3210331	681
10328	9	Clostridium luticellarii DSM 29923	66314566	PVXP_v1_330008	CDS	automatic/finished	yigZ	IMPACT family member YigZ		no						no		2019-03-25	2	2274278	2274922	645
10328	9	Megasphaera elsdenii 14-14	70480065	AZ49_10790	CDS	automatic/finished		hypothetical protein		no						COMMON		2019-10-02	3	2266347	2266982	636
10328	9	Megasphaera hexanoica MH	70486771	ACT01_07570	CDS	automatic/finished		hypothetical protein		no						COMMON		2019-10-04	-3	1621972	1622610	639
10328	9	Ruminococcaceae bacterium CPB6	70402769	B6259_02355	CDS	automatic/finished		hypothetical protein		no						COMMON		2019-09-25	2	484679	485329	651
1033	8	Clostridiaceae BL-3	70413781	CLOSTRIBL3_v1_12818	CDS	automatic/finished	recD2	ATP-dependent RecD-like DNA helicase	3.6.4.12	no						no		2019-09-26	-1	2787284	2789521	2238
1033	8	Clostridium kluyveri DSM 555	2842424	CKL_3670	CDS	automatic/finished		exodeoxyribonuclease		no						COMMON		2008-07-22	-1	3711413	3713665	2253
1033	8	Clostridium luticellarii DSM 29923	66313110	PVXP_v1_70058	CDS	automatic/finished	recD	ATP-dependent RecD-like DNA helicase	3.6.4.12	no						no		2019-03-25	-1	841439	843676	2238
1033	8	Eubacterium limosum Eubacterium limosum 81C1	70481110	E4L76_RS02325	CDS	automatic/finished		ATP-dependent RecD-like DNA helicase		no						COMMON		2019-10-03	1	480331	482541	2211
1033	8	Eubacterium pyruvativorans i6	70468479	FNBF01_450008	CDS	automatic/finished	recD2	ATP-dependent RecD-like DNA helicase	3.6.4.12	no						no		2019-10-02	2	1948010	1950229	2220
1033	8	Pseudoramibacter alactolyticus ATCC 23263	71725645	AEQN01_50111	CDS	automatic/finished	recD2	ATP-dependent RecD-like DNA helicase	3.6.4.12	no						no		2019-11-21	2	219380	221701	2322
1033	8	Pseudoramibacter fermentans Candidatus Pseudoram	71736913	PFCANDIDATE_v1_50019	CDS	automatic/finished		Exodeoxyribonuclease V alpha chain	3.1.11.5	no						no		2019-11-21	-1	1492081	1494291	2211
1033	8	Weimeria bifida Weimeria bifida	71739604	WBCANDIDATE_v1_70048	CDS	automatic/finished		Exodeoxyribonuclease V alpha chain	3.1.11.5	no						no		2019-11-21	1	1752406	1754676	2271
10332	1	Megasphaera hexanoica MH	70486177	ACT01_04570	CDS	automatic/finished		nicotinamide mononucleotide transporter		no						COMMON		2019-10-04	1	987310	988029	720
10334	13	Caproiciproducens galactitolivorans BS-1	70470924	SRMQ01_130019	CDS	automatic/finished	exoA	apurinic/apyrimidinic endonuclease	3.1.11.2	no	e : enzyme			16.6 : Maintain ; 16.8 : Protect ;	10540738, 16237020, 18203828, 21441501, 24244006, 24914186, 30726292	no	2a : Function from experimental evidences in other organisms	2019-10-02	-2	2325453	2326205	753
10334	13	Clostridiaceae BL-3	70411448	CLOSTRIBL3_v1_10485	CDS	automatic/finished	exoA	Exodeoxyribonuclease	3.1.11.2	no						no		2019-09-26	-2	507079	507840	762
10334	13	Clostridiales BL-4	70416988	CLOSTRIBL4_v1_2060	CDS	automatic/finished	exoA	apurinic/apyrimidinic endonuclease	3.1.11.2	no	e : enzyme			16.6 : Maintain ; 16.8 : Protect ;	10540738, 16237020, 18203828, 21441501, 24244006, 24914186, 30726292	no	2a : Function from experimental evidences in other organisms	2019-09-26	-1	2075827	2076579	753
10334	13	Clostridiales BL-6	70420015	CLOSTRIBL6_v1_2676	CDS	automatic/finished	exoA	apurinic/apyrimidinic endonuclease	3.1.11.2	no	e : enzyme			16.6 : Maintain ; 16.8 : Protect ;	10540738, 16237020, 18203828, 21441501, 24244006, 24914186, 30726292	no	2a : Function from experimental evidences in other organisms	2019-09-26	-2	2617105	2617854	750
10334	13	Clostridium luticellarii DSM 29923	66312632	PVXP_v1_30052	CDS	automatic/finished	exoA	Exodeoxyribonuclease	3.1.11.2	no						no		2019-03-25	1	355909	356673	765
10334	13	Eubacterium limosum Eubacterium limosum 81C1	70484978	E4L76_RS21705	CDS	automatic/finished	xth	exodeoxyribonuclease III	3.1.11.2	no						COMMON		2019-10-03	-1	4580519	4581283	765
10334	13	Eubacterium pyruvativorans i6	70467564	FNBF01_290072	CDS	automatic/finished	exoA	apurinic/apyrimidinic endonuclease	3.1.11.2	no	e : enzyme			16.6 : Maintain ; 16.8 : Protect ;	10540738, 16237020, 18203828, 21441501, 24244006, 24914186, 30726292	no	2a : Function from experimental evidences in other organisms	2019-10-02	1	937420	938172	753
10334	13	Megasphaera elsdenii 14-14	70479484	AZ49_07465	CDS	automatic/finished		exodeoxyribonuclease III		no						COMMON		2019-10-02	-3	1602116	1602871	756
10334	13	Megasphaera hexanoica MH	70487222	ACT01_09830	CDS	automatic/finished		exodeoxyribonuclease III		no						COMMON		2019-10-04	1	2082997	2083749	753
10334	13	Pseudoramibacter alactolyticus ATCC 23263	71727308	AEQN01_260019	CDS	automatic/finished	exoA	Exodeoxyribonuclease	3.1.11.2	no						no		2019-11-21	-1	1907842	1908606	765
10334	13	Pseudoramibacter fermentans Candidatus Pseudoram	71737261	PFCANDIDATE_v1_50367	CDS	automatic/finished	exoA	Exodeoxyribonuclease	3.1.11.2	no						no		2019-11-21	1	1849375	1850139	765
10334	13	Ruminococcaceae bacterium CPB6	70403384	B6259_05445	CDS	automatic/finished		exodeoxyribonuclease III		no						COMMON		2019-09-25	3	1089879	1090619	741
10334	13	Weimeria bifida Weimeria bifida	71739835	WBCANDIDATE_v1_70279	CDS	automatic/finished	exoA	apurinic/apyrimidinic endonuclease	3.1.11.2	no	e : enzyme			16.6 : Maintain ; 16.8 : Protect ;	10540738, 16237020, 18203828, 21441501, 24244006, 24914186, 30726292	no	2a : Function from experimental evidences in other organisms	2019-11-21	-1	2000343	2001101	759
10336	2	Clostridiales BL-6	70417543	CLOSTRIBL6_v1_0204	CDS	automatic/finished	yxjH	putative methyl-tetrahydrofolate methyltransferase (biofilm formation)		no	e : enzyme			16.11 : Scavenge (Catabolism) ;	12456320, 14563871, 17098890, 17114254	no	3 : Putative function from multiple computational evidences	2019-09-26	-1	225131	226261	1131
10336	2	Clostridium kluyveri DSM 555	2841302	CKL_2184	CDS	automatic/finished		methionine synthase-related protein		no						COMMON		2008-07-22	-2	2223727	2224863	1137
10336	2	Clostridium kluyveri DSM 555	2841303	CKL_2185	CDS	automatic/finished		methionine synthase-related protein		no						COMMON		2008-07-22	-2	2225026	2226144	1119
10338	2	Eubacterium limosum Eubacterium limosum 81C1	70483849	E4L76_RS16035	CDS	automatic/finished		potassium transporter Kup		no						COMMON		2019-10-03	2	3313319	3315319	2001
10338	2	Pseudoramibacter fermentans Candidatus Pseudoram	71737661	PFCANDIDATE_v1_220008	CDS	automatic/finished	kup	putative potassium transport system protein kup 2		no						no	3 : Putative function from multiple computational evidences	2019-11-21	2	2243714	2245750	2037
1034	1	Clostridium luticellarii DSM 29923	66315585	PVXP_v1_770003	CDS	automatic/finished	prpB	2-methylisocitrate lyase	4.1.3.30	no	e : enzyme	2 : Cytoplasmic	1.1.2.3 : Propionate degradation ; 7.1 : Cytoplasm ;	6 : Energy metabolism ;	11422389, 12473114, 9325432	no	2a : Function from experimental evidences in other organisms	2019-03-25	-3	3279111	3279977	867
10340	2	Caproiciproducens galactitolivorans BS-1	70471101	SRMQ01_170027	CDS	automatic/finished	tdk	Thymidine kinase	2.7.1.21	no						no		2019-10-02	3	2491305	2491889	585
10340	2	Eubacterium pyruvativorans i6	70467215	FNBF01_210060	CDS	automatic/finished	tdk	thymidine kinase/deoxyuridine kinase	2.7.1.21	no	e : enzyme	1 : Unknown	1.7.33.3 : Salvage pathways of pyrimidine deoxyribonucleotides ;	2.2 : Nucleotide and nucleoside interconversions ;	14114853, 14114854, 2060797, 7773397	no	2a : Function from experimental evidences in other organisms	2019-10-02	1	553453	554091	639
1034193	4	Caproiciproducens galactitolivorans BS-1	70469567	SRMQ01_20377	CDS	automatic/finished		putative Nitrite reductase (NAD(P)H) subunit	1.7.1.4	no						no	3 : Putative function from multiple computational evidences	2019-10-02	3	913404	914642	1239
1034193	4	Eubacterium limosum Eubacterium limosum 81C1	70484179	E4L76_RS17700	CDS	automatic/finished		NAD(P)/FAD-dependent oxidoreductase		no						COMMON		2019-10-03	-2	3653941	3655179	1239
1034193	4	Pseudoramibacter alactolyticus ATCC 23263	71725542	AEQN01_50008	CDS	automatic/finished		putative Nitrite reductase (NAD(P)H) subunit	1.7.1.4	no						no	3 : Putative function from multiple computational evidences	2019-11-21	1	119662	120912	1251
1034193	4	Pseudoramibacter fermentans Candidatus Pseudoram	71737107	PFCANDIDATE_v1_50213	CDS	automatic/finished		putative Nitrite reductase (NAD(P)H) subunit	1.7.1.4	no						no	3 : Putative function from multiple computational evidences	2019-11-21	-1	1693216	1694451	1236
10342	10	Caproiciproducens galactitolivorans BS-1	70470136	SRMQ01_50096	CDS	automatic/finished	tig	prolyl isomerase (trigger factor)	5.2.1.8	no	e : enzyme			16.6 : Maintain ;	9748346, 12224648, 16156784, 17021213	no	2a : Function from experimental evidences in other organisms	2019-10-02	-2	1500120	1501421	1302
10342	10	Clostridiaceae BL-3	70413398	CLOSTRIBL3_v1_12435	CDS	automatic/finished	tig	prolyl isomerase (trigger factor)	5.2.1.8	no	e : enzyme			16.6 : Maintain ;	9748346, 12224648, 16156784, 17021213	no	2a : Function from experimental evidences in other organisms	2019-09-26	-3	2415489	2416787	1299
10342	10	Clostridiales BL-4	70416856	CLOSTRIBL4_v1_1928	CDS	automatic/finished	tig	prolyl isomerase (trigger factor)	5.2.1.8	no	e : enzyme			16.6 : Maintain ;	9748346, 12224648, 16156784, 17021213	no	2a : Function from experimental evidences in other organisms	2019-09-26	2	1935404	1936798	1395
10342	10	Clostridiales BL-6	70418922	CLOSTRIBL6_v1_1583	CDS	automatic/finished	tig	prolyl isomerase (trigger factor)	5.2.1.8	no	e : enzyme			16.6 : Maintain ;	9748346, 12224648, 16156784, 17021213	no	2a : Function from experimental evidences in other organisms	2019-09-26	2	1604282	1605637	1356
10342	10	Clostridium kluyveri DSM 555	2842176	CKL_3352	CDS	automatic/finished	tig	Trigger factor	5.2.1.8	no						COMMON		2008-07-22	-1	3404093	3405385	1293
10342	10	Clostridium luticellarii DSM 29923	66313153	PVXP_v1_80009	CDS	automatic/finished	tig	prolyl isomerase (trigger factor)	5.2.1.8	no	e : enzyme			16.6 : Maintain ;	9748346, 12224648, 16156784, 17021213	no	2a : Function from experimental evidences in other organisms	2019-03-25	-2	884536	885849	1314
10342	10	Megasphaera elsdenii 14-14	70479258	AZ49_06260	CDS	automatic/finished		trigger factor		no						COMMON		2019-10-02	2	1320320	1321663	1344
10342	10	Megasphaera hexanoica MH	70485319	ACT01_00265	CDS	automatic/finished		trigger factor		no						COMMON		2019-10-04	-3	49513	50871	1359
10342	10	Ruminococcaceae bacterium CPB6	70403311	B6259_05080	CDS	automatic/finished		trigger factor		no						COMMON		2019-09-25	3	1018560	1019957	1398
10342	10	Weimeria bifida Weimeria bifida	71739504	WBCANDIDATE_v1_60537	CDS	automatic/finished	tig	prolyl isomerase (trigger factor)	5.2.1.8	no	e : enzyme			16.6 : Maintain ;	9748346, 12224648, 16156784, 17021213	no	2a : Function from experimental evidences in other organisms	2019-11-21	-3	1666144	1667502	1359
1034328	1	Weimeria bifida Weimeria bifida	71738590	WBCANDIDATE_v1_20768	CDS	automatic/finished		AbrB/MazE/SpoVT family DNA-binding domain-containing protein		no						no		2019-11-21	3	805218	805478	261
10344	6	Caproiciproducens galactitolivorans BS-1	70468763	SRMQ01_10083	CDS	automatic/finished		Hemolysin III family protein		no						no		2019-10-02	3	93441	94136	696
10344	6	Clostridiaceae BL-3	70413211	CLOSTRIBL3_v1_12248	CDS	automatic/finished	yplQ	putative membrane hydrolase		no	e : enzyme			16.8 : Protect ;	15849754, 16585774, 16850406, 19763274	no	3 : Putative function from multiple computational evidences	2019-09-26	-2	2211106	2211756	651
10344	6	Clostridiales BL-6	70419378	CLOSTRIBL6_v1_2039	CDS	automatic/finished		putative membrane hydrolase		no				16.8 : Protect ;		no	3 : Putative function from multiple computational evidences	2019-09-26	-3	2050917	2051645	729
10344	6	Clostridium kluyveri DSM 555	2841995	CKL_3123	CDS	automatic/finished		hemolysin III-related protein		no						COMMON		2008-07-22	-2	3184114	3184761	648
10344	6	Clostridium luticellarii DSM 29923	66314590	PVXP_v1_330032	CDS	automatic/finished	yplQ	putative membrane hydrolase		no	e : enzyme			16.8 : Protect ;	15849754, 16585774, 16850406, 19763274	no	3 : Putative function from multiple computational evidences	2019-03-25	1	2297593	2298243	651
10344	6	Eubacterium limosum Eubacterium limosum 81C1	70480685	E4L76_RS00195	CDS	automatic/finished		hemolysin III family protein		no						COMMON		2019-10-03	3	46401	47057	657
10346	3	Caproiciproducens galactitolivorans BS-1	70469691	SRMQ01_30100	CDS	automatic/finished	efpG	involved in 5-aminopentanol modification of EF-P		no	ph : phenotype				15995210, 22333191, 29615499	no	2a : Function from experimental evidences in other organisms	2019-10-02	-2	1045461	1046012	552
10346	3	Clostridiales BL-4	70415845	CLOSTRIBL4_v1_0917	CDS	automatic/finished	efpG	involved in 5-aminopentanol modification of EF-P		no	ph : phenotype				15995210, 22333191, 29615499	no	2a : Function from experimental evidences in other organisms	2019-09-26	2	929642	930199	558
10346	3	Ruminococcaceae bacterium CPB6	70402759	B6259_02305	CDS	automatic/finished		TIGR01440 family protein		no						COMMON		2019-09-25	3	475299	475859	561
10347	14	Caproiciproducens galactitolivorans BS-1	70468895	SRMQ01_10215	CDS	automatic/finished	cdaA	diadenylate cyclase	2.7.7.85	no	e : enzyme			16.3 : Control ; 16.6 : Maintain ; 16.13 : Shape ;	19901023, 21566650, 23192352, 25605729, 25616256, 26240071, 28420751	no	2a : Function from experimental evidences in other organisms	2019-10-02	3	239775	240659	885
10347	14	Clostridiaceae BL-3	70414221	CLOSTRIBL3_v1_20083	CDS	automatic/finished	cdaA	diadenylate cyclase	2.7.7.85	no	e : enzyme			16.3 : Control ; 16.6 : Maintain ; 16.13 : Shape ;	19901023, 21566650, 23192352, 25605729, 25616256, 26240071, 28420751	no	2a : Function from experimental evidences in other organisms	2019-09-26	3	3206562	3207413	852
10347	14	Clostridiales BL-4	70417213	CLOSTRIBL4_v1_2285	CDS	automatic/finished	cdaA	diadenylate cyclase	2.7.7.85	no	e : enzyme			16.3 : Control ; 16.6 : Maintain ; 16.13 : Shape ;	19901023, 21566650, 23192352, 25605729, 25616256, 26240071, 28420751	no	2a : Function from experimental evidences in other organisms	2019-09-26	-3	2287436	2288323	888
10347	14	Clostridiales BL-6	70419604	CLOSTRIBL6_v1_2265	CDS	automatic/finished	cdaA	Cyclic di-AMP synthase CdaA	2.7.7.85	no						no		2019-09-26	-2	2270578	2271471	894
10347	14	Clostridium kluyveri DSM 555	2838931	CKL_0313	CDS	automatic/finished		hypothetical protein		no						COMMON		2008-07-22	3	279201	280052	852
10347	14	Clostridium luticellarii DSM 29923	66312498	PVXP_v1_20080	CDS	automatic/finished	cdaA	diadenylate cyclase	2.7.7.85	no	e : enzyme			16.3 : Control ; 16.6 : Maintain ; 16.13 : Shape ;	19901023, 21566650, 23192352, 25605729, 25616256, 26240071, 28420751	no	2a : Function from experimental evidences in other organisms	2019-03-25	2	231500	232348	849
10347	14	Eubacterium limosum Eubacterium limosum 81C1	70480669	E4L76_RS00115	CDS	automatic/finished		TIGR00159 family protein		no						COMMON		2019-10-03	3	25881	26759	879
10347	14	Eubacterium pyruvativorans i6	70468487	FNBF01_450016	CDS	automatic/finished	cdaA	diadenylate cyclase	2.7.7.85	no	e : enzyme			16.3 : Control ; 16.6 : Maintain ; 16.13 : Shape ;	19901023, 21566650, 23192352, 25605729, 25616256, 26240071, 28420751	no	2a : Function from experimental evidences in other organisms	2019-10-02	2	1959332	1960213	882
10347	14	Megasphaera elsdenii 14-14	70479001	AZ49_04915	CDS	automatic/finished		hypothetical protein		no						COMMON		2019-10-02	3	1050525	1051337	813
10347	14	Megasphaera hexanoica MH	70485493	ACT01_01135	CDS	automatic/finished		hypothetical protein		no						COMMON		2019-10-04	-2	224705	225529	825
10347	14	Pseudoramibacter alactolyticus ATCC 23263	71725709	AEQN01_60039	CDS	automatic/finished	cdaA	diadenylate cyclase	2.7.7.85	no	e : enzyme			16.3 : Control ; 16.6 : Maintain ; 16.13 : Shape ;	19901023, 21566650, 23192352, 25605729, 25616256, 26240071, 28420751	no	2a : Function from experimental evidences in other organisms	2019-11-21	2	292571	293437	867
10347	14	Pseudoramibacter fermentans Candidatus Pseudoram	71736402	PFCANDIDATE_v1_40461	CDS	automatic/finished	dacA	Diadenylate cyclase	2.7.7.85	no						no		2019-11-21	1	958804	959739	936
10347	14	Ruminococcaceae bacterium CPB6	70403783	B6259_07450	CDS	automatic/finished		TIGR00159 family protein		no						COMMON		2019-09-25	-2	1511808	1512683	876
10347	14	Weimeria bifida Weimeria bifida	71739609	WBCANDIDATE_v1_70053	CDS	automatic/finished	cdaA	diadenylate cyclase	2.7.7.85	no	e : enzyme			16.3 : Control ; 16.6 : Maintain ; 16.13 : Shape ;	19901023, 21566650, 23192352, 25605729, 25616256, 26240071, 28420751	no	2a : Function from experimental evidences in other organisms	2019-11-21	1	1757209	1758084	876
1034941	1	Caproiciproducens galactitolivorans BS-1	70469723	SRMQ01_30132	CDS	automatic/finished		Transcriptional regulator		no						no		2019-10-02	-2	1077480	1078538	1059
1034972	1	Eubacterium pyruvativorans i6	70468613	FNBF01_520022	CDS	automatic/finished		Putative flippase GtrA (Transmembrane translocase of bactoprenol-linked glucose)		no						no	3 : Putative function from multiple computational evidences	2019-10-02	2	2083868	2084320	453
1035091	2	Eubacterium pyruvativorans i6	70466740	FNBF01_70002	CDS	automatic/finished		putative AAA domain-containing protein, AbiEii toxin, Type IV TA system		no						no	3 : Putative function from multiple computational evidences	2019-10-02	1	14863	16302	1440
1035091	2	Weimeria bifida Weimeria bifida	71739925	WBCANDIDATE_v1_80020	CDS	automatic/finished		ATP-binding protein		no						no		2019-11-21	3	2078295	2079722	1428
10351	12	Caproiciproducens galactitolivorans BS-1	70470226	SRMQ01_60035	CDS	automatic/finished	trmG	persulfide ATP pyrophosphatase involved in tRNA modification	2.8.1.4	no	e : enzyme			16.2 : Construct biomass (Anabolism) ;	10939241, 14757766, 16343540, 22773787, 24705700, 28287455	no	2a : Function from experimental evidences in other organisms	2019-10-02	-1	1597243	1598439	1197
10351	12	Clostridiaceae BL-3	70413045	CLOSTRIBL3_v1_12082	CDS	automatic/finished	trmG	persulfide ATP pyrophosphatase involved in tRNA modification	2.8.1.4	no	e : enzyme			16.2 : Construct biomass (Anabolism) ;	10939241, 14757766, 16343540, 22773787, 24705700, 28287455	no	2a : Function from experimental evidences in other organisms	2019-09-26	-2	2053459	2054601	1143
10351	12	Clostridiales BL-4	70415439	CLOSTRIBL4_v1_0511	CDS	automatic/finished	trmG	persulfide ATP pyrophosphatase involved in tRNA modification	2.8.1.4	no	e : enzyme			16.2 : Construct biomass (Anabolism) ;	10939241, 14757766, 16343540, 22773787, 24705700, 28287455	no	2a : Function from experimental evidences in other organisms	2019-09-26	2	511223	512395	1173
10351	12	Clostridiales BL-6	70420203	CLOSTRIBL6_v1_2864	CDS	automatic/finished	trmG	persulfide ATP pyrophosphatase involved in tRNA modification	2.8.1.4	no	e : enzyme			16.2 : Construct biomass (Anabolism) ;	10939241, 14757766, 16343540, 22773787, 24705700, 28287455	no	2a : Function from experimental evidences in other organisms	2019-09-26	2	2812985	2814172	1188
10351	12	Clostridium kluyveri DSM 555	2839289	CKL_0817	CDS	automatic/finished	thiI	Probable tRNA sulfurtransferase	2.8.1.4	no						COMMON		2008-07-22	1	812695	813840	1146
10351	12	Clostridium luticellarii DSM 29923	66315246	PVXP_v1_560018	CDS	automatic/finished	trmG	persulfide ATP pyrophosphatase involved in tRNA modification	2.8.1.4	no	e : enzyme			16.2 : Construct biomass (Anabolism) ;	10939241, 14757766, 16343540, 22773787, 24705700, 28287455	no	2a : Function from experimental evidences in other organisms	2019-03-25	2	2926154	2927296	1143
10351	12	Eubacterium limosum Eubacterium limosum 81C1	70481564	E4L76_RS04595	CDS	automatic/finished	thiI	tRNA 4-thiouridine(8) synthase ThiI		no						COMMON		2019-10-03	2	981605	982762	1158
10351	12	Eubacterium pyruvativorans i6	70467336	FNBF01_250001	CDS	automatic/finished	thiI	putative tRNA sulfurtransferase	2.8.1.4	no						no	3 : Putative function from multiple computational evidences	2019-10-02	-2	688761	689972	1212
10351	12	Pseudoramibacter alactolyticus ATCC 23263	71726210	AEQN01_140053	CDS	automatic/finished	thiI	putative tRNA sulfurtransferase	2.8.1.4	no						no	3 : Putative function from multiple computational evidences	2019-11-21	-3	827858	829045	1188
10351	12	Pseudoramibacter fermentans Candidatus Pseudoram	71736731	PFCANDIDATE_v1_40790	CDS	automatic/finished	thiI	putative tRNA sulfurtransferase	2.8.1.4	no						no	3 : Putative function from multiple computational evidences	2019-11-21	-1	1301698	1302870	1173
10351	12	Ruminococcaceae bacterium CPB6	70404124	B6259_09165	CDS	automatic/finished		tRNA 4-thiouridine(8) synthase ThiI		no						COMMON		2019-09-25	-2	1853589	1854761	1173
10351	12	Weimeria bifida Weimeria bifida	71739002	WBCANDIDATE_v1_60035	CDS	automatic/finished	trmG	persulfide ATP pyrophosphatase involved in tRNA modification	2.8.1.4	no	e : enzyme			16.2 : Construct biomass (Anabolism) ;	10939241, 14757766, 16343540, 22773787, 24705700, 28287455	no	2a : Function from experimental evidences in other organisms	2019-11-21	-1	1162476	1163651	1176
10352	4	Clostridiaceae BL-3	70411935	CLOSTRIBL3_v1_10972	CDS	automatic/finished		Asparagine synthetase (glutamine-hydrolyzing)	6.3.5.4	no						no		2019-09-26	-3	926037	927626	1590
10352	4	Clostridium kluyveri DSM 555	2840117	CKL_2310	CDS	automatic/finished	asnB	asparagine synthetase B	6.3.5.4	no						COMMON		2008-07-22	3	2361732	2363321	1590
10352	4	Clostridium luticellarii DSM 29923	66313464	PVXP_v1_110035	CDS	automatic/finished	asnB	Asparagine synthetase B	6.3.5.4	no						no		2019-03-25	3	1168251	1169840	1590
10352	4	Weimeria bifida Weimeria bifida	71739086	WBCANDIDATE_v1_60119	CDS	automatic/finished		Asparagine synthetase (glutamine-hydrolyzing)	6.3.5.4	no						no		2019-11-21	-1	1251303	1252901	1599
1035366	1	Eubacterium pyruvativorans i6	70466741	FNBF01_70003	CDS	automatic/finished		conserved protein of unknown function		no	u : unknown	1 : Unknown				no	4 : Unknown function but conserved in other organisms	2019-10-02	2	16292	16984	693
10354	14	Caproiciproducens galactitolivorans BS-1	70469769	SRMQ01_30178	CDS	automatic/finished		Anaerobic ribonucleoside-triphosphate reductase-activating protein	1.97.1.-	no						no		2019-10-02	3	1146285	1146788	504
10354	14	Clostridiaceae BL-3	70413866	CLOSTRIBL3_v1_12903	CDS	automatic/finished		Anaerobic ribonucleoside-triphosphate reductase-activating protein	1.97.1.-	no						no		2019-09-26	-1	2875715	2876227	513
10354	14	Clostridiales BL-4	70415555	CLOSTRIBL4_v1_0627	CDS	automatic/finished		Anaerobic ribonucleoside-triphosphate reductase-activating protein	1.97.1.-	no						no		2019-09-26	-1	636400	636918	519
10354	14	Clostridiales BL-4	70416602	CLOSTRIBL4_v1_1674	CDS	automatic/finished	nrdG	Anaerobic ribonucleoside-triphosphate reductase-activating protein	1.97.1.-	no						no		2019-09-26	-1	1691221	1691748	528
10354	14	Clostridiales BL-6	70417377	CLOSTRIBL6_v1_0038	CDS	automatic/finished		Anaerobic ribonucleoside-triphosphate reductase-activating protein	1.97.1.-	no						no		2019-09-26	-3	38466	38966	501
10354	14	Clostridium kluyveri DSM 555	2842491	CKL_3756	CDS	automatic/finished	nrdG	hypothetical protein		no						COMMON		2008-07-22	-2	3809299	3809823	525
10354	14	Clostridium luticellarii DSM 29923	66315286	PVXP_v1_590003	CDS	automatic/finished	pflA	Anaerobic ribonucleoside-triphosphate reductase-activating protein	1.97.1.-	no						no		2019-03-25	-1	2972051	2972563	513
10354	14	Eubacterium limosum Eubacterium limosum 81C1	70483563	E4L76_RS14605	CDS	automatic/finished	nrdG	anaerobic ribonucleoside-triphosphate reductase activating protein		no						COMMON		2019-10-03	3	2980755	2981219	465
10354	14	Eubacterium pyruvativorans i6	70467201	FNBF01_210046	CDS	automatic/finished		Anaerobic ribonucleoside-triphosphate reductase-activating protein	1.97.1.-	no						no		2019-10-02	2	537011	537538	528
10354	14	Megasphaera elsdenii 14-14	70478091	AZ49_00205	CDS	automatic/finished		ribonucleoside-triphosphate reductase activating protein		no						COMMON		2019-10-02	-2	47205	47711	507
10354	14	Megasphaera hexanoica MH	70485879	ACT01_03075	CDS	automatic/finished		ribonucleoside-triphosphate reductase activating protein		no						COMMON		2019-10-04	3	666657	667211	555
10354	14	Pseudoramibacter alactolyticus ATCC 23263	71726000	AEQN01_110009	CDS	automatic/finished	nrdG	anaerobic ribonucleotide reductase activating protein		no	e : enzyme	1 : Unknown	1.7.33 : Nucleotide and nucleoside conversions ; 2.3.3 : Posttranslational modification ; 3.1.3.3 : Inhibition / activation of enzymes ;	2.2 : Nucleotide and nucleoside interconversions ; 11.2 : Protein modification and repair ; 12.3 : Protein interactions ;	10821845, 20002653, 7852304	no	2a : Function from experimental evidences in other organisms	2019-11-21	-1	593959	594501	543
10354	14	Pseudoramibacter fermentans Candidatus Pseudoram	71735851	PFCANDIDATE_v1_30346	CDS	automatic/finished	nrdG	Anaerobic ribonucleoside-triphosphate reductase-activating protein	1.97.1.-	no						no		2019-11-21	3	384435	384968	534
10354	14	Ruminococcaceae bacterium CPB6	70402343	B6259_00225	CDS	automatic/finished		anaerobic ribonucleoside-triphosphate reductase activating protein		no						COMMON		2019-09-25	-3	52343	52867	525
10354	14	Weimeria bifida Weimeria bifida	71740077	WBCANDIDATE_v1_90108	CDS	automatic/finished	nrdG	anaerobic ribonucleotide reductase activating protein		no	e : enzyme	1 : Unknown	1.7.33 : Nucleotide and nucleoside conversions ; 2.3.3 : Posttranslational modification ; 3.1.3.3 : Inhibition / activation of enzymes ;	2.2 : Nucleotide and nucleoside interconversions ; 11.2 : Protein modification and repair ; 12.3 : Protein interactions ;	10821845, 20002653, 7852304	no	2a : Function from experimental evidences in other organisms	2019-11-21	1	2245123	2245692	570
10356	3	Eubacterium pyruvativorans i6	70468247	FNBF01_390085	CDS	automatic/finished	pepD	Dipeptidase	3.4.-.-	no						no		2019-10-02	1	1689319	1690926	1608
10356	3	Pseudoramibacter fermentans Candidatus Pseudoram	71736936	PFCANDIDATE_v1_50042	CDS	automatic/finished	pepD	Dipeptidase	3.4.-.-	no						no		2019-11-21	1	1521046	1522533	1488
10356	3	Weimeria bifida Weimeria bifida	71738860	WBCANDIDATE_v1_40101	CDS	automatic/finished	pepD	Dipeptidase	3.4.-.-	no						no		2019-11-21	1	1048345	1049976	1632
1035600	1	Weimeria bifida Weimeria bifida	71738830	WBCANDIDATE_v1_40071	CDS	automatic/finished		ABC transporter permease		no						no		2019-11-21	-2	1016948	1017931	984
1035602	1	Weimeria bifida Weimeria bifida	71738829	WBCANDIDATE_v1_40070	CDS	automatic/finished		Sugar ABC transporter ATP-binding protein		no						no		2019-11-21	-2	1015424	1016926	1503
1035603	1	Weimeria bifida Weimeria bifida	71738828	WBCANDIDATE_v1_40069	CDS	automatic/finished		Ribose ABC transport system, permease protein RbsC (TC 3.A.1.2.1)		no						no		2019-11-21	-2	1014440	1015411	972
1035871	1	Clostridiales BL-6	70419924	CLOSTRIBL6_v1_2585	CDS	automatic/finished		TetR/AcrR family transcriptional regulator		no						no		2019-09-26	-1	2527541	2528167	627
10359	6	Clostridiaceae BL-3	70411235	CLOSTRIBL3_v1_10272	CDS	automatic/finished	mtrA	methylthioribose permease		no	t : transporter			16.1 : Circulate ;	12022921, 15849754, 16850406, 17114254, 18632116	no	2a : Function from experimental evidences in other organisms	2019-09-26	3	285969	287396	1428
10359	6	Clostridiaceae BL-3	70411236	CLOSTRIBL3_v1_10273	CDS	automatic/finished	bcaP	branched-chain amino acid transporter or methylthioribose-degradation metabolite exporter		no	t : transporter			16.1 : Circulate ;	15849754, 16621821, 16850406, 21097623, 25645558	no	2a : Function from experimental evidences in other organisms	2019-09-26	1	287821	289221	1401
10359	6	Clostridiaceae BL-3	70412021	CLOSTRIBL3_v1_11058	CDS	automatic/finished	yhdG	Uncharacterized amino acid permease YhdG		no						no		2019-09-26	2	1017797	1019197	1401
10359	6	Clostridiaceae BL-3	70412518	CLOSTRIBL3_v1_11555	CDS	automatic/finished	bcaP	branched-chain amino acid transporter or methylthioribose-degradation metabolite exporter		no	t : transporter			16.1 : Circulate ;	15849754, 16621821, 16850406, 21097623, 25645558	no	2a : Function from experimental evidences in other organisms	2019-09-26	-1	1534496	1535905	1410
10359	6	Clostridiaceae BL-3	70414829	CLOSTRIBL3_v1_40051	CDS	automatic/finished	yhdG	Uncharacterized amino acid permease YhdG		no						no		2019-09-26	3	3826491	3827900	1410
10359	6	Clostridium kluyveri DSM 555	2839502	CKL_1079	CDS	automatic/finished		permease		no						COMMON		2008-07-22	3	1109271	1110659	1389
10359	6	Clostridium kluyveri DSM 555	2840712	CKL_0739	CDS	automatic/finished		permease		no						COMMON		2008-07-22	-3	731580	732968	1389
10359	6	Clostridium luticellarii DSM 29923	66315117	PVXP_v1_510002	CDS	automatic/finished	bcaP	branched-chain amino acid transporter or methylthioribose-degradation metabolite exporter		no	t : transporter			16.1 : Circulate ;	15849754, 16621821, 16850406, 21097623, 25645558	no	2a : Function from experimental evidences in other organisms	2019-03-25	2	2798471	2799880	1410
10359	6	Clostridium luticellarii DSM 29923	66315645	PVXP_v1_810008	CDS	automatic/finished	yhdG	Uncharacterized amino acid permease YhdG		no						no		2019-03-25	2	3339815	3341221	1407
10359	6	Megasphaera elsdenii 14-14	70478542	AZ49_02535	CDS	automatic/finished		amino acid permease		no						COMMON		2019-10-02	2	533630	535012	1383
10359	6	Megasphaera elsdenii 14-14	70478753	AZ49_03630	CDS	automatic/finished		amino acid permease		no						COMMON		2019-10-02	3	777981	779459	1479
10359	6	Megasphaera elsdenii 14-14	70479590	AZ49_08055	CDS	automatic/finished		amino acid permease		no						COMMON		2019-10-02	3	1734171	1735556	1386
10359	6	Megasphaera elsdenii 14-14	70480271	AZ49_11920	CDS	automatic/finished		amino acid permease		no						COMMON		2019-10-02	-3	2488829	2490316	1488
10359	6	Megasphaera hexanoica MH	70487460	ACT01_11025	CDS	automatic/finished		amino acid permease		no						COMMON		2019-10-04	-2	2317793	2319184	1392
10359	6	Pseudoramibacter fermentans Candidatus Pseudoram	71737652	PFCANDIDATE_v1_210003	CDS	automatic/finished	bcaP	branched-chain amino acid transporter or methylthioribose-degradation metabolite exporter		no	t : transporter			16.1 : Circulate ;	15849754, 16621821, 16850406, 21097623, 25645558	no	2a : Function from experimental evidences in other organisms	2019-11-21	2	2231393	2232820	1428
1036	14	Caproiciproducens galactitolivorans BS-1	70469557	SRMQ01_20367	CDS	automatic/finished	pncB	Nicotinate phosphoribosyltransferase	6.3.4.21	no						no		2019-10-02	2	900044	901516	1473
1036	14	Clostridiaceae BL-3	70412228	CLOSTRIBL3_v1_11265	CDS	automatic/finished	pncB	Nicotinate phosphoribosyltransferase	6.3.4.21	no						no		2019-09-26	1	1231273	1232754	1482
1036	14	Clostridiales BL-4	70415869	CLOSTRIBL4_v1_0941	CDS	automatic/finished	pncB	Nicotinate phosphoribosyltransferase	6.3.4.21	no						no		2019-09-26	-2	959118	960572	1455
1036	14	Clostridiales BL-6	70418234	CLOSTRIBL6_v1_0895	CDS	automatic/finished	pncB	Nicotinate phosphoribosyltransferase	6.3.4.21	no						no		2019-09-26	3	928260	929723	1464
1036	14	Clostridium kluyveri DSM 555	2840831	CKL_1467	CDS	automatic/finished		nicotinate phosphoribosyltransferase	2.4.2.11	no						COMMON		2008-07-22	-3	1509897	1511378	1482
1036	14	Clostridium luticellarii DSM 29923	66314549	PVXP_v1_320018	CDS	automatic/finished	pncB	Nicotinate phosphoribosyltransferase	6.3.4.21	no						no		2019-03-25	-2	2256373	2257854	1482
1036	14	Eubacterium limosum Eubacterium limosum 81C1	70484121	E4L76_RS17410	CDS	automatic/finished		nicotinate phosphoribosyltransferase	6.3.4.21	no						COMMON		2019-10-03	-2	3583291	3584724	1434
1036	14	Eubacterium pyruvativorans i6	70467871	FNBF01_350006	CDS	automatic/finished	pncB	Nicotinate phosphoribosyltransferase	6.3.4.21	no						no		2019-10-02	-2	1281009	1282457	1449
1036	14	Megasphaera elsdenii 14-14	70479280	AZ49_06375	CDS	automatic/finished		nicotinate phosphoribosyltransferase		no						COMMON		2019-10-02	2	1341167	1342618	1452
1036	14	Megasphaera hexanoica MH	70487479	ACT01_11120	CDS	automatic/finished		nicotinate phosphoribosyltransferase		no						COMMON		2019-10-04	-2	2337680	2339131	1452
1036	14	Pseudoramibacter alactolyticus ATCC 23263	71726850	AEQN01_210012	CDS	automatic/finished	pncB	Nicotinate phosphoribosyltransferase	6.3.4.21	no						no		2019-11-21	-1	1457851	1459302	1452
1036	14	Pseudoramibacter fermentans Candidatus Pseudoram	71735905	PFCANDIDATE_v1_30400	CDS	automatic/finished	pncB	Nicotinate phosphoribosyltransferase	6.3.4.21	no						no		2019-11-21	1	448735	450240	1506
1036	14	Ruminococcaceae bacterium CPB6	70403891	B6259_07995	CDS	automatic/finished		nicotinate phosphoribosyltransferase		no						COMMON		2019-09-25	1	1629544	1630986	1443
1036	14	Weimeria bifida Weimeria bifida	71738072	WBCANDIDATE_v1_20250	CDS	automatic/finished	pncB	Nicotinate phosphoribosyltransferase	6.3.4.21	no						no		2019-11-21	-2	287408	288868	1461
10360	10	Clostridiaceae BL-3	70413217	CLOSTRIBL3_v1_12254	CDS	automatic/finished	dtd	gly-tRNA(Ala) deacylase / D-Tyr-tRNATyr deacylase	3.1.-.-	no	e : enzyme			16.6 : Maintain ;	15292242, 15525705, 16844682, 18700836, 28362257	no	2a : Function from experimental evidences in other organisms	2019-09-26	-2	2218399	2218848	450
10360	10	Clostridium kluyveri DSM 555	2842001	CKL_3130	CDS	automatic/finished	dtd	D-tyrosyl-tRNA(Tyr) deacylase	3.1.-.-	no						COMMON		2008-07-22	-1	3192293	3192742	450
10360	10	Clostridium luticellarii DSM 29923	66314584	PVXP_v1_330026	CDS	automatic/finished	dtd	gly-tRNA(Ala) deacylase / D-Tyr-tRNATyr deacylase	3.1.-.-	no	e : enzyme			16.6 : Maintain ;	15292242, 15525705, 16844682, 18700836, 28362257	no	2a : Function from experimental evidences in other organisms	2019-03-25	2	2290601	2291050	450
10360	10	Eubacterium limosum Eubacterium limosum 81C1	70483456	E4L76_RS14070	CDS	automatic/finished		D-tyrosyl-tRNA(Tyr) deacylase	3.1.1.96	no						COMMON		2019-10-03	-1	2876642	2877094	453
10360	10	Eubacterium pyruvativorans i6	70467966	FNBF01_360050	CDS	automatic/finished	dtd	D-tyr-tRNA(Tyr) deacylase	3.1.-.-	no	e : enzyme	2 : Cytoplasmic	2.2.3 : RNA modification ; 5.6.2 : Detoxification (xenobiotic metabolism) ; 7.1 : Cytoplasm ;	9.4 : RNA processing ; 10.3 : tRNA and rRNA base modification ; 15.5 : Detoxification ;	10383414, 10918062, 11568181	no	2a : Function from experimental evidences in other organisms	2019-10-02	1	1369459	1369908	450
10360	10	Megasphaera elsdenii 14-14	70479400	AZ49_06990	CDS	automatic/finished		D-tyrosyl-tRNA(Tyr) deacylase		no						COMMON		2019-10-02	1	1491271	1491720	450
10360	10	Megasphaera hexanoica MH	70485372	ACT01_00530	CDS	automatic/finished		D-tyrosyl-tRNA(Tyr) deacylase		no						COMMON		2019-10-04	-1	109212	109661	450
10360	10	Pseudoramibacter alactolyticus ATCC 23263	71725805	AEQN01_70082	CDS	automatic/finished	dtd	gly-tRNA(Ala) deacylase / D-Tyr-tRNATyr deacylase	3.1.-.-	no	e : enzyme			16.6 : Maintain ;	15292242, 15525705, 16844682, 18700836, 28362257	no	2a : Function from experimental evidences in other organisms	2019-11-21	3	391911	392363	453
10360	10	Pseudoramibacter fermentans Candidatus Pseudoram	71736500	PFCANDIDATE_v1_40559	CDS	automatic/finished	dtd	gly-tRNA(Ala) deacylase / D-Tyr-tRNATyr deacylase	3.1.-.-	no	e : enzyme			16.6 : Maintain ;	15292242, 15525705, 16844682, 18700836, 28362257	no	2a : Function from experimental evidences in other organisms	2019-11-21	3	1066629	1067081	453
10360	10	Weimeria bifida Weimeria bifida	71739005	WBCANDIDATE_v1_60038	CDS	automatic/finished	dtd	gly-tRNA(Ala) deacylase / D-Tyr-tRNATyr deacylase	3.1.-.-	no	e : enzyme			16.6 : Maintain ;	15292242, 15525705, 16844682, 18700836, 28362257	no	2a : Function from experimental evidences in other organisms	2019-11-21	-3	1165822	1166271	450
1036112	1	Clostridium kluyveri DSM 555	2840162	CKL_2588	CDS	automatic/finished		hypothetical protein		no						UNIQUE_BANK		2008-07-22	3	2666487	2667197	711
10362	12	Caproiciproducens galactitolivorans BS-1	70470542	SRMQ01_80101	CDS	automatic/finished		putative nucleic acid binding protein		no						no	3 : Putative function from multiple computational evidences	2019-10-02	-3	1938614	1938811	198
10362	12	Clostridiaceae BL-3	70414114	CLOSTRIBL3_v1_13151	CDS	automatic/finished	yyzM	putative nucleic acid binding protein		no	f : factor				21348639, 22333191, 27435445	no	3 : Putative function from multiple computational evidences	2019-09-26	-3	3113880	3114089	210
10362	12	Clostridiales BL-4	70416425	CLOSTRIBL4_v1_1497	CDS	automatic/finished		putative nucleic acid binding protein		no						no	3 : Putative function from multiple computational evidences	2019-09-26	2	1500890	1501087	198
10362	12	Clostridiales BL-6	70419193	CLOSTRIBL6_v1_1854	CDS	automatic/finished		conserved protein of unknown function		no	u : unknown	1 : Unknown				no	4 : Unknown function but conserved in other organisms	2019-09-26	-1	1851335	1851532	198
10362	12	Clostridium kluyveri DSM 555	2842619	CKL_3911	CDS	automatic/finished		hypothetical protein		no						COMMON		2008-07-22	-2	3949876	3950085	210
10362	12	Clostridium luticellarii DSM 29923	66316045	PVXP_v1_1230004	CDS	automatic/finished	yyzM	putative nucleic acid binding protein		no	f : factor				21348639, 22333191, 27435445	no	3 : Putative function from multiple computational evidences	2019-03-25	1	3688912	3689121	210
10362	12	Eubacterium limosum Eubacterium limosum 81C1	70484603	E4L76_RS19820	CDS	automatic/finished		DUF951 domain-containing protein		no						COMMON		2019-10-03	1	4151629	4151832	204
10362	12	Megasphaera elsdenii 14-14	70478354	AZ49_01560	CDS	automatic/finished		hypothetical protein		no						COMMON		2019-10-02	-3	330713	330928	216
10362	12	Megasphaera hexanoica MH	70486084	ACT01_04105	CDS	automatic/finished		hypothetical protein		no						COMMON		2019-10-04	3	884829	885041	213
10362	12	Pseudoramibacter alactolyticus ATCC 23263	71727160	AEQN01_230101	CDS	automatic/finished	yyzM	putative nucleic acid binding protein		no	f : factor				21348639, 22333191, 27435445	no	3 : Putative function from multiple computational evidences	2019-11-21	-2	1749162	1749368	207
10362	12	Pseudoramibacter fermentans Candidatus Pseudoram	71735554	PFCANDIDATE_v1_30049	CDS	automatic/finished	yyzM	putative nucleic acid binding protein		no	f : factor				21348639, 22333191, 27435445	no	3 : Putative function from multiple computational evidences	2019-11-21	-3	64352	64534	183
10362	12	Ruminococcaceae bacterium CPB6	70402911	B6259_03070	CDS	automatic/finished		hypothetical protein		no						COMMON		2019-09-25	1	632056	632259	204
10363	1	Clostridiales BL-4	70416442	CLOSTRIBL4_v1_1514	CDS	automatic/finished		Transcriptional regulator, GntR family		no						no		2019-09-26	-3	1516814	1517182	369
10365	3	Caproiciproducens galactitolivorans BS-1	70469808	SRMQ01_30217	CDS	automatic/finished	asnB	Asparagine synthetase [glutamine-hydrolyzing] 1	6.3.5.4	no						no		2019-10-02	2	1182443	1184311	1869
10365	3	Clostridiales BL-4	70415728	CLOSTRIBL4_v1_0800	CDS	automatic/finished	asnB	Asparagine synthetase [glutamine-hydrolyzing] 1	6.3.5.4	no						no		2019-09-26	-1	804970	806841	1872
10365	3	Clostridiales BL-6	70417774	CLOSTRIBL6_v1_0435	CDS	automatic/finished	asnB	Asparagine synthetase [glutamine-hydrolyzing] 1	6.3.5.4	no						no		2019-09-26	2	473123	474997	1875
10366	10	Clostridiaceae BL-3	70411282	CLOSTRIBL3_v1_10319	CDS	automatic/finished	ohaC	beta-hydroxyacid dehydrogenase (acts on 3-hydroxypropionate with NADP)	1.1.1.60	no	e : enzyme			16.11 : Scavenge (Catabolism) ;	20941576, 24390483	no	2a : Function from experimental evidences in other organisms	2019-09-26	2	339173	340048	876
10366	10	Clostridiales BL-6	70417943	CLOSTRIBL6_v1_0604	CDS	automatic/finished	garR	tartronate semialdehyde reductase	1.1.1.60	no	e : enzyme	1 : Unknown	1.1.1.20 : Glycol degradation ; 1.1.1.4 : D-galactarate catabolism ; 1.1.1.6 : D-glucarate catabolism ; 1.7.25 : Glycolate metabolism ;	6.11 : Sugars ;	10762278, 1705543, 20225875, 9772162	no	2a : Function from experimental evidences in other organisms	2019-09-26	1	651751	652638	888
10366	10	Clostridium luticellarii DSM 29923	66314157	PVXP_v1_220039	CDS	automatic/finished	ohaC	beta-hydroxyacid dehydrogenase (acts on 3-hydroxypropionate with NADP)	1.1.1.60	no	e : enzyme			16.11 : Scavenge (Catabolism) ;	20941576, 24390483	no	2a : Function from experimental evidences in other organisms	2019-03-25	2	1857458	1858333	876
10366	10	Eubacterium limosum Eubacterium limosum 81C1	70482731	E4L76_RS10445	CDS	automatic/finished		2-hydroxy-3-oxopropionate reductase	1.1.1.60	no						COMMON		2019-10-03	-3	2154093	2154989	897
10366	10	Eubacterium limosum Eubacterium limosum 81C1	70483528	E4L76_RS14430	CDS	automatic/finished		NAD(P)-dependent oxidoreductase		no						COMMON		2019-10-03	-1	2940479	2941339	861
10366	10	Eubacterium pyruvativorans i6	70468219	FNBF01_390057	CDS	automatic/finished	garR	2-hydroxy-3-oxopropionate reductase	1.1.1.60	no						no		2019-10-02	3	1657020	1657913	894
10366	10	Megasphaera elsdenii 14-14	70479841	AZ49_09545	CDS	automatic/finished		oxidoreductase		no						COMMON		2019-10-02	1	2015164	2016033	870
10366	10	Megasphaera hexanoica MH	70486376	ACT01_05580	CDS	automatic/finished		oxidoreductase		no						COMMON		2019-10-04	1	1196935	1197807	873
10366	10	Megasphaera hexanoica MH	70486595	ACT01_06690	CDS	automatic/finished	garR	2-hydroxy-3-oxopropionate reductase	1.1.1.60	no						COMMON		2019-10-04	3	1443042	1443938	897
10366	10	Megasphaera hexanoica MH	70487439	ACT01_10920	CDS	automatic/finished	garR	2-hydroxy-3-oxopropionate reductase	1.1.1.60	no						COMMON		2019-10-04	-3	2292904	2293806	903
10366	10	Pseudoramibacter alactolyticus ATCC 23263	71725889	AEQN01_80003	CDS	automatic/finished	garR	2-hydroxy-3-oxopropionate reductase	1.1.1.60	no						no		2019-11-21	3	472047	472940	894
10366	10	Pseudoramibacter alactolyticus ATCC 23263	71726882	AEQN01_220012	CDS	automatic/finished	ohaC	beta-hydroxyacid dehydrogenase (acts on 3-hydroxypropionate with NADP)	1.1.1.60	no	e : enzyme			16.11 : Scavenge (Catabolism) ;	20941576, 24390483	no	2a : Function from experimental evidences in other organisms	2019-11-21	-1	1484503	1485441	939
10366	10	Pseudoramibacter fermentans Candidatus Pseudoram	71736168	PFCANDIDATE_v1_40227	CDS	automatic/finished	ohaC	beta-hydroxyacid dehydrogenase (acts on 3-hydroxypropionate with NADP)	1.1.1.60	no	e : enzyme			16.11 : Scavenge (Catabolism) ;	20941576, 24390483	no	2a : Function from experimental evidences in other organisms	2019-11-21	1	733189	734097	909
10366	10	Weimeria bifida Weimeria bifida	71739947	WBCANDIDATE_v1_80042	CDS	automatic/finished	garR	2-hydroxy-3-oxopropionate reductase	1.1.1.60	no						no		2019-11-21	1	2101813	2102703	891
10367	13	Caproiciproducens galactitolivorans BS-1	70469485	SRMQ01_20295	CDS	automatic/finished	uppP	Undecaprenyl-diphosphatase	3.6.1.27	no						no		2019-10-02	-1	821956	822786	831
10367	13	Clostridiaceae BL-3	70411913	CLOSTRIBL3_v1_10950	CDS	automatic/finished		putative Undecaprenyl-diphosphate phosphatase	3.6.1.27	no	e : enzyme					no	3 : Putative function from multiple computational evidences	2019-09-26	2	903776	904378	603
10367	13	Clostridiaceae BL-3	70413302	CLOSTRIBL3_v1_12339	CDS	automatic/finished	uppP	Undecaprenyl-diphosphatase	3.6.1.27	no						no		2019-09-26	-1	2314184	2315017	834
10367	13	Clostridiales BL-6	70418359	CLOSTRIBL6_v1_1020	CDS	automatic/finished	uppP	Undecaprenyl-diphosphatase	3.6.1.27	no						no		2019-09-26	-1	1050149	1050976	828
10367	13	Clostridium kluyveri DSM 555	2841389	CKL_2312	CDS	automatic/finished	uppP	undecaprenyl pyrophosphate phosphatase	3.6.1.27	no						COMMON		2008-07-22	-3	2365050	2365901	852
10367	13	Clostridium kluyveri DSM 555	2841716	CKL_2698	CDS	automatic/finished		undecaprenyl-diphosphatase	3.6.1.27	no						COMMON		2008-07-22	-1	2770058	2770891	834
10367	13	Clostridium luticellarii DSM 29923	66312993	PVXP_v1_60025	CDS	automatic/finished	uppP	Undecaprenyl-diphosphatase	3.6.1.27	no						no		2019-03-25	1	713704	714537	834
10367	13	Clostridium luticellarii DSM 29923	66315030	PVXP_v1_470013	CDS	automatic/finished	uppP	Undecaprenyl-diphosphatase	3.6.1.27	no						no		2019-03-25	-3	2706864	2707703	840
10367	13	Clostridium luticellarii DSM 29923	66315884	PVXP_v1_1010002	CDS	automatic/finished	uppP	Undecaprenyl-diphosphatase	3.6.1.27	no						no		2019-03-25	1	3546994	3547842	849
10367	13	Eubacterium limosum Eubacterium limosum 81C1	70483880	E4L76_RS16190	CDS	automatic/finished		undecaprenyl-diphosphate phosphatase		no						COMMON		2019-10-03	2	3347888	3348721	834
10367	13	Eubacterium limosum Eubacterium limosum 81C1	70483881	E4L76_RS16195	CDS	automatic/finished		undecaprenyl-diphosphate phosphatase	3.6.1.27	no						COMMON		2019-10-03	3	3348900	3349733	834
10367	13	Eubacterium pyruvativorans i6	70467980	FNBF01_360064	CDS	automatic/finished	uppP	Undecaprenyl-diphosphatase	3.6.1.27	no						no		2019-10-02	-2	1385934	1386788	855
10367	13	Megasphaera elsdenii 14-14	70478243	AZ49_00990	CDS	automatic/finished		UDP-diphosphatase		no						COMMON		2019-10-02	-1	214726	215553	828
10367	13	Megasphaera hexanoica MH	70486192	ACT01_04650	CDS	automatic/finished		UDP-diphosphatase		no						COMMON		2019-10-04	2	1004099	1004929	831
10367	13	Pseudoramibacter alactolyticus ATCC 23263	71727453	AEQN01_280035	CDS	automatic/finished	uppP	Undecaprenyl-diphosphatase 1	3.6.1.27	no						no		2019-11-21	-1	2049430	2050269	840
10367	13	Pseudoramibacter fermentans Candidatus Pseudoram	71735894	PFCANDIDATE_v1_30389	CDS	automatic/finished	uppP	Undecaprenyl-diphosphatase	3.6.1.27	no						no		2019-11-21	-2	437913	438749	837
10367	13	Ruminococcaceae bacterium CPB6	70402650	B6259_01760	CDS	automatic/finished		undecaprenyl-diphosphatase		no						COMMON		2019-09-25	-1	368950	369810	861
10367	13	Weimeria bifida Weimeria bifida	71739229	WBCANDIDATE_v1_60262	CDS	automatic/finished	uppP	Undecaprenyl-diphosphatase	3.6.1.27	no						no		2019-11-21	1	1383346	1384200	855
10368	4	Clostridiaceae BL-3	70412998	CLOSTRIBL3_v1_12035	CDS	automatic/finished	gntT	gluconate transporter, high-affinity GNT I system		no	t : transporter	5 : Inner membrane protein	4.2.A.8 : The Gluconate:H+ Symporter (GntP) Family ; 4.S.69 : gluconate ; 6.1 : Membrane ; 7.3 : Inner membrane ;	7.3 : Carbohydrates, organic alcohols, and acids ;	172599, 2845225, 3040894, 4574689, 4582156, 7984428, 9045817	no	2a : Function from experimental evidences in other organisms	2019-09-26	-1	2000753	2002069	1317
10368	4	Clostridium luticellarii DSM 29923	66314288	PVXP_v1_250024	CDS	automatic/finished	gntP	gluconate/proton permease		no	t : transporter			16.1 : Circulate ;	3020045, 15849754, 1659648, 16850406	no	2a : Function from experimental evidences in other organisms	2019-03-25	-2	1979092	1980417	1326
10368	4	Clostridium luticellarii DSM 29923	66315042	PVXP_v1_470025	CDS	automatic/finished	gntP	gluconate/proton permease		no	t : transporter			16.1 : Circulate ;	3020045, 15849754, 1659648, 16850406	no	2a : Function from experimental evidences in other organisms	2019-03-25	-3	2717655	2719001	1347
10368	4	Megasphaera elsdenii 14-14	70479553	AZ49_07865	CDS	automatic/finished		gluconate permease		no						COMMON		2019-10-02	3	1691106	1692425	1320
10368	4	Megasphaera hexanoica MH	70487628	ACT01_11870	CDS	automatic/finished		gluconate permease		no						COMMON		2019-10-04	-3	2460289	2461623	1335
10369	14	Caproiciproducens galactitolivorans BS-1	70470138	SRMQ01_50098	CDS	automatic/finished		Threonine synthase	4.2.3.1	no						no		2019-10-02	-2	1502217	1503851	1635
10369	14	Clostridiaceae BL-3	70413171	CLOSTRIBL3_v1_12208	CDS	automatic/finished		Threonine synthase	4.2.3.1	no						no		2019-09-26	-3	2174004	2175494	1491
10369	14	Clostridiales BL-4	70416854	CLOSTRIBL4_v1_1926	CDS	automatic/finished		Threonine synthase	4.2.3.1	no						no		2019-09-26	1	1933087	1934592	1506
10369	14	Clostridiales BL-6	70418920	CLOSTRIBL6_v1_1581	CDS	automatic/finished		Threonine synthase	4.2.3.1	no						no		2019-09-26	2	1601621	1603156	1536
10369	14	Clostridium kluyveri DSM 555	2839200	CKL_0704	CDS	automatic/finished	thrC	threonine synthase	4.2.3.1	no						COMMON		2008-07-22	2	689831	691321	1491
10369	14	Clostridium luticellarii DSM 29923	66315316	PVXP_v1_600011	CDS	automatic/finished	thrC	Threonine synthase	4.2.3.1	no						no		2019-03-25	-3	3003489	3004979	1491
10369	14	Eubacterium limosum Eubacterium limosum 81C1	70481217	E4L76_RS02860	CDS	automatic/finished		threonine synthase	4.2.3.1	no						COMMON		2019-10-03	-1	616253	617755	1503
10369	14	Eubacterium pyruvativorans i6	70467493	FNBF01_290001	CDS	automatic/finished		Threonine synthase	4.2.3.1	no						no		2019-10-02	2	853868	855340	1473
10369	14	Megasphaera elsdenii 14-14	70479911	AZ49_09950	CDS	automatic/finished		threonine synthase		no						COMMON		2019-10-02	-2	2090427	2091929	1503
10369	14	Megasphaera hexanoica MH	70487157	ACT01_09505	CDS	automatic/finished		threonine synthase		no						COMMON		2019-10-04	-3	2012035	2013537	1503
10369	14	Pseudoramibacter alactolyticus ATCC 23263	71725773	AEQN01_70050	CDS	automatic/finished		Threonine synthase	4.2.3.1	no						no		2019-11-21	-3	358304	359815	1512
10369	14	Pseudoramibacter fermentans Candidatus Pseudoram	71736300	PFCANDIDATE_v1_40359	CDS	automatic/finished		Threonine synthase	4.2.3.1	no						no		2019-11-21	-3	852224	853738	1515
10369	14	Ruminococcaceae bacterium CPB6	70403309	B6259_05070	CDS	automatic/finished		threonine synthase		no						COMMON		2019-09-25	2	1016213	1017718	1506
10369	14	Weimeria bifida Weimeria bifida	71738404	WBCANDIDATE_v1_20582	CDS	automatic/finished		Threonine synthase	4.2.3.1	no						no		2019-11-21	-2	633464	634951	1488
1036914	1	Eubacterium limosum Eubacterium limosum 81C1	70482367	E4L76_RS08615	CDS	automatic/finished		GntR family transcriptional regulator		no						COMMON		2019-10-03	-1	1775267	1776016	750
10370	9	Clostridiales BL-4	70416986	CLOSTRIBL4_v1_2058	CDS	automatic/finished	mscL	large conductance mechanosensitive channel protein		no	t : transporter			16.1 : Circulate ; 16.8 : Protect ; 16.13 : Shape ;	12948773, 15063854, 15165739, 16897034, 22685134, 22720735	no	2a : Function from experimental evidences in other organisms	2019-09-26	1	2073739	2074143	405
10370	9	Clostridiales BL-6	70420012	CLOSTRIBL6_v1_2673	CDS	automatic/finished	mscL	mechanosensitive channel		no	t : transporter	5 : Inner membrane protein	4.1.A.22 : The Large Conductance Mechanosensitive Ion Channel (MscL) Family ; 4.S.93 : ion ; 5.5.6 : Other stresses (mechanical, nutritional, oxidative) ; 6.1 : Membrane ; 7.3 : Inner membrane ;	7 : Transport and binding proteins ; 15.10 : Adaptations to atypical conditions ;	10202137, 10352145, 14671322, 7511799, 8063098, 8412700, 8890153, 9756908, 9856938	no	2a : Function from experimental evidences in other organisms	2019-09-26	3	2612919	2613326	408
10370	9	Clostridium luticellarii DSM 29923	66315506	PVXP_v1_710008	CDS	automatic/finished	mscL	large conductance mechanosensitive channel protein		no	t : transporter			16.1 : Circulate ; 16.8 : Protect ; 16.13 : Shape ;	12948773, 15063854, 15165739, 16897034, 22685134, 22720735	no	2a : Function from experimental evidences in other organisms	2019-03-25	-3	3195225	3195668	444
10370	9	Eubacterium limosum Eubacterium limosum 81C1	70483026	E4L76_RS11920	CDS	automatic/finished	mscL	large conductance mechanosensitive channel protein MscL		no						COMMON		2019-10-03	-1	2467265	2467717	453
10370	9	Eubacterium pyruvativorans i6	70466996	FNBF01_160006	CDS	automatic/finished	mscL	Large-conductance mechanosensitive channel		no						no		2019-10-02	1	308557	309036	480
10370	9	Megasphaera elsdenii 14-14	70479709	AZ49_08705	CDS	automatic/finished		mechanosensitive ion channel protein MscL		no						COMMON		2019-10-02	1	1869823	1870275	453
10370	9	Megasphaera hexanoica MH	70487274	ACT01_10095	CDS	automatic/finished		mechanosensitive ion channel protein MscL		no						COMMON		2019-10-04	-1	2136354	2136794	441
10370	9	Pseudoramibacter alactolyticus ATCC 23263	71727190	AEQN01_230131	CDS	automatic/finished	mscL	Large-conductance mechanosensitive channel		no						no		2019-11-21	3	1779090	1779539	450
10370	9	Ruminococcaceae bacterium CPB6	70402463	B6259_00825	CDS	automatic/finished		large-conductance mechanosensitive channel		no						COMMON		2019-09-25	-3	179027	179440	414
10372	4	Clostridiaceae BL-3	70412087	CLOSTRIBL3_v1_11124	CDS	automatic/finished	argS	Arginine--tRNA ligase	6.1.1.19	no						no		2019-09-26	-2	1088083	1089780	1698
10372	4	Clostridium kluyveri DSM 555	2839904	CKL_1548	CDS	automatic/finished	argS	Arginine--tRNA ligase	6.1.1.19	no						COMMON		2008-07-22	2	1624532	1626232	1701
10372	4	Clostridium luticellarii DSM 29923	66315327	PVXP_v1_610007	CDS	automatic/finished	argS	Arginine--tRNA ligase	6.1.1.19	no						no		2019-03-25	-1	3014657	3016354	1698
10372	4	Eubacterium pyruvativorans i6	70468630	FNBF01_550003	CDS	automatic/finished	argS	Arginine--tRNA ligase	6.1.1.19	no						no		2019-10-02	-1	2106994	2108715	1722
10373	1	Eubacterium limosum Eubacterium limosum 81C1	70485033	E4L76_RS21980	CDS	automatic/finished		arginine deiminase	3.5.3.6	no						COMMON		2019-10-03	2	4641200	4642432	1233
10374	4	Eubacterium pyruvativorans i6	70467804	FNBF01_330050	CDS	automatic/finished		Glucokinase	2.7.1.2	no						no		2019-10-02	-1	1198576	1199490	915
10374	4	Pseudoramibacter alactolyticus ATCC 23263	71727468	AEQN01_280050	CDS	automatic/finished	glcK	Glucokinase	2.7.1.2	no						no		2019-11-21	2	2068979	2069926	948
10374	4	Pseudoramibacter fermentans Candidatus Pseudoram	71736007	PFCANDIDATE_v1_40066	CDS	automatic/finished	glcK	Glucokinase	2.7.1.2	no						no		2019-11-21	3	554487	555458	972
10374	4	Weimeria bifida Weimeria bifida	71739645	WBCANDIDATE_v1_70089	CDS	automatic/finished	glcK	Glucokinase	2.7.1.2	no						no		2019-11-21	2	1799795	1800736	942
10376	6	Clostridiaceae BL-3	70413052	CLOSTRIBL3_v1_12089	CDS	automatic/finished		SAM-dependent methyltransferase		no						no		2019-09-26	-3	2058660	2059844	1185
10376	6	Clostridium kluyveri DSM 555	2841527	CKL_2482	CDS	automatic/finished		cyclopropane-fatty-acyl-phospholipid synthase-related protein		no						COMMON		2008-07-22	-2	2561221	2562396	1176
10376	6	Clostridium kluyveri DSM 555	2841826	CKL_2839	CDS	automatic/finished		cyclopropane-fatty-acyl-phospholipid synthase-related protein		no						COMMON		2008-07-22	-2	2912791	2913975	1185
10376	6	Clostridium luticellarii DSM 29923	66315242	PVXP_v1_560014	CDS	automatic/finished	cfa	Cyclopropane-fatty-acyl-phospholipid synthase	2.1.1.79	no						no		2019-03-25	2	2922209	2923393	1185
10376	6	Eubacterium limosum Eubacterium limosum 81C1	70483850	E4L76_RS16040	CDS	automatic/finished		class I SAM-dependent methyltransferase		no						COMMON		2019-10-03	-2	3315373	3316539	1167
10376	6	Megasphaera elsdenii 14-14	70479114	AZ49_05485	CDS	automatic/finished		SAM-dependent methyltransferase		no						COMMON		2019-10-02	2	1177202	1178368	1167
10376	6	Megasphaera hexanoica MH	70486536	ACT01_06390	CDS	automatic/finished		SAM-dependent methyltransferase		no						COMMON		2019-10-04	2	1371191	1372357	1167
10377	1	Ruminococcaceae bacterium CPB6	70402890	B6259_02965	CDS	automatic/finished		aminopeptidase		no						COMMON		2019-09-25	2	613973	615295	1323
10379	11	Caproiciproducens galactitolivorans BS-1	70470839	SRMQ01_110055	CDS	automatic/finished	pepT	peptidase T (tripeptidase)	3.4.11.4	no	e : enzyme			16.6 : Maintain ; 16.11 : Scavenge (Catabolism) ;	8978088, 10987140	no	2a : Function from experimental evidences in other organisms	2019-10-02	1	2231503	2232720	1218
10379	11	Clostridiaceae BL-3	70413168	CLOSTRIBL3_v1_12205	CDS	automatic/finished	pepT	peptidase T (tripeptidase)	3.4.11.4	no	e : enzyme			16.6 : Maintain ; 16.11 : Scavenge (Catabolism) ;	8978088, 10987140	no	2a : Function from experimental evidences in other organisms	2019-09-26	-3	2167467	2168708	1242
10379	11	Clostridiales BL-6	70420584	CLOSTRIBL6_v1_3245	CDS	automatic/finished	pepT	peptidase T (tripeptidase)	3.4.11.4	no	e : enzyme			16.6 : Maintain ; 16.11 : Scavenge (Catabolism) ;	8978088, 10987140	no	2a : Function from experimental evidences in other organisms	2019-09-26	3	3183111	3184325	1215
10379	11	Clostridium luticellarii DSM 29923	66315313	PVXP_v1_600008	CDS	automatic/finished	pepT	peptidase T (tripeptidase)	3.4.11.4	no	e : enzyme			16.6 : Maintain ; 16.11 : Scavenge (Catabolism) ;	8978088, 10987140	no	2a : Function from experimental evidences in other organisms	2019-03-25	-3	2996961	2998202	1242
10379	11	Eubacterium limosum Eubacterium limosum 81C1	70483548	E4L76_RS14530	CDS	automatic/finished	pepT	peptidase T	3.4.11.4	no						COMMON		2019-10-03	-3	2961159	2962376	1218
10379	11	Eubacterium pyruvativorans i6	70467836	FNBF01_330082	CDS	automatic/finished	pepT	Peptidase T	3.4.11.4	no						no		2019-10-02	-2	1238757	1239986	1230
10379	11	Megasphaera elsdenii 14-14	70480160	AZ49_11320	CDS	automatic/finished		peptidase T	3.4.11.4	no						COMMON		2019-10-02	-1	2374771	2376012	1242
10379	11	Megasphaera hexanoica MH	70486439	ACT01_05895	CDS	automatic/finished		peptidase T	3.4.11.4	no						COMMON		2019-10-04	-3	1261159	1262418	1260
10379	11	Megasphaera hexanoica MH	70487299	ACT01_10220	CDS	automatic/finished		peptidase T	3.4.11.4	no						COMMON		2019-10-04	-2	2171738	2172985	1248
10379	11	Pseudoramibacter fermentans Candidatus Pseudoram	71736927	PFCANDIDATE_v1_50033	CDS	automatic/finished	pepT	peptidase T (tripeptidase)	3.4.11.4	no	e : enzyme			16.6 : Maintain ; 16.11 : Scavenge (Catabolism) ;	8978088, 10987140	no	2a : Function from experimental evidences in other organisms	2019-11-21	-1	1509751	1511001	1251
10379	11	Ruminococcaceae bacterium CPB6	70403389	B6259_05470	CDS	automatic/finished		peptidase T		no						COMMON		2019-09-25	2	1096670	1097896	1227
10379	11	Weimeria bifida Weimeria bifida	71738430	WBCANDIDATE_v1_20608	CDS	automatic/finished	pepT	peptidase T (tripeptidase)	3.4.11.4	no	e : enzyme			16.6 : Maintain ; 16.11 : Scavenge (Catabolism) ;	8978088, 10987140	no	2a : Function from experimental evidences in other organisms	2019-11-21	1	662455	663672	1218
10379	11	Weimeria bifida Weimeria bifida	71738432	WBCANDIDATE_v1_20610	CDS	automatic/finished	pepT	peptidase T (tripeptidase)	3.4.11.4	no	e : enzyme			16.6 : Maintain ; 16.11 : Scavenge (Catabolism) ;	8978088, 10987140	no	2a : Function from experimental evidences in other organisms	2019-11-21	1	665860	667071	1212
10380	10	Clostridiaceae BL-3	70413035	CLOSTRIBL3_v1_12072	CDS	automatic/finished	sufU	iron-sulfur cluster assembly sulfur-transfer protein [Zn(2+)-dependent]		no	f : factor			16.13 : Shape ;	12682299, 16877383, 20097860, 21236255, 22720735, 24321018, 29235855, 29292548	no	2a : Function from experimental evidences in other organisms	2019-09-26	-3	2043444	2043893	450
10380	10	Clostridiales BL-6	70418833	CLOSTRIBL6_v1_1494	CDS	automatic/finished	sufU	iron-sulfur cluster assembly sulfur-transfer protein [Zn(2+)-dependent]		no	f : factor			16.13 : Shape ;	12682299, 16877383, 20097860, 21236255, 22720735, 24321018, 29235855, 29292548	no	2a : Function from experimental evidences in other organisms	2019-09-26	-2	1523101	1523550	450
10380	10	Clostridium kluyveri DSM 555	2839301	CKL_0832	CDS	automatic/finished	nifU1	NifU1		no						COMMON		2008-07-22	3	829941	830381	441
10380	10	Clostridium luticellarii DSM 29923	66315542	PVXP_v1_740003	CDS	automatic/finished	sufU	iron-sulfur cluster assembly sulfur-transfer protein [Zn(2+)-dependent]		no	f : factor			16.13 : Shape ;	12682299, 16877383, 20097860, 21236255, 22720735, 24321018, 29235855, 29292548	no	2a : Function from experimental evidences in other organisms	2019-03-25	-2	3235888	3236358	471
10380	10	Megasphaera elsdenii 14-14	70479309	AZ49_06530	CDS	automatic/finished		nitrogen fixation protein NifU		no						COMMON		2019-10-02	1	1375744	1376181	438
10380	10	Megasphaera hexanoica MH	70487450	ACT01_10975	CDS	automatic/finished		nitrogen fixation protein NifU		no						COMMON		2019-10-04	-3	2307391	2307828	438
10380	10	Pseudoramibacter alactolyticus ATCC 23263	71727145	AEQN01_230086	CDS	automatic/finished	iscU	Iron-sulfur cluster assembly scaffold protein IscU		no						no		2019-11-21	-1	1734403	1734852	450
10380	10	Pseudoramibacter fermentans Candidatus Pseudoram	71735538	PFCANDIDATE_v1_30033	CDS	automatic/finished	iscU	Iron-sulfur cluster assembly scaffold protein IscU		no						no		2019-11-21	-3	48083	48556	474
10380	10	Ruminococcaceae bacterium CPB6	70402692	B6259_01970	CDS	automatic/finished		SUF system NifU family Fe-S cluster assembly protein		no						COMMON		2019-09-25	1	411346	411801	456
10380	10	Weimeria bifida Weimeria bifida	71738328	WBCANDIDATE_v1_20506	CDS	automatic/finished	iscU	Iron-sulfur cluster assembly scaffold protein IscU		no						no		2019-11-21	-3	556405	556875	471
10381	9	Caproiciproducens galactitolivorans BS-1	70468809	SRMQ01_10129	CDS	automatic/finished		Phosphohydrolase		no						no		2019-10-02	-2	146706	147221	516
10381	9	Clostridiaceae BL-3	70412170	CLOSTRIBL3_v1_11207	CDS	automatic/finished		conserved protein of unknown function		no	u : unknown	1 : Unknown				no	4 : Unknown function but conserved in other organisms	2019-09-26	-3	1168641	1169165	525
10381	9	Clostridiales BL-4	70417189	CLOSTRIBL4_v1_2261	CDS	automatic/finished		conserved protein of unknown function		no	u : unknown	1 : Unknown				no	4 : Unknown function but conserved in other organisms	2019-09-26	-2	2257554	2258042	489
10381	9	Clostridiales BL-6	70417849	CLOSTRIBL6_v1_0510	CDS	automatic/finished		Phosphohydrolase		no						no		2019-09-26	1	551659	552117	459
10381	9	Clostridium kluyveri DSM 555	2839147	CKL_0614	CDS	automatic/finished		hypothetical protein		no						COMMON		2008-07-22	1	603799	604320	522
10381	9	Clostridium kluyveri DSM 555	2842273	CKL_3477	CDS	automatic/finished		hypothetical protein		no						COMMON		2008-07-22	-3	3518040	3518573	534
10381	9	Clostridium luticellarii DSM 29923	66314878	PVXP_v1_420014	CDS	automatic/finished		conserved protein of unknown function		no	u : unknown	1 : Unknown				no	4 : Unknown function but conserved in other organisms	2019-03-25	2	2565131	2565655	525
10381	9	Eubacterium limosum Eubacterium limosum 81C1	70482777	E4L76_RS10675	CDS	automatic/finished		HDIG domain-containing protein		no						COMMON		2019-10-03	-2	2216665	2217177	513
10381	9	Pseudoramibacter alactolyticus ATCC 23263	71726144	AEQN01_120030	CDS	automatic/finished		HDIG domain protein		no						no		2019-11-21	-1	756601	757131	531
10381	9	Pseudoramibacter fermentans Candidatus Pseudoram	71736633	PFCANDIDATE_v1_40692	CDS	automatic/finished		Phosphohydrolase		no						no		2019-11-21	-2	1202931	1203455	525
10382	8	Clostridiaceae BL-3	70411673	CLOSTRIBL3_v1_10710	CDS	automatic/finished	pstA	phosphate ABC transporter (permease)		no	t : transporter			16.1 : Circulate ;	9098050, 12897025, 15289558, 15849754, 16850406	no	2a : Function from experimental evidences in other organisms	2019-09-26	1	679114	680004	891
10382	8	Clostridiales BL-4	70415009	CLOSTRIBL4_v1_0081	CDS	automatic/finished	pstA	phosphate ABC transporter (permease)		no	t : transporter			16.1 : Circulate ;	9098050, 12897025, 15289558, 15849754, 16850406	no	2a : Function from experimental evidences in other organisms	2019-09-26	-1	91972	92880	909
10382	8	Clostridiales BL-6	70417427	CLOSTRIBL6_v1_0088	CDS	automatic/finished	pstA	phosphate ABC transporter (permease)		no	t : transporter			16.1 : Circulate ;	9098050, 12897025, 15289558, 15849754, 16850406	no	2a : Function from experimental evidences in other organisms	2019-09-26	-1	95795	96679	885
10382	8	Clostridium kluyveri DSM 555	2839731	CKL_1350	CDS	automatic/finished	pstA	hypothetical protein		no						COMMON		2008-07-22	3	1387383	1388270	888
10382	8	Clostridium luticellarii DSM 29923	66312817	PVXP_v1_40073	CDS	automatic/finished	pstA	phosphate ABC transporter (permease)		no	t : transporter			16.1 : Circulate ;	9098050, 12897025, 15289558, 15849754, 16850406	no	2a : Function from experimental evidences in other organisms	2019-03-25	-3	528030	528920	891
10382	8	Megasphaera elsdenii 14-14	70478222	AZ49_00885	CDS	automatic/finished		phosphate ABC transporter permease		no						COMMON		2019-10-02	-1	192916	193794	879
10382	8	Megasphaera hexanoica MH	70486209	ACT01_04735	CDS	automatic/finished		phosphate ABC transporter permease		no						COMMON		2019-10-04	2	1021649	1022527	879
10382	8	Ruminococcaceae bacterium CPB6	70402976	B6259_03395	CDS	automatic/finished		phosphate ABC transporter, permease protein PstA		no						COMMON		2019-09-25	1	694363	695265	903
10384	1	Caproiciproducens galactitolivorans BS-1	70470301	SRMQ01_60110	CDS	automatic/finished	agaB	N-acetylgalactosamine-specific enzyme IIB component of PTS	2.7.1.69	no	t : transporter	2 : Cytoplasmic	4.4.A.6 : The PTS Mannose-Fructose-Sorbose (Man) Family ; 4.S.141 : N-acetylgalactosamine ; 7.1 : Cytoplasm ;	7.1 : Amino acids, peptides and amines ; 13.2 : PTS ;	10931310, 20392444, 8932697	no	2a : Function from experimental evidences in other organisms	2019-10-02	-1	1683640	1684119	480
1038440	1	Eubacterium pyruvativorans i6	70468459	FNBF01_440038	CDS	automatic/finished		conserved protein of unknown function		no	u : unknown	1 : Unknown				no	4 : Unknown function but conserved in other organisms	2019-10-02	3	1925673	1926050	378
1038481	1	Clostridiaceae BL-3	70413413	CLOSTRIBL3_v1_12450	CDS	automatic/finished		D-3-phosphoglycerate dehydrogenase	1.1.1.95	no						no		2019-09-26	-1	2427893	2428846	954
10385	12	Caproiciproducens galactitolivorans BS-1	70469187	SRMQ01_10507	CDS	automatic/finished	ypsC	Putative RNA methyltransferase YpsC	2.1.1.-	no						no	3 : Putative function from multiple computational evidences	2019-10-02	2	531047	532165	1119
10385	12	Clostridiaceae BL-3	70412316	CLOSTRIBL3_v1_11353	CDS	automatic/finished	rlmKB	m(7)G2069 methylase of 23S rRNA	2.1.1.264	no	e : enzyme				22210896, 22362734	no	2a : Function from experimental evidences in other organisms	2019-09-26	-3	1326633	1327751	1119
10385	12	Clostridiales BL-4	70415015	CLOSTRIBL4_v1_0087	CDS	automatic/finished	ypsC	Putative RNA methyltransferase YpsC	2.1.1.-	no						no	3 : Putative function from multiple computational evidences	2019-09-26	-1	97699	98847	1149
10385	12	Clostridiales BL-6	70418284	CLOSTRIBL6_v1_0945	CDS	automatic/finished	ypsC	Putative RNA methyltransferase YpsC	2.1.1.-	no						no	3 : Putative function from multiple computational evidences	2019-09-26	1	978205	979326	1122
10385	12	Clostridium kluyveri DSM 555	2839017	CKL_0434	CDS	automatic/finished		methyltransferase		no						COMMON		2008-07-22	3	405561	406688	1128
10385	12	Clostridium luticellarii DSM 29923	66314523	PVXP_v1_310037	CDS	automatic/finished	rlmKB	m(7)G2069 methylase of 23S rRNA	2.1.1.264	no	e : enzyme				22210896, 22362734	no	2a : Function from experimental evidences in other organisms	2019-03-25	3	2223273	2224394	1122
10385	12	Eubacterium limosum Eubacterium limosum 81C1	70484048	E4L76_RS17045	CDS	automatic/finished		class I SAM-dependent RNA methyltransferase		no						COMMON		2019-10-03	-3	3496914	3498080	1167
10385	12	Eubacterium pyruvativorans i6	70467810	FNBF01_330056	CDS	automatic/finished	ypsC	Putative RNA methyltransferase YpsC	2.1.1.-	no						no	3 : Putative function from multiple computational evidences	2019-10-02	-2	1203816	1204988	1173
10385	12	Pseudoramibacter alactolyticus ATCC 23263	71726668	AEQN01_160386	CDS	automatic/finished	rlmKB	m(7)G2069 methylase of 23S rRNA	2.1.1.264	no	e : enzyme				22210896, 22362734	no	2a : Function from experimental evidences in other organisms	2019-11-21	-3	1274993	1276219	1227
10385	12	Pseudoramibacter fermentans Candidatus Pseudoram	71736185	PFCANDIDATE_v1_40244	CDS	automatic/finished	ypsC	Putative RNA methyltransferase YpsC	2.1.1.-	no						no	3 : Putative function from multiple computational evidences	2019-11-21	2	748883	750064	1182
10385	12	Ruminococcaceae bacterium CPB6	70403763	B6259_07350	CDS	automatic/finished		RNA methyltransferase		no						COMMON		2019-09-25	-1	1492687	1493811	1125
10385	12	Weimeria bifida Weimeria bifida	71739471	WBCANDIDATE_v1_60504	CDS	automatic/finished	ypsC	Putative RNA methyltransferase YpsC	2.1.1.-	no						no	3 : Putative function from multiple computational evidences	2019-11-21	-1	1632945	1634102	1158
10386	2	Clostridiales BL-6	70417999	CLOSTRIBL6_v1_0660	CDS	automatic/finished	rbsD	D-ribose pyranase	5.4.99.62	no	e : enzyme			16.1 : Circulate ;	7921236, 12738765, 21276853	no	2a : Function from experimental evidences in other organisms	2019-09-26	3	702972	703367	396
10386	2	Ruminococcaceae bacterium CPB6	70403666	B6259_06865	CDS	automatic/finished		D-ribose pyranase		no						COMMON		2019-09-25	3	1398225	1398620	396
10388	9	Clostridiaceae BL-3	70411449	CLOSTRIBL3_v1_10486	CDS	automatic/finished	pyrP	uracil permease		no	t : transporter			16.1 : Circulate ;	8206848, 15849754, 16850406	no	2a : Function from experimental evidences in other organisms	2019-09-26	-3	507918	509240	1323
10388	9	Clostridiaceae BL-3	70412241	CLOSTRIBL3_v1_11278	CDS	automatic/finished	uraA	uracil transporter		no	t : transporter	5 : Inner membrane protein	1.7.33 : Nucleotide and nucleoside conversions ; 4.2.A.40 : The Nucleobase:Cation Symporter-2 (NCS2) Family ; 4.S.185 : uracil ; 6.1 : Membrane ; 7.3 : Inner membrane ;	2.2 : Nucleotide and nucleoside interconversions ; 7.5 : Nucleosides, purines and pyrimidines ;	7721693, 8332529	no	2a : Function from experimental evidences in other organisms	2019-09-26	-1	1252001	1253332	1332
10388	9	Clostridiales BL-4	70416749	CLOSTRIBL4_v1_1821	CDS	automatic/finished	uraA	uracil transporter		no	t : transporter	5 : Inner membrane protein	1.7.33 : Nucleotide and nucleoside conversions ; 4.2.A.40 : The Nucleobase:Cation Symporter-2 (NCS2) Family ; 4.S.185 : uracil ; 6.1 : Membrane ; 7.3 : Inner membrane ;	2.2 : Nucleotide and nucleoside interconversions ; 7.5 : Nucleosides, purines and pyrimidines ;	7721693, 8332529	no	2a : Function from experimental evidences in other organisms	2019-09-26	3	1829544	1830884	1341
10388	9	Clostridiales BL-6	70419247	CLOSTRIBL6_v1_1908	CDS	automatic/finished	uraA	uracil transporter		no	t : transporter	5 : Inner membrane protein	1.7.33 : Nucleotide and nucleoside conversions ; 4.2.A.40 : The Nucleobase:Cation Symporter-2 (NCS2) Family ; 4.S.185 : uracil ; 6.1 : Membrane ; 7.3 : Inner membrane ;	2.2 : Nucleotide and nucleoside interconversions ; 7.5 : Nucleosides, purines and pyrimidines ;	7721693, 8332529	no	2a : Function from experimental evidences in other organisms	2019-09-26	-2	1909363	1910802	1440
10388	9	Clostridium kluyveri DSM 555	2840802	CKL_1200	CDS	automatic/finished	pyrP	PyrP		no						COMMON		2008-07-22	-2	1245007	1246299	1293
10388	9	Clostridium luticellarii DSM 29923	66312631	PVXP_v1_30051	CDS	automatic/finished	pyrP	uracil permease		no	t : transporter			16.1 : Circulate ;	8206848, 15849754, 16850406	no	2a : Function from experimental evidences in other organisms	2019-03-25	2	354551	355864	1314
10388	9	Eubacterium pyruvativorans i6	70467950	FNBF01_360034	CDS	automatic/finished	pyrP	Uracil permease		no						no		2019-10-02	1	1351579	1352955	1377
10388	9	Megasphaera elsdenii 14-14	70478340	AZ49_01490	CDS	automatic/finished		uracil transporter		no						COMMON		2019-10-02	-2	317385	318650	1266
10388	9	Megasphaera hexanoica MH	70486102	ACT01_04195	CDS	automatic/finished		uracil transporter		no						COMMON		2019-10-04	3	900732	901997	1266
10388	9	Ruminococcaceae bacterium CPB6	70403417	B6259_05610	CDS	automatic/finished		uracil permease		no						COMMON		2019-09-25	-2	1125822	1127153	1332
10392	2	Megasphaera elsdenii 14-14	70479849	AZ49_09585	CDS	automatic/finished		arabinose:proton symporter		no						COMMON		2019-10-02	-3	2022470	2023873	1404
10392	2	Pseudoramibacter fermentans Candidatus Pseudoram	71737490	PFCANDIDATE_v1_60002	CDS	automatic/finished	yncC	putative sugar transporter		no	t : transporter			16.1 : Circulate ;	15849754, 16850406, 22900538, 23569278	no	3 : Putative function from multiple computational evidences	2019-11-21	-3	2073254	2074648	1395
10393	4	Clostridiales BL-4	70416173	CLOSTRIBL4_v1_1245	CDS	automatic/finished		Ribulokinase	2.7.1.16	no						no		2019-09-26	3	1258050	1259651	1602
10393	4	Clostridiales BL-6	70418521	CLOSTRIBL6_v1_1182	CDS	automatic/finished		Ribulokinase	2.7.1.16	no						no		2019-09-26	1	1213810	1215426	1617
10393	4	Clostridium luticellarii DSM 29923	66314482	PVXP_v1_300035	CDS	automatic/finished	xylB	Xylulose kinase	2.7.1.17	no						no		2019-03-25	1	2186755	2188359	1605
10393	4	Weimeria bifida Weimeria bifida	71740183	WBCANDIDATE_v1_100037	CDS	automatic/finished		Ribulokinase	2.7.1.16	no						no		2019-11-21	2	2344826	2346418	1593
10395	6	Clostridiaceae BL-3	70413469	CLOSTRIBL3_v1_12506	CDS	automatic/finished		Uncharacterized HTH-type transcriptional regulator HI_0186		no						no		2019-09-26	1	2483986	2484405	420
10395	6	Clostridiales BL-6	70419142	CLOSTRIBL6_v1_1803	CDS	automatic/finished		Uncharacterized HTH-type transcriptional regulator HI_0186		no						no		2019-09-26	-2	1795636	1796040	405
10395	6	Clostridium luticellarii DSM 29923	66313209	PVXP_v1_80065	CDS	automatic/finished		Uncharacterized HTH-type transcriptional regulator HI_0186		no						no		2019-03-25	1	940498	940917	420
10395	6	Clostridium luticellarii DSM 29923	66315918	PVXP_v1_1050001	CDS	automatic/finished		Uncharacterized HTH-type transcriptional regulator HI_0186		no						no		2019-03-25	3	3578847	3579290	444
10395	6	Eubacterium limosum Eubacterium limosum 81C1	70484838	E4L76_RS21005	CDS	automatic/finished		MerR family transcriptional regulator		no						COMMON		2019-10-03	-3	4415286	4415744	459
10395	6	Eubacterium pyruvativorans i6	70468552	FNBF01_480022	CDS	automatic/finished		DNA-binding transcriptional regulator, MerR family		no						no		2019-10-02	2	2019560	2019997	438
10395	6	Pseudoramibacter alactolyticus ATCC 23263	71727142	AEQN01_230083	CDS	automatic/finished		Transcriptional regulator, MerR family		no						no		2019-11-21	3	1731210	1731653	444
10399	4	Clostridium kluyveri DSM 555	2842388	CKL_3620	CDS	automatic/finished	ilvE3	branched-chain amino acid aminotransferase	2.6.1.42	no						COMMON		2008-07-22	-2	3674656	3675690	1035
10399	4	Eubacterium pyruvativorans i6	70468216	FNBF01_390054	CDS	automatic/finished	ilvE	Branched-chain-amino-acid aminotransferase	2.6.1.42	no						no		2019-10-02	1	1654324	1655346	1023
10399	4	Megasphaera elsdenii 14-14	70478706	AZ49_03395	CDS	automatic/finished		branched-chain amino acid aminotransferase		no						COMMON		2019-10-02	3	727593	728618	1026
10399	4	Weimeria bifida Weimeria bifida	71738844	WBCANDIDATE_v1_40085	CDS	automatic/finished	ilvE	Branched-chain-amino-acid aminotransferase	2.6.1.42	no						no		2019-11-21	1	1031536	1032570	1035
104	14	Caproiciproducens galactitolivorans BS-1	70468739	SRMQ01_10059	CDS	automatic/finished		Ferrous iron transport protein B		no		Cell membrane				no		2019-10-02	3	68184	70190	2007
104	14	Caproiciproducens galactitolivorans BS-1	70468842	SRMQ01_10162	CDS	automatic/finished		Ferrous iron transport protein B		no		Cell membrane				no		2019-10-02	2	176126	178279	2154
104	14	Caproiciproducens galactitolivorans BS-1	70469292	SRMQ01_20102	CDS	automatic/finished	feoB	Fe(2+) transporter FeoB homolog		no						no		2019-10-02	3	631581	633740	2160
104	14	Caproiciproducens galactitolivorans BS-1	70469900	SRMQ01_40059	CDS	automatic/finished	engD	potassium-dependent informational ATPase interacting with 70S ribosome; ROS stress regulator		no	e : enzyme			16.2 : Construct biomass (Anabolism) ; 16.6 : Maintain ; 16.8 : Protect ;	12837776, 16014871, 18713637, 21527254, 22995830, 26018081, 26160547, 26912459	no	2a : Function from experimental evidences in other organisms	2019-10-02	3	1275042	1276136	1095
104	14	Caproiciproducens galactitolivorans BS-1	70470180	SRMQ01_50140	CDS	automatic/finished	der	GTPase essential for ribosome 50S subunit assembly (maturation of the 50S subunit central protoberance)	3.6.5.-	no	e : enzyme			16.2 : Construct biomass (Anabolism) ;	12682299, 16682769, 16894162, 16997968, 19246542, 23056455, 24822275, 27484475	no	2a : Function from experimental evidences in other organisms	2019-10-02	-2	1540449	1541777	1329
104	14	Caproiciproducens galactitolivorans BS-1	70470815	SRMQ01_110031	CDS	automatic/finished	era	maturation of 16S RNA and assembly of 30S ribosomal subunit GTPase		no	e : enzyme			16.2 : Construct biomass (Anabolism) ; 16.13 : Shape ;	12399511, 12427945, 12682299, 21646538, 22720735, 27834201, 28132488	no	2a : Function from experimental evidences in other organisms	2019-10-02	-2	2207289	2208212	924
104	14	Clostridiaceae BL-3	70411180	CLOSTRIBL3_v1_10217	CDS	automatic/finished	era	maturation of 16S RNA and assembly of 30S ribosomal subunit GTPase		no	e : enzyme			16.2 : Construct biomass (Anabolism) ; 16.13 : Shape ;	12399511, 12427945, 12682299, 21646538, 22720735, 27834201, 28132488	no	2a : Function from experimental evidences in other organisms	2019-09-26	1	228082	228966	885
104	14	Clostridiaceae BL-3	70411427	CLOSTRIBL3_v1_10464	CDS	automatic/finished	engD	potassium-dependent informational ATPase interacting with 70S ribosome; ROS stress regulator		no	e : enzyme			16.2 : Construct biomass (Anabolism) ; 16.6 : Maintain ; 16.8 : Protect ;	12837776, 16014871, 18713637, 21527254, 22995830, 26018081, 26160547, 26912459	no	2a : Function from experimental evidences in other organisms	2019-09-26	-1	488402	489499	1098
104	14	Clostridiaceae BL-3	70411679	CLOSTRIBL3_v1_10716	CDS	automatic/finished	der	GTPase essential for ribosome 50S subunit assembly (maturation of the 50S subunit central protoberance)	3.6.5.-	no	e : enzyme			16.2 : Construct biomass (Anabolism) ;	12682299, 16682769, 16894162, 16997968, 19246542, 23056455, 24822275, 27484475	no	2a : Function from experimental evidences in other organisms	2019-09-26	2	684605	685921	1317
104	14	Clostridiaceae BL-3	70412000	CLOSTRIBL3_v1_11037	CDS	automatic/finished		Ferrous iron transport protein B		no		Cell membrane				no		2019-09-26	3	990915	993071	2157
104	14	Clostridiaceae BL-3	70412085	CLOSTRIBL3_v1_11122	CDS	automatic/finished	feoB	Fe(2+) transporter FeoB		no						no		2019-09-26	3	1085610	1087376	1767
104	14	Clostridiaceae BL-3	70412095	CLOSTRIBL3_v1_11132	CDS	automatic/finished	feoB	Fe(2+) transporter FeoB homolog		no						no		2019-09-26	3	1096965	1099088	2124
104	14	Clostridiales BL-4	70415082	CLOSTRIBL4_v1_0154	CDS	automatic/finished	era	maturation of 16S RNA and assembly of 30S ribosomal subunit GTPase		no	e : enzyme			16.2 : Construct biomass (Anabolism) ; 16.13 : Shape ;	12399511, 12427945, 12682299, 21646538, 22720735, 27834201, 28132488	no	2a : Function from experimental evidences in other organisms	2019-09-26	-2	162345	163268	924
104	14	Clostridiales BL-4	70415121	CLOSTRIBL4_v1_0193	CDS	automatic/finished		membrane protein of unknown function		no	u : unknown	1 : Unknown				no	5 : Unknown function	2019-09-26	-3	201611	202462	852
104	14	Clostridiales BL-4	70415173	CLOSTRIBL4_v1_0245	CDS	automatic/finished		protein of unknown function		no	u : unknown	1 : Unknown				no	5 : Unknown function	2019-09-26	-3	242681	244036	1356
104	14	Clostridiales BL-4	70415571	CLOSTRIBL4_v1_0643	CDS	automatic/finished	engD	potassium-dependent informational ATPase interacting with 70S ribosome; ROS stress regulator		no	e : enzyme			16.2 : Construct biomass (Anabolism) ; 16.6 : Maintain ; 16.8 : Protect ;	12837776, 16014871, 18713637, 21527254, 22995830, 26018081, 26160547, 26912459	no	2a : Function from experimental evidences in other organisms	2019-09-26	-3	653660	654754	1095
104	14	Clostridiales BL-4	70415639	CLOSTRIBL4_v1_0711	CDS	automatic/finished	feoB	Ferrous iron transport protein B		no						no		2019-09-26	-1	717034	719454	2421
104	14	Clostridiales BL-4	70416812	CLOSTRIBL4_v1_1884	CDS	automatic/finished	der	GTPase essential for ribosome 50S subunit assembly (maturation of the 50S subunit central protoberance)	3.6.5.-	no	e : enzyme			16.2 : Construct biomass (Anabolism) ;	12682299, 16682769, 16894162, 16997968, 19246542, 23056455, 24822275, 27484475	no	2a : Function from experimental evidences in other organisms	2019-09-26	2	1896290	1897612	1323
104	14	Clostridiales BL-4	70417177	CLOSTRIBL4_v1_2249	CDS	automatic/finished		Ferrous iron transport protein B		no		Cell membrane				no		2019-09-26	-1	2245852	2247855	2004
104	14	Clostridiales BL-6	70417493	CLOSTRIBL6_v1_0154	CDS	automatic/finished		Ferrous iron transport protein B		no		Cell membrane				no		2019-09-26	-1	167831	169972	2142
104	14	Clostridiales BL-6	70419100	CLOSTRIBL6_v1_1761	CDS	automatic/finished	der	GTPase essential for ribosome 50S subunit assembly (maturation of the 50S subunit central protoberance)	3.6.5.-	no	e : enzyme			16.2 : Construct biomass (Anabolism) ;	12682299, 16682769, 16894162, 16997968, 19246542, 23056455, 24822275, 27484475	no	2a : Function from experimental evidences in other organisms	2019-09-26	-3	1754604	1755935	1332
104	14	Clostridiales BL-6	70419458	CLOSTRIBL6_v1_2119	CDS	automatic/finished	era	maturation of 16S RNA and assembly of 30S ribosomal subunit GTPase		no	e : enzyme			16.2 : Construct biomass (Anabolism) ; 16.13 : Shape ;	12399511, 12427945, 12682299, 21646538, 22720735, 27834201, 28132488	no	2a : Function from experimental evidences in other organisms	2019-09-26	-3	2131980	2132909	930
104	14	Clostridiales BL-6	70419927	CLOSTRIBL6_v1_2588	CDS	automatic/finished	feoB	Fe(2+) transporter FeoB homolog		no						no		2019-09-26	2	2529410	2531566	2157
104	14	Clostridiales BL-6	70420594	CLOSTRIBL6_v1_3255	CDS	automatic/finished	feoB	Fe(2+) transporter FeoB homolog		no						no		2019-09-26	1	3192529	3194691	2163
104	14	Clostridiales BL-6	70420737	CLOSTRIBL6_v1_3398	CDS	automatic/finished		Ferrous iron transport protein B		no						no		2019-09-26	-1	3326393	3328768	2376
104	14	Clostridiales BL-6	70420751	CLOSTRIBL6_v1_3412	CDS	automatic/finished	engD	potassium-dependent informational ATPase interacting with 70S ribosome; ROS stress regulator		no	e : enzyme			16.2 : Construct biomass (Anabolism) ; 16.6 : Maintain ; 16.8 : Protect ;	12837776, 16014871, 18713637, 21527254, 22995830, 26018081, 26160547, 26912459	no	2a : Function from experimental evidences in other organisms	2019-09-26	-2	3342067	3343161	1095
104	14	Clostridium kluyveri DSM 555	2839382	CKL_0916	CDS	automatic/finished	era	GTPase Era		no						COMMON		2008-07-22	1	916516	917397	882
104	14	Clostridium kluyveri DSM 555	2839737	CKL_1356	CDS	automatic/finished	der	GTPase Der		no						COMMON		2008-07-22	2	1393130	1394446	1317
104	14	Clostridium kluyveri DSM 555	2840742	CKL_0948	CDS	automatic/finished	feoB1	FeoB1		no						COMMON		2008-07-22	-3	951222	953339	2118
104	14	Clostridium kluyveri DSM 555	2840801	CKL_1180	CDS	automatic/finished		GTP-dependent nucleic acid-binding protein EngD		no						COMMON		2008-07-22	-2	1226689	1227786	1098
104	14	Clostridium kluyveri DSM 555	2840864	CKL_1601	CDS	automatic/finished	feoB2	hypothetical protein		no						COMMON		2008-07-22	-2	1676095	1678242	2148
104	14	Clostridium luticellarii DSM 29923	66312653	PVXP_v1_30073	CDS	automatic/finished	engD	potassium-dependent informational ATPase interacting with 70S ribosome; ROS stress regulator		no	e : enzyme			16.2 : Construct biomass (Anabolism) ; 16.6 : Maintain ; 16.8 : Protect ;	12837776, 16014871, 18713637, 21527254, 22995830, 26018081, 26160547, 26912459	no	2a : Function from experimental evidences in other organisms	2019-03-25	3	374226	375323	1098
104	14	Clostridium luticellarii DSM 29923	66312811	PVXP_v1_40067	CDS	automatic/finished	der	GTPase essential for ribosome 50S subunit assembly (maturation of the 50S subunit central protoberance)	3.6.5.-	no	e : enzyme			16.2 : Construct biomass (Anabolism) ;	12682299, 16682769, 16894162, 16997968, 19246542, 23056455, 24822275, 27484475	no	2a : Function from experimental evidences in other organisms	2019-03-25	-2	522112	523428	1317
104	14	Clostridium luticellarii DSM 29923	66313432	PVXP_v1_110003	CDS	automatic/finished	feoB	Ferrous iron transport protein B		no						no		2019-03-25	-2	1130497	1132653	2157
104	14	Clostridium luticellarii DSM 29923	66314419	PVXP_v1_290007	CDS	automatic/finished	era	maturation of 16S RNA and assembly of 30S ribosomal subunit GTPase		no	e : enzyme			16.2 : Construct biomass (Anabolism) ; 16.13 : Shape ;	12399511, 12427945, 12682299, 21646538, 22720735, 27834201, 28132488	no	2a : Function from experimental evidences in other organisms	2019-03-25	-1	2126582	2127466	885
104	14	Clostridium luticellarii DSM 29923	66315323	PVXP_v1_610003	CDS	automatic/finished	feoB	Ferrous iron transport protein B		no						no		2019-03-25	1	3011419	3013185	1767
104	14	Clostridium luticellarii DSM 29923	66315331	PVXP_v1_610011	CDS	automatic/finished	feoB	Fe(2+) transporter FeoB homolog		no						no		2019-03-25	-2	3020971	3023088	2118
104	14	Eubacterium limosum Eubacterium limosum 81C1	70481300	E4L76_RS03275	CDS	automatic/finished		ferrous iron transporter B		no						COMMON		2019-10-03	2	708059	710545	2487
104	14	Eubacterium limosum Eubacterium limosum 81C1	70481401	E4L76_RS03780	CDS	automatic/finished		GTPase Era		no						COMMON		2019-10-03	2	801953	802867	915
104	14	Eubacterium limosum Eubacterium limosum 81C1	70482628	E4L76_RS09930	CDS	automatic/finished	ychF	redox-regulated ATPase YchF		no						COMMON		2019-10-03	-3	2050578	2051663	1086
104	14	Eubacterium limosum Eubacterium limosum 81C1	70482680	E4L76_RS10190	CDS	automatic/finished		ribosome biogenesis GTPase Der		no						COMMON		2019-10-03	-1	2098958	2100277	1320
104	14	Eubacterium pyruvativorans i6	70467307	FNBF01_240025	CDS	automatic/finished	engD	potassium-dependent informational ATPase interacting with 70S ribosome; ROS stress regulator		no	e : enzyme			16.2 : Construct biomass (Anabolism) ; 16.6 : Maintain ; 16.8 : Protect ;	12837776, 16014871, 18713637, 21527254, 22995830, 26018081, 26160547, 26912459	no	2a : Function from experimental evidences in other organisms	2019-10-02	-3	663947	665047	1101
104	14	Eubacterium pyruvativorans i6	70467534	FNBF01_290042	CDS	automatic/finished	der	GTPase essential for ribosome 50S subunit assembly (maturation of the 50S subunit central protoberance)	3.6.5.-	no	e : enzyme			16.2 : Construct biomass (Anabolism) ;	12682299, 16682769, 16894162, 16997968, 19246542, 23056455, 24822275, 27484475	no	2a : Function from experimental evidences in other organisms	2019-10-02	1	901951	903273	1323
104	14	Eubacterium pyruvativorans i6	70467763	FNBF01_330009	CDS	automatic/finished		Ferrous iron transport protein B		no						no		2019-10-02	3	1152870	1155230	2361
104	14	Eubacterium pyruvativorans i6	70467956	FNBF01_360040	CDS	automatic/finished	era	maturation of 16S RNA and assembly of 30S ribosomal subunit GTPase		no	e : enzyme			16.2 : Construct biomass (Anabolism) ; 16.13 : Shape ;	12399511, 12427945, 12682299, 21646538, 22720735, 27834201, 28132488	no	2a : Function from experimental evidences in other organisms	2019-10-02	-2	1359624	1360541	918
104	14	Eubacterium pyruvativorans i6	70468566	FNBF01_490009	CDS	automatic/finished		Ferrous iron transporter B		no						no		2019-10-02	3	2029527	2031929	2403
104	14	Megasphaera elsdenii 14-14	70478166	AZ49_00595	CDS	automatic/finished		GTP-binding protein		no						COMMON		2019-10-02	1	137767	138873	1107
104	14	Megasphaera elsdenii 14-14	70478239	AZ49_00970	CDS	automatic/finished		iron transporter FeoB		no						COMMON		2019-10-02	-3	210917	213022	2106
104	14	Megasphaera elsdenii 14-14	70479076	AZ49_05295	CDS	automatic/finished	engA	GTP-binding protein Der		no						COMMON		2019-10-02	3	1136928	1138259	1332
104	14	Megasphaera elsdenii 14-14	70479334	AZ49_06655	CDS	automatic/finished	era	GTPase Era		no						COMMON		2019-10-02	3	1408992	1409885	894
104	14	Megasphaera elsdenii 14-14	70480024	AZ49_10545	CDS	automatic/finished		iron transporter		no						COMMON		2019-10-02	-2	2217519	2219954	2436
104	14	Megasphaera hexanoica MH	70485535	ACT01_01345	CDS	automatic/finished	engA	ribosome-associated GTPase EngA		no						COMMON		2019-10-04	-3	266581	267912	1332
104	14	Megasphaera hexanoica MH	70486051	ACT01_03940	CDS	automatic/finished		GTP-binding protein		no						COMMON		2019-10-04	-1	853917	855023	1107
104	14	Megasphaera hexanoica MH	70486196	ACT01_04670	CDS	automatic/finished		iron transporter FeoB		no						COMMON		2019-10-04	2	1006433	1008496	2064
104	14	Megasphaera hexanoica MH	70486763	ACT01_07530	CDS	automatic/finished		iron transporter		no						COMMON		2019-10-04	1	1612450	1614891	2442
104	14	Megasphaera hexanoica MH	70487255	ACT01_10000	CDS	automatic/finished	era	GTPase Era		no						COMMON		2019-10-04	-3	2118331	2119227	897
104	14	Pseudoramibacter alactolyticus ATCC 23263	71725981	AEQN01_100047	CDS	automatic/finished	engD	potassium-dependent informational ATPase interacting with 70S ribosome; ROS stress regulator		no	e : enzyme			16.2 : Construct biomass (Anabolism) ; 16.6 : Maintain ; 16.8 : Protect ;	12837776, 16014871, 18713637, 21527254, 22995830, 26018081, 26160547, 26912459	no	2a : Function from experimental evidences in other organisms	2019-11-21	-2	576252	577331	1080
104	14	Pseudoramibacter alactolyticus ATCC 23263	71726112	AEQN01_110121	CDS	automatic/finished	der	GTPase Der		no						no		2019-11-21	-1	709159	710481	1323
104	14	Pseudoramibacter alactolyticus ATCC 23263	71726578	AEQN01_160296	CDS	automatic/finished		Ferrous iron transport protein B		no		Cell membrane				no		2019-11-21	-2	1213122	1215275	2154
104	14	Pseudoramibacter alactolyticus ATCC 23263	71726788	AEQN01_190003	CDS	automatic/finished	era	maturation of 16S RNA and assembly of 30S ribosomal subunit GTPase		no	e : enzyme			16.2 : Construct biomass (Anabolism) ; 16.13 : Shape ;	12399511, 12427945, 12682299, 21646538, 22720735, 27834201, 28132488	no	2a : Function from experimental evidences in other organisms	2019-11-21	-2	1398639	1399562	924
104	14	Pseudoramibacter fermentans Candidatus Pseudoram	71735971	PFCANDIDATE_v1_40030	CDS	automatic/finished	feoB	Ferrous iron transport protein B		no						no		2019-11-21	3	520053	522410	2358
104	14	Pseudoramibacter fermentans Candidatus Pseudoram	71736228	PFCANDIDATE_v1_40287	CDS	automatic/finished	feoB	Ferrous iron transport protein B		no						no		2019-11-21	2	783947	786112	2166
104	14	Pseudoramibacter fermentans Candidatus Pseudoram	71736257	PFCANDIDATE_v1_40316	CDS	automatic/finished	era	maturation of 16S RNA and assembly of 30S ribosomal subunit GTPase		no	e : enzyme			16.2 : Construct biomass (Anabolism) ; 16.13 : Shape ;	12399511, 12427945, 12682299, 21646538, 22720735, 27834201, 28132488	no	2a : Function from experimental evidences in other organisms	2019-11-21	1	809710	810615	906
104	14	Pseudoramibacter fermentans Candidatus Pseudoram	71736636	PFCANDIDATE_v1_40695	CDS	automatic/finished	engD	potassium-dependent informational ATPase interacting with 70S ribosome; ROS stress regulator		no	e : enzyme			16.2 : Construct biomass (Anabolism) ; 16.6 : Maintain ; 16.8 : Protect ;	12837776, 16014871, 18713637, 21527254, 22995830, 26018081, 26160547, 26912459	no	2a : Function from experimental evidences in other organisms	2019-11-21	-1	1204792	1205871	1080
104	14	Pseudoramibacter fermentans Candidatus Pseudoram	71736854	PFCANDIDATE_v1_40913	CDS	automatic/finished	der	GTPase essential for ribosome 50S subunit assembly (maturation of the 50S subunit central protoberance)	3.6.5.-	no	e : enzyme			16.2 : Construct biomass (Anabolism) ;	12682299, 16682769, 16894162, 16997968, 19246542, 23056455, 24822275, 27484475	no	2a : Function from experimental evidences in other organisms	2019-11-21	-2	1421151	1422476	1326
104	14	Ruminococcaceae bacterium CPB6	70403073	B6259_03885	CDS	automatic/finished		ferrous iron transport protein B		no						COMMON		2019-09-25	3	787317	789320	2004
104	14	Ruminococcaceae bacterium CPB6	70403266	B6259_04855	CDS	automatic/finished		ribosome biogenesis GTPase Der		no						COMMON		2019-09-25	1	970453	971778	1326
104	14	Ruminococcaceae bacterium CPB6	70403434	B6259_05695	CDS	automatic/finished		iron transporter FeoB		no						COMMON		2019-09-25	-1	1143616	1144461	846
104	14	Ruminococcaceae bacterium CPB6	70403439	B6259_05720	CDS	automatic/finished		hypothetical protein		no						COMMON		2019-09-25	-1	1149058	1150296	1239
104	14	Ruminococcaceae bacterium CPB6	70403499	B6259_06030	CDS	automatic/finished		ferrous iron transport protein B		no						COMMON		2019-09-25	-2	1233465	1235966	2502
104	14	Ruminococcaceae bacterium CPB6	70403713	B6259_07100	CDS	automatic/finished		ferrous iron transport protein B		no						COMMON		2019-09-25	-3	1441754	1443919	2166
104	14	Ruminococcaceae bacterium CPB6	70404255	B6259_09820	CDS	automatic/finished		redox-regulated ATPase YchF		no						COMMON		2019-09-25	2	1993703	1994797	1095
104	14	Ruminococcaceae bacterium CPB6	70404265	B6259_09870	CDS	automatic/finished		GTPase Era		no						COMMON		2019-09-25	-2	2004201	2005124	924
104	14	Weimeria bifida Weimeria bifida	71737954	WBCANDIDATE_v1_20132	CDS	automatic/finished	der	GTPase essential for ribosome 50S subunit assembly (maturation of the 50S subunit central protoberance)	3.6.5.-	no	e : enzyme			16.2 : Construct biomass (Anabolism) ;	12682299, 16682769, 16894162, 16997968, 19246542, 23056455, 24822275, 27484475	no	2a : Function from experimental evidences in other organisms	2019-11-21	-3	167407	168732	1326
104	14	Weimeria bifida Weimeria bifida	71738584	WBCANDIDATE_v1_20762	CDS	automatic/finished		Ferrous iron transport protein B		no						no		2019-11-21	2	798680	801064	2385
104	14	Weimeria bifida Weimeria bifida	71738810	WBCANDIDATE_v1_40051	CDS	automatic/finished		Ferrous iron transport protein B		no						no		2019-11-21	-1	992217	994439	2223
104	14	Weimeria bifida Weimeria bifida	71739193	WBCANDIDATE_v1_60226	CDS	automatic/finished	engD	potassium-dependent informational ATPase interacting with 70S ribosome; ROS stress regulator		no	e : enzyme			16.2 : Construct biomass (Anabolism) ; 16.6 : Maintain ; 16.8 : Protect ;	12837776, 16014871, 18713637, 21527254, 22995830, 26018081, 26160547, 26912459	no	2a : Function from experimental evidences in other organisms	2019-11-21	3	1342563	1343663	1101
104	14	Weimeria bifida Weimeria bifida	71739224	WBCANDIDATE_v1_60257	CDS	automatic/finished	era	maturation of 16S RNA and assembly of 30S ribosomal subunit GTPase		no	e : enzyme			16.2 : Construct biomass (Anabolism) ; 16.13 : Shape ;	12399511, 12427945, 12682299, 21646538, 22720735, 27834201, 28132488	no	2a : Function from experimental evidences in other organisms	2019-11-21	3	1378434	1379339	906
1040	12	Caproiciproducens galactitolivorans BS-1	70469327	SRMQ01_20137	CDS	automatic/finished	yliD	putative peptide transporter permease subunit: membrane component of ABC superfamily		no	t : transporter	5 : Inner membrane protein	1.2.3 : Proteins/peptides/glycopeptides ; 4.3.A.1.m : membrane component ; 6.1 : Membrane ; 7.3 : Inner membrane ;	16.1 : Circulate ; 7 : Transport and binding proteins ; 11.4 : Degradation of proteins, peptides, and glycopeptides ;		no	3 : Putative function from multiple computational evidences	2019-10-02	3	673779	674675	897
1040	12	Caproiciproducens galactitolivorans BS-1	70469671	SRMQ01_30080	CDS	automatic/finished	oppC	oligopeptide ABC transporter (permease)		no	t : transporter			16.1 : Circulate ;	1901616, 11401703, 15849754, 16850406, 26782429	no	2a : Function from experimental evidences in other organisms	2019-10-02	1	1024555	1025478	924
1040	12	Caproiciproducens galactitolivorans BS-1	70470636	SRMQ01_90072	CDS	automatic/finished	appC	oligopeptide ABC transporter (permease)		no	t : transporter			16.1 : Circulate ;	7997159, 15849754, 16850406, 26728191	no	2a : Function from experimental evidences in other organisms	2019-10-02	3	2036304	2037218	915
1040	12	Caproiciproducens galactitolivorans BS-1	70470706	SRMQ01_100021	CDS	automatic/finished	oppC	oligopeptide ABC transporter (permease)		no	t : transporter			16.1 : Circulate ;	1901616, 11401703, 15849754, 16850406, 26782429	no	2a : Function from experimental evidences in other organisms	2019-10-02	1	2106745	2107803	1059
1040	12	Clostridiaceae BL-3	70412597	CLOSTRIBL3_v1_11634	CDS	automatic/finished	nikC	nickel transporter subunit ; membrane component of ABC superfamily		no	t : transporter	5 : Inner membrane protein	4.3.A.1.m : membrane component ; 4.S.143 : Ni++ ; 6.1 : Membrane ; 7.3 : Inner membrane ;	7.4 : Cations and iron carrying compounds ;	7934931	no	2a : Function from experimental evidences in other organisms	2019-09-26	-2	1618597	1619421	825
1040	12	Clostridiaceae BL-3	70412614	CLOSTRIBL3_v1_11651	CDS	automatic/finished	appC	oligopeptide ABC transporter (permease)		no	t : transporter			16.1 : Circulate ;	7997159, 15849754, 16850406, 26728191	no	2a : Function from experimental evidences in other organisms	2019-09-26	-3	1636167	1637078	912
1040	12	Clostridiaceae BL-3	70413373	CLOSTRIBL3_v1_12410	CDS	automatic/finished	appC	oligopeptide ABC transporter (permease)		no	t : transporter			16.1 : Circulate ;	7997159, 15849754, 16850406, 26728191	no	2a : Function from experimental evidences in other organisms	2019-09-26	-2	2389039	2389929	891
1040	12	Clostridiales BL-4	70417186	CLOSTRIBL4_v1_2258	CDS	automatic/finished	appC	oligopeptide ABC transporter (permease)		no	t : transporter			16.1 : Circulate ;	7997159, 15849754, 16850406, 26728191	no	2a : Function from experimental evidences in other organisms	2019-09-26	-1	2253628	2254536	909
1040	12	Clostridiales BL-6	70417858	CLOSTRIBL6_v1_0519	CDS	automatic/finished	appC	oligopeptide ABC transporter (permease)		no	t : transporter			16.1 : Circulate ;	7997159, 15849754, 16850406, 26728191	no	2a : Function from experimental evidences in other organisms	2019-09-26	-1	562370	563242	873
1040	12	Clostridiales BL-6	70418378	CLOSTRIBL6_v1_1039	CDS	automatic/finished	yliD	putative peptide transporter permease subunit: membrane component of ABC superfamily		no	t : transporter	5 : Inner membrane protein	1.2.3 : Proteins/peptides/glycopeptides ; 4.3.A.1.m : membrane component ; 6.1 : Membrane ; 7.3 : Inner membrane ;	16.1 : Circulate ; 7 : Transport and binding proteins ; 11.4 : Degradation of proteins, peptides, and glycopeptides ;		no	3 : Putative function from multiple computational evidences	2019-09-26	1	1066669	1067571	903
1040	12	Clostridiales BL-6	70419289	CLOSTRIBL6_v1_1950	CDS	automatic/finished	oppC	oligopeptide ABC transporter (permease)		no	t : transporter			16.1 : Circulate ;	1901616, 11401703, 15849754, 16850406, 26782429	no	2a : Function from experimental evidences in other organisms	2019-09-26	-1	1957544	1958497	954
1040	12	Clostridiales BL-6	70419906	CLOSTRIBL6_v1_2567	CDS	automatic/finished		Diguanylate cyclase		no						no		2019-09-26	3	2506800	2507627	828
1040	12	Clostridiales BL-6	70420724	CLOSTRIBL6_v1_3385	CDS	automatic/finished		Putative peptide transport system permease protein BruAb2_1032		no						no	3 : Putative function from multiple computational evidences	2019-09-26	-2	3312196	3313119	924
1040	12	Clostridiales BL-6	70420740	CLOSTRIBL6_v1_3401	CDS	automatic/finished	appC	oligopeptide ABC transporter (permease)		no	t : transporter			16.1 : Circulate ;	7997159, 15849754, 16850406, 26728191	no	2a : Function from experimental evidences in other organisms	2019-09-26	-1	3331475	3332374	900
1040	12	Clostridium kluyveri DSM 555	2839481	CKL_1051	CDS	automatic/finished	oppC	hypothetical protein		no						COMMON		2008-07-22	1	1076080	1076982	903
1040	12	Clostridium kluyveri DSM 555	2839694	CKL_1313	CDS	automatic/finished		hypothetical protein		no						COMMON		2008-07-22	2	1348751	1349632	882
1040	12	Clostridium luticellarii DSM 29923	66312713	PVXP_v1_30133	CDS	automatic/finished	dppC	dipeptide ABC transporter (permease)		no	t : transporter			16.1 : Circulate ;	1766370, 7536291, 15849754, 16850406	no	2a : Function from experimental evidences in other organisms	2019-03-25	3	429669	430583	915
1040	12	Clostridium luticellarii DSM 29923	66313832	PVXP_v1_160017	CDS	automatic/finished	appC	oligopeptide ABC transporter (permease)		no	t : transporter			16.1 : Circulate ;	7997159, 15849754, 16850406, 26728191	no	2a : Function from experimental evidences in other organisms	2019-03-25	1	1506325	1507236	912
1040	12	Clostridium luticellarii DSM 29923	66313884	PVXP_v1_170012	CDS	automatic/finished	nikC	nickel transporter subunit ; membrane component of ABC superfamily		no	t : transporter	5 : Inner membrane protein	4.3.A.1.m : membrane component ; 4.S.143 : Ni++ ; 6.1 : Membrane ; 7.3 : Inner membrane ;	7.4 : Cations and iron carrying compounds ;	7934931	no	2a : Function from experimental evidences in other organisms	2019-03-25	3	1556676	1557500	825
1040	12	Clostridium luticellarii DSM 29923	66315014	PVXP_v1_460022	CDS	automatic/finished	ddpC	D-ala-D-ala transporter subunit ; membrane component of ABC superfamily		no	t : transporter	5 : Inner membrane protein	4.3.A.1.m : membrane component ; 4.S.47 : dipeptide ; 6.1 : Membrane ; 7.3 : Inner membrane ;	7.1 : Amino acids, peptides and amines ;		no	2a : Function from experimental evidences in other organisms	2019-03-25	-2	2692531	2693412	882
1040	12	Eubacterium limosum Eubacterium limosum 81C1	70481169	E4L76_RS02620	CDS	automatic/finished		ABC transporter permease		no						COMMON		2019-10-03	2	562211	563128	918
1040	12	Eubacterium limosum Eubacterium limosum 81C1	70481710	E4L76_RS05325	CDS	automatic/finished		ABC transporter permease subunit		no						COMMON		2019-10-03	1	1110163	1111047	885
1040	12	Eubacterium limosum Eubacterium limosum 81C1	70484787	E4L76_RS20750	CDS	automatic/finished		ABC transporter permease		no						COMMON		2019-10-03	3	4345944	4346762	819
1040	12	Megasphaera elsdenii 14-14	70478130	AZ49_00415	CDS	automatic/finished		diguanylate cyclase		no						COMMON		2019-10-02	-1	93280	94185	906
1040	12	Megasphaera hexanoica MH	70485304	ACT01_00185	CDS	automatic/finished		peptide ABC transporter permease		no						COMMON		2019-10-04	-1	32028	32972	945
1040	12	Megasphaera hexanoica MH	70485938	ACT01_03375	CDS	automatic/finished	nikC	nickel transporter permease NikC		no						COMMON		2019-10-04	-1	735702	736517	816
1040	12	Megasphaera hexanoica MH	70486143	ACT01_04400	CDS	automatic/finished		diguanylate cyclase		no						COMMON		2019-10-04	3	948822	949742	921
1040	12	Pseudoramibacter alactolyticus ATCC 23263	71726707	AEQN01_160425	CDS	automatic/finished	ddpC	D-ala-D-ala transporter subunit ; membrane component of ABC superfamily		no	t : transporter	5 : Inner membrane protein	4.3.A.1.m : membrane component ; 4.S.47 : dipeptide ; 6.1 : Membrane ; 7.3 : Inner membrane ;	7.1 : Amino acids, peptides and amines ;		no	2a : Function from experimental evidences in other organisms	2019-11-21	2	1311104	1311958	855
1040	12	Ruminococcaceae bacterium CPB6	70402831	B6259_02670	CDS	automatic/finished		diguanylate cyclase		no						COMMON		2019-09-25	-1	551440	552432	993
1040	12	Weimeria bifida Weimeria bifida	71740106	WBCANDIDATE_v1_90137	CDS	automatic/finished	oppC	oligopeptide ABC transporter (permease)		no	t : transporter			16.1 : Circulate ;	1901616, 11401703, 15849754, 16850406, 26782429	no	2a : Function from experimental evidences in other organisms	2019-11-21	3	2276802	2277887	1086
10400	1	Pseudoramibacter fermentans Candidatus Pseudoram	71737587	PFCANDIDATE_v1_150004	CDS	automatic/finished		Blue copper oxidase CueO precursor		no						no		2019-11-21	1	2161120	2162649	1530
10401	3	Clostridiaceae BL-3	70412286	CLOSTRIBL3_v1_11323	CDS	automatic/finished	ybbM	putative permease of an ABC transporter		no	m : membrane component	5 : Inner membrane protein	4.9.B.25 : The YbbM (YbbM) Family ; 5.6.4 : Drug resistance/sensitivity ; 6.1 : Membrane ; 7.3 : Inner membrane ;	7 : Transport and binding proteins ; 15.8 : Toxin production and resistance ;		no	3 : Putative function from multiple computational evidences	2019-09-26	3	1296690	1297460	771
10401	3	Clostridium luticellarii DSM 29923	66314530	PVXP_v1_310044	CDS	automatic/finished	ybbM	putative permease of an ABC transporter		no	m : membrane component	5 : Inner membrane protein	4.9.B.25 : The YbbM (YbbM) Family ; 5.6.4 : Drug resistance/sensitivity ; 6.1 : Membrane ; 7.3 : Inner membrane ;	7 : Transport and binding proteins ; 15.8 : Toxin production and resistance ;		no	3 : Putative function from multiple computational evidences	2019-03-25	-1	2230625	2231386	762
10401	3	Clostridium luticellarii DSM 29923	66315961	PVXP_v1_1100007	CDS	automatic/finished	ybbM	putative permease of an ABC transporter		no	m : membrane component	5 : Inner membrane protein	4.9.B.25 : The YbbM (YbbM) Family ; 5.6.4 : Drug resistance/sensitivity ; 6.1 : Membrane ; 7.3 : Inner membrane ;	7 : Transport and binding proteins ; 15.8 : Toxin production and resistance ;		no	3 : Putative function from multiple computational evidences	2019-03-25	3	3616722	3617489	768
10401	3	Ruminococcaceae bacterium CPB6	70403187	B6259_04455	CDS	automatic/finished		iron export ABC transporter permease subunit FetB		no						COMMON		2019-09-25	-3	899006	899764	759
10402	3	Clostridiaceae BL-3	70412285	CLOSTRIBL3_v1_11322	CDS	automatic/finished	ybbL	putative transporter subunit: ATP-binding component of ABC superfamily		no	t : transporter	2 : Cytoplasmic	4.3.A.1.a : ATP binding component ; 7.1 : Cytoplasm ;	16.1 : Circulate ; 7 : Transport and binding proteins ;		no	3 : Putative function from multiple computational evidences	2019-09-26	1	1296037	1296693	657
10402	3	Clostridium luticellarii DSM 29923	66314531	PVXP_v1_310045	CDS	automatic/finished	ybbL	putative transporter subunit: ATP-binding component of ABC superfamily		no	t : transporter	2 : Cytoplasmic	4.3.A.1.a : ATP binding component ; 7.1 : Cytoplasm ;	16.1 : Circulate ; 7 : Transport and binding proteins ;		no	3 : Putative function from multiple computational evidences	2019-03-25	-2	2231383	2232039	657
10402	3	Clostridium luticellarii DSM 29923	66315960	PVXP_v1_1100006	CDS	automatic/finished	ybbL	putative transporter subunit: ATP-binding component of ABC superfamily		no	t : transporter	2 : Cytoplasmic	4.3.A.1.a : ATP binding component ; 7.1 : Cytoplasm ;	16.1 : Circulate ; 7 : Transport and binding proteins ;		no	3 : Putative function from multiple computational evidences	2019-03-25	1	3616069	3616725	657
10402	3	Ruminococcaceae bacterium CPB6	70403188	B6259_04460	CDS	automatic/finished		methionine ABC transporter ATP-binding protein		no						COMMON		2019-09-25	-1	899761	900417	657
10404	3	Clostridiaceae BL-3	70414032	CLOSTRIBL3_v1_13069	CDS	automatic/finished		Nucleobase transporter PlUacP		no						no		2019-09-26	1	3034111	3035475	1365
10404	3	Megasphaera elsdenii 14-14	70478699	AZ49_03360	CDS	automatic/finished		uracil permease		no						COMMON		2019-10-02	2	721241	722569	1329
10404	3	Megasphaera hexanoica MH	70487727	ACT01_12375	CDS	automatic/finished		uracil permease		no						COMMON		2019-10-04	3	2569533	2570858	1326
10408	14	Caproiciproducens galactitolivorans BS-1	70469069	SRMQ01_10389	CDS	automatic/finished		conserved protein of unknown function		no	u : unknown	1 : Unknown				no	4 : Unknown function but conserved in other organisms	2019-10-02	-1	411049	411318	270
10408	14	Clostridiaceae BL-3	70413091	CLOSTRIBL3_v1_12128	CDS	automatic/finished		conserved protein of unknown function		no	u : unknown	1 : Unknown				no	4 : Unknown function but conserved in other organisms	2019-09-26	1	2096947	2097216	270
10408	14	Clostridiales BL-4	70416386	CLOSTRIBL4_v1_1458	CDS	automatic/finished		conserved protein of unknown function		no	u : unknown	1 : Unknown				no	4 : Unknown function but conserved in other organisms	2019-09-26	-1	1457956	1458225	270
10408	14	Clostridiales BL-6	70419587	CLOSTRIBL6_v1_2248	CDS	automatic/finished		conserved protein of unknown function		no	u : unknown	1 : Unknown				no	4 : Unknown function but conserved in other organisms	2019-09-26	1	2252641	2252910	270
10408	14	Clostridium kluyveri DSM 555	2840725	CKL_0776	CDS	automatic/finished		hypothetical protein		no						COMMON		2008-07-22	-1	769379	769648	270
10408	14	Clostridium luticellarii DSM 29923	66315113	PVXP_v1_500021	CDS	automatic/finished		conserved protein of unknown function		no	u : unknown	1 : Unknown				no	4 : Unknown function but conserved in other organisms	2019-03-25	3	2794992	2795261	270
10408	14	Eubacterium limosum Eubacterium limosum 81C1	70481824	E4L76_RS05895	CDS	automatic/finished		ACT domain-containing protein		no						COMMON		2019-10-03	-1	1228214	1228483	270
10408	14	Eubacterium pyruvativorans i6	70466925	FNBF01_150009	CDS	automatic/finished		ACT domain-containing protein		no						no		2019-10-02	2	218852	219124	273
10408	14	Megasphaera elsdenii 14-14	70479486	AZ49_07475	CDS	automatic/finished		hypothetical protein		no						COMMON		2019-10-02	3	1604931	1605203	273
10408	14	Megasphaera hexanoica MH	70487220	ACT01_09820	CDS	automatic/finished		hypothetical protein		no						COMMON		2019-10-04	-3	2080831	2081103	273
10408	14	Pseudoramibacter alactolyticus ATCC 23263	71725827	AEQN01_70104	CDS	automatic/finished		conserved protein of unknown function		no	u : unknown	1 : Unknown				no	4 : Unknown function but conserved in other organisms	2019-11-21	-3	411878	412147	270
10408	14	Pseudoramibacter fermentans Candidatus Pseudoram	71736678	PFCANDIDATE_v1_40737	CDS	automatic/finished		conserved protein of unknown function		no	u : unknown	1 : Unknown				no	4 : Unknown function but conserved in other organisms	2019-11-21	3	1247733	1248002	270
10408	14	Ruminococcaceae bacterium CPB6	70402987	B6259_03450	CDS	automatic/finished		hypothetical protein		no						COMMON		2019-09-25	-1	706516	706788	273
10408	14	Weimeria bifida Weimeria bifida	71738214	WBCANDIDATE_v1_20392	CDS	automatic/finished		conserved protein of unknown function		no	u : unknown	1 : Unknown				no	4 : Unknown function but conserved in other organisms	2019-11-21	-1	429171	429452	282
1041	12	Caproiciproducens galactitolivorans BS-1	70470704	SRMQ01_100019	CDS	automatic/finished	ptsI	phosphotransferase system (PTS) enzyme I	2.7.3.9	no	e : enzyme			16.1 : Circulate ; 16.2 : Construct biomass (Anabolism) ;	3106335, 11902727, 15155854, 15670601, 25355936, 26159071	no	2a : Function from experimental evidences in other organisms	2019-10-02	3	2103579	2105210	1632
1041	12	Caproiciproducens galactitolivorans BS-1	70471092	SRMQ01_170018	CDS	automatic/finished	ptsI	PEP-protein phosphotransferase of PTS system (enzyme I)	2.7.3.9	no	t : transporter	1 : Unknown	1.1.1.18 : Trehalose degradation, low osmolarity+ ; 4.8.A.7 : The Phosphotransferase System Enzyme I (EI) Family ; 4.S.173 : sugar ;	6.11 : Sugars ; 7.3 : Carbohydrates, organic alcohols, and acids ;	10048929, 2411636, 2457575, 2960675, 3290198, 8805571, 9054557, 9298646, 9541412	no	2a : Function from experimental evidences in other organisms	2019-10-02	-1	2480215	2481903	1689
1041	12	Clostridiaceae BL-3	70414215	CLOSTRIBL3_v1_20077	CDS	automatic/finished	ptsI	phosphotransferase system (PTS) enzyme I	2.7.3.9	no	e : enzyme			16.1 : Circulate ; 16.2 : Construct biomass (Anabolism) ;	3106335, 11902727, 15155854, 15670601, 25355936, 26159071	no	2a : Function from experimental evidences in other organisms	2019-09-26	1	3200482	3202098	1617
1041	12	Clostridium kluyveri DSM 555	2838926	CKL_0307	CDS	automatic/finished	pts1	Pts1	2.7.3.9	no						COMMON		2008-07-22	2	273248	274864	1617
1041	12	Clostridium luticellarii DSM 29923	66312492	PVXP_v1_20074	CDS	automatic/finished	ptsI	phosphotransferase system (PTS) enzyme I	2.7.3.9	no	e : enzyme			16.1 : Circulate ; 16.2 : Construct biomass (Anabolism) ;	3106335, 11902727, 15155854, 15670601, 25355936, 26159071	no	2a : Function from experimental evidences in other organisms	2019-03-25	2	225563	227179	1617
1041	12	Eubacterium limosum Eubacterium limosum 81C1	70480734	E4L76_RS00440	CDS	automatic/finished	ptsP	phosphoenolpyruvate--protein phosphotransferase		no						COMMON		2019-10-03	3	100221	101954	1734
1041	12	Eubacterium pyruvativorans i6	70468362	FNBF01_410008	CDS	automatic/finished	ptsI	phosphotransferase system (PTS) enzyme I	2.7.3.9	no	e : enzyme			16.1 : Circulate ; 16.2 : Construct biomass (Anabolism) ;	3106335, 11902727, 15155854, 15670601, 25355936, 26159071	no	2a : Function from experimental evidences in other organisms	2019-10-02	-3	1826453	1828111	1659
1041	12	Megasphaera elsdenii 14-14	70478640	AZ49_03045	CDS	automatic/finished		phosphoenolpyruvate-protein phosphotransferase		no						COMMON		2019-10-02	2	650732	652363	1632
1041	12	Megasphaera hexanoica MH	70485674	ACT01_02040	CDS	automatic/finished		phosphoenolpyruvate-protein phosphotransferase		no						COMMON		2019-10-04	1	432349	433980	1632
1041	12	Pseudoramibacter alactolyticus ATCC 23263	71727299	AEQN01_260010	CDS	automatic/finished	ptsI	phosphotransferase system (PTS) enzyme I	2.7.3.9	no	e : enzyme			16.1 : Circulate ; 16.2 : Construct biomass (Anabolism) ;	3106335, 11902727, 15155854, 15670601, 25355936, 26159071	no	2a : Function from experimental evidences in other organisms	2019-11-21	1	1896658	1898394	1737
1041	12	Pseudoramibacter fermentans Candidatus Pseudoram	71737156	PFCANDIDATE_v1_50262	CDS	automatic/finished	ptsI	phosphotransferase system (PTS) enzyme I	2.7.3.9	no	e : enzyme			16.1 : Circulate ; 16.2 : Construct biomass (Anabolism) ;	3106335, 11902727, 15155854, 15670601, 25355936, 26159071	no	2a : Function from experimental evidences in other organisms	2019-11-21	-2	1742490	1744226	1737
1041	12	Ruminococcaceae bacterium CPB6	70402376	B6259_00390	CDS	automatic/finished		phosphoenolpyruvate--protein phosphotransferase		no						COMMON		2019-09-25	3	91800	93536	1737
1041	12	Ruminococcaceae bacterium CPB6	70403946	B6259_08270	CDS	automatic/finished		phosphoenolpyruvate--protein phosphotransferase		no						COMMON		2019-09-25	-3	1679939	1681561	1623
1041	12	Weimeria bifida Weimeria bifida	71739882	WBCANDIDATE_v1_70326	CDS	automatic/finished	ptsI	phosphotransferase system (PTS) enzyme I	2.7.3.9	no	e : enzyme			16.1 : Circulate ; 16.2 : Construct biomass (Anabolism) ;	3106335, 11902727, 15155854, 15670601, 25355936, 26159071	no	2a : Function from experimental evidences in other organisms	2019-11-21	-2	2050700	2052334	1635
1041100	1	Clostridium luticellarii DSM 29923	66313460	PVXP_v1_110031	CDS	automatic/finished		Ureidoglycolate hydrolase		no						no		2019-03-25	-3	1163481	1163963	483
1041101	1	Clostridiales BL-6	70420770	CLOSTRIBL6_v1_3431	CDS	automatic/finished		Ribose ABC transport system, permease protein RbsC (TC 3.A.1.2.1)		no						no		2019-09-26	3	3361311	3362330	1020
1041102	1	Clostridiales BL-6	70420769	CLOSTRIBL6_v1_3430	CDS	automatic/finished		ABC transporter permease		no						no		2019-09-26	3	3360297	3361298	1002
10414	11	Caproiciproducens galactitolivorans BS-1	70468897	SRMQ01_10217	CDS	automatic/finished	hprK	HPr kinase/phosphorylase	2.7.11.-, 2.7.4.-	no						no		2019-10-02	1	242044	243054	1011
10414	11	Clostridiaceae BL-3	70412106	CLOSTRIBL3_v1_11143	CDS	automatic/finished	hprK	HPr kinase/phosphorylase	2.7.11.-, 2.7.4.-	no						no		2019-09-26	-1	1109207	1110130	924
10414	11	Clostridiales BL-4	70416904	CLOSTRIBL4_v1_1976	CDS	automatic/finished	hprK	HPr kinase/phosphorylase	2.7.11.-, 2.7.4.-	no						no		2019-09-26	-2	1982211	1983176	966
10414	11	Clostridiales BL-6	70419222	CLOSTRIBL6_v1_1883	CDS	automatic/finished	hprK	HPr kinase/phosphorylase	2.7.11.-, 2.7.4.-	no						no		2019-09-26	-1	1880669	1881658	990
10414	11	Clostridium kluyveri DSM 555	2839855	CKL_1489	CDS	automatic/finished	hprK	HPr kinase/phosphorylase	2.7.11.-, 2.7.4.-	no						COMMON		2008-07-22	3	1540869	1541795	927
10414	11	Clostridium luticellarii DSM 29923	66315979	PVXP_v1_1130002	CDS	automatic/finished	hprK	HPr kinase/phosphorylase	2.7.11.-, 2.7.4.-	no						no		2019-03-25	1	3633397	3634320	924
10414	11	Eubacterium limosum Eubacterium limosum 81C1	70483552	E4L76_RS14550	CDS	automatic/finished	hprK	HPr(Ser) kinase/phosphatase		no						COMMON		2019-10-03	-2	2965303	2966298	996
10414	11	Pseudoramibacter alactolyticus ATCC 23263	71726040	AEQN01_110049	CDS	automatic/finished	hprK	HPr kinase/phosphorylase	2.7.4.-, 2.7.11.-	no						no		2019-11-21	-1	633790	634890	1101
10414	11	Pseudoramibacter fermentans Candidatus Pseudoram	71736708	PFCANDIDATE_v1_40767	CDS	automatic/finished	hprK	HPr kinase/phosphorylase	2.7.11.-, 2.7.4.-	no						no		2019-11-21	-1	1271248	1272327	1080
10414	11	Ruminococcaceae bacterium CPB6	70403519	B6259_06130	CDS	automatic/finished		HPr(Ser) kinase/phosphatase		no						COMMON		2019-09-25	-2	1251768	1252733	966
10414	11	Weimeria bifida Weimeria bifida	71739627	WBCANDIDATE_v1_70071	CDS	automatic/finished	hprK	HPr kinase/phosphorylase	2.7.11.-, 2.7.4.-	no						no		2019-11-21	2	1777517	1778470	954
10415	1	Caproiciproducens galactitolivorans BS-1	70469618	SRMQ01_30027	CDS	automatic/finished	licB	phosphotransferase system (PTS) lichenan-specific enzyme IIB component	2.7.1.-	no	t : transporter			16.1 : Circulate ; 16.11 : Scavenge (Catabolism) ;	8990303, 10438772, 23874669	no	2a : Function from experimental evidences in other organisms	2019-10-02	2	967343	967642	300
10415	1	Caproiciproducens galactitolivorans BS-1	70469620	SRMQ01_30029	CDS	automatic/finished	licB	phosphotransferase system (PTS) lichenan-specific enzyme IIB component	2.7.1.-	no	t : transporter			16.1 : Circulate ; 16.11 : Scavenge (Catabolism) ;	8990303, 10438772, 23874669	no	2a : Function from experimental evidences in other organisms	2019-10-02	1	968311	968640	330
10417	14	Caproiciproducens galactitolivorans BS-1	70470575	SRMQ01_90011	CDS	automatic/finished	ecfT	component of the influx ECF transporters		no	t : transporter			16.1 : Circulate ;	15849754, 16850406, 18931129, 21135102, 26052893	no	2a : Function from experimental evidences in other organisms	2019-10-02	2	1970981	1971796	816
10417	14	Clostridiaceae BL-3	70414208	CLOSTRIBL3_v1_20070	CDS	automatic/finished	ecfT	component of the influx ECF transporters		no	t : transporter			16.1 : Circulate ;	15849754, 16850406, 18931129, 21135102, 26052893	no	2a : Function from experimental evidences in other organisms	2019-09-26	2	3194933	3195742	810
10417	14	Clostridiales BL-4	70417167	CLOSTRIBL4_v1_2239	CDS	automatic/finished	ecfT	component of the influx ECF transporters		no	t : transporter			16.1 : Circulate ;	15849754, 16850406, 18931129, 21135102, 26052893	no	2a : Function from experimental evidences in other organisms	2019-09-26	-2	2236806	2237621	816
10417	14	Clostridiales BL-6	70420662	CLOSTRIBL6_v1_3323	CDS	automatic/finished	ecfT	component of the influx ECF transporters		no	t : transporter			16.1 : Circulate ;	15849754, 16850406, 18931129, 21135102, 26052893	no	2a : Function from experimental evidences in other organisms	2019-09-26	-1	3245927	3246742	816
10417	14	Clostridium kluyveri DSM 555	2838906	CKL_0256	CDS	automatic/finished	ecfT	Energy-coupling factor transporter transmembrane protein EcfT		no						COMMON		2008-07-22	3	230799	231611	813
10417	14	Clostridium luticellarii DSM 29923	66312483	PVXP_v1_20065	CDS	automatic/finished	ecfT	component of the influx ECF transporters		no	t : transporter			16.1 : Circulate ;	15849754, 16850406, 18931129, 21135102, 26052893	no	2a : Function from experimental evidences in other organisms	2019-03-25	1	218599	219408	810
10417	14	Eubacterium limosum Eubacterium limosum 81C1	70484004	E4L76_RS16825	CDS	automatic/finished		energy-coupling factor transporter transmembrane protein EcfT		no						COMMON		2019-10-03	-2	3469873	3470694	822
10417	14	Eubacterium pyruvativorans i6	70466855	FNBF01_120006	CDS	automatic/finished	ecfT	component of the influx ECF transporters		no	t : transporter			16.1 : Circulate ;	15849754, 16850406, 18931129, 21135102, 26052893	no	2a : Function from experimental evidences in other organisms	2019-10-02	1	127096	127896	801
10417	14	Megasphaera elsdenii 14-14	70478236	AZ49_00955	CDS	automatic/finished		transporter		no						COMMON		2019-10-02	-2	208410	209207	798
10417	14	Megasphaera hexanoica MH	70486199	ACT01_04685	CDS	automatic/finished		transporter		no						COMMON		2019-10-04	1	1010245	1011045	801
10417	14	Pseudoramibacter alactolyticus ATCC 23263	71726799	AEQN01_190014	CDS	automatic/finished	ecfT	component of the influx ECF transporters		no	t : transporter			16.1 : Circulate ;	15849754, 16850406, 18931129, 21135102, 26052893	no	2a : Function from experimental evidences in other organisms	2019-11-21	-2	1408962	1409783	822
10417	14	Pseudoramibacter fermentans Candidatus Pseudoram	71736983	PFCANDIDATE_v1_50089	CDS	automatic/finished	ecfT	component of the influx ECF transporters		no	t : transporter			16.1 : Circulate ;	15849754, 16850406, 18931129, 21135102, 26052893	no	2a : Function from experimental evidences in other organisms	2019-11-21	-1	1566496	1567320	825
10417	14	Ruminococcaceae bacterium CPB6	70402857	B6259_02800	CDS	automatic/finished		transporter		no						COMMON		2019-09-25	3	578853	579668	816
10417	14	Weimeria bifida Weimeria bifida	71738846	WBCANDIDATE_v1_40087	CDS	automatic/finished	ecfT	component of the influx ECF transporters		no	t : transporter			16.1 : Circulate ;	15849754, 16850406, 18931129, 21135102, 26052893	no	2a : Function from experimental evidences in other organisms	2019-11-21	-2	1033766	1034566	801
10418	1	Eubacterium pyruvativorans i6	70467697	FNBF01_320072	CDS	automatic/finished	tagD	glycerol-3-phosphate cytidylyltransferase	2.7.7.39	no	e : enzyme			16.2 : Construct biomass (Anabolism) ; 16.5 : Explore ; 16.8 : Protect ; 16.13 : Shape ;	11673441, 12637027, 12637499, 12682299, 16141206, 16689786, 17012386, 21558268	no	2a : Function from experimental evidences in other organisms	2019-10-02	-2	1077360	1077752	393
10419	7	Clostridiaceae BL-3	70411558	CLOSTRIBL3_v1_10595	CDS	automatic/finished		Asp23/Gls24 family envelope stress response protein		no						no		2019-09-26	2	579791	580183	393
10419	7	Clostridiaceae BL-3	70411700	CLOSTRIBL3_v1_10737	CDS	automatic/finished	yloU	putative factor involved in malonyl-CoA synthesis		no	f : factor			16.2 : Construct biomass (Anabolism) ; 16.3 : Control ; 16.13 : Shape ;	16014871, 17114254, 24178028, 28579978	no	3 : Putative function from multiple computational evidences	2019-09-26	3	704523	704873	351
10419	7	Clostridium kluyveri DSM 555	2839623	CKL_1226	CDS	automatic/finished		alkaline shock protein		no						COMMON		2008-07-22	3	1265937	1266335	399
10419	7	Clostridium kluyveri DSM 555	2839762	CKL_1382	CDS	automatic/finished		alkaline shock protein		no						COMMON		2008-07-22	2	1419971	1420321	351
10419	7	Clostridium luticellarii DSM 29923	66312605	PVXP_v1_30025	CDS	automatic/finished		Alkaline shock protein 23		no						no		2019-03-25	-1	334664	335056	393
10419	7	Clostridium luticellarii DSM 29923	66312790	PVXP_v1_40046	CDS	automatic/finished	yloU	putative factor involved in malonyl-CoA synthesis		no	f : factor			16.2 : Construct biomass (Anabolism) ; 16.3 : Control ; 16.13 : Shape ;	16014871, 17114254, 24178028, 28579978	no	3 : Putative function from multiple computational evidences	2019-03-25	-1	502985	503335	351
10419	7	Eubacterium limosum Eubacterium limosum 81C1	70483120	E4L76_RS12390	CDS	automatic/finished		Asp23/Gls24 family envelope stress response protein		no						COMMON		2019-10-03	-3	2561652	2561999	348
10419	7	Pseudoramibacter alactolyticus ATCC 23263	71727373	AEQN01_260084	CDS	automatic/finished	yloU	putative factor involved in malonyl-CoA synthesis		no	f : factor			16.2 : Construct biomass (Anabolism) ; 16.3 : Control ; 16.13 : Shape ;	16014871, 17114254, 24178028, 28579978	no	3 : Putative function from multiple computational evidences	2019-11-21	1	1971601	1971948	348
10419	7	Pseudoramibacter fermentans Candidatus Pseudoram	71735519	PFCANDIDATE_v1_30014	CDS	automatic/finished		Asp23/Gls24 family envelope stress response protein		no						no		2019-11-21	-1	31582	31935	354
10419	7	Weimeria bifida Weimeria bifida	71739116	WBCANDIDATE_v1_60149	CDS	automatic/finished	yloU	putative factor involved in malonyl-CoA synthesis		no	f : factor			16.2 : Construct biomass (Anabolism) ; 16.3 : Control ; 16.13 : Shape ;	16014871, 17114254, 24178028, 28579978	no	3 : Putative function from multiple computational evidences	2019-11-21	-1	1273557	1273922	366
10420	7	Clostridiaceae BL-3	70411701	CLOSTRIBL3_v1_10738	CDS	automatic/finished	yloV	putative enzyme structurally related to dihydroxyacetone/glyceraldehyde kinase	2.7.-.-	no	e : enzyme			16.11 : Scavenge (Catabolism) ;	16647083, 22333191, 22517742	no	3 : Putative function from multiple computational evidences	2019-09-26	2	704891	706543	1653
10420	7	Clostridium kluyveri DSM 555	2839763	CKL_1383	CDS	automatic/finished		kinase		no						COMMON		2008-07-22	1	1420339	1422006	1668
10420	7	Clostridium luticellarii DSM 29923	66312789	PVXP_v1_40045	CDS	automatic/finished	yloV	putative enzyme structurally related to dihydroxyacetone/glyceraldehyde kinase	2.7.-.-	no	e : enzyme			16.11 : Scavenge (Catabolism) ;	16647083, 22333191, 22517742	no	3 : Putative function from multiple computational evidences	2019-03-25	-3	501309	502967	1659
10420	7	Eubacterium limosum Eubacterium limosum 81C1	70483119	E4L76_RS12385	CDS	automatic/finished		DAK2 domain-containing protein		no						COMMON		2019-10-03	-3	2560020	2561639	1620
10420	7	Pseudoramibacter alactolyticus ATCC 23263	71727374	AEQN01_260085	CDS	automatic/finished	yloV	putative enzyme structurally related to dihydroxyacetone/glyceraldehyde kinase	2.7.-.-	no	e : enzyme			16.11 : Scavenge (Catabolism) ;	16647083, 22333191, 22517742	no	3 : Putative function from multiple computational evidences	2019-11-21	2	1971962	1973590	1629
10420	7	Pseudoramibacter fermentans Candidatus Pseudoram	71735518	PFCANDIDATE_v1_30013	CDS	automatic/finished	yloV	putative enzyme structurally related to dihydroxyacetone/glyceraldehyde kinase	2.7.-.-	no	e : enzyme			16.11 : Scavenge (Catabolism) ;	16647083, 22333191, 22517742	no	3 : Putative function from multiple computational evidences	2019-11-21	-2	29934	31565	1632
10420	7	Weimeria bifida Weimeria bifida	71739115	WBCANDIDATE_v1_60148	CDS	automatic/finished	yloV	putative enzyme structurally related to dihydroxyacetone/glyceraldehyde kinase	2.7.-.-	no	e : enzyme			16.11 : Scavenge (Catabolism) ;	16647083, 22333191, 22517742	no	3 : Putative function from multiple computational evidences	2019-11-21	-2	1271876	1273546	1671
10421	3	Clostridiaceae BL-3	70412409	CLOSTRIBL3_v1_11446	CDS	automatic/finished	mdtG	Multidrug resistance protein MdtG		no						no		2019-09-26	1	1416166	1417356	1191
10421	3	Clostridium kluyveri DSM 555	2840150	CKL_2495	CDS	automatic/finished		permease		no						COMMON		2008-07-22	3	2573304	2574494	1191
10421	3	Clostridium kluyveri DSM 555	2842297	CKL_3508	CDS	automatic/finished		permease		no						COMMON		2008-07-22	-3	3555870	3556829	960
10421	3	Clostridium luticellarii DSM 29923	66314968	PVXP_v1_450014	CDS	automatic/finished	mdtG	Multidrug resistance protein MdtG		no						no		2019-03-25	-1	2651396	2652601	1206
10422	1	Pseudoramibacter fermentans Candidatus Pseudoram	71737554	PFCANDIDATE_v1_130002	CDS	automatic/finished		Cobalt ABC transporter ATP-binding protein		no						no		2019-11-21	-1	2132557	2134395	1839
10423	3	Clostridiaceae BL-3	70413980	CLOSTRIBL3_v1_13017	CDS	automatic/finished	purR	transcriptional regulator of the purine biosynthesis operon (PurR-pRpp)		no	r : regulator			16.3 : Control ;	11591660, 12837783, 12837784, 15629952, 16163456, 27329548	no	2a : Function from experimental evidences in other organisms	2019-09-26	-2	2982937	2983752	816
10423	3	Clostridium kluyveri DSM 555	2838795	CKL_0144	CDS	automatic/finished		pur operon repressor		no						COMMON		2008-07-22	2	134894	135706	813
10423	3	Clostridium luticellarii DSM 29923	66313666	PVXP_v1_140016	CDS	automatic/finished	purR	transcriptional regulator of the purine biosynthesis operon (PurR-pRpp)		no	r : regulator			16.3 : Control ;	11591660, 12837783, 12837784, 15629952, 16163456, 27329548	no	2a : Function from experimental evidences in other organisms	2019-03-25	-2	1372954	1373769	816
10426	2	Clostridium kluyveri DSM 555	2840701	CKL_0693	CDS	automatic/finished		hypothetical protein		no						UNIQUE_BANK		2008-07-22	-3	679887	680255	369
10426	2	Clostridium luticellarii DSM 29923	66315656	PVXP_v1_820008	CDS	automatic/finished		conserved membrane protein of unknown function		no	u : unknown	1 : Unknown				no	4 : Unknown function but conserved in other organisms	2019-03-25	-2	3350110	3350481	372
10428	6	Clostridiaceae BL-3	70412240	CLOSTRIBL3_v1_11277	CDS	automatic/finished	yqeA	amino acid (carbamate) kinase	2.7.2.2	no	e : enzyme	1 : Unknown	1.7.1 : Unassigned reversible reactions ;	5 : Central intermediary metabolism ;	10211841, 9578487	no	2a : Function from experimental evidences in other organisms	2019-09-26	-2	1251010	1251963	954
10428	6	Clostridiaceae BL-3	70414567	CLOSTRIBL3_v1_20429	CDS	automatic/finished	yqeA	amino acid (carbamate) kinase	2.7.2.2	no	e : enzyme	1 : Unknown	1.7.1 : Unassigned reversible reactions ;	5 : Central intermediary metabolism ;	10211841, 9578487	no	2a : Function from experimental evidences in other organisms	2019-09-26	2	3564026	3564976	951
10428	6	Eubacterium limosum Eubacterium limosum 81C1	70481916	E4L76_RS06355	CDS	automatic/finished	arcC	carbamate kinase	2.7.2.2	no						COMMON		2019-10-03	1	1334638	1335570	933
10428	6	Megasphaera elsdenii 14-14	70478726	AZ49_03495	CDS	automatic/finished		carbamate kinase	2.7.2.2	no						COMMON		2019-10-02	-1	747721	748671	951
10428	6	Megasphaera hexanoica MH	70487985	ACT01_13675	CDS	automatic/finished		carbamate kinase	2.7.2.2	no						COMMON		2019-10-04	-2	2858840	2859790	951
10428	6	Pseudoramibacter fermentans Candidatus Pseudoram	71735816	PFCANDIDATE_v1_30311	CDS	automatic/finished	yqeA	amino acid (carbamate) kinase	2.7.2.2	no	e : enzyme	1 : Unknown	1.7.1 : Unassigned reversible reactions ;	5 : Central intermediary metabolism ;	10211841, 9578487	no	2a : Function from experimental evidences in other organisms	2019-11-21	3	339678	340607	930
10428	6	Weimeria bifida Weimeria bifida	71738816	WBCANDIDATE_v1_40057	CDS	automatic/finished	yqeA	amino acid (carbamate) kinase	2.7.2.2	no	e : enzyme	1 : Unknown	1.7.1 : Unassigned reversible reactions ;	5 : Central intermediary metabolism ;	10211841, 9578487	no	2a : Function from experimental evidences in other organisms	2019-11-21	-3	997969	998901	933
10429	1	Clostridiales BL-6	70418383	CLOSTRIBL6_v1_1044	CDS	automatic/finished	cutC	Copper homeostasis protein CutC		no						no		2019-09-26	-1	1073735	1074481	747
10431	4	Eubacterium pyruvativorans i6	70467267	FNBF01_220003	CDS	automatic/finished		Uracil-DNA glycosylase		no						no		2019-10-02	1	612892	613509	618
10431	4	Megasphaera elsdenii 14-14	70478438	AZ49_02000	CDS	automatic/finished		uracil-DNA glycosylase		no						COMMON		2019-10-02	-2	424956	425528	573
10431	4	Pseudoramibacter fermentans Candidatus Pseudoram	71736950	PFCANDIDATE_v1_50056	CDS	automatic/finished		Uracil-DNA glycosylase family protein		no						no		2019-11-21	-2	1536786	1537361	576
10431	4	Weimeria bifida Weimeria bifida	71738777	WBCANDIDATE_v1_40018	CDS	automatic/finished		Uracil-DNA glycosylase family protein		no						no		2019-11-21	-3	956425	957000	576
10433	8	Clostridiaceae BL-3	70411671	CLOSTRIBL3_v1_10708	CDS	automatic/finished	pstS	phosphate ABC transporter (phosphate binding lipoprotein)		no	t : transporter			16.1 : Circulate ;	9098050, 9593301, 10913081, 15289558, 21461370, 25355936	no	2a : Function from experimental evidences in other organisms	2019-09-26	1	677251	678150	900
10433	8	Clostridiales BL-4	70415011	CLOSTRIBL4_v1_0083	CDS	automatic/finished	pstS	phosphate ABC transporter (phosphate binding lipoprotein)		no	t : transporter			16.1 : Circulate ;	9098050, 9593301, 10913081, 15289558, 21461370, 25355936	no	2a : Function from experimental evidences in other organisms	2019-09-26	-1	93886	94827	942
10433	8	Clostridiales BL-6	70417429	CLOSTRIBL6_v1_0090	CDS	automatic/finished	pstS	phosphate ABC transporter (phosphate binding lipoprotein)		no	t : transporter			16.1 : Circulate ;	9098050, 9593301, 10913081, 15289558, 21461370, 25355936	no	2a : Function from experimental evidences in other organisms	2019-09-26	-2	97654	98577	924
10433	8	Clostridium kluyveri DSM 555	2839729	CKL_1348	CDS	automatic/finished	pstS	hypothetical protein		no						COMMON		2008-07-22	3	1385496	1386383	888
10433	8	Clostridium luticellarii DSM 29923	66312819	PVXP_v1_40075	CDS	automatic/finished	pstS	phosphate ABC transporter (phosphate binding lipoprotein)		no	t : transporter			16.1 : Circulate ;	9098050, 9593301, 10913081, 15289558, 21461370, 25355936	no	2a : Function from experimental evidences in other organisms	2019-03-25	-2	529885	530787	903
10433	8	Megasphaera elsdenii 14-14	70478224	AZ49_00895	CDS	automatic/finished		phosphate ABC transporter substrate-binding protein		no						COMMON		2019-10-02	-3	194738	195616	879
10433	8	Megasphaera hexanoica MH	70486207	ACT01_04725	CDS	automatic/finished		phosphate ABC transporter substrate-binding protein		no						COMMON		2019-10-04	3	1019760	1020647	888
10433	8	Ruminococcaceae bacterium CPB6	70402974	B6259_03385	CDS	automatic/finished		phosphate ABC transporter substrate-binding protein		no						COMMON		2019-09-25	3	692466	693395	930
10434	4	Caproiciproducens galactitolivorans BS-1	70468807	SRMQ01_10127	CDS	automatic/finished	gamA	glucosamine-6-phosphate deaminase	3.5.99.6	no	e : enzyme			16.2 : Construct biomass (Anabolism) ; 16.11 : Scavenge (Catabolism) ; 16.13 : Shape ;	23667565, 27002132	no	2a : Function from experimental evidences in other organisms	2019-10-02	1	144295	145047	753
10434	4	Clostridiales BL-6	70418386	CLOSTRIBL6_v1_1047	CDS	automatic/finished	nagBA	glucosamine-6-phosphate isomerase	3.5.99.6	no	e : enzyme			16.2 : Construct biomass (Anabolism) ; 16.11 : Scavenge (Catabolism) ;	15755726, 18436239	no	2a : Function from experimental evidences in other organisms	2019-09-26	3	1077153	1077911	759
10434	4	Megasphaera hexanoica MH	70487893	ACT01_13205	CDS	automatic/finished		glucosamine-6-phosphate deaminase		no						COMMON		2019-10-04	2	2754167	2754922	756
10434	4	Ruminococcaceae bacterium CPB6	70403903	B6259_08055	CDS	automatic/finished		glucosamine-6-phosphate deaminase		no						COMMON		2019-09-25	-2	1638408	1639157	750
10435	14	Caproiciproducens galactitolivorans BS-1	70470806	SRMQ01_110022	CDS	automatic/finished	ylqC	putative RNA binding protein		no	f : factor				22333191, 22720735, 26483775	no	3 : Putative function from multiple computational evidences	2019-10-02	-3	2200718	2200951	234
10435	14	Clostridiaceae BL-3	70411721	CLOSTRIBL3_v1_10758	CDS	automatic/finished	ylqC	putative RNA binding protein		no	f : factor				22333191, 22720735, 26483775	no	3 : Putative function from multiple computational evidences	2019-09-26	2	726365	726592	228
10435	14	Clostridiales BL-4	70415075	CLOSTRIBL4_v1_0147	CDS	automatic/finished		KH domain RNA binding protein YlqC		no						no		2019-09-26	-3	156446	156679	234
10435	14	Clostridiales BL-6	70419450	CLOSTRIBL6_v1_2111	CDS	automatic/finished	ylqC	putative RNA binding protein		no	f : factor				22333191, 22720735, 26483775	no	3 : Putative function from multiple computational evidences	2019-09-26	-3	2125200	2125433	234
10435	14	Clostridium kluyveri DSM 555	2839781	CKL_1403	CDS	automatic/finished		hypothetical protein		no						COMMON		2008-07-22	1	1442851	1443078	228
10435	14	Clostridium luticellarii DSM 29923	66312768	PVXP_v1_40024	CDS	automatic/finished	ylqC	putative RNA binding protein		no	f : factor				22333191, 22720735, 26483775	no	3 : Putative function from multiple computational evidences	2019-03-25	-3	481350	481577	228
10435	14	Eubacterium limosum Eubacterium limosum 81C1	70481340	E4L76_RS03475	CDS	automatic/finished		KH domain-containing protein		no						COMMON		2019-10-03	1	749863	750093	231
10435	14	Eubacterium pyruvativorans i6	70467686	FNBF01_320061	CDS	automatic/finished	ylqC	putative RNA binding protein		no	f : factor				22333191, 22720735, 26483775	no	3 : Putative function from multiple computational evidences	2019-10-02	-1	1066903	1067169	267
10435	14	Megasphaera elsdenii 14-14	70479172	AZ49_05795	CDS	automatic/finished		hypothetical protein		no						COMMON		2019-10-02	3	1231590	1231817	228
10435	14	Megasphaera hexanoica MH	70486721	ACT01_07320	CDS	automatic/finished		hypothetical protein		no						COMMON		2019-10-04	2	1577603	1577830	228
10435	14	Pseudoramibacter alactolyticus ATCC 23263	71725861	AEQN01_70138	CDS	automatic/finished	ylqC	putative RNA binding protein		no	f : factor				22333191, 22720735, 26483775	no	3 : Putative function from multiple computational evidences	2019-11-21	3	451788	452018	231
10435	14	Pseudoramibacter fermentans Candidatus Pseudoram	71736524	PFCANDIDATE_v1_40583	CDS	automatic/finished	ylqC	putative RNA binding protein		no	f : factor				22333191, 22720735, 26483775	no	3 : Putative function from multiple computational evidences	2019-11-21	2	1089446	1089676	231
10435	14	Ruminococcaceae bacterium CPB6	70403972	B6259_08400	CDS	automatic/finished		RNA-binding protein		no						COMMON		2019-09-25	-2	1703490	1703723	234
10435	14	Weimeria bifida Weimeria bifida	71737966	WBCANDIDATE_v1_20144	CDS	automatic/finished	ylqC	putative RNA binding protein		no	f : factor				22333191, 22720735, 26483775	no	3 : Putative function from multiple computational evidences	2019-11-21	-3	177058	177294	237
10438	3	Caproiciproducens galactitolivorans BS-1	70470935	SRMQ01_130030	CDS	automatic/finished	nupN	lipoprotein involved in guanosine transport		no	lp : lipoprotein			16.1 : Circulate ;	21926227, 22720735	no	2a : Function from experimental evidences in other organisms	2019-10-02	-3	2336444	2337526	1083
10438	3	Clostridium luticellarii DSM 29923	66313100	PVXP_v1_70048	CDS	automatic/finished	bmpA	Basic membrane protein A		no						no		2019-03-25	-3	830721	831773	1053
10438	3	Ruminococcaceae bacterium CPB6	70402837	B6259_02700	CDS	automatic/finished		BMP family ABC transporter substrate-binding protein		no						COMMON		2019-09-25	3	557667	558767	1101
1044	2	Clostridiaceae BL-3	70412985	CLOSTRIBL3_v1_12022	CDS	automatic/finished	soeB	Sulfite dehydrogenase subunit B		no						no		2019-09-26	1	1987951	1988565	615
1044	2	Clostridium luticellarii DSM 29923	66314733	PVXP_v1_370028	CDS	automatic/finished	soeB	Sulfite dehydrogenase subunit B		no						no		2019-03-25	-2	2419780	2420394	615
10441	2	Clostridiales BL-4	70415345	CLOSTRIBL4_v1_0417	CDS	automatic/finished	yyaH	putative C-S lyase		no	e : enzyme			16.11 : Scavenge (Catabolism) ;	19087206	no	3 : Putative function from multiple computational evidences	2019-09-26	1	417040	417426	387
10441	2	Weimeria bifida Weimeria bifida	71738713	WBCANDIDATE_v1_30063	CDS	automatic/finished	yyaH	putative C-S lyase		no	e : enzyme			16.11 : Scavenge (Catabolism) ;	19087206	no	3 : Putative function from multiple computational evidences	2019-11-21	3	901842	902186	345
10442	14	Caproiciproducens galactitolivorans BS-1	70470141	SRMQ01_50101	CDS	automatic/finished	rbgA	ribosome biogenesis GTPase A		no	e : enzyme			16.2 : Construct biomass (Anabolism) ; 16.6 : Maintain ;	12682299, 16390447, 16431913, 16997968, 17613524, 22267738, 25330043, 26951678	no	2a : Function from experimental evidences in other organisms	2019-10-02	-3	1504829	1505698	870
10442	14	Clostridiaceae BL-3	70411726	CLOSTRIBL3_v1_10763	CDS	automatic/finished	rbgA	ribosome biogenesis GTPase A		no	e : enzyme			16.2 : Construct biomass (Anabolism) ; 16.6 : Maintain ;	12682299, 16390447, 16431913, 16997968, 17613524, 22267738, 25330043, 26951678	no	2a : Function from experimental evidences in other organisms	2019-09-26	3	729063	729905	843
10442	14	Clostridiales BL-4	70416851	CLOSTRIBL4_v1_1923	CDS	automatic/finished	rbgA	ribosome biogenesis GTPase A		no	e : enzyme			16.2 : Construct biomass (Anabolism) ; 16.6 : Maintain ;	12682299, 16390447, 16431913, 16997968, 17613524, 22267738, 25330043, 26951678	no	2a : Function from experimental evidences in other organisms	2019-09-26	1	1931173	1932048	876
10442	14	Clostridiales BL-6	70418917	CLOSTRIBL6_v1_1578	CDS	automatic/finished	rbgA	ribosome biogenesis GTPase A		no	e : enzyme			16.2 : Construct biomass (Anabolism) ; 16.6 : Maintain ;	12682299, 16390447, 16431913, 16997968, 17613524, 22267738, 25330043, 26951678	no	2a : Function from experimental evidences in other organisms	2019-09-26	2	1599560	1600429	870
10442	14	Clostridium kluyveri DSM 555	2839786	CKL_1408	CDS	automatic/finished	rbgA	ribosomal biogenesis GTPase		no						COMMON		2008-07-22	2	1445570	1446412	843
10442	14	Clostridium luticellarii DSM 29923	66312763	PVXP_v1_40019	CDS	automatic/finished	rbgA	ribosome biogenesis GTPase A		no	e : enzyme			16.2 : Construct biomass (Anabolism) ; 16.6 : Maintain ;	12682299, 16390447, 16431913, 16997968, 17613524, 22267738, 25330043, 26951678	no	2a : Function from experimental evidences in other organisms	2019-03-25	-3	478032	478874	843
10442	14	Eubacterium limosum Eubacterium limosum 81C1	70481361	E4L76_RS03580	CDS	automatic/finished	ylqF	ribosome biogenesis GTPase YlqF		no						COMMON		2019-10-03	1	765508	766338	831
10442	14	Eubacterium pyruvativorans i6	70467518	FNBF01_290026	CDS	automatic/finished	rbgA	ribosome biogenesis GTPase A		no	e : enzyme			16.2 : Construct biomass (Anabolism) ; 16.6 : Maintain ;	12682299, 16390447, 16431913, 16997968, 17613524, 22267738, 25330043, 26951678	no	2a : Function from experimental evidences in other organisms	2019-10-02	3	880449	881354	906
10442	14	Megasphaera elsdenii 14-14	70479318	AZ49_06575	CDS	automatic/finished		GTPase		no						COMMON		2019-10-02	2	1388285	1389148	864
10442	14	Megasphaera hexanoica MH	70487441	ACT01_10930	CDS	automatic/finished		ribosome biogenesis GTPase YlqF		no						COMMON		2019-10-04	-3	2294605	2295471	867
10442	14	Pseudoramibacter alactolyticus ATCC 23263	71725866	AEQN01_70143	CDS	automatic/finished	rbgA	ribosome biogenesis GTPase A		no	e : enzyme			16.2 : Construct biomass (Anabolism) ; 16.6 : Maintain ;	12682299, 16390447, 16431913, 16997968, 17613524, 22267738, 25330043, 26951678	no	2a : Function from experimental evidences in other organisms	2019-11-21	2	454454	455302	849
10442	14	Pseudoramibacter fermentans Candidatus Pseudoram	71736529	PFCANDIDATE_v1_40588	CDS	automatic/finished	rbgA	ribosome biogenesis GTPase A		no	e : enzyme			16.2 : Construct biomass (Anabolism) ; 16.6 : Maintain ;	12682299, 16390447, 16431913, 16997968, 17613524, 22267738, 25330043, 26951678	no	2a : Function from experimental evidences in other organisms	2019-11-21	3	1092015	1092857	843
10442	14	Ruminococcaceae bacterium CPB6	70403306	B6259_05055	CDS	automatic/finished		ribosome biogenesis GTPase YlqF		no						COMMON		2019-09-25	1	1014232	1015107	876
10442	14	Weimeria bifida Weimeria bifida	71737961	WBCANDIDATE_v1_20139	CDS	automatic/finished	rbgA	ribosome biogenesis GTPase A		no	e : enzyme			16.2 : Construct biomass (Anabolism) ; 16.6 : Maintain ;	12682299, 16390447, 16431913, 16997968, 17613524, 22267738, 25330043, 26951678	no	2a : Function from experimental evidences in other organisms	2019-11-21	-1	173700	174542	843
10444	2	Caproiciproducens galactitolivorans BS-1	70469301	SRMQ01_20111	CDS	automatic/finished	nanE	Putative N-acetylmannosamine-6-phosphate 2-epimerase	5.1.3.9	no						no	3 : Putative function from multiple computational evidences	2019-10-02	3	645591	646259	669
10444	2	Megasphaera hexanoica MH	70487886	ACT01_13170	CDS	automatic/finished		N-acetylmannosamine-6-phosphate 2-epimerase		no						COMMON		2019-10-04	3	2747571	2748236	666
10445	1	Pseudoramibacter fermentans Candidatus Pseudoram	71737588	PFCANDIDATE_v1_150005	CDS	automatic/finished		MFS transporter		no						no		2019-11-21	1	2162689	2164062	1374
10450	1	Clostridium luticellarii DSM 29923	66313730	PVXP_v1_150008	CDS	automatic/finished		ParB-like nuclease domain protein		no						no		2019-03-25	-3	1426719	1427303	585
10451	3	Clostridium kluyveri DSM 555	2841644	CKL_2616	CDS	automatic/finished		methyltransferase	2.1.1.-	no						COMMON		2008-07-22	-1	2690393	2691133	741
10451	3	Eubacterium limosum Eubacterium limosum 81C1	70482363	E4L76_RS08595	CDS	automatic/finished		class I SAM-dependent methyltransferase		no						COMMON		2019-10-03	-2	1771570	1772316	747
10451	3	Weimeria bifida Weimeria bifida	71738929	WBCANDIDATE_v1_40170	CDS	automatic/finished		Class I SAM-dependent methyltransferase		no						no		2019-11-21	-1	1115382	1116110	729
10452	1	Eubacterium limosum Eubacterium limosum 81C1	70481012	E4L76_RS01835	CDS	automatic/finished		divalent metal cation transporter		no						COMMON		2019-10-03	2	369614	370873	1260
10454	9	Caproiciproducens galactitolivorans BS-1	70469302	SRMQ01_20112	CDS	automatic/finished		PTS system, N-acetylglucosamine-specific IIA component	2.7.1.-	no						no		2019-10-02	1	646273	647790	1518
10454	9	Caproiciproducens galactitolivorans BS-1	70469303	SRMQ01_20113	CDS	automatic/finished	crr	PTS system glucose-specific EIIA component		no						no		2019-10-02	3	647958	648431	474
10454	9	Caproiciproducens galactitolivorans BS-1	70470966	SRMQ01_140010	CDS	automatic/finished		PTS system, N-acetylglucosamine-specific IIA component	2.7.1.-	no						no		2019-10-02	-2	2364513	2365961	1449
10454	9	Clostridium kluyveri DSM 555	2842365	CKL_3586	CDS	automatic/finished		phosphotransferase system IIA component	2.7.1.69	no						COMMON		2008-07-22	-2	3638431	3638910	480
10454	9	Eubacterium limosum Eubacterium limosum 81C1	70483061	E4L76_RS12095	CDS	automatic/finished		PTS glucose transporter subunit IIA		no						COMMON		2019-10-03	-2	2491231	2493462	2232
10454	9	Eubacterium pyruvativorans i6	70468364	FNBF01_410010	CDS	automatic/finished		PTS system, sucrose-specific IIB component	2.7.1.-	no						no		2019-10-02	-2	1828542	1830431	1890
10454	9	Megasphaera elsdenii 14-14	70478463	AZ49_02125	CDS	automatic/finished		hypothetical protein		no						COMMON		2019-10-02	3	451017	453188	2172
10454	9	Megasphaera elsdenii 14-14	70478824	AZ49_03990	CDS	automatic/finished		PTS sugar transporter subunit IIC		no						COMMON		2019-10-02	-3	858881	860266	1386
10454	9	Megasphaera hexanoica MH	70485958	ACT01_03475	CDS	automatic/finished		PTS sugar transporter subunit IIC		no						COMMON		2019-10-04	-1	755304	756677	1374
10454	9	Pseudoramibacter alactolyticus ATCC 23263	71726698	AEQN01_160416	CDS	automatic/finished	ptsG	Glucose permease IIC component / Glucose-specific phosphotransferase enzyme IIB component / Glucose-specific phosphotransferase enzyme IIA component		no						no		2019-11-21	-2	1300809	1303013	2205
10454	9	Pseudoramibacter fermentans Candidatus Pseudoram	71736044	PFCANDIDATE_v1_40103	CDS	automatic/finished		PTS system, sucrose-specific IIB component	2.7.1.-	no						no		2019-11-21	3	585309	587225	1917
10454	9	Ruminococcaceae bacterium CPB6	70402484	B6259_00930	CDS	automatic/finished		hypothetical protein		no						COMMON		2019-09-25	-3	195587	195928	342
10454	9	Ruminococcaceae bacterium CPB6	70404148	B6259_09285	CDS	automatic/finished		PTS glucose transporter subunit IIA		no						COMMON		2019-09-25	-3	1882844	1884958	2115
10455	1	Eubacterium limosum Eubacterium limosum 81C1	70483386	E4L76_RS13720	CDS	automatic/finished		amino acid permease		no						COMMON		2019-10-03	2	2803160	2804590	1431
10456	3	Clostridiaceae BL-3	70413419	CLOSTRIBL3_v1_12456	CDS	automatic/finished	maeC	NAD-dependent malic enzyme (conversion of malate into pyruvate)	1.1.1.38	no	e : enzyme			16.2 : Construct biomass (Anabolism) ; 16.11 : Scavenge (Catabolism) ;	16788182, 20933603, 22740702, 23136871, 24325460	no	2a : Function from experimental evidences in other organisms	2019-09-26	1	2431942	2433582	1641
10456	3	Clostridium luticellarii DSM 29923	66313176	PVXP_v1_80032	CDS	automatic/finished	maeC	NAD-dependent malic enzyme (conversion of malate into pyruvate)	1.1.1.38	no	e : enzyme			16.2 : Construct biomass (Anabolism) ; 16.11 : Scavenge (Catabolism) ;	16788182, 20933603, 22740702, 23136871, 24325460	no	2a : Function from experimental evidences in other organisms	2019-03-25	1	904144	905775	1632
10456	3	Pseudoramibacter fermentans Candidatus Pseudoram	71735754	PFCANDIDATE_v1_30249	CDS	automatic/finished	maeC	NAD-dependent malic enzyme (conversion of malate into pyruvate)	1.1.1.38	no	e : enzyme			16.2 : Construct biomass (Anabolism) ; 16.11 : Scavenge (Catabolism) ;	16788182, 20933603, 22740702, 23136871, 24325460	no	2a : Function from experimental evidences in other organisms	2019-11-21	1	276373	278004	1632
104613	1	Eubacterium pyruvativorans i6	70467621	FNBF01_300028	CDS	automatic/finished		Cytosine/purine/uracil/thiamine/allantoin permease family protein		no						no		2019-10-02	-2	1002945	1004270	1326
10464	12	Caproiciproducens galactitolivorans BS-1	70470737	SRMQ01_100052	CDS	automatic/finished	glgA	glycogen (starch) synthase	2.4.1.21	no	e : enzyme			16.14 : Store ;	8145641, 15272305	no	2a : Function from experimental evidences in other organisms	2019-10-02	2	2141417	2142847	1431
10464	12	Clostridiales BL-4	70415368	CLOSTRIBL4_v1_0440	CDS	automatic/finished		Glycogen synthase, ADP-glucose transglucosylase	2.4.1.21	no						no		2019-09-26	-1	435892	436845	954
10464	12	Clostridiales BL-6	70418066	CLOSTRIBL6_v1_0727	CDS	automatic/finished	glgA	glycogen (starch) synthase	2.4.1.21	no	e : enzyme			16.14 : Store ;	8145641, 15272305	no	2a : Function from experimental evidences in other organisms	2019-09-26	3	782082	783509	1428
10464	12	Clostridium kluyveri DSM 555	2842291	CKL_3497	CDS	automatic/finished	glgA	Glycogen synthase	2.4.1.21	no						COMMON		2008-07-22	-1	3543767	3545194	1428
10464	12	Eubacterium limosum Eubacterium limosum 81C1	70483793	E4L76_RS15755	CDS	automatic/finished	glgA	glycogen synthase GlgA	2.4.1.21	no						COMMON		2019-10-03	3	3237918	3239351	1434
10464	12	Eubacterium pyruvativorans i6	70468331	FNBF01_400023	CDS	automatic/finished		Glycogen synthase, ADP-glucose transglucosylase	2.4.1.21	no						no		2019-10-02	3	1790727	1792622	1896
10464	12	Megasphaera elsdenii 14-14	70479473	AZ49_07410	CDS	automatic/finished		glycogen synthase		no						COMMON		2019-10-02	2	1583840	1585276	1437
10464	12	Megasphaera hexanoica MH	70486883	ACT01_08130	CDS	automatic/finished		glycogen synthase		no						COMMON		2019-10-04	2	1740668	1742107	1440
10464	12	Pseudoramibacter alactolyticus ATCC 23263	71725728	AEQN01_70005	CDS	automatic/finished	glgA	glycogen (starch) synthase	2.4.1.21	no	e : enzyme			16.14 : Store ;	8145641, 15272305	no	2a : Function from experimental evidences in other organisms	2019-11-21	-2	313446	314885	1440
10464	12	Pseudoramibacter fermentans Candidatus Pseudoram	71736422	PFCANDIDATE_v1_40481	CDS	automatic/finished	glgA	glycogen (starch) synthase	2.4.1.21	no	e : enzyme			16.14 : Store ;	8145641, 15272305	no	2a : Function from experimental evidences in other organisms	2019-11-21	-1	981043	982476	1434
10464	12	Ruminococcaceae bacterium CPB6	70404097	B6259_09030	CDS	automatic/finished		starch synthase		no						COMMON		2019-09-25	-1	1818559	1819983	1425
10464	12	Weimeria bifida Weimeria bifida	71738114	WBCANDIDATE_v1_20292	CDS	automatic/finished	glgA	Glycogen synthase	2.4.1.21	no						no		2019-11-21	-1	320220	321686	1467
10465	8	Caproiciproducens galactitolivorans BS-1	70469740	SRMQ01_30149	CDS	automatic/finished	brnQ	Branched-chain amino acid transport system carrier protein		no						no		2019-10-02	2	1107842	1109203	1362
10465	8	Clostridiaceae BL-3	70411975	CLOSTRIBL3_v1_11012	CDS	automatic/finished	brnQ	Branched-chain amino acid transport system carrier protein		no						no		2019-09-26	-2	965563	966921	1359
10465	8	Clostridiales BL-4	70415905	CLOSTRIBL4_v1_0977	CDS	automatic/finished		Branched-chain amino acid transport system carrier protein		no		Cell membrane; Multi-pass membrane protein				no		2019-09-26	-1	997159	998460	1302
10465	8	Clostridiales BL-6	70417746	CLOSTRIBL6_v1_0407	CDS	automatic/finished	brnQ	Branched-chain amino acid transport system carrier protein		no						no		2019-09-26	1	446764	448140	1377
10465	8	Clostridium luticellarii DSM 29923	66313463	PVXP_v1_110034	CDS	automatic/finished	brnQ	Branched-chain amino acid transport system carrier protein		no						no		2019-03-25	1	1166245	1167606	1362
10465	8	Eubacterium limosum Eubacterium limosum 81C1	70484686	E4L76_RS20235	CDS	automatic/finished	brnQ	branched-chain amino acid transport system II carrier protein		no						COMMON		2019-10-03	-2	4234027	4235358	1332
10465	8	Megasphaera elsdenii 14-14	70479589	AZ49_08050	CDS	automatic/finished		branched-chain amino acid transporter II carrier protein		no						COMMON		2019-10-02	3	1732818	1734152	1335
10465	8	Megasphaera hexanoica MH	70485351	ACT01_00425	CDS	automatic/finished		branched-chain amino acid transporter II carrier protein		no						COMMON		2019-10-04	3	84807	86156	1350
10465	8	Megasphaera hexanoica MH	70487197	ACT01_09705	CDS	automatic/finished		branched-chain amino acid transporter II carrier protein		no						COMMON		2019-10-04	-3	2057578	2058918	1341
10466	1	Eubacterium limosum Eubacterium limosum 81C1	70484919	E4L76_RS21410	CDS	automatic/finished		tryptophan-rich sensory protein		no						COMMON		2019-10-03	-3	4512372	4512854	483
10467	1	Caproiciproducens galactitolivorans BS-1	70469617	SRMQ01_30026	CDS	automatic/finished	licA	phosphotransferase system (PTS) lichenan-specific enzyme IIA component		no	t : transporter			16.1 : Circulate ; 16.3 : Control ;	8990303, 10438772, 22720735	no	2a : Function from experimental evidences in other organisms	2019-10-02	3	967020	967346	327
10475	1	Caproiciproducens galactitolivorans BS-1	70469622	SRMQ01_30031	CDS	automatic/finished		conserved protein of unknown function		no	u : unknown	1 : Unknown				no	4 : Unknown function but conserved in other organisms	2019-10-02	3	970125	971207	1083
10476	6	Megasphaera elsdenii 14-14	70479339	AZ49_06680	CDS	automatic/finished		multidrug transporter MatE		no						COMMON		2019-10-02	2	1412891	1414246	1356
10476	6	Megasphaera hexanoica MH	70485307	ACT01_00200	CDS	automatic/finished		MATE family efflux transporter		no						COMMON		2019-10-04	1	35425	36771	1347
10476	6	Pseudoramibacter alactolyticus ATCC 23263	71725585	AEQN01_50051	CDS	automatic/finished		MATE efflux family protein		no						no		2019-11-21	-3	162965	164329	1365
10476	6	Pseudoramibacter fermentans Candidatus Pseudoram	71736243	PFCANDIDATE_v1_40302	CDS	automatic/finished		MATE family efflux transporter		no						no		2019-11-21	-3	797126	798496	1371
10476	6	Ruminococcaceae bacterium CPB6	70402398	B6259_00500	CDS	automatic/finished		MATE family efflux transporter		no						COMMON		2019-09-25	-3	119666	121009	1344
10476	6	Weimeria bifida Weimeria bifida	71738900	WBCANDIDATE_v1_40141	CDS	automatic/finished		MATE family efflux transporter		no						no		2019-11-21	-1	1092168	1093529	1362
10476	6	Weimeria bifida Weimeria bifida	71739986	WBCANDIDATE_v1_90017	CDS	automatic/finished		MATE family efflux transporter		no						no		2019-11-21	3	2138751	2140130	1380
10479	9	Clostridiaceae BL-3	70413896	CLOSTRIBL3_v1_12933	CDS	automatic/finished	trmNF	tRNA1(Val) (adenine(37)-N6)-methyltransferase	2.1.1.223	no	e : enzyme			10.3 : tRNA and rRNA base modification ; 16.2 : Construct biomass (Anabolism) ; 16.3 : Control ;	22905870, 24809820	no	2a : Function from experimental evidences in other organisms	2019-09-26	-3	2902932	2903693	762
10479	9	Clostridium kluyveri DSM 555	2842512	CKL_3787	CDS	automatic/finished		methyltransferase		no						COMMON		2008-07-22	-2	3838843	3839583	741
10479	9	Clostridium luticellarii DSM 29923	66315751	PVXP_v1_890011	CDS	automatic/finished		N5-glutamine S-adenosyl-L-methionine-dependent methyltransferase		no						no		2019-03-25	1	3432274	3433014	741
10479	9	Eubacterium limosum Eubacterium limosum 81C1	70484430	E4L76_RS18955	CDS	automatic/finished		tRNA1(Val) (adenine(37)-N6)-methyltransferase		no						COMMON		2019-10-03	-2	3940933	3941724	792
10479	9	Megasphaera elsdenii 14-14	70478522	AZ49_02430	CDS	automatic/finished		methyltransferase		no						COMMON		2019-10-02	-1	513823	514557	735
10479	9	Megasphaera hexanoica MH	70485903	ACT01_03195	CDS	automatic/finished		methyltransferase		no						COMMON		2019-10-04	2	693872	694606	735
10479	9	Pseudoramibacter alactolyticus ATCC 23263	71727042	AEQN01_220172	CDS	automatic/finished		MTS domain-containing protein		no						no		2019-11-21	3	1636785	1637570	786
10479	9	Pseudoramibacter fermentans Candidatus Pseudoram	71735826	PFCANDIDATE_v1_30321	CDS	automatic/finished		tRNA1(Val) (Adenine(37)-N6)-methyltransferase		no						no		2019-11-21	-3	351890	352678	789
10479	9	Weimeria bifida Weimeria bifida	71739703	WBCANDIDATE_v1_70147	CDS	automatic/finished	trmNF	tRNA1(Val) (adenine(37)-N6)-methyltransferase	2.1.1.223	no	e : enzyme			10.3 : tRNA and rRNA base modification ; 16.2 : Construct biomass (Anabolism) ; 16.3 : Control ;	22905870, 24809820	no	2a : Function from experimental evidences in other organisms	2019-11-21	1	1869154	1869897	744
10482	2	Eubacterium pyruvativorans i6	70467776	FNBF01_330022	CDS	automatic/finished	galT	galactose-1-phosphate uridyltransferase	2.7.7.12	no	e : enzyme			16.11 : Scavenge (Catabolism) ;	2104611, 9555917, 11790749	no	2a : Function from experimental evidences in other organisms	2019-10-02	1	1164316	1165917	1602
10482	2	Weimeria bifida Weimeria bifida	71740196	WBCANDIDATE_v1_100050	CDS	automatic/finished		Galactose-1-phosphate uridylyltransferase	2.7.7.10	no						no		2019-11-21	2	2359385	2360881	1497
10484	1	Megasphaera hexanoica MH	70486575	ACT01_06590	CDS	automatic/finished		phenolic acid decarboxylase padC		no						COMMON		2019-10-04	3	1418076	1418606	531
10485	6	Clostridiaceae BL-3	70413803	CLOSTRIBL3_v1_12840	CDS	automatic/finished	tagO	putative undecaprenyl-phosphate N-acetylglucosaminyl 1-phosphate transferase	2.7.8.33	no						no	3 : Putative function from multiple computational evidences	2019-09-26	-3	2807784	2808812	1029
10485	6	Clostridium kluyveri DSM 555	2842450	CKL_3700	CDS	automatic/finished		undecaprenyl-phosphate alpha-N-acetylglucosaminyl 1-phosphatetransferase-related protein		no						COMMON		2008-07-22	-3	3741117	3742145	1029
10485	6	Clostridium luticellarii DSM 29923	66313130	PVXP_v1_70078	CDS	automatic/finished	tagO	putative undecaprenyl-phosphate N-acetylglucosaminyl 1-phosphate transferase	2.7.8.33	no						no	3 : Putative function from multiple computational evidences	2019-03-25	-1	861884	862912	1029
10485	6	Eubacterium pyruvativorans i6	70467383	FNBF01_260046	CDS	automatic/finished	tagO	putative undecaprenyl-phosphate N-acetylglucosaminyl 1-phosphate transferase	2.7.8.33	no						no	3 : Putative function from multiple computational evidences	2019-10-02	-3	740579	741709	1131
10485	6	Megasphaera elsdenii 14-14	70479488	AZ49_07485	CDS	automatic/finished		UDP-phosphate N-acetylglucosaminyl 1-phosphate transferase		no						COMMON		2019-10-02	2	1606601	1607638	1038
10485	6	Megasphaera hexanoica MH	70487218	ACT01_09810	CDS	automatic/finished		UDP-phosphate N-acetylglucosaminyl 1-phosphate transferase		no						COMMON		2019-10-04	-1	2078385	2079419	1035
104856	1	Pseudoramibacter alactolyticus ATCC 23263	71727685	AEQN01_330129	CDS	automatic/finished		SNF2 family N-terminal domain protein		no						no		2019-11-21	2	2303930	2305366	1437
104857	1	Pseudoramibacter alactolyticus ATCC 23263	71727686	AEQN01_330130	CDS	automatic/finished		conserved protein of unknown function		no	u : unknown	1 : Unknown				no	4 : Unknown function but conserved in other organisms	2019-11-21	3	2305380	2305736	357
104858	1	Pseudoramibacter alactolyticus ATCC 23263	71727687	AEQN01_330131	CDS	automatic/finished		conserved protein of unknown function		no	u : unknown	1 : Unknown				no	4 : Unknown function but conserved in other organisms	2019-11-21	1	2305813	2306562	750
104859	1	Pseudoramibacter alactolyticus ATCC 23263	71727688	AEQN01_330132	CDS	automatic/finished	polA	DNA-directed DNA polymerase	2.7.7.7	no						no		2019-11-21	2	2306639	2308609	1971
104863	1	Clostridium luticellarii DSM 29923	66312737	PVXP_v1_30157	CDS	automatic/finished		conserved protein of unknown function		no	u : unknown	1 : Unknown				no	4 : Unknown function but conserved in other organisms	2019-03-25	-1	453233	453643	411
10489	1	Pseudoramibacter fermentans Candidatus Pseudoram	71735485	PFCANDIDATE_v1_10004	CDS	automatic/finished		conserved protein of unknown function		no	u : unknown	1 : Unknown				no	4 : Unknown function but conserved in other organisms	2019-11-21	1	2056	2418	363
104915	2	Clostridium kluyveri DSM 555	2838980	CKL_0377	CDS	automatic/finished		transcriptional regulator		no						COMMON		2008-07-22	2	347096	347530	435
104915	2	Clostridium luticellarii DSM 29923	66313376	PVXP_v1_100022	CDS	automatic/finished		conserved protein of unknown function		no	u : unknown	1 : Unknown				no	4 : Unknown function but conserved in other organisms	2019-03-25	-1	1067774	1068226	453
104916	2	Clostridium kluyveri DSM 555	2838981	CKL_0378	CDS	automatic/finished		transcriptional regulator		no						COMMON		2008-07-22	1	347536	348000	465
104916	2	Clostridium luticellarii DSM 29923	66313375	PVXP_v1_100021	CDS	automatic/finished		conserved protein of unknown function		no	u : unknown	1 : Unknown				no	4 : Unknown function but conserved in other organisms	2019-03-25	-1	1067297	1067767	471
10496	2	Megasphaera elsdenii 14-14	70478832	AZ49_04030	CDS	automatic/finished		heptaprenyl diphosphate synthase		no						COMMON		2019-10-02	2	865082	865606	525
10496	2	Megasphaera hexanoica MH	70485972	ACT01_03545	CDS	automatic/finished		heptaprenyl diphosphate synthase		no						COMMON		2019-10-04	-2	771743	772267	525
10499	1	Eubacterium limosum Eubacterium limosum 81C1	70480912	E4L76_RS01330	CDS	automatic/finished		glutamate decarboxylase	4.1.1.15	no						COMMON		2019-10-03	-3	280680	282098	1419
105	14	Caproiciproducens galactitolivorans BS-1	70470043	SRMQ01_50003	CDS	automatic/finished	purE	N5-carboxyaminoimidazole ribonucleotide mutase	5.4.99.18	no	e : enzyme			16.2 : Construct biomass (Anabolism) ;	12787499, 16138311, 9683488	no	2a : Function from experimental evidences in other organisms	2019-10-02	3	1405356	1405862	507
105	14	Clostridiaceae BL-3	70411226	CLOSTRIBL3_v1_10263	CDS	automatic/finished	purE	N5-carboxyaminoimidazole ribonucleotide mutase	5.4.99.18	no	e : enzyme			16.2 : Construct biomass (Anabolism) ;	12787499, 16138311, 9683488	no	2a : Function from experimental evidences in other organisms	2019-09-26	2	276104	276583	480
105	14	Clostridiales BL-4	70416623	CLOSTRIBL4_v1_1695	CDS	automatic/finished	purE	N5-carboxyaminoimidazole ribonucleotide mutase	5.4.99.18	no	e : enzyme			16.2 : Construct biomass (Anabolism) ;	12787499, 16138311, 9683488	no	2a : Function from experimental evidences in other organisms	2019-09-26	3	1711734	1712231	498
105	14	Clostridiales BL-6	70418289	CLOSTRIBL6_v1_0950	CDS	automatic/finished	purE	N5-carboxyaminoimidazole ribonucleotide mutase	5.4.99.18	no						no		2019-09-26	3	983700	984206	507
105	14	Clostridium kluyveri DSM 555	2841710	CKL_2689	CDS	automatic/finished	purE	hypothetical protein		no						COMMON		2008-07-22	-1	2759843	2760322	480
105	14	Clostridium luticellarii DSM 29923	66314894	PVXP_v1_420030	CDS	automatic/finished	purE	N5-carboxyaminoimidazole ribonucleotide mutase	5.4.99.18	no	e : enzyme			16.2 : Construct biomass (Anabolism) ;	12787499, 16138311, 9683488	no	2a : Function from experimental evidences in other organisms	2019-03-25	-2	2579989	2580468	480
105	14	Eubacterium limosum Eubacterium limosum 81C1	70481145	E4L76_RS02500	CDS	automatic/finished	purE	5-(carboxyamino)imidazole ribonucleotide mutase		no						COMMON		2019-10-03	2	535670	536164	495
105	14	Eubacterium pyruvativorans i6	70468109	FNBF01_370118	CDS	automatic/finished	purE	N5-carboxyaminoimidazole ribonucleotide mutase	5.4.99.18	no	e : enzyme			16.2 : Construct biomass (Anabolism) ;	12787499, 16138311, 9683488	no	2a : Function from experimental evidences in other organisms	2019-10-02	1	1532017	1532526	510
105	14	Megasphaera elsdenii 14-14	70479873	AZ49_09730	CDS	automatic/finished		phosphoribosylaminoimidazole carboxylase		no						COMMON		2019-10-02	-1	2049271	2049765	495
105	14	Megasphaera hexanoica MH	70486699	ACT01_07210	CDS	automatic/finished		phosphoribosylaminoimidazole carboxylase		pseudo						COMMON		2019-10-04	3	1555308	1555793	486
105	14	Pseudoramibacter alactolyticus ATCC 23263	71725655	AEQN01_50121	CDS	automatic/finished	purE	N5-carboxyaminoimidazole ribonucleotide mutase	5.4.99.18	no						no		2019-11-21	2	233021	233512	492
105	14	Pseudoramibacter fermentans Candidatus Pseudoram	71736904	PFCANDIDATE_v1_50010	CDS	automatic/finished	purE	N5-carboxyaminoimidazole ribonucleotide mutase	5.4.99.18	no						no		2019-11-21	-2	1481502	1481999	498
105	14	Ruminococcaceae bacterium CPB6	70403961	B6259_08345	CDS	automatic/finished		5-(carboxyamino)imidazole ribonucleotide mutase		no						COMMON		2019-09-25	-2	1694742	1695245	504
105	14	Weimeria bifida Weimeria bifida	71739539	WBCANDIDATE_v1_60572	CDS	automatic/finished	purE	N5-carboxyaminoimidazole ribonucleotide mutase	5.4.99.18	no	e : enzyme			16.2 : Construct biomass (Anabolism) ;	12787499, 16138311, 9683488	no	2a : Function from experimental evidences in other organisms	2019-11-21	-2	1705514	1706026	513
105029	2	Ruminococcaceae bacterium CPB6	70402560	B6259_01310	CDS	automatic/finished		hypothetical protein		no						COMMON		2019-09-25	3	264519	264845	327
105029	2	Ruminococcaceae bacterium CPB6	70403052	B6259_03775	CDS	automatic/finished		hypothetical protein		no						COMMON		2019-09-25	2	764387	764713	327
105029	2	Ruminococcaceae bacterium CPB6	70404203	B6259_09560	CDS	automatic/finished		hypothetical protein		no						COMMON		2019-09-25	1	1935889	1936215	327
105029	2	Weimeria bifida Weimeria bifida	71737878	WBCANDIDATE_v1_20056	CDS	automatic/finished		conserved protein of unknown function		no	u : unknown	1 : Unknown				no	4 : Unknown function but conserved in other organisms	2019-11-21	1	92377	92703	327
10503	1	Clostridiaceae BL-3	70414326	CLOSTRIBL3_v1_20188	CDS	automatic/finished		protein of unknown function		no	u : unknown	1 : Unknown				no	5 : Unknown function	2019-09-26	-1	3310415	3310615	201
10505	14	Caproiciproducens galactitolivorans BS-1	70470105	SRMQ01_50065	CDS	automatic/finished	tyrS	Tyrosine--tRNA ligase	6.1.1.1	no						no		2019-10-02	2	1469822	1471051	1230
10505	14	Clostridiaceae BL-3	70414392	CLOSTRIBL3_v1_20254	CDS	automatic/finished	tyrS	Tyrosine--tRNA ligase	6.1.1.1	no						no		2019-09-26	1	3384193	3385413	1221
10505	14	Clostridiales BL-4	70416952	CLOSTRIBL4_v1_2024	CDS	automatic/finished	tyrS	Tyrosine--tRNA ligase	6.1.1.1	no						no		2019-09-26	-2	2035179	2036408	1230
10505	14	Clostridiales BL-6	70419056	CLOSTRIBL6_v1_1717	CDS	automatic/finished	tyrS	Tyrosine--tRNA ligase	6.1.1.1	no						no		2019-09-26	-1	1711316	1712545	1230
10505	14	Clostridium kluyveri DSM 555	2839241	CKL_0758	CDS	automatic/finished	tyrS	Tyrosine--tRNA ligase	6.1.1.1	no						COMMON		2008-07-22	2	754445	755665	1221
10505	14	Clostridium luticellarii DSM 29923	66313950	PVXP_v1_180021	CDS	automatic/finished	tyrS	Tyrosine--tRNA ligase	6.1.1.1	no						no		2019-03-25	-2	1620472	1621695	1224
10505	14	Eubacterium limosum Eubacterium limosum 81C1	70484050	E4L76_RS17055	CDS	automatic/finished		tyrosine--tRNA ligase		no						COMMON		2019-10-03	-3	3499404	3500630	1227
10505	14	Eubacterium pyruvativorans i6	70468436	FNBF01_440015	CDS	automatic/finished	tyrS	Tyrosine--tRNA ligase	6.1.1.1	no						no		2019-10-02	2	1901360	1902691	1332
10505	14	Megasphaera elsdenii 14-14	70478894	AZ49_04340	CDS	automatic/finished		tyrosine--tRNA ligase		no						COMMON		2019-10-02	3	929319	930575	1257
10505	14	Megasphaera hexanoica MH	70487624	ACT01_11850	CDS	automatic/finished		tyrosine--tRNA ligase		no						COMMON		2019-10-04	-1	2455233	2456489	1257
10505	14	Pseudoramibacter alactolyticus ATCC 23263	71725818	AEQN01_70095	CDS	automatic/finished	tyrS	Tyrosine--tRNA ligase	6.1.1.1	no						no		2019-11-21	1	403969	405192	1224
10505	14	Pseudoramibacter fermentans Candidatus Pseudoram	71736510	PFCANDIDATE_v1_40569	CDS	automatic/finished	tyrS	Tyrosine--tRNA ligase	6.1.1.1	no						no		2019-11-21	2	1074839	1076062	1224
10505	14	Ruminococcaceae bacterium CPB6	70403522	B6259_06145	CDS	automatic/finished		tyrosine--tRNA ligase		no						COMMON		2019-09-25	-2	1257078	1258304	1227
10505	14	Weimeria bifida Weimeria bifida	71739850	WBCANDIDATE_v1_70294	CDS	automatic/finished	tyrS	Tyrosine--tRNA ligase	6.1.1.1	no						no		2019-11-21	3	2016231	2017454	1224
10506	3	Clostridiaceae BL-3	70414428	CLOSTRIBL3_v1_20290	CDS	automatic/finished	yrhG	Uncharacterized transporter YrhG		no						no		2019-09-26	1	3420112	3420957	846
10506	3	Clostridium luticellarii DSM 29923	66312399	PVXP_v1_10136	CDS	automatic/finished	yrhG	Uncharacterized transporter YrhG		no						no		2019-03-25	-1	146636	147475	840
10506	3	Eubacterium limosum Eubacterium limosum 81C1	70483846	E4L76_RS16020	CDS	automatic/finished		formate/nitrite transporter family protein		no						COMMON		2019-10-03	-3	3310335	3311111	777
10507	5	Clostridiaceae BL-3	70413663	CLOSTRIBL3_v1_12700	CDS	automatic/finished	acpS	Holo-[acyl-carrier-protein] synthase	2.7.8.7	no						no		2019-09-26	-3	2673342	2673758	417
10507	5	Clostridium kluyveri DSM 555	2842363	CKL_3584	CDS	automatic/finished	acpS	Holo-[acyl-carrier-protein] synthase	2.7.8.7	no						COMMON		2008-07-22	-3	3637230	3637634	405
10507	5	Clostridium luticellarii DSM 29923	66312943	PVXP_v1_50061	CDS	automatic/finished	acpS	Holo-[acyl-carrier-protein] synthase	2.7.8.7	no						no		2019-03-25	-1	657692	658108	417
10507	5	Megasphaera elsdenii 14-14	70479351	AZ49_06735	CDS	automatic/finished		DNA-binding protein		no						COMMON		2019-10-02	1	1426363	1426731	369
10507	5	Megasphaera hexanoica MH	70487403	ACT01_10745	CDS	automatic/finished		hypothetical protein		no						COMMON		2019-10-04	-1	2256837	2257196	360
10508	3	Clostridiales BL-6	70418316	CLOSTRIBL6_v1_0977	CDS	automatic/finished	yusI	putative oxidoreductase with thioredoxin domain and regulator domain	1.20.4.-	no	e : enzyme					no	3 : Putative function from multiple computational evidences	2019-09-26	3	1008990	1009349	360
10508	3	Eubacterium limosum Eubacterium limosum 81C1	70484753	E4L76_RS20580	CDS	automatic/finished		arsenate reductase family protein		no						COMMON		2019-10-03	2	4304306	4304665	360
10508	3	Eubacterium pyruvativorans i6	70467334	FNBF01_240052	CDS	automatic/finished	yusI	putative oxidoreductase with thioredoxin domain and regulator domain	1.20.4.-	no	e : enzyme					no	3 : Putative function from multiple computational evidences	2019-10-02	-3	687224	687577	354
105087	3	Eubacterium limosum Eubacterium limosum 81C1	70481526	E4L76_RS04405	CDS	automatic/finished		sodium:solute symporter		no						COMMON		2019-10-03	2	935405	936943	1539
105087	3	Pseudoramibacter alactolyticus ATCC 23263	71727514	AEQN01_300001	CDS	automatic/finished		Transporter, SSS family		no						no		2019-11-21	-2	2122764	2124302	1539
105087	3	Pseudoramibacter fermentans Candidatus Pseudoram	71737346	PFCANDIDATE_v1_50452	CDS	automatic/finished		Sodium:solute symporter		no						no		2019-11-21	3	1930197	1931747	1551
10511	14	Caproiciproducens galactitolivorans BS-1	70469882	SRMQ01_40041	CDS	automatic/finished	fbp	Fructose-1,6-bisphosphatase class 3	3.1.3.11	no						no		2019-10-02	-1	1252543	1254471	1929
10511	14	Clostridiaceae BL-3	70413065	CLOSTRIBL3_v1_12102	CDS	automatic/finished	fbp	fructose-1,6-bisphosphatase	3.1.3.11	no	e : enzyme			16.2 : Construct biomass (Anabolism) ; 16.3 : Control ;	221467, 9696785, 19270101	no	2a : Function from experimental evidences in other organisms	2019-09-26	-3	2072154	2074154	2001
10511	14	Clostridiales BL-4	70415896	CLOSTRIBL4_v1_0968	CDS	automatic/finished	fbp	Fructose-1,6-bisphosphatase class 3	3.1.3.11	no						no		2019-09-26	-2	986763	988721	1959
10511	14	Clostridiales BL-6	70420014	CLOSTRIBL6_v1_2675	CDS	automatic/finished	fbp	Fructose-1,6-bisphosphatase class 3	3.1.3.11	no						no		2019-09-26	-2	2615155	2617089	1935
10511	14	Clostridium kluyveri DSM 555	2839274	CKL_0799	CDS	automatic/finished	fbp	Fbp	3.1.3.11	no						COMMON		2008-07-22	3	792138	794138	2001
10511	14	Clostridium luticellarii DSM 29923	66316071	PVXP_v1_1310001	CDS	automatic/finished	fbp	fructose-1,6-bisphosphatase	3.1.3.11	no	e : enzyme			16.2 : Construct biomass (Anabolism) ; 16.3 : Control ;	221467, 9696785, 19270101	no	2a : Function from experimental evidences in other organisms	2019-03-25	2	3714296	3716296	2001
10511	14	Eubacterium limosum Eubacterium limosum 81C1	70484805	E4L76_RS20840	CDS	automatic/finished		fructose-bisphosphatase class III	3.1.3.11	no						COMMON		2019-10-03	-3	4375206	4377194	1989
10511	14	Eubacterium pyruvativorans i6	70468170	FNBF01_390008	CDS	automatic/finished	fbp	Fructose-1,6-bisphosphatase class 3	3.1.3.11	no						no		2019-10-02	1	1593769	1595736	1968
10511	14	Megasphaera elsdenii 14-14	70478892	AZ49_04330	CDS	automatic/finished		fructose 1,6-bisphosphatase	3.1.3.11	no						COMMON		2019-10-02	1	925714	927627	1914
10511	14	Megasphaera hexanoica MH	70487662	ACT01_12040	CDS	automatic/finished		fructose 1,6-bisphosphatase	3.1.3.11	no						COMMON		2019-10-04	-2	2499878	2501788	1911
10511	14	Pseudoramibacter alactolyticus ATCC 23263	71726838	AEQN01_200008	CDS	automatic/finished	fbp	Fructose-1,6-bisphosphatase class 3	3.1.3.11	no						no		2019-11-21	1	1440748	1442736	1989
10511	14	Pseudoramibacter fermentans Candidatus Pseudoram	71735893	PFCANDIDATE_v1_30388	CDS	automatic/finished	fbp	Fructose-1,6-bisphosphatase class 3	3.1.3.11	no						no		2019-11-21	-1	435508	437490	1983
10511	14	Ruminococcaceae bacterium CPB6	70402973	B6259_03380	CDS	automatic/finished		fructose-bisphosphatase class III		no						COMMON		2019-09-25	-1	690256	692199	1944
10511	14	Weimeria bifida Weimeria bifida	71739768	WBCANDIDATE_v1_70212	CDS	automatic/finished	fbp	Fructose-1,6-bisphosphatase class 3 1	3.1.3.11	no						no		2019-11-21	-3	1927480	1929393	1914
105128	2	Clostridiaceae BL-3	70411511	CLOSTRIBL3_v1_10548	CDS	automatic/finished		Antitoxin		no						no		2019-09-26	3	546213	546458	246
105128	2	Clostridiaceae BL-3	70413557	CLOSTRIBL3_v1_12594	CDS	automatic/finished		Antitoxin		no						no		2019-09-26	-1	2567669	2567914	246
105128	2	Clostridium luticellarii DSM 29923	66315762	PVXP_v1_900008	CDS	automatic/finished		Antitoxin		no						no		2019-03-25	1	3446056	3446301	246
105128	2	Clostridium luticellarii DSM 29923	66315938	PVXP_v1_1070005	CDS	automatic/finished		Antitoxin		no						no		2019-03-25	2	3596306	3596551	246
105128	2	Clostridium luticellarii DSM 29923	66316124	PVXP_v1_1520002	CDS	automatic/finished		conserved protein of unknown function		no	u : unknown	1 : Unknown				no	4 : Unknown function but conserved in other organisms	2019-03-25	2	3758672	3758920	249
10514	6	Caproiciproducens galactitolivorans BS-1	70470306	SRMQ01_60115	CDS	automatic/finished		Toxic anion resistance protein		no						no		2019-10-02	2	1689209	1690345	1137
10514	6	Clostridiales BL-4	70416019	CLOSTRIBL4_v1_1091	CDS	automatic/finished		Toxic anion resistance protein		no						no		2019-09-26	2	1120628	1121782	1155
10514	6	Clostridiales BL-6	70417483	CLOSTRIBL6_v1_0144	CDS	automatic/finished	yaaN	putative toxic compound resistance protein		no	u : unknown				12533473, 20713661	no	3 : Putative function from multiple computational evidences	2019-09-26	3	161274	162407	1134
10514	6	Eubacterium limosum Eubacterium limosum 81C1	70483005	E4L76_RS11815	CDS	automatic/finished		toxic anion resistance protein		no						COMMON		2019-10-03	-1	2449001	2450152	1152
10514	6	Ruminococcaceae bacterium CPB6	70403621	B6259_06640	CDS	automatic/finished		toxic anion resistance protein		no						COMMON		2019-09-25	-1	1356313	1357455	1143
10514	6	Weimeria bifida Weimeria bifida	71739287	WBCANDIDATE_v1_60320	CDS	automatic/finished		Toxic anion resistance protein		no						no		2019-11-21	2	1452821	1453975	1155
10516	1	Eubacterium limosum Eubacterium limosum 81C1	70483854	E4L76_RS16060	CDS	automatic/finished		hypothetical protein		no						COMMON		2019-10-03	3	3319611	3319847	237
10517	1	Eubacterium limosum Eubacterium limosum 81C1	70480913	E4L76_RS01335	CDS	automatic/finished	gadC	glutamate:gamma-aminobutyrate antiporter		no						COMMON		2019-10-03	-1	282179	283816	1638
10517	1	Eubacterium limosum Eubacterium limosum 81C1	70483146	E4L76_RS12520	CDS	automatic/finished	gadC	glutamate:gamma-aminobutyrate antiporter		no						COMMON		2019-10-03	1	2585089	2586516	1428
10518	8	Caproiciproducens galactitolivorans BS-1	70469437	SRMQ01_20247	CDS	automatic/finished	pyrC	dihydroorotase	3.5.2.3	no	e : enzyme			2 : Purines, pyrimidines, nucleosides, and nucleotides ;	7516791, 16522191, 21045288	no	2a : Function from experimental evidences in other organisms	2019-10-02	2	771443	772714	1272
10518	8	Clostridiales BL-4	70415988	CLOSTRIBL4_v1_1060	CDS	automatic/finished	pyrC	dihydroorotase	3.5.2.3	no	e : enzyme			2 : Purines, pyrimidines, nucleosides, and nucleotides ;	7516791, 16522191, 21045288	no	2a : Function from experimental evidences in other organisms	2019-09-26	1	1087222	1088502	1281
10518	8	Clostridiales BL-6	70420522	CLOSTRIBL6_v1_3183	CDS	automatic/finished	pyrC	dihydroorotase	3.5.2.3	no	e : enzyme			2 : Purines, pyrimidines, nucleosides, and nucleotides ;	7516791, 16522191, 21045288	no	2a : Function from experimental evidences in other organisms	2019-09-26	-1	3114662	3115969	1308
10518	8	Eubacterium pyruvativorans i6	70466998	FNBF01_160008	CDS	automatic/finished	pyrC	dihydroorotase	3.5.2.3	no	e : enzyme			2 : Purines, pyrimidines, nucleosides, and nucleotides ;	7516791, 16522191, 21045288	no	2a : Function from experimental evidences in other organisms	2019-10-02	1	309811	311085	1275
10518	8	Megasphaera elsdenii 14-14	70478966	AZ49_04730	CDS	automatic/finished		dihydroorotase		no						COMMON		2019-10-02	1	1001791	1003077	1287
10518	8	Megasphaera hexanoica MH	70485473	ACT01_01035	CDS	automatic/finished		dihydroorotase		no						COMMON		2019-10-04	-1	203160	204449	1290
10518	8	Ruminococcaceae bacterium CPB6	70402734	B6259_02180	CDS	automatic/finished		dihydroorotase		no						COMMON		2019-09-25	1	452581	453861	1281
10518	8	Weimeria bifida Weimeria bifida	71739546	WBCANDIDATE_v1_60579	CDS	automatic/finished	pyrC	dihydroorotase	3.5.2.3	no	e : enzyme			2 : Purines, pyrimidines, nucleosides, and nucleotides ;	7516791, 16522191, 21045288	no	2a : Function from experimental evidences in other organisms	2019-11-21	-1	1710219	1711493	1275
10519	9	Clostridiaceae BL-3	70414234	CLOSTRIBL3_v1_20096	CDS	automatic/finished		PC4 domain-containing protein		no						no		2019-09-26	1	3220717	3220956	240
10519	9	Clostridium kluyveri DSM 555	2839100	CKL_0533	CDS	automatic/finished		hypothetical protein		no						COMMON		2008-07-22	2	510542	510763	222
10519	9	Clostridium luticellarii DSM 29923	66312517	PVXP_v1_20099	CDS	automatic/finished		conserved protein of unknown function		no	u : unknown	1 : Unknown				no	4 : Unknown function but conserved in other organisms	2019-03-25	2	253283	253522	240
10519	9	Eubacterium limosum Eubacterium limosum 81C1	70481494	E4L76_RS04245	CDS	automatic/finished		hypothetical protein		no						COMMON		2019-10-03	2	905909	906127	219
10519	9	Eubacterium pyruvativorans i6	70467746	FNBF01_320121	CDS	automatic/finished		PC4 domain-containing protein		no						no		2019-10-02	-2	1134174	1134422	249
10519	9	Megasphaera elsdenii 14-14	70478190	AZ49_00715	CDS	automatic/finished		hypothetical protein		no						COMMON		2019-10-02	-3	161411	161641	231
10519	9	Megasphaera hexanoica MH	70485516	ACT01_01250	CDS	automatic/finished		hypothetical protein		no						COMMON		2019-10-04	2	249545	249775	231
10519	9	Megasphaera hexanoica MH	70486266	ACT01_05025	CDS	automatic/finished		hypothetical protein		no						COMMON		2019-10-04	3	1077711	1077941	231
10519	9	Pseudoramibacter alactolyticus ATCC 23263	71726231	AEQN01_140074	CDS	automatic/finished		conserved protein of unknown function		no	u : unknown	1 : Unknown				no	4 : Unknown function but conserved in other organisms	2019-11-21	-3	849065	849289	225
10519	9	Pseudoramibacter fermentans Candidatus Pseudoram	71736749	PFCANDIDATE_v1_40808	CDS	automatic/finished		PC4 domain-containing protein		no						no		2019-11-21	-1	1322707	1322925	219
10520	14	Caproiciproducens galactitolivorans BS-1	70470921	SRMQ01_130016	CDS	automatic/finished		2-hydroxyglutaryl-CoA dehydratase		no						no		2019-10-02	3	2319531	2322428	2898
10520	14	Clostridiaceae BL-3	70413356	CLOSTRIBL3_v1_12393	CDS	automatic/finished	hgdC	Activator of (R)-2-hydroxyglutaryl-CoA dehydratase		no						no		2019-09-26	-3	2369523	2373818	4296
10520	14	Clostridiales BL-4	70416984	CLOSTRIBL4_v1_2056	CDS	automatic/finished		2-hydroxyglutaryl-CoA dehydratase		no						no		2019-09-26	3	2069442	2072345	2904
10520	14	Clostridiales BL-6	70420009	CLOSTRIBL6_v1_2670	CDS	automatic/finished		2-hydroxyglutaryl-CoA dehydratase, D-component-like protein		no						no		2019-09-26	2	2608346	2611240	2895
10520	14	Clostridium kluyveri DSM 555	2842157	CKL_3323	CDS	automatic/finished		activator of 2-hydroxyglutaryl-CoA dehydratase-like protein		no						COMMON		2008-07-22	-2	3367573	3371868	4296
10520	14	Clostridium luticellarii DSM 29923	66313330	PVXP_v1_90090	CDS	automatic/finished	hgdC	Activator of (R)-2-hydroxyglutaryl-CoA dehydratase		no						no		2019-03-25	-3	1019127	1023422	4296
10520	14	Eubacterium limosum Eubacterium limosum 81C1	70482194	E4L76_RS07745	CDS	automatic/finished		2-hydroxyglutaryl-CoA dehydratase		no						COMMON		2019-10-03	-1	1609463	1613692	4230
10520	14	Eubacterium pyruvativorans i6	70468030	FNBF01_370039	CDS	automatic/finished		putative CoA-substrate-specific enzyme activase		no						no	3 : Putative function from multiple computational evidences	2019-10-02	2	1436108	1440448	4341
10520	14	Megasphaera elsdenii 14-14	70478282	AZ49_01190	CDS	automatic/finished		2-hydroxyglutaryl-CoA dehydratase		no						COMMON		2019-10-02	3	253971	258266	4296
10520	14	Megasphaera hexanoica MH	70486150	ACT01_04435	CDS	automatic/finished		2-hydroxyglutaryl-CoA dehydratase		no						COMMON		2019-10-04	-1	957126	961430	4305
10520	14	Pseudoramibacter alactolyticus ATCC 23263	71726124	AEQN01_120010	CDS	automatic/finished		Putative CoA-substrate-specific enzyme activase		no						no	3 : Putative function from multiple computational evidences	2019-11-21	-1	728332	732588	4257
10520	14	Pseudoramibacter fermentans Candidatus Pseudoram	71736863	PFCANDIDATE_v1_40922	CDS	automatic/finished		2-hydroxyglutaryl-CoA dehydratase		no						no		2019-11-21	-3	1433021	1437274	4254
10520	14	Ruminococcaceae bacterium CPB6	70403400	B6259_05525	CDS	automatic/finished		2-hydroxyglutaryl-CoA dehydratase		no						COMMON		2019-09-25	-1	1108837	1111755	2919
10520	14	Weimeria bifida Weimeria bifida	71738310	WBCANDIDATE_v1_20488	CDS	automatic/finished		2-hydroxyglutaryl-CoA dehydratase		no						no		2019-11-21	-1	527550	531899	4350
10521	3	Clostridiaceae BL-3	70413920	CLOSTRIBL3_v1_12957	CDS	automatic/finished		Soluble hydrogenase 42 kDa subunit	1.12.-.-	no						no		2019-09-26	-1	2922728	2923873	1146
10521	3	Clostridium kluyveri DSM 555	2842526	CKL_3805	CDS	automatic/finished		aminotransferase	2.6.1.-	no						COMMON		2008-07-22	-1	3856712	3857860	1149
10521	3	Clostridium luticellarii DSM 29923	66315901	PVXP_v1_1020009	CDS	automatic/finished		Soluble hydrogenase 42 kDa subunit	1.12.-.-	no						no		2019-03-25	2	3561755	3562900	1146
10523	8	Caproiciproducens galactitolivorans BS-1	70469490	SRMQ01_20300	CDS	automatic/finished		GCN5-related N-acetyltransferase		no						no		2019-10-02	-2	826575	827153	579
10523	8	Clostridiales BL-6	70419417	CLOSTRIBL6_v1_2078	CDS	automatic/finished		N-acetyltransferase		no						no		2019-09-26	2	2091893	2092579	687
10523	8	Clostridium kluyveri DSM 555	2841377	CKL_2298	CDS	automatic/finished		acetyltransferase	2.3.-.-	no						COMMON		2008-07-22	-3	2348475	2348960	486
10523	8	Clostridium luticellarii DSM 29923	66314856	PVXP_v1_410027	CDS	automatic/finished	yncA	L-methionine sulfoximine/L-methionine sulfone acetyltransferase	2.3.1.-	no						no		2019-03-25	1	2549548	2550060	513
10523	8	Eubacterium limosum Eubacterium limosum 81C1	70482889	E4L76_RS11235	CDS	automatic/finished		GNAT family N-acetyltransferase		no						COMMON		2019-10-03	-2	2339098	2339700	603
10523	8	Megasphaera elsdenii 14-14	70478712	AZ49_03425	CDS	automatic/finished		phosphinothricin acetyltransferase		no						COMMON		2019-10-02	1	733984	734544	561
10523	8	Pseudoramibacter alactolyticus ATCC 23263	71727630	AEQN01_330074	CDS	automatic/finished		Acetyltransferase, GNAT family		no						no		2019-11-21	2	2247149	2247763	615
10523	8	Pseudoramibacter fermentans Candidatus Pseudoram	71736766	PFCANDIDATE_v1_40825	CDS	automatic/finished		GNAT family N-acetyltransferase		no						no		2019-11-21	-1	1342087	1342662	576
10524	1	Megasphaera elsdenii 14-14	70479855	AZ49_09620	CDS	automatic/finished		transcriptional regulator		no						COMMON		2019-10-02	1	2030095	2030535	441
10525	12	Caproiciproducens galactitolivorans BS-1	70468752	SRMQ01_10072	CDS	automatic/finished		conserved protein of unknown function		no	u : unknown	1 : Unknown				no	4 : Unknown function but conserved in other organisms	2019-10-02	3	81138	82721	1584
10525	12	Clostridiaceae BL-3	70414223	CLOSTRIBL3_v1_20085	CDS	automatic/finished		conserved protein of unknown function		no	u : unknown	1 : Unknown				no	4 : Unknown function but conserved in other organisms	2019-09-26	3	3208617	3210206	1590
10525	12	Clostridiales BL-4	70416370	CLOSTRIBL4_v1_1442	CDS	automatic/finished		conserved protein of unknown function		no	u : unknown	1 : Unknown				no	4 : Unknown function but conserved in other organisms	2019-09-26	2	1443137	1444732	1596
10525	12	Clostridiales BL-6	70418708	CLOSTRIBL6_v1_1369	CDS	automatic/finished		Pyridine nucleotide-disulfide oxidoreductase		no						no		2019-09-26	1	1412686	1414284	1599
10525	12	Clostridium kluyveri DSM 555	2838933	CKL_0315	CDS	automatic/finished		dehydrogenase		no						COMMON		2008-07-22	3	281253	282854	1602
10525	12	Clostridium luticellarii DSM 29923	66312500	PVXP_v1_20082	CDS	automatic/finished		conserved protein of unknown function		no	u : unknown	1 : Unknown				no	4 : Unknown function but conserved in other organisms	2019-03-25	2	233372	234964	1593
10525	12	Eubacterium limosum Eubacterium limosum 81C1	70482740	E4L76_RS10490	CDS	automatic/finished		NAD(FAD)-utilizing dehydrogenase		no						COMMON		2019-10-03	-3	2167029	2168591	1563
10525	12	Eubacterium pyruvativorans i6	70466983	FNBF01_150067	CDS	automatic/finished		conserved protein of unknown function		no	u : unknown	1 : Unknown				no	4 : Unknown function but conserved in other organisms	2019-10-02	-2	290532	292130	1599
10525	12	Megasphaera elsdenii 14-14	70479003	AZ49_04925	CDS	automatic/finished		hypothetical protein		no						COMMON		2019-10-02	2	1052261	1053865	1605
10525	12	Megasphaera hexanoica MH	70485491	ACT01_01125	CDS	automatic/finished		hypothetical protein		no						COMMON		2019-10-04	-3	222166	223773	1608
10525	12	Ruminococcaceae bacterium CPB6	70403255	B6259_04800	CDS	automatic/finished		hypothetical protein		no						COMMON		2019-09-25	3	962337	963956	1620
10525	12	Weimeria bifida Weimeria bifida	71738055	WBCANDIDATE_v1_20233	CDS	automatic/finished		FAD-dependent oxidoreductase		no						no		2019-11-21	-2	263960	265582	1623
10527	11	Caproiciproducens galactitolivorans BS-1	70468923	SRMQ01_10243	CDS	automatic/finished		Nicotinamidase	3.5.1.19	no						no		2019-10-02	1	268729	269256	528
10527	11	Clostridiaceae BL-3	70413416	CLOSTRIBL3_v1_12453	CDS	automatic/finished		Nicotinamidase	3.5.1.19	no						no		2019-09-26	-2	2430493	2431020	528
10527	11	Clostridiales BL-4	70416744	CLOSTRIBL4_v1_1816	CDS	automatic/finished		Nicotinamidase	3.5.1.19	no						no		2019-09-26	-2	1824684	1825211	528
10527	11	Clostridium luticellarii DSM 29923	66313171	PVXP_v1_80027	CDS	automatic/finished		Isochorismatase family protein		no						no		2019-03-25	-2	899743	900270	528
10527	11	Eubacterium pyruvativorans i6	70468569	FNBF01_490012	CDS	automatic/finished		Nicotinamidase	3.5.1.19	no						no		2019-10-02	2	2033189	2033710	522
10527	11	Megasphaera elsdenii 14-14	70478457	AZ49_02095	CDS	automatic/finished		amidase		no						COMMON		2019-10-02	1	447562	448083	522
10527	11	Megasphaera hexanoica MH	70487875	ACT01_13115	CDS	automatic/finished		amidase		no						COMMON		2019-10-04	1	2735842	2736363	522
10527	11	Pseudoramibacter alactolyticus ATCC 23263	71725605	AEQN01_50071	CDS	automatic/finished		Nicotinamidase	3.5.1.19	no						no		2019-11-21	1	179908	180432	525
10527	11	Pseudoramibacter fermentans Candidatus Pseudoram	71737362	PFCANDIDATE_v1_50468	CDS	automatic/finished		Nicotinamidase	3.5.1.19	no						no		2019-11-21	-3	1945637	1946161	525
10527	11	Ruminococcaceae bacterium CPB6	70403136	B6259_04200	CDS	automatic/finished		N-carbamoylsarcosine amidohydrolase		no						COMMON		2019-09-25	-3	846047	846583	537
10527	11	Weimeria bifida Weimeria bifida	71738197	WBCANDIDATE_v1_20375	CDS	automatic/finished		Nicotinamidase	3.5.1.19	no						no		2019-11-21	-2	405014	405538	525
10528	7	Clostridium kluyveri DSM 555	2841877	CKL_2916	CDS	automatic/finished	aroH	phospho-2-dehydro-3-deoxyheptonate aldolase	2.5.1.54	no						COMMON		2008-07-22	-2	2978545	2979573	1029
10528	7	Eubacterium pyruvativorans i6	70467773	FNBF01_330019	CDS	automatic/finished		Phospho-2-dehydro-3-deoxyheptonate aldolase	2.5.1.54	no						no		2019-10-02	-1	1160599	1161627	1029
10528	7	Megasphaera elsdenii 14-14	70479097	AZ49_05400	CDS	automatic/finished		phospho-2-dehydro-3-deoxyheptonate aldolase		no						COMMON		2019-10-02	3	1157127	1158161	1035
10528	7	Megasphaera hexanoica MH	70486040	ACT01_03885	CDS	automatic/finished		phospho-2-dehydro-3-deoxyheptonate aldolase		no						COMMON		2019-10-04	1	842167	843207	1041
10528	7	Pseudoramibacter alactolyticus ATCC 23263	71726362	AEQN01_160080	CDS	automatic/finished		Phospho-2-dehydro-3-deoxyheptonate aldolase	2.5.1.54	no						no		2019-11-21	-2	966633	967670	1038
10528	7	Pseudoramibacter fermentans Candidatus Pseudoram	71736412	PFCANDIDATE_v1_40471	CDS	automatic/finished		2-keto-3-deoxy-D-arabino-heptulosonate-7-phosphate synthase I alpha	2.5.1.54	no						no		2019-11-21	2	970568	971605	1038
10528	7	Weimeria bifida Weimeria bifida	71739258	WBCANDIDATE_v1_60291	CDS	automatic/finished		2-keto-3-deoxy-D-arabino-heptulosonate-7-phosphate synthase I alpha	2.5.1.54	no						no		2019-11-21	-3	1418707	1419738	1032
10528	7	Weimeria bifida Weimeria bifida	71739796	WBCANDIDATE_v1_70240	CDS	automatic/finished		2-keto-3-deoxy-D-arabino-heptulosonate-7-phosphate synthase I alpha	2.5.1.54	no						no		2019-11-21	-3	1961098	1962135	1038
10530	6	Caproiciproducens galactitolivorans BS-1	70470889	SRMQ01_120036	CDS	automatic/finished	tetW	Tetracycline resistance protein TetW		no						no		2019-10-02	1	2285359	2287278	1920
10530	6	Eubacterium limosum Eubacterium limosum 81C1	70483986	E4L76_RS16735	CDS	automatic/finished		tetracycline resistance ribosomal protection protein Tet(32)		no						COMMON		2019-10-03	-3	3453855	3455774	1920
10530	6	Eubacterium pyruvativorans i6	70468519	FNBF01_470002	CDS	automatic/finished	tetW	Tetracycline resistance protein TetW		no						no		2019-10-02	2	1992044	1993963	1920
10530	6	Megasphaera elsdenii 14-14	70479520	AZ49_07680	CDS	automatic/finished		tetracycline resistance protein tetM		no						COMMON		2019-10-02	2	1645619	1647538	1920
10530	6	Megasphaera hexanoica MH	70485509	ACT01_01215	CDS	automatic/finished		tetracycline resistance protein tetM		no						COMMON		2019-10-04	1	241744	243663	1920
10530	6	Megasphaera hexanoica MH	70487807	ACT01_12775	CDS	automatic/finished		tetracycline resistance protein tetM		no						COMMON		2019-10-04	2	2669777	2671696	1920
10530	6	Weimeria bifida Weimeria bifida	71738598	WBCANDIDATE_v1_20776	CDS	automatic/finished	tetW	Tetracycline resistance protein TetW		no						no		2019-11-21	1	809443	811362	1920
10531	4	Eubacterium pyruvativorans i6	70468438	FNBF01_440017	CDS	automatic/finished	ctpE	Calcium-transporting ATPase CtpE	7.2.2.10	no						no		2019-10-02	2	1903472	1905844	2373
10531	4	Pseudoramibacter alactolyticus ATCC 23263	71725604	AEQN01_50070	CDS	automatic/finished		E1-E2 ATPase		no						no		2019-11-21	2	177527	179878	2352
10531	4	Pseudoramibacter fermentans Candidatus Pseudoram	71736276	PFCANDIDATE_v1_40335	CDS	automatic/finished		HAD family hydrolase		no						no		2019-11-21	1	827185	829557	2373
10531	4	Weimeria bifida Weimeria bifida	71739528	WBCANDIDATE_v1_60561	CDS	automatic/finished		HAD family hydrolase		no						no		2019-11-21	-2	1691021	1693387	2367
10532	2	Clostridiales BL-4	70415696	CLOSTRIBL4_v1_0768	CDS	automatic/finished		Glycosyl transferase family 2		no						no		2019-09-26	-3	773240	773953	714
10532	2	Clostridiales BL-6	70418034	CLOSTRIBL6_v1_0695	CDS	automatic/finished		Glycosyl transferase family 2		no						no		2019-09-26	1	744034	744741	708
1053340	1	Clostridiales BL-6	70418131	CLOSTRIBL6_v1_0792	CDS	automatic/finished		conserved protein of unknown function		no	u : unknown	1 : Unknown				no	4 : Unknown function but conserved in other organisms	2019-09-26	1	832066	832752	687
10534	8	Caproiciproducens galactitolivorans BS-1	70470017	SRMQ01_40176	CDS	automatic/finished	arsA	Arsenical pump-driving ATPase	7.3.2.7	no						no		2019-10-02	1	1381594	1383330	1737
10534	8	Caproiciproducens galactitolivorans BS-1	70470359	SRMQ01_70048	CDS	automatic/finished	arsA	Arsenical pump-driving ATPase	7.3.2.7	no						no		2019-10-02	2	1741997	1743733	1737
10534	8	Clostridiaceae BL-3	70412290	CLOSTRIBL3_v1_11327	CDS	automatic/finished	arsA	Arsenical pump-driving ATPase	7.3.2.7	no						no		2019-09-26	-3	1299279	1301021	1743
10534	8	Clostridiaceae BL-3	70413708	CLOSTRIBL3_v1_12745	CDS	automatic/finished	arsA	Arsenical pump-driving ATPase	7.3.2.7	no						no		2019-09-26	-1	2719412	2721157	1746
10534	8	Clostridiales BL-4	70416131	CLOSTRIBL4_v1_1203	CDS	automatic/finished	arsA	Arsenical pump-driving ATPase	7.3.2.7	no						no		2019-09-26	1	1223371	1225107	1737
10534	8	Clostridiales BL-6	70418758	CLOSTRIBL6_v1_1419	CDS	automatic/finished	arsA	Arsenical pump-driving ATPase	7.3.2.7	no						no		2019-09-26	2	1455695	1457410	1716
10534	8	Clostridium luticellarii DSM 29923	66315924	PVXP_v1_1050007	CDS	automatic/finished	arsA	Arsenical pump-driving ATPase	3.6.3.16	no						no		2019-03-25	-2	3583276	3585015	1740
10534	8	Megasphaera elsdenii 14-14	70479409	AZ49_07035	CDS	automatic/finished		arsenic ABC transporter ATPase		no						COMMON		2019-10-02	3	1499895	1501628	1734
10534	8	Pseudoramibacter fermentans Candidatus Pseudoram	71737378	PFCANDIDATE_v1_50484	CDS	automatic/finished	arsA	Arsenical pump-driving ATPase	7.3.2.7	no						no		2019-11-21	-2	1961667	1963403	1737
10534	8	Ruminococcaceae bacterium CPB6	70403176	B6259_04400	CDS	automatic/finished		arsenical pump-driving ATPase		no						COMMON		2019-09-25	-2	889773	891521	1749
105347	2	Clostridiales BL-4	70415807	CLOSTRIBL4_v1_0879	CDS	automatic/finished		Sodium-dependent transporter		no						no		2019-09-26	-3	890438	891772	1335
105347	2	Eubacterium limosum Eubacterium limosum 81C1	70482863	E4L76_RS11105	CDS	automatic/finished		sodium-dependent transporter		no						COMMON		2019-10-03	-3	2311728	2313080	1353
10535	1	Pseudoramibacter fermentans Candidatus Pseudoram	71735502	PFCANDIDATE_v1_20012	CDS	automatic/finished		conserved protein of unknown function		no	u : unknown	1 : Unknown				no	4 : Unknown function but conserved in other organisms	2019-11-21	-1	13588	13866	279
10535	1	Pseudoramibacter fermentans Candidatus Pseudoram	71737511	PFCANDIDATE_v1_80009	CDS	automatic/finished		conserved protein of unknown function		no	u : unknown	1 : Unknown				no	4 : Unknown function but conserved in other organisms	2019-11-21	-1	2088262	2088540	279
10535	1	Pseudoramibacter fermentans Candidatus Pseudoram	71737637	PFCANDIDATE_v1_200010	CDS	automatic/finished		conserved protein of unknown function		no	u : unknown	1 : Unknown				no	4 : Unknown function but conserved in other organisms	2019-11-21	-1	2216305	2216586	282
10535	1	Pseudoramibacter fermentans Candidatus Pseudoram	71737674	PFCANDIDATE_v1_220021	CDS	automatic/finished		conserved protein of unknown function		no	u : unknown	1 : Unknown				no	4 : Unknown function but conserved in other organisms	2019-11-21	-2	2255814	2256092	279
10536	1	Pseudoramibacter fermentans Candidatus Pseudoram	71737615	PFCANDIDATE_v1_190005	CDS	automatic/finished		Conjugal transfer protein		no						no		2019-11-21	-1	2194123	2195676	1554
105364	3	Clostridiaceae BL-3	70410967	CLOSTRIBL3_v1_10004	CDS	automatic/finished	dinB	DNA polymerase IV	2.7.7.7	no						no		2019-09-26	2	3560	4762	1203
105364	3	Clostridium kluyveri DSM 555	2842245	CKL_3439	CDS	automatic/finished	dinB	DNA polymerase IV	2.7.7.7	no						COMMON		2008-07-22	-1	3490907	3492109	1203
105364	3	Clostridium luticellarii DSM 29923	66314398	PVXP_v1_280023	CDS	automatic/finished	dinB	DNA polymerase IV	2.7.7.7	no						no		2019-03-25	-3	2104761	2105999	1239
105366	3	Clostridiaceae BL-3	70413146	CLOSTRIBL3_v1_12183	CDS	automatic/finished		conserved protein of unknown function		no	u : unknown	1 : Unknown				no	4 : Unknown function but conserved in other organisms	2019-09-26	-3	2146464	2146814	351
105366	3	Clostridium kluyveri DSM 555	2840670	CKL_0618	CDS	automatic/finished		hypothetical protein		no						COMMON		2008-07-22	-1	607472	607822	351
105366	3	Clostridium luticellarii DSM 29923	66314228	PVXP_v1_240012	CDS	automatic/finished		conserved protein of unknown function		no	u : unknown	1 : Unknown				no	4 : Unknown function but conserved in other organisms	2019-03-25	3	1922529	1922885	357
10537	1	Pseudoramibacter fermentans Candidatus Pseudoram	71737621	PFCANDIDATE_v1_190011	CDS	automatic/finished		DUF87 domain-containing protein		no						no		2019-11-21	-3	2199704	2201722	2019
10538	1	Pseudoramibacter fermentans Candidatus Pseudoram	71737622	PFCANDIDATE_v1_190012	CDS	automatic/finished		Conjugal transfer protein		no						no		2019-11-21	-1	2201734	2202393	660
10539	1	Pseudoramibacter fermentans Candidatus Pseudoram	71737623	PFCANDIDATE_v1_190013	CDS	automatic/finished		Conjugal transfer protein		no						no		2019-11-21	-3	2202362	2202724	363
10540	1	Pseudoramibacter fermentans Candidatus Pseudoram	71737624	PFCANDIDATE_v1_190014	CDS	automatic/finished		Conjugal transfer protein		no						no		2019-11-21	-1	2202745	2203080	336
10546	1	Megasphaera hexanoica MH	70486049	ACT01_03930	CDS	automatic/finished		DNA-3-methyladenine glycosylase		no						COMMON		2019-10-04	3	851982	852566	585
10548	3	Clostridiaceae BL-3	70412325	CLOSTRIBL3_v1_11362	CDS	automatic/finished		FAD:protein FMN transferase	2.7.1.180	no						no		2019-09-26	3	1335381	1336442	1062
10548	3	Clostridiaceae BL-3	70413384	CLOSTRIBL3_v1_12421	CDS	automatic/finished		FAD:protein FMN transferase	2.7.1.180	no						no		2019-09-26	-3	2401746	2402798	1053
10548	3	Clostridium kluyveri DSM 555	2842167	CKL_3340	CDS	automatic/finished		hypothetical protein		no						COMMON		2008-07-22	-2	3391459	3392511	1053
10548	3	Clostridium luticellarii DSM 29923	66313349	PVXP_v1_90109	CDS	automatic/finished	apbE	FAD:protein FMN transferase	2.7.1.180	no						no		2019-03-25	-1	1041335	1042393	1059
10548	3	Clostridium luticellarii DSM 29923	66314272	PVXP_v1_250008	CDS	automatic/finished	apbE	FAD:protein FMN transferase	2.7.1.180	no						no		2019-03-25	2	1961588	1962649	1062
10549	2	Megasphaera elsdenii 14-14	70479501	AZ49_07555	CDS	automatic/finished		glycyl-tRNA synthetase subunit beta		no						COMMON		2019-10-02	2	1617338	1619386	2049
10549	2	Megasphaera hexanoica MH	70486960	ACT01_08520	CDS	automatic/finished		glycine--tRNA ligase subunit beta		no						COMMON		2019-10-04	3	1826142	1828190	2049
10551	1	Clostridiales BL-6	70419831	CLOSTRIBL6_v1_2492	CDS	automatic/finished		protein of unknown function		no	u : unknown	1 : Unknown				no	5 : Unknown function	2019-09-26	-3	2429145	2429309	165
10557	1	Eubacterium limosum Eubacterium limosum 81C1	70483545	E4L76_RS14515	CDS	automatic/finished	cls	cardiolipin synthase		no						COMMON		2019-10-03	1	2957359	2958837	1479
105609	2	Megasphaera elsdenii 14-14	70478155	AZ49_00540	CDS	automatic/finished		penicillin-binding protein		no						COMMON		2019-10-02	1	125947	127989	2043
105609	2	Megasphaera hexanoica MH	70486120	ACT01_04285	CDS	automatic/finished		penicillin-binding protein		no						COMMON		2019-10-04	-2	917942	919957	2016
105611	4	Eubacterium limosum Eubacterium limosum 81C1	70482191	E4L76_RS07730	CDS	automatic/finished		Na+/H+ antiporter NhaC family protein		no						COMMON		2019-10-03	1	1605238	1606803	1566
105611	4	Eubacterium pyruvativorans i6	70467817	FNBF01_330063	CDS	automatic/finished		Transporter, NhaC family		no						no		2019-10-02	-3	1212950	1214629	1680
105611	4	Pseudoramibacter alactolyticus ATCC 23263	71725990	AEQN01_100056	CDS	automatic/finished		Na+/H+ antiporter family protein		no						no		2019-11-21	2	581930	583528	1599
105611	4	Pseudoramibacter fermentans Candidatus Pseudoram	71736393	PFCANDIDATE_v1_40452	CDS	automatic/finished		Na+/H+ antiporter NhaC family protein		no						no		2019-11-21	3	945471	947021	1551
105612	4	Clostridiaceae BL-3	70412915	CLOSTRIBL3_v1_11952	CDS	automatic/finished	sodC	Superoxide dismutase [Cu-Zn]	1.15.1.1	no						no		2019-09-26	-3	1910490	1911032	543
105612	4	Clostridiales BL-6	70418664	CLOSTRIBL6_v1_1325	CDS	automatic/finished		Superoxide dismutase [Cu-Zn]	1.15.1.1	no						no		2019-09-26	-1	1362869	1363372	504
105612	4	Clostridium kluyveri DSM 555	2840615	CKL_0419	CDS	automatic/finished	sodC	SodC	1.15.1.1	no						COMMON		2008-07-22	-1	388523	389062	540
105612	4	Clostridium luticellarii DSM 29923	66314852	PVXP_v1_410023	CDS	automatic/finished	sodC	Superoxide dismutase [Cu-Zn]	1.15.1.1	no						no		2019-03-25	-2	2545582	2546124	543
10563	5	Clostridiaceae BL-3	70414346	CLOSTRIBL3_v1_20208	CDS	automatic/finished	rnr	ribonuclease R	3.1.13.1	no	e : enzyme			16.3 : Control ; 16.6 : Maintain ; 16.11 : Scavenge (Catabolism) ;	12399495, 15805522, 15983136, 19215769, 22333191	no	2a : Function from experimental evidences in other organisms	2019-09-26	1	3327793	3329925	2133
10563	5	Clostridium kluyveri DSM 555	2842196	CKL_3376	CDS	automatic/finished	rnr	ribonuclease R	3.1.-.-	no						COMMON		2008-07-22	-3	3425154	3427283	2130
10563	5	Clostridium luticellarii DSM 29923	66314637	PVXP_v1_350005	CDS	automatic/finished	rnr	ribonuclease R	3.1.13.1	no	e : enzyme			16.3 : Control ; 16.6 : Maintain ; 16.11 : Scavenge (Catabolism) ;	12399495, 15805522, 15983136, 19215769, 22333191	no	2a : Function from experimental evidences in other organisms	2019-03-25	-2	2335804	2337957	2154
10563	5	Eubacterium pyruvativorans i6	70467579	FNBF01_290087	CDS	automatic/finished	rnr	Ribonuclease R	3.1.13.1	no						no		2019-10-02	-2	953361	955331	1971
10563	5	Weimeria bifida Weimeria bifida	71738015	WBCANDIDATE_v1_20193	CDS	automatic/finished	rnr	ribonuclease R	3.1.13.1	no	e : enzyme			16.3 : Control ; 16.6 : Maintain ; 16.11 : Scavenge (Catabolism) ;	12399495, 15805522, 15983136, 19215769, 22333191	no	2a : Function from experimental evidences in other organisms	2019-11-21	-1	218901	221360	2460
105644	2	Megasphaera elsdenii 14-14	70479329	AZ49_06630	CDS	automatic/finished		NAD+ synthetase		no						COMMON		2019-10-02	-2	1402743	1404644	1902
105644	2	Megasphaera hexanoica MH	70487286	ACT01_10155	CDS	automatic/finished		NAD+ synthetase		no						COMMON		2019-10-04	3	2153946	2155844	1899
10565	1	Clostridiaceae BL-3	70413343	CLOSTRIBL3_v1_12380	CDS	automatic/finished		Amino acid ABC transporter permease		no						no		2019-09-26	-3	2355378	2356097	720
105746	3	Clostridiaceae BL-3	70411797	CLOSTRIBL3_v1_10834	CDS	automatic/finished	nifE	Nitrogenase iron-molybdenum cofactor biosynthesis protein NifE		no						no		2019-09-26	2	801755	803113	1359
105746	3	Clostridium kluyveri DSM 555	2841962	CKL_3076	CDS	automatic/finished	nifE3	nitrogenase molybdenum-cofactor biosynthesis protein NifE		no						COMMON		2008-07-22	-3	3131337	3132671	1335
105746	3	Clostridium luticellarii DSM 29923	66314929	PVXP_v1_440006	CDS	automatic/finished	nifE	Nitrogenase iron-molybdenum cofactor biosynthesis protein NifE		no						no		2019-03-25	2	2618546	2619904	1359
105747	3	Clostridiaceae BL-3	70411796	CLOSTRIBL3_v1_10833	CDS	automatic/finished	nifK	Nitrogenase molybdenum-iron protein beta chain	1.18.6.1	no						no		2019-09-26	2	800300	801661	1362
105747	3	Clostridium kluyveri DSM 555	2841963	CKL_3077	CDS	automatic/finished	nifK7	NifK7	1.18.6.1	no						COMMON		2008-07-22	-1	3132749	3134113	1365
105747	3	Clostridium luticellarii DSM 29923	66314928	PVXP_v1_440005	CDS	automatic/finished	nifK	Nitrogenase molybdenum-iron protein beta chain	1.18.6.1	no						no		2019-03-25	2	2617091	2618452	1362
105748	3	Clostridiaceae BL-3	70411795	CLOSTRIBL3_v1_10832	CDS	automatic/finished	nifD	Nitrogenase molybdenum-iron protein alpha chain	1.18.6.1	no						no		2019-09-26	3	798672	800300	1629
105748	3	Clostridium kluyveri DSM 555	2841964	CKL_3078	CDS	automatic/finished	nifD10	NifD10	1.18.6.1	no						COMMON		2008-07-22	-2	3134113	3135714	1602
105748	3	Clostridium luticellarii DSM 29923	66314927	PVXP_v1_440004	CDS	automatic/finished	nifD	Nitrogenase molybdenum-iron protein alpha chain	1.18.6.1	no						no		2019-03-25	3	2615463	2617091	1629
105774	2	Megasphaera elsdenii 14-14	70478460	AZ49_02110	CDS	automatic/finished		thioesterase		no						COMMON		2019-10-02	-3	449225	449623	399
105774	2	Megasphaera hexanoica MH	70485975	ACT01_03560	CDS	automatic/finished		thioesterase		no						COMMON		2019-10-04	3	773769	774161	393
10578	2	Clostridiaceae BL-3	70411353	CLOSTRIBL3_v1_10390	CDS	automatic/finished	ytjP	Putative dipeptidase YtjP	3.4.13.-	no						no	3 : Putative function from multiple computational evidences	2019-09-26	-2	416005	417399	1395
10578	2	Clostridium luticellarii DSM 29923	66313968	PVXP_v1_180039	CDS	automatic/finished		putative dipeptidase	3.4.13.-	no						no	3 : Putative function from multiple computational evidences	2019-03-25	-2	1647856	1649247	1392
105780	2	Megasphaera elsdenii 14-14	70479366	AZ49_06820	CDS	automatic/finished		cell division protein FtsX		no						COMMON		2019-10-02	1	1447846	1448733	888
105780	2	Megasphaera hexanoica MH	70487232	ACT01_09880	CDS	automatic/finished		cell division protein FtsX		no						COMMON		2019-10-04	-2	2092475	2093362	888
105793	2	Megasphaera elsdenii 14-14	70479364	AZ49_06810	CDS	automatic/finished		polysaccharide pyruvyl transferase		no						COMMON		2019-10-02	1	1446040	1447173	1134
105793	2	Megasphaera hexanoica MH	70487234	ACT01_09890	CDS	automatic/finished		polysaccharide pyruvyl transferase CsaB		no						COMMON		2019-10-04	-1	2094132	2095241	1110
10581	13	Caproiciproducens galactitolivorans BS-1	70469694	SRMQ01_30103	CDS	automatic/finished	sdaAB	L-serine dehydratase (beta chain)	4.3.1.17	no	e : enzyme			16.8 : Protect ; 16.11 : Scavenge (Catabolism) ;	8385012, 9244285, 16014871, 22686449	no	2a : Function from experimental evidences in other organisms	2019-10-02	-1	1048015	1048674	660
10581	13	Clostridiaceae BL-3	70413182	CLOSTRIBL3_v1_12219	CDS	automatic/finished	sdaAB	L-serine dehydratase (beta chain)	4.3.1.17	no	e : enzyme			16.8 : Protect ; 16.11 : Scavenge (Catabolism) ;	8385012, 9244285, 16014871, 22686449	no	2a : Function from experimental evidences in other organisms	2019-09-26	-3	2184156	2184839	684
10581	13	Clostridiales BL-4	70416948	CLOSTRIBL4_v1_2020	CDS	automatic/finished	sdaAB	L-serine dehydratase (beta chain)	4.3.1.17	no	e : enzyme			16.8 : Protect ; 16.11 : Scavenge (Catabolism) ;	8385012, 9244285, 16014871, 22686449	no	2a : Function from experimental evidences in other organisms	2019-09-26	-1	2029624	2030286	663
10581	13	Clostridiales BL-6	70417864	CLOSTRIBL6_v1_0525	CDS	automatic/finished	sdaAB	L-serine dehydratase (beta chain)	4.3.1.17	no	e : enzyme			16.8 : Protect ; 16.11 : Scavenge (Catabolism) ;	8385012, 9244285, 16014871, 22686449	no	2a : Function from experimental evidences in other organisms	2019-09-26	-1	569126	569803	678
10581	13	Clostridium kluyveri DSM 555	2839197	CKL_0700	CDS	automatic/finished	sdhB	hypothetical protein		no						COMMON		2008-07-22	1	686398	687081	684
10581	13	Clostridium luticellarii DSM 29923	66314195	PVXP_v1_230029	CDS	automatic/finished	sdhB	L-serine dehydratase, beta chain	4.3.1.17	no						no		2019-03-25	1	1894417	1895118	702
10581	13	Clostridium luticellarii DSM 29923	66316053	PVXP_v1_1250002	CDS	automatic/finished	sdaAB	L-serine dehydratase (beta chain)	4.3.1.17	no	e : enzyme			16.8 : Protect ; 16.11 : Scavenge (Catabolism) ;	8385012, 9244285, 16014871, 22686449	no	2a : Function from experimental evidences in other organisms	2019-03-25	1	3695992	3696684	693
10581	13	Eubacterium limosum Eubacterium limosum 81C1	70483020	E4L76_RS11890	CDS	automatic/finished	sdaAB	L-serine ammonia-lyase, iron-sulfur-dependent, subunit beta	4.3.1.17	no						COMMON		2019-10-03	-3	2463744	2464412	669
10581	13	Eubacterium pyruvativorans i6	70468307	FNBF01_390145	CDS	automatic/finished	sdaAB	L-serine dehydratase (beta chain)	4.3.1.17	no	e : enzyme			16.8 : Protect ; 16.11 : Scavenge (Catabolism) ;	8385012, 9244285, 16014871, 22686449	no	2a : Function from experimental evidences in other organisms	2019-10-02	-3	1756103	1756774	672
10581	13	Megasphaera elsdenii 14-14	70478415	AZ49_01875	CDS	automatic/finished		serine dehydratase		no						COMMON		2019-10-02	-3	389681	390340	660
10581	13	Megasphaera hexanoica MH	70485460	ACT01_00970	CDS	automatic/finished		serine dehydratase		no						COMMON		2019-10-04	-1	186522	187181	660
10581	13	Pseudoramibacter fermentans Candidatus Pseudoram	71737083	PFCANDIDATE_v1_50189	CDS	automatic/finished	sdaAB	L-serine dehydratase (beta chain)	4.3.1.17	no	e : enzyme			16.8 : Protect ; 16.11 : Scavenge (Catabolism) ;	8385012, 9244285, 16014871, 22686449	no	2a : Function from experimental evidences in other organisms	2019-11-21	-3	1668263	1668973	711
10581	13	Ruminococcaceae bacterium CPB6	70403355	B6259_05300	CDS	automatic/finished		L-serine ammonia-lyase, iron-sulfur-dependent, subunit beta		no						COMMON		2019-09-25	2	1057082	1057744	663
10581	13	Weimeria bifida Weimeria bifida	71738157	WBCANDIDATE_v1_20335	CDS	automatic/finished		L-serine dehydratase, beta subunit	4.3.1.17	no						no		2019-11-21	-3	359947	360609	663
10586	8	Caproiciproducens galactitolivorans BS-1	70470208	SRMQ01_60017	CDS	automatic/finished		Pyridine nucleotide-disulfide oxidoreductase		no						no		2019-10-02	3	1573623	1576067	2445
10586	8	Clostridiaceae BL-3	70414720	CLOSTRIBL3_v1_30017	CDS	automatic/finished		CoA-disulfide reductase / Disulfide bond regulator	1.8.1.14	no						no		2019-09-26	3	3722958	3725441	2484
10586	8	Clostridiales BL-4	70415256	CLOSTRIBL4_v1_0328	CDS	automatic/finished		Pyridine nucleotide-disulfide oxidoreductase		no						no		2019-09-26	-3	331967	334426	2460
10586	8	Clostridiales BL-6	70418640	CLOSTRIBL6_v1_1301	CDS	automatic/finished		putative CoA-disulfide reductase	1.8.1.14	no	e : enzyme					no	3 : Putative function from multiple computational evidences	2019-09-26	-2	1338001	1339677	1677
10586	8	Clostridium kluyveri DSM 555	2840617	CKL_0432	CDS	automatic/finished		CoA-disulfide reductase-related protein		no						COMMON		2008-07-22	-2	402574	405048	2475
10586	8	Clostridium luticellarii DSM 29923	66315353	PVXP_v1_620013	CDS	automatic/finished	cdr	Coenzyme A disulfide reductase	1.8.1.14	no						no		2019-03-25	-2	3040060	3042513	2454
10586	8	Eubacterium limosum Eubacterium limosum 81C1	70483419	E4L76_RS13885	CDS	automatic/finished		CoA-disulfide reductase		no						COMMON		2019-10-03	-2	2840368	2842050	1683
10586	8	Eubacterium limosum Eubacterium limosum 81C1	70484972	E4L76_RS21675	CDS	automatic/finished		pyridine nucleotide-disulfide oxidoreductase		no						COMMON		2019-10-03	1	4572391	4574883	2493
10586	8	Pseudoramibacter alactolyticus ATCC 23263	71725449	AEQN01_20002	CDS	automatic/finished		Pyridine nucleotide-disulfide oxidoreductase		no						no		2019-11-21	2	21659	23353	1695
10587	1	Weimeria bifida Weimeria bifida	71738038	WBCANDIDATE_v1_20216	CDS	automatic/finished		ribosomal protein L7Ae family protein		no						no		2019-11-21	-1	245154	245477	324
105873	1	Clostridium kluyveri DSM 555	2839976	CKL_1716	CDS	automatic/finished		transposase		no						COMMON		2008-07-22	3	1803669	1804394	726
105873	1	Clostridium kluyveri DSM 555	2840183	CKL_2750	CDS	automatic/finished		hypothetical protein		no						COMMON		2008-07-22	1	2824405	2825130	726
105873	1	Clostridium kluyveri DSM 555	2840241	CKL_2937	CDS	automatic/finished		hypothetical protein		no						COMMON		2008-07-22	2	2997710	2998435	726
105873	1	Clostridium kluyveri DSM 555	2840625	CKL_0494	CDS	automatic/finished		hypothetical protein		no						COMMON		2008-07-22	-3	468009	468734	726
105873	1	Clostridium kluyveri DSM 555	2840943	CKL_1727	CDS	automatic/finished		transposase		no						COMMON		2008-07-22	-1	1814552	1815277	726
105873	1	Clostridium kluyveri DSM 555	2841437	CKL_2368	CDS	automatic/finished		transposase		no						COMMON		2008-07-22	-3	2437632	2438144	513
105873	1	Clostridium kluyveri DSM 555	2841564	CKL_2522	CDS	automatic/finished		hypothetical protein		no						COMMON		2008-07-22	-1	2600390	2601115	726
105873	1	Clostridium kluyveri DSM 555	2841577	CKL_2538	CDS	automatic/finished		hypothetical protein		no						COMMON		2008-07-22	-3	2616228	2616953	726
105873	1	Clostridium kluyveri DSM 555	2841699	CKL_2675	CDS	automatic/finished		hypothetical protein		no						COMMON		2008-07-22	-3	2746665	2747390	726
10588	1	Clostridium kluyveri DSM 555	2841173	CKL_2031	CDS	automatic/finished		hypothetical protein		no						COMMON		2008-07-22	-1	2071361	2071714	354
10588	1	Clostridium kluyveri DSM 555	2841568	CKL_2526	CDS	automatic/finished		hypothetical protein		no						COMMON		2008-07-22	-2	2602969	2603322	354
1058822	1	Megasphaera hexanoica MH	70485854	ACT01_02950	CDS	automatic/finished		hypothetical protein		no						COMMON		2019-10-04	3	633423	634193	771
1058823	1	Megasphaera hexanoica MH	70485894	ACT01_03150	CDS	automatic/finished		amidohydrolase		no						COMMON		2019-10-04	3	684855	685637	783
10589	1	Clostridium kluyveri DSM 555	2841172	CKL_2030	CDS	automatic/finished		hypothetical protein		no						COMMON		2008-07-22	-2	2070664	2071368	705
10589	1	Clostridium kluyveri DSM 555	2841567	CKL_2525	CDS	automatic/finished		hypothetical protein		no						COMMON		2008-07-22	-3	2602272	2602976	705
10596	4	Clostridium kluyveri DSM 555	2842289	CKL_3495	CDS	automatic/finished	apu	Apu		no						COMMON		2008-07-22	-2	3539446	3541236	1791
10596	4	Eubacterium limosum Eubacterium limosum 81C1	70483794	E4L76_RS15760	CDS	automatic/finished		glycoside hydrolase family 13 protein		no						COMMON		2019-10-03	2	3239351	3241288	1938
10596	4	Pseudoramibacter alactolyticus ATCC 23263	71725727	AEQN01_70004	CDS	automatic/finished		Alpha amylase, catalytic domain protein		no						no		2019-11-21	-1	311518	313446	1929
10596	4	Pseudoramibacter fermentans Candidatus Pseudoram	71736421	PFCANDIDATE_v1_40480	CDS	automatic/finished		Neopullulanase	3.2.1.135	no						no		2019-11-21	-1	979078	981030	1953
10597	6	Clostridiaceae BL-3	70413875	CLOSTRIBL3_v1_12912	CDS	automatic/finished	rnmV	ribonuclease M5	3.1.26.8	no	e : enzyme			16.6 : Maintain ;	11233981, 11976317, 12794188, 16077031	no	2a : Function from experimental evidences in other organisms	2019-09-26	-3	2883843	2884406	564
10597	6	Clostridium kluyveri DSM 555	2842498	CKL_3763	CDS	automatic/finished		hypothetical protein		no						COMMON		2008-07-22	-3	3816963	3817523	561
10597	6	Clostridium luticellarii DSM 29923	66315296	PVXP_v1_590013	CDS	automatic/finished	rnmV	ribonuclease M5	3.1.26.8	no	e : enzyme			16.6 : Maintain ;	11233981, 11976317, 12794188, 16077031	no	2a : Function from experimental evidences in other organisms	2019-03-25	-1	2980253	2980807	555
10597	6	Eubacterium pyruvativorans i6	70466757	FNBF01_90003	CDS	automatic/finished	rnmV	ribonuclease M5	3.1.26.8	no	e : enzyme			16.6 : Maintain ;	11233981, 11976317, 12794188, 16077031	no	2a : Function from experimental evidences in other organisms	2019-10-02	-2	38178	38744	567
10597	6	Megasphaera elsdenii 14-14	70479978	AZ49_10295	CDS	automatic/finished		DNA primase		no						COMMON		2019-10-02	-3	2163026	2163571	546
10597	6	Megasphaera hexanoica MH	70486671	ACT01_07070	CDS	automatic/finished		DNA primase		no						COMMON		2019-10-04	3	1528149	1528709	561
105977	1	Clostridiaceae BL-3	70412328	CLOSTRIBL3_v1_11365	CDS	automatic/finished		Thioredoxin domain-containing protein		no						no		2019-09-26	-3	1338711	1339043	333
105977	1	Clostridiaceae BL-3	70412332	CLOSTRIBL3_v1_11369	CDS	automatic/finished		Thioredoxin		no						no		2019-09-26	-3	1341723	1342088	366
10598	6	Clostridiales BL-6	70419315	CLOSTRIBL6_v1_1976	CDS	automatic/finished		N-acetyltransferase		no						no		2019-09-26	1	1990258	1990554	297
10598	6	Clostridium kluyveri DSM 555	2838982	CKL_0379	CDS	automatic/finished		acetyltransferase		no						COMMON		2008-07-22	1	348145	348432	288
10598	6	Megasphaera elsdenii 14-14	70479118	AZ49_05505	CDS	automatic/finished		GNAT family acetyltransferase		no						COMMON		2019-10-02	3	1184475	1184747	273
10598	6	Megasphaera hexanoica MH	70486515	ACT01_06285	CDS	automatic/finished		GNAT family acetyltransferase		no						COMMON		2019-10-04	2	1347794	1348069	276
10598	6	Pseudoramibacter alactolyticus ATCC 23263	71727421	AEQN01_280003	CDS	automatic/finished		N-acetyltransferase domain-containing protein		no						no		2019-11-21	-2	2020161	2020460	300
10598	6	Pseudoramibacter fermentans Candidatus Pseudoram	71735529	PFCANDIDATE_v1_30024	CDS	automatic/finished		N-acetyltransferase		no						no		2019-11-21	-2	39924	40199	276
106	5	Clostridiaceae BL-3	70413311	CLOSTRIBL3_v1_12348	CDS	automatic/finished	yqjD	putative propionyl-CoA carboxylase beta chain	6.4.1.3	no	e : enzyme			16.5 : Explore ; 16.11 : Scavenge (Catabolism) ;		no	3 : Putative function from multiple computational evidences	2019-09-26	-2	2322934	2324475	1542
106	5	Clostridium luticellarii DSM 29923	66312983	PVXP_v1_60015	CDS	automatic/finished	yqjD	putative propionyl-CoA carboxylase beta chain	6.4.1.3	no	e : enzyme			16.5 : Explore ; 16.11 : Scavenge (Catabolism) ;		no	3 : Putative function from multiple computational evidences	2019-03-25	2	703889	705430	1542
106	5	Megasphaera elsdenii 14-14	70479197	AZ49_05950	CDS	automatic/finished		methylmalonyl-CoA carboxyltransferase		no						COMMON		2019-10-02	3	1261503	1263032	1530
106	5	Megasphaera hexanoica MH	70487122	ACT01_09330	CDS	automatic/finished		methylmalonyl-CoA carboxyltransferase		no						COMMON		2019-10-04	-2	1973300	1974829	1530
106	5	Weimeria bifida Weimeria bifida	71737948	WBCANDIDATE_v1_20126	CDS	automatic/finished		Carboxyl transferase		no						no		2019-11-21	-3	162484	163863	1380
10600	4	Clostridiaceae BL-3	70414147	CLOSTRIBL3_v1_20009	CDS	automatic/finished	ctsR	transcriptional regulator of class III stress genes		no	r : regulator			16.3 : Control ;	2120829, 9852015, 11069659, 12618461, 16163393, 20852588, 24465625, 27388279	no	2a : Function from experimental evidences in other organisms	2019-09-26	1	3147826	3148311	486
10600	4	Clostridiales BL-6	70419349	CLOSTRIBL6_v1_2010	CDS	automatic/finished	ctsR	transcriptional regulator of class III stress genes		no	r : regulator			16.3 : Control ;	2120829, 9852015, 11069659, 12618461, 16163393, 20852588, 24465625, 27388279	no	2a : Function from experimental evidences in other organisms	2019-09-26	-1	2024762	2025211	450
10600	4	Clostridium kluyveri DSM 555	2838843	CKL_0192	CDS	automatic/finished		transcriptional regulator		no						COMMON		2008-07-22	2	181307	181792	486
10600	4	Clostridium luticellarii DSM 29923	66312423	PVXP_v1_20005	CDS	automatic/finished	ctsr	Transcriptional regulator CtsR		no						no		2019-03-25	2	171638	172120	483
1060019	1	Clostridium luticellarii DSM 29923	66314867	PVXP_v1_420003	CDS	automatic/finished		Sodium/hydrogen exchanger family protein		no						no		2019-03-25	2	2555687	2556025	339
10626	1	Ruminococcaceae bacterium CPB6	70402584	B6259_01430	CDS	automatic/finished		trehalose operon repressor		no						COMMON		2019-09-25	-3	291359	292069	711
10627	14	Caproiciproducens galactitolivorans BS-1	70469782	SRMQ01_30191	CDS	automatic/finished	ricT	subunit of a sporulation, competence and biofilm formation regulatory complex of RNaseY (RicAFT complex / FAD / two [4Fe-4S]2+)		no	r : regulator			16.3 : Control ;	12270811, 23490197, 26434553, 27501195, 28295778	no	2a : Function from experimental evidences in other organisms	2019-10-02	-2	1154697	1155566	870
10627	14	Clostridiaceae BL-3	70413902	CLOSTRIBL3_v1_12939	CDS	automatic/finished	ricT	subunit of a sporulation, competence and biofilm formation regulatory complex of RNaseY (RicAFT complex / FAD / two [4Fe-4S]2+)		no	r : regulator			16.3 : Control ;	12270811, 23490197, 26434553, 27501195, 28295778	no	2a : Function from experimental evidences in other organisms	2019-09-26	-1	2906291	2907196	906
10627	14	Clostridiales BL-4	70415735	CLOSTRIBL4_v1_0807	CDS	automatic/finished	ricT	subunit of a sporulation, competence and biofilm formation regulatory complex of RNaseY (RicAFT complex / FAD / two [4Fe-4S]2+)		no	r : regulator			16.3 : Control ;	12270811, 23490197, 26434553, 27501195, 28295778	no	2a : Function from experimental evidences in other organisms	2019-09-26	-3	811466	812347	882
10627	14	Clostridiales BL-6	70420746	CLOSTRIBL6_v1_3407	CDS	automatic/finished	ricT	subunit of a sporulation, competence and biofilm formation regulatory complex of RNaseY (RicAFT complex / FAD / two [4Fe-4S]2+)		no	r : regulator			16.3 : Control ;	12270811, 23490197, 26434553, 27501195, 28295778	no	2a : Function from experimental evidences in other organisms	2019-09-26	1	3338209	3339078	870
10627	14	Clostridium kluyveri DSM 555	2842517	CKL_3792	CDS	automatic/finished		peptidase		no						COMMON		2008-07-22	-3	3842004	3842909	906
10627	14	Clostridium luticellarii DSM 29923	66315746	PVXP_v1_890006	CDS	automatic/finished	ricT	subunit of a sporulation, competence and biofilm formation regulatory complex of RNaseY (RicAFT complex / FAD / two [4Fe-4S]2+)		no	r : regulator			16.3 : Control ;	12270811, 23490197, 26434553, 27501195, 28295778	no	2a : Function from experimental evidences in other organisms	2019-03-25	1	3428926	3429831	906
10627	14	Eubacterium limosum Eubacterium limosum 81C1	70484636	E4L76_RS19985	CDS	automatic/finished		stage 0 sporulation protein		no						COMMON		2019-10-03	1	4180924	4181823	900
10627	14	Eubacterium pyruvativorans i6	70468165	FNBF01_390003	CDS	automatic/finished		Cell fate regulator YaaT, PSP1 superfamily (Controls sporulation, competence, biofilm development)		no						no		2019-10-02	3	1589283	1590761	1479
10627	14	Megasphaera elsdenii 14-14	70478523	AZ49_02435	CDS	automatic/finished		stage 0 sporulation family protein		no						COMMON		2019-10-02	-3	514547	515392	846
10627	14	Megasphaera hexanoica MH	70485902	ACT01_03190	CDS	automatic/finished		stage 0 sporulation family protein		no						COMMON		2019-10-04	1	693040	693882	843
10627	14	Pseudoramibacter alactolyticus ATCC 23263	71727427	AEQN01_280009	CDS	automatic/finished		PSP1 C-terminal domain protein		no						no		2019-11-21	2	2025110	2026234	1125
10627	14	Pseudoramibacter fermentans Candidatus Pseudoram	71735615	PFCANDIDATE_v1_30110	CDS	automatic/finished		Stage 0 sporulation protein		no						no		2019-11-21	2	124451	125638	1188
10627	14	Ruminococcaceae bacterium CPB6	70402339	B6259_00205	CDS	automatic/finished		stage 0 sporulation protein		no						COMMON		2019-09-25	1	49360	50280	921
10627	14	Weimeria bifida Weimeria bifida	71739702	WBCANDIDATE_v1_70146	CDS	automatic/finished		PSP1 C-terminal domain-containing protein		no						no		2019-11-21	2	1867835	1869157	1323
10633	6	Caproiciproducens galactitolivorans BS-1	70468949	SRMQ01_10269	CDS	automatic/finished		MFS transporter		no						no		2019-10-02	-2	294669	296090	1422
10633	6	Clostridiaceae BL-3	70412609	CLOSTRIBL3_v1_11646	CDS	automatic/finished		MFS transporter		no						no		2019-09-26	1	1630228	1631667	1440
10633	6	Clostridiales BL-6	70420156	CLOSTRIBL6_v1_2817	CDS	automatic/finished		MFS transporter		no						no		2019-09-26	-2	2757520	2759064	1545
10633	6	Clostridium kluyveri DSM 555	2840897	CKL_1650	CDS	automatic/finished		transporter protein		no						COMMON		2008-07-22	-1	1733012	1734484	1473
10633	6	Clostridium luticellarii DSM 29923	66313866	PVXP_v1_160051	CDS	automatic/finished	stp	Multidrug resistance protein stp		no						no		2019-03-25	-3	1540161	1541615	1455
10633	6	Eubacterium limosum Eubacterium limosum 81C1	70482758	E4L76_RS10580	CDS	automatic/finished		DHA2 family efflux MFS transporter permease subunit		no						COMMON		2019-10-03	-2	2191129	2192565	1437
10637	2	Clostridiaceae BL-3	70412576	CLOSTRIBL3_v1_11613	CDS	automatic/finished	mneS	Manganese efflux system protein MneS		no						no		2019-09-26	-2	1598587	1599459	873
10637	2	Clostridium luticellarii DSM 29923	66313905	PVXP_v1_170033	CDS	automatic/finished	mneS	Manganese efflux system protein MneS		no						no		2019-03-25	3	1579551	1580423	873
10640	2	Megasphaera elsdenii 14-14	70478172	AZ49_00625	CDS	automatic/finished		phosphonate ABC transporter substrate-binding protein		no						COMMON		2019-10-02	-1	145699	146727	1029
10640	2	Megasphaera hexanoica MH	70487703	ACT01_12245	CDS	automatic/finished		phosphonate ABC transporter substrate-binding protein		no						COMMON		2019-10-04	-3	2539960	2540988	1029
10645	6	Clostridiaceae BL-3	70411110	CLOSTRIBL3_v1_10147	CDS	automatic/finished		Hydrolase (HAD superfamily), YqeK		no						no		2019-09-26	2	155936	156511	576
10645	6	Clostridium kluyveri DSM 555	2839352	CKL_0884	CDS	automatic/finished		hydrolase		no						COMMON		2008-07-22	3	883182	883757	576
10645	6	Clostridium luticellarii DSM 29923	66313556	PVXP_v1_120054	CDS	automatic/finished		putative nicotinate-nucleotide adenylyltransferase		no						no	3 : Putative function from multiple computational evidences	2019-03-25	2	1253147	1253722	576
10645	6	Eubacterium limosum Eubacterium limosum 81C1	70482630	E4L76_RS09940	CDS	automatic/finished		HD domain-containing protein		no						COMMON		2019-10-03	-2	2052151	2052732	582
10645	6	Pseudoramibacter alactolyticus ATCC 23263	71725983	AEQN01_100049	CDS	automatic/finished	yqeK	putative hydrolase		no	e : enzyme			16.2 : Construct biomass (Anabolism) ; 16.5 : Explore ;	15175311, 22333191	no	3 : Putative function from multiple computational evidences	2019-11-21	-1	577732	578352	621
10645	6	Pseudoramibacter fermentans Candidatus Pseudoram	71736638	PFCANDIDATE_v1_40697	CDS	automatic/finished		Hydrolase (HAD superfamily), YqeK		no						no		2019-11-21	-3	1206269	1206871	603
10646	11	Caproiciproducens galactitolivorans BS-1	70469092	SRMQ01_10412	CDS	automatic/finished	yqeI	50S RNA-binding protein		no	f : factor				12682299, 16014871, 17005971, 17105995	no	2a : Function from experimental evidences in other organisms	2019-10-02	2	438776	439096	321
10646	11	Clostridiales BL-4	70416410	CLOSTRIBL4_v1_1482	CDS	automatic/finished		RNA-binding protein		no						no		2019-09-26	3	1486638	1486946	309
10646	11	Clostridiales BL-6	70419565	CLOSTRIBL6_v1_2226	CDS	automatic/finished	yqeI	50S RNA-binding protein		no	f : factor				12682299, 16014871, 17005971, 17105995	no	2a : Function from experimental evidences in other organisms	2019-09-26	-2	2225638	2225961	324
10646	11	Eubacterium limosum Eubacterium limosum 81C1	70482632	E4L76_RS09950	CDS	automatic/finished		YhbY family RNA-binding protein		no						COMMON		2019-10-03	-3	2053377	2053706	330
10646	11	Eubacterium pyruvativorans i6	70467386	FNBF01_260049	CDS	automatic/finished		RNA-binding protein		no						no		2019-10-02	-2	743004	743324	321
10646	11	Megasphaera elsdenii 14-14	70479370	AZ49_06840	CDS	automatic/finished		RNA-binding protein		no						COMMON		2019-10-02	3	1452948	1453241	294
10646	11	Megasphaera hexanoica MH	70486949	ACT01_08465	CDS	automatic/finished		RNA-binding protein		no						COMMON		2019-10-04	3	1816536	1816829	294
10646	11	Pseudoramibacter alactolyticus ATCC 23263	71725985	AEQN01_100051	CDS	automatic/finished		RNA binding protein		no						no		2019-11-21	-1	579016	579333	318
10646	11	Pseudoramibacter fermentans Candidatus Pseudoram	71736640	PFCANDIDATE_v1_40699	CDS	automatic/finished	yqeI	50S RNA-binding protein		no	f : factor				12682299, 16014871, 17005971, 17105995	no	2a : Function from experimental evidences in other organisms	2019-11-21	-1	1207504	1207815	312
10646	11	Ruminococcaceae bacterium CPB6	70403423	B6259_05640	CDS	automatic/finished		RNA-binding protein		no						COMMON		2019-09-25	-3	1131995	1132303	309
10646	11	Weimeria bifida Weimeria bifida	71739162	WBCANDIDATE_v1_60195	CDS	automatic/finished	yqeI	50S RNA-binding protein		no	f : factor				12682299, 16014871, 17005971, 17105995	no	2a : Function from experimental evidences in other organisms	2019-11-21	-1	1315317	1315607	291
10650	1	Eubacterium limosum Eubacterium limosum 81C1	70481946	E4L76_RS06505	CDS	automatic/finished		DUF1972 domain-containing protein		no						COMMON		2019-10-03	2	1364537	1365700	1164
10652	2	Megasphaera elsdenii 14-14	70479417	AZ49_07090	CDS	automatic/finished		deoxyuridine 5'-triphosphate nucleotidohydrolase	3.6.1.23	no						COMMON		2019-10-02	3	1517136	1517582	447
10652	2	Megasphaera hexanoica MH	70486709	ACT01_07260	CDS	automatic/finished		deoxyuridine 5'-triphosphate nucleotidohydrolase	3.6.1.23	no						COMMON		2019-10-04	1	1566037	1566483	447
10654	4	Clostridiaceae BL-3	70411733	CLOSTRIBL3_v1_10770	CDS	automatic/finished	codY	transcriptional regulator, GTP and BCAA-dependent		no	r : regulator			16.3 : Control ;	9515911, 10094682, 10231480, 10803944, 10809682, 16488888, 17993518, 21856856, 24843172, 26473603, 27596595, 28011634	no	2a : Function from experimental evidences in other organisms	2019-09-26	3	736929	737705	777
10654	4	Clostridium kluyveri DSM 555	2839791	CKL_1416	CDS	automatic/finished	codY	GTP-sensing transcriptional pleiotropic repressor CodY		no						COMMON		2008-07-22	1	1454464	1455240	777
10654	4	Clostridium luticellarii DSM 29923	66312756	PVXP_v1_40012	CDS	automatic/finished	codY	transcriptional regulator, GTP and BCAA-dependent		no	r : regulator			16.3 : Control ;	9515911, 10094682, 10231480, 10803944, 10809682, 16488888, 17993518, 21856856, 24843172, 26473603, 27596595, 28011634	no	2a : Function from experimental evidences in other organisms	2019-03-25	-2	470164	470940	777
10654	4	Weimeria bifida Weimeria bifida	71739072	WBCANDIDATE_v1_60105	CDS	automatic/finished	codY	transcriptional regulator, GTP and BCAA-dependent		no	r : regulator			16.3 : Control ;	9515911, 10094682, 10231480, 10803944, 10809682, 16488888, 17993518, 21856856, 24843172, 26473603, 27596595, 28011634	no	2a : Function from experimental evidences in other organisms	2019-11-21	-3	1228768	1229550	783
10658	8	Clostridiaceae BL-3	70414130	CLOSTRIBL3_v1_13167	CDS	automatic/finished	rnpA	Ribonuclease P protein component	3.1.26.5	no						no		2019-09-26	-3	3126510	3126845	336
10658	8	Clostridium kluyveri DSM 555	2842631	CKL_3925	CDS	automatic/finished	rnpA	Ribonuclease P protein component	3.1.26.5	no						COMMON		2008-07-22	-1	3963482	3963820	339
10658	8	Clostridium luticellarii DSM 29923	66315839	PVXP_v1_960009	CDS	automatic/finished	rnpA	Ribonuclease P protein component	3.1.26.5	no						no		2019-03-25	-1	3508367	3508702	336
10658	8	Eubacterium limosum Eubacterium limosum 81C1	70484590	E4L76_RS19755	CDS	automatic/finished	rnpA	ribonuclease P protein component		no						COMMON		2019-10-03	3	4139793	4140161	369
10658	8	Eubacterium pyruvativorans i6	70466770	FNBF01_90016	CDS	automatic/finished	rnpA	Ribonuclease P protein component	3.1.26.5	no						no		2019-10-02	-1	51841	52182	342
10658	8	Pseudoramibacter alactolyticus ATCC 23263	71727171	AEQN01_230112	CDS	automatic/finished	rnpA	protein component of ribonuclease P (RNase P) (substrate specificity)	3.1.26.5	no	e : enzyme			16.2 : Construct biomass (Anabolism) ; 16.6 : Maintain ;	12682299, 16061811, 16163391, 16980484, 17299131, 21347352, 24580115	no	2a : Function from experimental evidences in other organisms	2019-11-21	-2	1759992	1760336	345
10658	8	Pseudoramibacter fermentans Candidatus Pseudoram	71735565	PFCANDIDATE_v1_30060	CDS	automatic/finished		Ribonuclease P protein component	3.1.26.5	no						no		2019-11-21	-3	75014	75352	339
10658	8	Weimeria bifida Weimeria bifida	71739725	WBCANDIDATE_v1_70169	CDS	automatic/finished	rnpA	Ribonuclease P protein component	3.1.26.5	no						no		2019-11-21	1	1889914	1890246	333
1065946	1	Caproiciproducens galactitolivorans BS-1	70469198	SRMQ01_20008	CDS	automatic/finished		Restriction endonuclease		no						no		2019-10-02	3	545190	545588	399
10662	6	Clostridiaceae BL-3	70411169	CLOSTRIBL3_v1_10206	CDS	automatic/finished	prmA	ribosomal protein L11 methyltransferase	2.1.1.-	no	e : enzyme			16.6 : Maintain ; 16.8 : Protect ;	17215866, 18611379	no	2a : Function from experimental evidences in other organisms	2019-09-26	1	218788	219729	942
10662	6	Clostridium kluyveri DSM 555	2839370	CKL_0904	CDS	automatic/finished	prmA	Ribosomal protein L11 methyltransferase	2.1.1.-	no						COMMON		2008-07-22	2	906803	907741	939
10662	6	Clostridium luticellarii DSM 29923	66314430	PVXP_v1_290018	CDS	automatic/finished	prmA	ribosomal protein L11 methyltransferase	2.1.1.-	no	e : enzyme			16.6 : Maintain ; 16.8 : Protect ;	17215866, 18611379	no	2a : Function from experimental evidences in other organisms	2019-03-25	-1	2135867	2136808	942
10662	6	Eubacterium limosum Eubacterium limosum 81C1	70480850	E4L76_RS01020	CDS	automatic/finished		50S ribosomal protein L11 methyltransferase	2.1.1.-	no						COMMON		2019-10-03	2	215468	216412	945
10662	6	Pseudoramibacter alactolyticus ATCC 23263	71726055	AEQN01_110064	CDS	automatic/finished	prmA	ribosomal protein L11 methyltransferase	2.1.1.-	no	e : enzyme			16.6 : Maintain ; 16.8 : Protect ;	17215866, 18611379	no	2a : Function from experimental evidences in other organisms	2019-11-21	-1	648592	649539	948
10662	6	Pseudoramibacter fermentans Candidatus Pseudoram	71736686	PFCANDIDATE_v1_40745	CDS	automatic/finished	prmA	ribosomal protein L11 methyltransferase	2.1.1.-	no	e : enzyme			16.6 : Maintain ; 16.8 : Protect ;	17215866, 18611379	no	2a : Function from experimental evidences in other organisms	2019-11-21	-1	1255156	1256103	948
10667	4	Clostridiaceae BL-3	70413177	CLOSTRIBL3_v1_12214	CDS	automatic/finished		Lipoate-protein ligase A		no						no		2019-09-26	-1	2180108	2181088	981
10667	4	Clostridiales BL-6	70418601	CLOSTRIBL6_v1_1262	CDS	automatic/finished	lplJ	Lipoate-protein ligase LplJ	6.3.1.20	no						no		2019-09-26	2	1299782	1300822	1041
10667	4	Clostridium luticellarii DSM 29923	66315320	PVXP_v1_600015	CDS	automatic/finished	lplJ	Lipoate--protein ligase	6.3.1.20	no						no		2019-03-25	-1	3008558	3009538	981
10667	4	Eubacterium limosum Eubacterium limosum 81C1	70482616	E4L76_RS09870	CDS	automatic/finished		lipoate--protein ligase	6.3.1.20	no						COMMON		2019-10-03	-2	2037742	2038731	990
10670	4	Eubacterium limosum Eubacterium limosum 81C1	70484894	E4L76_RS21285	CDS	automatic/finished		PTS mannitol transporter subunit IICBA		no						COMMON		2019-10-03	-2	4486807	4488678	1872
10670	4	Megasphaera elsdenii 14-14	70478995	AZ49_04885	CDS	automatic/finished		PTS sugar transporter		no						COMMON		2019-10-02	-3	1043123	1044532	1410
10670	4	Pseudoramibacter alactolyticus ATCC 23263	71726488	AEQN01_160206	CDS	automatic/finished	mtlA	Mannitol permease IIC component / Mannitol-specific phosphotransferase enzyme IIB component / Mannitol-specific phosphotransferase enzyme IIA component	2.7.1.197	no						no		2019-11-21	3	1099842	1101746	1905
10670	4	Ruminococcaceae bacterium CPB6	70402372	B6259_00370	CDS	automatic/finished		PTS mannitol transporter subunit IIBC		no						COMMON		2019-09-25	3	87414	88883	1470
10672	3	Clostridiaceae BL-3	70412527	CLOSTRIBL3_v1_11564	CDS	automatic/finished	ytqB	Putative rRNA methylase YtqB	2.1.1.-	no						no	3 : Putative function from multiple computational evidences	2019-09-26	-2	1546843	1547418	576
10672	3	Clostridium kluyveri DSM 555	2839484	CKL_1054	CDS	automatic/finished		rRNA methylase		no						COMMON		2008-07-22	2	1078997	1079566	570
10672	3	Clostridium luticellarii DSM 29923	66314043	PVXP_v1_200016	CDS	automatic/finished	ytqB	putative rRNA methylase YtqB	2.1.1.-	no						no	3 : Putative function from multiple computational evidences	2019-03-25	-2	1734847	1735416	570
10685	2	Caproiciproducens galactitolivorans BS-1	70469074	SRMQ01_10394	CDS	automatic/finished	msrC	free methionine-(R)-sulfoxide reductase	1.8.4.14	no	e : enzyme			16.6 : Maintain ;	17535911, 28032445	no	2a : Function from experimental evidences in other organisms	2019-10-02	2	415226	415726	501
10685	2	Megasphaera hexanoica MH	70485873	ACT01_03045	CDS	automatic/finished		hypothetical protein		no						COMMON		2019-10-04	-3	657643	658110	468
106940	1	Caproiciproducens galactitolivorans BS-1	70469333	SRMQ01_20143	CDS	automatic/finished		Hydrolase		no						no		2019-10-02	-1	679816	680475	660
107	14	Caproiciproducens galactitolivorans BS-1	70470133	SRMQ01_50093	CDS	automatic/finished	lonA	class III heat-shock ATP-dependent LonA protease	3.4.21.53	no	e : enzyme			16.6 : Maintain ;	10411757, 11325926, 15987505, 18689473, 20600124, 21546913, 25538299, 26677871	no	2a : Function from experimental evidences in other organisms	2019-10-02	-3	1495637	1498069	2433
107	14	Clostridiaceae BL-3	70413395	CLOSTRIBL3_v1_12432	CDS	automatic/finished	lonA	class III heat-shock ATP-dependent LonA protease	3.4.21.53	no	e : enzyme			16.6 : Maintain ;	10411757, 11325926, 15987505, 18689473, 20600124, 21546913, 25538299, 26677871	no	2a : Function from experimental evidences in other organisms	2019-09-26	-1	2411018	2413339	2322
107	14	Clostridiales BL-4	70416859	CLOSTRIBL4_v1_1931	CDS	automatic/finished	lonA	class III heat-shock ATP-dependent LonA protease	3.4.21.53	no	e : enzyme			16.6 : Maintain ;	10411757, 11325926, 15987505, 18689473, 20600124, 21546913, 25538299, 26677871	no	2a : Function from experimental evidences in other organisms	2019-09-26	3	1938867	1941239	2373
107	14	Clostridiales BL-6	70418925	CLOSTRIBL6_v1_1586	CDS	automatic/finished	lonA	class III heat-shock ATP-dependent LonA protease	3.4.21.53	no	e : enzyme			16.6 : Maintain ;	10411757, 11325926, 15987505, 18689473, 20600124, 21546913, 25538299, 26677871	no	2a : Function from experimental evidences in other organisms	2019-09-26	2	1607753	1610200	2448
107	14	Clostridium kluyveri DSM 555	2842173	CKL_3349	CDS	automatic/finished	lon	hypothetical protein		no						COMMON		2008-07-22	-3	3399609	3401933	2325
107	14	Clostridium luticellarii DSM 29923	66313150	PVXP_v1_80006	CDS	automatic/finished	lonA	class III heat-shock ATP-dependent LonA protease	3.4.21.53	no	e : enzyme			16.6 : Maintain ;	10411757, 11325926, 15987505, 18689473, 20600124, 21546913, 25538299, 26677871	no	2a : Function from experimental evidences in other organisms	2019-03-25	-1	879971	882292	2322
107	14	Eubacterium limosum Eubacterium limosum 81C1	70481458	E4L76_RS04065	CDS	automatic/finished	lon	endopeptidase La	3.4.21.53	no						COMMON		2019-10-03	2	860192	862579	2388
107	14	Eubacterium limosum Eubacterium limosum 81C1	70483465	E4L76_RS14115	CDS	automatic/finished	lon	endopeptidase La		no						COMMON		2019-10-03	-2	2887444	2889828	2385
107	14	Eubacterium pyruvativorans i6	70467325	FNBF01_240043	CDS	automatic/finished	lonA	class III heat-shock ATP-dependent LonA protease	3.4.21.53	no	e : enzyme			16.6 : Maintain ;	10411757, 11325926, 15987505, 18689473, 20600124, 21546913, 25538299, 26677871	no	2a : Function from experimental evidences in other organisms	2019-10-02	-1	677359	679788	2430
107	14	Eubacterium pyruvativorans i6	70467833	FNBF01_330079	CDS	automatic/finished	lon	Lon protease	3.4.21.53	no						no		2019-10-02	2	1233272	1235521	2250
107	14	Megasphaera elsdenii 14-14	70479261	AZ49_06275	CDS	automatic/finished		peptidase		no						COMMON		2019-10-02	3	1323630	1325963	2334
107	14	Megasphaera hexanoica MH	70485316	ACT01_00250	CDS	automatic/finished		peptidase		no						COMMON		2019-10-04	-3	45208	47523	2316
107	14	Pseudoramibacter alactolyticus ATCC 23263	71725748	AEQN01_70025	CDS	automatic/finished	lon	Lon protease	3.4.21.53	no						no		2019-11-21	3	337059	339362	2304
107	14	Pseudoramibacter alactolyticus ATCC 23263	71725796	AEQN01_70073	CDS	automatic/finished	lonA	class III heat-shock ATP-dependent LonA protease	3.4.21.53	no	e : enzyme			16.6 : Maintain ;	10411757, 11325926, 15987505, 18689473, 20600124, 21546913, 25538299, 26677871	no	2a : Function from experimental evidences in other organisms	2019-11-21	1	379198	381585	2388
107	14	Pseudoramibacter alactolyticus ATCC 23263	71726401	AEQN01_160119	CDS	automatic/finished	lon	Lon protease	3.4.21.53	no						no		2019-11-21	-3	1006097	1008487	2391
107	14	Pseudoramibacter fermentans Candidatus Pseudoram	71736373	PFCANDIDATE_v1_40432	CDS	automatic/finished	lon	Lon protease	3.4.21.53	no						no		2019-11-21	3	929823	932219	2397
107	14	Pseudoramibacter fermentans Candidatus Pseudoram	71736491	PFCANDIDATE_v1_40550	CDS	automatic/finished	lonA	class III heat-shock ATP-dependent LonA protease	3.4.21.53	no	e : enzyme			16.6 : Maintain ;	10411757, 11325926, 15987505, 18689473, 20600124, 21546913, 25538299, 26677871	no	2a : Function from experimental evidences in other organisms	2019-11-21	1	1054042	1056435	2394
107	14	Ruminococcaceae bacterium CPB6	70403314	B6259_05095	CDS	automatic/finished		endopeptidase La		no						COMMON		2019-09-25	2	1022039	1024411	2373
107	14	Weimeria bifida Weimeria bifida	71739946	WBCANDIDATE_v1_80041	CDS	automatic/finished	lon	Lon protease	3.4.21.53	no						no		2019-11-21	2	2099315	2101624	2310
107022	1	Clostridium kluyveri DSM 555	2839966	CKL_1705	CDS	automatic/finished		hypothetical protein		no						COMMON		2008-07-22	3	1795848	1796909	1062
10703	3	Pseudoramibacter alactolyticus ATCC 23263	71726603	AEQN01_160321	CDS	automatic/finished		Phage major tail protein, phi13 family		no						no		2019-11-21	-2	1233816	1234397	582
10703	3	Ruminococcaceae bacterium CPB6	70402561	B6259_01315	CDS	automatic/finished		phage tail protein		no						COMMON		2019-09-25	2	264851	265483	633
10703	3	Ruminococcaceae bacterium CPB6	70403053	B6259_03780	CDS	automatic/finished		phage tail protein		no						COMMON		2019-09-25	1	764719	765342	624
10703	3	Ruminococcaceae bacterium CPB6	70404204	B6259_09565	CDS	automatic/finished		phage tail protein		no						COMMON		2019-09-25	3	1936221	1936826	606
10703	3	Weimeria bifida Weimeria bifida	71737879	WBCANDIDATE_v1_20057	CDS	automatic/finished		Phi13 family phage major tail protein		no						no		2019-11-21	1	92710	93294	585
10714	2	Megasphaera elsdenii 14-14	70478492	AZ49_02275	CDS	automatic/finished		DNA polymerase IV		no						COMMON		2019-10-02	-2	484371	485546	1176
10714	2	Megasphaera hexanoica MH	70487895	ACT01_13215	CDS	automatic/finished		DNA polymerase IV		no						COMMON		2019-10-04	-3	2755675	2756844	1170
107190	1	Eubacterium limosum Eubacterium limosum 81C1	70481346	E4L76_RS03505	CDS	automatic/finished		alpha/beta hydrolase		no						COMMON		2019-10-03	-2	756883	757860	978
10722	14	Caproiciproducens galactitolivorans BS-1	70468796	SRMQ01_10116	CDS	automatic/finished		Peptidase U32		no						no		2019-10-02	3	129708	130931	1224
10722	14	Clostridiaceae BL-3	70411645	CLOSTRIBL3_v1_10682	CDS	automatic/finished	houQ	enzyme subunit for synthesis of tRNA 5-methoxyuridine		no	e : enzyme			16.6 : Maintain ;	31358606	no	2a : Function from experimental evidences in other organisms	2019-09-26	1	651061	652284	1224
10722	14	Clostridiales BL-4	70416920	CLOSTRIBL4_v1_1992	CDS	automatic/finished		Peptidase U32		no						no		2019-09-26	-3	2002550	2003758	1209
10722	14	Clostridiales BL-6	70418704	CLOSTRIBL6_v1_1365	CDS	automatic/finished		Peptidase U32		no						no		2019-09-26	3	1408704	1409951	1248
10722	14	Clostridium kluyveri DSM 555	2839714	CKL_1333	CDS	automatic/finished		protease		no						COMMON		2008-07-22	3	1368714	1369937	1224
10722	14	Clostridium luticellarii DSM 29923	66312835	PVXP_v1_40091	CDS	automatic/finished	yrrO	putative hydrolase large subunit		no	e : enzyme			16.11 : Scavenge (Catabolism) ;		no	3 : Putative function from multiple computational evidences	2019-03-25	-1	546788	548014	1227
10722	14	Eubacterium limosum Eubacterium limosum 81C1	70483662	E4L76_RS15100	CDS	automatic/finished		U32 family peptidase		no						COMMON		2019-10-03	-2	3102640	3103875	1236
10722	14	Eubacterium pyruvativorans i6	70468050	FNBF01_370059	CDS	automatic/finished	houQ	enzyme subunit for synthesis of tRNA 5-methoxyuridine		no	e : enzyme			16.6 : Maintain ;	31358606	no	2a : Function from experimental evidences in other organisms	2019-10-02	3	1465038	1466276	1239
10722	14	Megasphaera elsdenii 14-14	70479467	AZ49_07380	CDS	automatic/finished		peptidase U32		no						COMMON		2019-10-02	1	1575115	1576344	1230
10722	14	Megasphaera hexanoica MH	70486877	ACT01_08100	CDS	automatic/finished		peptidase U32		no						COMMON		2019-10-04	3	1732071	1733297	1227
10722	14	Pseudoramibacter alactolyticus ATCC 23263	71726377	AEQN01_160095	CDS	automatic/finished	houQ	enzyme subunit for synthesis of tRNA 5-methoxyuridine		no	e : enzyme			16.6 : Maintain ;	31358606	no	2a : Function from experimental evidences in other organisms	2019-11-21	-2	979749	981020	1272
10722	14	Pseudoramibacter fermentans Candidatus Pseudoram	71736487	PFCANDIDATE_v1_40546	CDS	automatic/finished	houQ	enzyme subunit for synthesis of tRNA 5-methoxyuridine		no	e : enzyme			16.6 : Maintain ;	31358606	no	2a : Function from experimental evidences in other organisms	2019-11-21	2	1049354	1050601	1248
10722	14	Ruminococcaceae bacterium CPB6	70402879	B6259_02910	CDS	automatic/finished		peptidase U32		no						COMMON		2019-09-25	1	599032	600261	1230
10722	14	Weimeria bifida Weimeria bifida	71739091	WBCANDIDATE_v1_60124	CDS	automatic/finished		U32 family peptidase		no						no		2019-11-21	-3	1256800	1258035	1236
10727	1	Clostridium kluyveri DSM 555	2841179	CKL_2041	CDS	automatic/finished		transporter protein		no						COMMON		2008-07-22	-2	2081827	2082729	903
10728	13	Caproiciproducens galactitolivorans BS-1	70470129	SRMQ01_50089	CDS	automatic/finished	hslO	33 kDa chaperonin		no						no		2019-10-02	-2	1492914	1493801	888
10728	13	Clostridiaceae BL-3	70413337	CLOSTRIBL3_v1_12374	CDS	automatic/finished	hslO	33 kDa chaperonin		no						no		2019-09-26	2	2350583	2351473	891
10728	13	Clostridiales BL-6	70418930	CLOSTRIBL6_v1_1591	CDS	automatic/finished	hslO	33 kDa chaperonin		no						no		2019-09-26	1	1613305	1614201	897
10728	13	Clostridium kluyveri DSM 555	2840339	CKL_3210	CDS	automatic/finished	hslO	Hsp33-like chaperonin		no						COMMON		2008-07-22	1	3280813	3281712	900
10728	13	Clostridium luticellarii DSM 29923	66315511	PVXP_v1_710013	CDS	automatic/finished	hslO	33 kDa chaperonin		no						no		2019-03-25	2	3199577	3200473	897
10728	13	Eubacterium limosum Eubacterium limosum 81C1	70484620	E4L76_RS19905	CDS	automatic/finished		Hsp33 family molecular chaperone HslO		no						COMMON		2019-10-03	-3	4162629	4163537	909
10728	13	Eubacterium pyruvativorans i6	70467783	FNBF01_330029	CDS	automatic/finished	hslO	33 kDa chaperonin		no						no		2019-10-02	2	1175825	1176757	933
10728	13	Megasphaera elsdenii 14-14	70479667	AZ49_08470	CDS	automatic/finished		hypothetical protein		no						COMMON		2019-10-02	2	1822490	1823386	897
10728	13	Megasphaera hexanoica MH	70486833	ACT01_07880	CDS	automatic/finished		hypothetical protein		no						COMMON		2019-10-04	1	1683934	1684815	882
10728	13	Pseudoramibacter alactolyticus ATCC 23263	71726433	AEQN01_160151	CDS	automatic/finished	hslO	33 kDa chaperonin		no						no		2019-11-21	-3	1040552	1041466	915
[truncated: 38,803 more rows]

## Sheet: genes_core-genome
MICFAM_Id	NbOrganismsFAM	Organism	GO_id	Label	Type	Evidence	Gene	Product	ECnumber	Mutation	ProductType	Localization	Roles	BioProcess	PubmedID	AmigeneStatus	Class	CreationDate	Frame	Begin	End	Length
[truncated: 4,775 more rows]

[truncated: 2 more sheets: genes_strain-specific genome, genes_variable genome]
