# Supplementary material for: Three Novel Clostridia Isolates Produce n-Caproate and iso-Butyrate from Lactate: Comparative Genomics of Chain-Elongating Bacteria
Source: Microorganisms. 2020 Dec 11;8(12):1970. doi: 10.3390/microorganisms8121970 (PMC7764203; doi:10.3390/microorganisms8121970)
Supplement: Supplementary file 1 [file microorganisms-08-01970-s001.zip › microorganisms-1013833-supplementary-proofed/microorganisms-1013833-supplementary file 4.xlsx]

## Sheet: LISTS
	chain elongation bacteria				TREE
1	Ruminococcaceae bacterium CPB6				Acetobacterium 1
2	Megasphaera elsdenii
3	Megasphaera hexanoica				Acetobacterium woodii DSM 1030
4	Pseudoramibacter alatolyticus
5	Candidatus Pseudoramibacter fermentans				Candidatus Weimeria 1
6	Clostridium kluyveri				Weimeria bifida Weimeria bifida
7	Caproiciproducens galactitolivorans (BS-1)				Caproiciproducens 2
8	Eubacterium limosum				Caproiciproducens sp. NJN-50
9	Eubacterium pyruvativorans				Caproiciproducens galactitolivorans BS-1
10	Candidatus Weimeria bifida				Clostridium 11
	Clostridium luticellarii DSM 29923				Clostridium acetobutylicum ATCC 824
					Clostridium kluyveri DSM 555
					Clostridium ljungdahlii ATCC 49587
					Clostridium acetobutylicum DSM 1731
					Clostridium acetobutylicum EA 2018
					Clostridium kluyveri NBRC 12016
					Clostridium tyrobutyricum DSM 2637
					Clostridium leptum CAG 27
					Clostridium luticellarii DSM 29923
					Clostridium jeddahense JCD
					Clostridium merdae Marseille-P2953
					Eubacterium 2
					Eubacterium pyruvativorans i6
					Eubacterium limosum 81C1
					Megasphaera 2
					Megasphaera elsdenii 14-14
					Megasphaera hexanoica MH
					Pseudoramibacter 2
					Pseudoramibacter alactolyticus ATCC 23263
					Pseudoramibacter fermentans Candidatus Pseudoram
					Unset 5
					Clostridium leptum DSM 753
					Ruminococcaceae bacterium CPB6
					Clostridiaceae BL-3
					Clostridiales BL-4
					Clostridiales BL-6

## Sheet: instruction
Supplemental file 4. Annotation summary of all chain-elogating strains
Worksheet name	Description
all enzymes	all enzymes involved in the functional annotation
BL-3	predicted CDSs of the genome of strain BL-3
BL-4	predicted CDSs of the genome of strain BL-4
BL-6	predicted CDSs of the genome of strain BL-6
M.elsdenii	predicted CDSs of the genome of strain Megasphaera elsdenii 14-14
CPB6	predicted CDSs of the genome of strain Ruminococcaceae bacterium CPB6
M.hexanoica	predicted CDSs of the genome of strain Megasphaera hexanoica MH
Pseudoramibacter alactolyticus	predicted CDSs of the genome of strain Pseudoramibacter alactolyticus ATCC 23263
Pseudoramibacter fermentans	predicted CDSs of the genome of strain Candidatus Pseudoramibacter fermentans
other strains	predicted CDSs of the genome of other involved chain-elongating strains

## Sheet: all enzymes
Predicted function	No.	Enzyme abbreviation	EC number	Enzyme	Reaction
Acetyl-CoA formation	1	LacR	5.1.2.1	lactate racemase	D-lactate <=> L-lactate
	2	LacP	2.A.14	lactate permease
	3	LDH	1.1.1.27	lactate dehydrogenase	(S)-lactate + NAD+ → H+ + NADH + pyruvate
	4	PFOR	1.2.7.1	pyruvate ferredoxin oxidoreductase	pyruvate + CoA + 2 oxidized ferredoxin → acetyl-CoA + CO2 + 2 reduced ferredoxin + 2 H+
	5	ADH	1.1.1.1	alcohol dehydrogenase	a primary alcohol + NAD+ → an aldehyde + NADH
	6	ADA	1.2.1.10	acetaldehyde dehydrogenase	acetaldehyde + CoA + NAD+ → acetyl-CoA + NADH
reverse β-oxidation	7	ACAT	2.3.1.9, 2.3.1.16	acetyl-CoA acetyltransferase	2 acetyl-CoA → acetoacetyl-CoA + coenzyme A
	8	HAD	1.1.1.157, 1.1.1.35	3-hydroxyacyl-CoA dehydrogenase	acetoacetyl-CoA + NADPH + H+ → (S)-3-hydroxybutyryl-CoA + NADP+
	9	ECH	4.2.1.150, 4.2.1.55	enoyl-CoA hydratase	(S)-3-hydroxybutyryl-CoA → crotonyl-CoA + H2O
	10	BCD	1.3.8.1	butyryl-CoA dehydrogenase	crotonyl-CoA + a reduced electron-transfer flavoprotein → butyryl-CoA + an oxidized electron-transfer flavoprotein + H+
	11	EtfAB		electron transfer flavoprotein A,B
	12	CoAT	2.8.3.-	butyryl-CoA:acetate CoA-transferase	acyl-CoA + acetate → a fatty acid anion + acetyl-CoA
	13	ACT	3.1.2.20	acyl-CoA thioesterase	an acyl-CoA + H2O → a carboxylate + coenzyme A + H+
Energy conservation	14	RnfABCDEG	7.1.1.1	energy-converting NADH:ferredoxin oxidoreductase
	15	EchABCDEF		energy-conserving hydrogenase
Hydrogen formation	16	H2ase	1.12.7.2	hydrogen:ferredoxin oxidoreductase	2 reduced ferredoxin + 2 H+ → H2 + 2 oxidized ferredoxin
Butyrate formation	17	PTB	2.3.1.19	phosphate butyryltransferase	butyryl-CoA + phosphate → CoA + butyryl phosphate
	18	BUK	2.7.2.7	butyrate kinase	ADP + butyryl phosphate → ATP + butyrate
Others	19	BM	5.4.99.13	butyryl-CoA:isobutyryl-CoA mutase	butyryl-CoA → iso-butyryl-CoA
	20	ACOCT	2.8.3.19	acetyl-CoA:oxalate CoA-transferase	acetyl-CoA + oxalate → acetate + oxalyl-CoA
	21	HadABC	4.2.1.157	(R)-2-hydroxyisocaproyl-CoA dehydratase activator, alpha subunit, beta subunit	(R)-2-hydroxy-4-methylpentanoyl-CoA → 4-methylpent-2-enoyl-CoA + H2O
	22	CarC	1.3.1.108	caffeyl-CoA reductase-Etf complex subunit CarC	hydrocaffeoyl-CoA + 2 NAD+ + 2 reduced [2Fe-2S]-[ferredoxin] → (E)-caffeoyl-CoA + 2 NADH + 2 oxidized [2Fe-2S]-[ferredoxin]
	23	HypCDEF		hydrogenase maturation factor

## Sheet: BL-3
Reaction	EC number	Enzyme	Synonyms	CDS	Predicted products	Repeat regions
Lactate oxidation to pyruvate
L-lactate <->D-lactate	5.1.2.1	Lactate racemase		CLOSBL3_v1_11086	Nickel-dependent lactate racemase
				CLOSBL3_v1_11116	lactate racemase	RPTR7039847
				CLOSBL3_v1_30024	Lactate racemase	RPTR7040044
		lactate permease		CLOSBL3_v1_11117	L-lactate permease
(S)-lactate + NAD+ → H+ + NADH + pyruvate	1.1.1.27	lactate dehydrogenase		CLOSBL3_v1_10010	putative Lactate dehydrogenase
				CLOSBL3_v1_10012	L-lactate dehydrogenase
				CLOSBL3_v1_12309	putative Lactate dehydrogenase
		Hydroxyacid dehydrogenase		CLOSBL3_v1_10312	Hydroxyacid dehydrogenase	RPTR7039804
Pyruvate conversion to acetyl-CoA
pyruvate + CoA + 2 oxidized ferredoxin = acetyl-CoA + CO2 + 2 reduced ferredoxin + 2 H+	1.2.7.1	pyruvate ferredoxin oxidoreductase		CLOSBL3_v1_12188	Pyruvate:ferredoxin oxidoreductase, delta subunit
				CLOSBL3_v1_12189	Pyruvate synthase subunit PorC
			pyruvate:ferredoxin oxidoreductase	CLOSBL3_v1_12417	Pyruvate:ferredoxin oxidoreductase
			pyruvate synthase	CLOSBL3_v1_12774	Pyruvate synthase subunit PorB
			pyruvate synthetase	CLOSBL3_v1_12775	Pyruvate synthase subunit PorA
				CLOSBL3_v1_12776	Pyruvate synthase subunit PorD
				CLOSBL3_v1_12777	Pyruvate synthase subunit PorC
			Pyruvate dehydrogenase complex repressor	CLOSBL3_v1_11994	Pyruvate dehydrogenase complex repressor
pyruvate + CoA + oxidized flavodoxin = acetyl-CoA + CO2 + reduced flavodoxin + H+	1.2.7.1		pyruvate flavodoxin oxidoreductase	CLOSBL3_v1_10343	Pyruvate-flavodoxin oxidoreductase
				CLOSBL3_v1_20129	Pyruvate-flavodoxin oxidoreductase	RPTR7039994	RPTR7039995
Other acetyl-CoA formation
ATP + a medium-chain fatty acid + CoA <=> AMP + diphosphate + a medium-chain acyl-CoA	6.2.1.-	acyl-CoA synthetase	Medium-chain acyl-CoA ligase	CLOSBL3_v1_12009	Acyl-CoA synthetase
ATP + acetate + CoA = ADP + phosphate + acetyl-CoA	6.2.1.1		Acetyl-CoA synthase	CLOSBL3_v1_20281	Bifunctional carbon monoxide dehydrogenase/acetyl-CoA synthase, subunit delta
				CLOSBL3_v1_20282	Acetyl-CoA synthase corrinoid iron-sulfur protein, large subunit
				CLOSBL3_v1_20284	Carbon monoxide dehydrogenase/acetyl-CoA synthase subunit alpha
ATP + acetate <=> ADP + acetyl phosphate	2.7.2.1	acetate kinase		CLOSBL3_v1_10746	acetate kinase
CoA + acetyl phosphate = acetyl-CoA + phosphate	2.3.1.8	phosphate acetyltransferase		CLOSBL3_v1_10745	Phosphate acetyltransferase
A primary alcohol + NAD(+) <=> an aldehyde + NADH	1.1.1.1	alcohol dehydrogenase	Alcohol dehydrogenase	CLOSBL3_v1_11881	Alcohol dehydrogenase	RPTR7039914
				CLOSBL3_v1_20137	Alcohol dehydrogenase
			Methanol dehydrogenase	CLOSBL3_v1_10608	Methanol dehydrogenase activator	RPTR7039817	RPTR7039818
	1.2.99.7	Aldehyde oxidoreductase	Aldehyde oxidoreductase	CLOSBL3_v1_11301	Aldehyde oxidoreductase	RPTR7039863
Acetaldehyde + CoA + NAD(+) <=> acetyl-CoA + NADH	1.2.1.10	acetaldehyde dehydrogenase	acetaldehyde dehydrogenase	CLOSBL3_v1_12484	putative acetaldehyde dehydrogenase	RPTR7039948	RPTR7039949
				CLOSBL3_v1_12496	putative acetaldehyde dehydrogenase	RPTR7039950
				CLOSBL3_v1_12732	Acetaldehyde dehydrogenase
				CLOSBL3_v1_10112	putative aldehyde dehydrogenase, ethanolamine utilization protein
Reverse β-oxidation
2 acetyl-CoA <=> acetoacetyl-CoA + coenzyme A	2.3.1.9	acetyl-CoA acetyltransferase		CLOSBL3_v1_12838	Acetyl-CoA acetyltransferase
				CLOSBL3_v1_13111	Acetyl-CoA acetyltransferase
			acetoacetyl-CoA thiolase
			Acetoacetyl-CoA reductase
	2.3.1.16	3-ketoacyl-CoA thiolase	3-oxoacyl-CoA thiolase	CLOSBL3_v1_11283	3-ketoacyl-CoA thiolase	RPTR7039862
acetoacetyl-CoA + NADPH + H+ = (S)-3-hydroxybutyryl-CoA + NADP+	1.1.1.157	3-hydroxybutyryl-CoA dehydrogenase		CLOSBL3_v1_11276	Putative 3-hydroxybutyryl-CoA dehydrogenase
				CLOSBL3_v1_13113	3-hydroxybutyryl-CoA dehydrogenase
			beta-hydroxybutyryl-CoA dehydrogenase	CLOSBL3_v1_20313	3-hydroxybutyryl-CoA dehydrogenase
	1.1.1.35	3-hydroxyacyl-CoA dehydrogenase	medium- and short-chain-3-hydroxyacyl-CoA dehydrogenase	CLOSBL3_v1_12036	3-hydroxyacyl-CoA dehydrogenase
			3-hydroxy acid dehydrogenase	CLOSBL3_v1_20262	NADP-dependent 3-hydroxy acid dehydrogenase YdfG
			beta-hydroxy acid dehydrogenase	CLOSBL3_v1_10319	beta-hydroxyacid dehydrogenase (acts on 3-hydroxypropionate with NADP)	RPTR7039805
(S)-3-hydroxybutanoyl-CoA <=> crotonyl-CoA + H2O	4.2.1.150	enoyl-CoA hydratase		CLOSBL3_v1_13112	Short-chain-enoyl-CoA hydratase
			Short-chain-enoyl-CoA hydratase	CLOSBL3_v1_11087	putative Short-chain-enoyl-CoA hydratase	RPTR7039847
a short-chain (3S)-3-hydroxyacyl-CoA <=> a short-chain trans-2,3-dehydroacyl-CoA + H2O	4.2.1.55			CLOSBL3_v1_20109	enoyl-CoA hydratase
				CLOSBL3_v1_20308	Short-chain-enoyl-CoA hydratase
				CLOSBL3_v1_12012	Caffeyl-CoA reductase-Etf complex subunit CarC
				CLOSBL3_v1_10853	Caffeyl-CoA reductase-Etf complex subunit CarC
			3-hydroxybutyryl-CoA dehydratase
			short-chain-(3S)-3-hydroxyacyl-CoA hydro-lyase
	4.2.1.17			CLOSBL3_v1_13114	2-hydroxyisocaproyl-CoA dehydratase activator
				CLOSBL3_v1_13115	(R)-2-hydroxyisocaproyl-CoA dehydratase beta subunit
				CLOSBL3_v1_13116	(R)-2-hydroxyisocaproyl-CoA dehydratase alpha subunit	RPTR7039985
crotonyl-CoA + a reduced electron-transfer flavoprotein <=> butanoyl-CoA + an oxidized electron-transfer flavoprotein + H+	1.3.99.-	acyl-CoA dehydrogenase		CLOSBL3_v1_12502	Acyl-CoA dehydrogenase, short-chain specific	RPTR7039950	RPTR7039951
				CLOSBL3_v1_11587	Acyl-CoA dehydrogenase, short-chain specific	RPTR7039891
				CLOSBL3_v1_12013	putative Acyl-CoA dehydrogenase
	1.3.8.1	butyryl-CoA dehydrogenase		CLOSBL3_v1_20310	butyryl-CoA dehydrogenase
			acyl-CoA reductase	CLOSBL3_v1_20108	Acyl-CoA reductase (LuxC)
		electron transfer flavoprotein A,B	etf	CLOSBL3_v1_11114	Electron transfer flavoprotein, alpha subunit
				CLOSBL3_v1_11115	Electron transfer flavoprotein subunit beta
				CLOSBL3_v1_11486	putative D-lactate dehydrogenase (acceptor)
				CLOSBL3_v1_11487	Electron transfer flavoprotein subunit alpha
				CLOSBL3_v1_11488	Electron transfer flavoprotein subunit beta
				CLOSBL3_v1_12010	Electron transfer flavoprotein subunit alpha
				CLOSBL3_v1_12011	Electron transfer flavoprotein subunit beta
				CLOSBL3_v1_20124	Electron transfer flavoprotein subunit beta	RPTR7039994
				CLOSBL3_v1_20125	Electron transfer flavoprotein subunit alpha	RPTR7039994
				CLOSBL3_v1_20126	FAD-binding oxidoreductase	RPTR7039994
				CLOSBL3_v1_20311	Electron transfer flavoprotein subunit beta
				CLOSBL3_v1_20312	electron transfer flavoprotein (alpha subunit)
Acyl-CoA + acetate <=> a fatty acid anion + acetyl-CoA	2.8.3.-	CoA transferase	butyryl-CoA:acetate CoA transferase	CLOSBL3_v1_13110	Butyryl-CoA:acetate CoA-transferase
			acyl-CoA transferase	CLOSBL3_v1_12724	4-hydroxybutyrate coenzyme A transferase	RPTR7039966	RPTR7039967	RPTR7039968
			cat2	CLOSBL3_v1_20114	4-hydroxybutyrate coenzyme A transferase
			cat1	CLOSBL3_v1_12353	propionyl-CoA:succinate-CoA transferase
Butyryl-CoA conversion to butyrate
an acyl-CoA + H2O → a carboxylate + coenzyme A + H+	3.1.2.20	acyl-CoA thioesterase	acyl coenzyme A hydrolase	CLOSBL3_v1_10147	Hydrolase (HAD superfamily), YqeK
			hydrolase	CLOSBL3_v1_10262	Hydrolase
				CLOSBL3_v1_10422	Hydrolase
	3.1.2.18		ADP-dependent short-chain-acyl-CoA hydrolase
	3.1.2.19		ADP-dependent medium-chain-acyl-CoA hydrolase
				CLOSBL3_v1_11169	Hydrolase
				CLOSBL3_v1_11170	Uncharacterized hydrolase YtnL
				CLOSBL3_v1_40030	Hydrolase
			acyl-CoA acylase (acyl coenzyme A acylase)	CLOSBL3_v1_20113	conserved protein of unknown function
	3.1.1.1		acyl coenzyme A thioesterase	CLOSBL3_v1_10239	Esterase TesA	RPTR7039799	RPTR7039800	RPTR7039801	RPTR7039802
				CLOSBL3_v1_10819	GDSL-like Lipase/Acylhydrolase	RPTR7039822	RPTR7039823
				CLOSBL3_v1_10947	protein of unknown function	RPTR7039837
				CLOSBL3_v1_12994	Fluoroacetyl-CoA thioesterase
				CLOSBL3_v1_13086	Acyl-ACP thioesterase	RPTR7039983	RPTR7039984
				CLOSBL3_v1_40057	Acyl-ACP thioesterase	RPTR7040055	RPTR7040056
butanoyl-CoA + phosphate = CoA + butanoyl phosphate	2.3.1.19	phosphate butyryltransferase		CLOSBL3_v1_11711	phosphate BCFA and butyryl coenzyme A transferase	RPTR7039896
				CLOSBL3_v1_12016	Phosphate butyryltransferase	RPTR7039931
				CLOSBL3_v1_12308	Phosphate butyryltransferase
ADP + butanoyl phosphate <=> ATP + butanoate	2.7.2.7	butyrate kinase		CLOSBL3_v1_11710	Butyrate kinase	RPTR7039896
				CLOSBL3_v1_20086	Butyrate kinase
				CLOSBL3_v1_20087	Butyrate kinase
Membrance proteins involved in energy conservation
	7.1.1.1	ferredoxin:NAD oxidoreductase	rnfC	CLOSBL3_v1_10629	Proton-translocating ferredoxin:NAD(+) oxidoreductase complex subunit C	RPTR7039820
			rnfD	CLOSBL3_v1_10630	Proton-translocating ferredoxin:NAD(+) oxidoreductase complex subunit D	RPTR7039820
			rnfG	CLOSBL3_v1_10631	Proton-translocating ferredoxin:NAD(+) oxidoreductase complex subunit G	RPTR7039820
			rnfE	CLOSBL3_v1_10632	Proton-translocating ferredoxin:NAD(+) oxidoreductase complex subunit E	RPTR7039820
			rnfB	CLOSBL3_v1_10634	Proton-translocating ferredoxin:NAD(+) oxidoreductase complex subunit B
			rnfA	CLOSBL3_v1_10633	Proton-translocating ferredoxin:NAD(+) oxidoreductase complex subunit A
				CLOSBL3_v1_10113	Electron transport complex subunit RsxC
				CLOSBL3_v1_11463	Iron-sulfur cluster-binding protein
				CLOSBL3_v1_11953	Ferredoxin	RPTR7039922	RPTR7039923
				CLOSBL3_v1_12045	Ferredoxin
				CLOSBL3_v1_12488	Electron transport complex protein RnfC	RPTR7039948	RPTR7039949
		energy-conserving hydrogenase	EchABCDEF (translocation of protons)
		ATPase		CLOSBL3_v1_12829	F1F0 ATPase, subunit C (epsilon chain)
				CLOSBL3_v1_12830	ATP synthase (subunit beta, component F1)
				CLOSBL3_v1_12831	ATP synthase gamma chain (F1Fo ATPase, subunit G)
				CLOSBL3_v1_12832	ATP synthase (subunit alpha, component F1)
				CLOSBL3_v1_12833	ATP synthase subunit delta
				CLOSBL3_v1_12834	ATP synthase subunit b
				CLOSBL3_v1_12835	ATP synthase (subunit c, component F0)
				CLOSBL3_v1_12836	ATP synthase subunit a
				CLOSBL3_v1_12837	ATPase subunit I
H2 formation
H2 + 2 oxidized ferredoxin = 2 reduced ferredoxin + 2 H+		hydrogen:ferredoxin oxidoreductase	ferredoxin hydrogenase	CLOSBL3_v1_10096	Electron transport protein HydN	RPTR7039793
	1.12.7.2	H2ase	Periplasmic (Fe) hydrogenase	CLOSBL3_v1_10095	Periplasmic (Fe) hydrogenase large subunit	RPTR7039793
				CLOSBL3_v1_13020	ferredoxin hydrogenase
				CLOSBL3_v1_20317	putative ferredoxin hydrogenase
				CLOSBL3_v1_10094	Electron transport protein HydN	RPTR7039793
H(2) + NADP(+) <=> H(+) + NADPH	1.1.12.3	hydrogen:NADP+ oxidoreductase	HndC	CLOSBL3_v1_10092	NADP-reducing hydrogenase subunit HndC
			HndA	CLOSBL3_v1_10091	NADP-reducing hydrogenase subunit HndA
			HndD	CLOSBL3_v1_10093	putative NADP-reducing hydrogenase subunit HndD
				CLOSBL3_v1_20400	putative NAD(P)-dependent dehydrogenase	RPTR7040019	RPTR7040020
2 H2 + NAD+ + 2 oxidized ferredoxin = 5 H+ + NADH + 2 reduced ferredoxin	1.12.1.4	bifurcating [Fe-Fe] hydrogenase	HydABC (electron confurcation)	CLOSBL3_v1_12063	[FeFe] hydrogenase maturase subunit HydE	RPTR7039932
		HydABC		CLOSBL3_v1_12064	Iron-only hydrogenase system regulator	RPTR7039932
NADH + H+ + 2 NADP+ + 2 reduced ferredoxin [iron-sulfur] cluster = NAD+ + 2 NADPH + 2 oxidized ferredoxin [iron-sulfur] cluster	1.6.1.4	NADH:NADP+, ferredoxin oxidoreductase		CLOSBL3_v1_20314	putative NADH-dependent reduced ferredoxin:NADP+ oxidoreductase,subunit alpha
Lactate conversion to iso-butyrate
	3.6.--	GTPase		CLOSBL3_v1_12350	putative GTPase
butyryl-CoA → iso-butyryl-CoA	5.4.99.2	isobutyryl-CoA mutase		CLOSBL3_v1_12351	isobutyryl-CoA mutase fused (Icm B; small subunit)
				CLOSBL3_v1_12352	isobutyryl-CoA mutase fused (Icm A; large subunit)
	2.8.3.8	CoA transferase		CLOSBL3_v1_12353	putative Butyryl-CoA:acetate CoA-transferase
Lactate conversion to iso-butyrate
(S)-lactate + NAD+ → H+ + NADH + pyruvate	1.1.1.27	lactate dehydrogenase		CLOSBL3_v1_10010	putative Lactate dehydrogenase
				CLOSBL3_v1_10012	L-lactate dehydrogenase
				CLOSBL3_v1_12309	putative Lactate dehydrogenase
ATP + pyruvate + HCO(3)(-) <=> ADP + phosphate + oxaloacetate	6.4.1.1	pyruvate carboxylase	pyruvate:carbon-dioxide ligase	CLOSBL3_v1_20297	pyruvate carboxylase	RPTR7040001	RPTR7040002
oxaloacetate + NADH <=> (S)-malate + NAD(+)	1.1.1.37	malate dehydrogenase		CLOSBL3_v1_10016	Malate dehydrogenase
(S)-malate <=> fumarate + H2O	4.2.1.2	fumarate hydratase	fumarase	CLOSBL3_v1_12516	Fumarate hydratase class II
fumarate + a quinol <=> succinate + a quinone	1.3.5.1	succinate dehydrogenase
fumarate + NADH + H+ <=> succinate + NAD+	1.3.1.6	fumarate reductase
GTP + succinate + CoA <=> GDP + phosphate + succinyl-CoA	6.2.1.4	succinyl-CoA synthetase	succinyl-CoA ligase
succinyl-CoA <=> (R)-methylmalonyl-CoA	5.4.99.2	methylmalonyl-CoA mutase
ADP + phosphate + (S)-methylmalonyl-CoA <=> ATP + propanoyl-CoA + HCO3-	6.4.1.3	propionyl-CoA carboxylase		CLOSBL3_v1_12348	putative propionyl-CoA carboxylase beta chain
(R)-methylmalonyl-CoA = (S)-methylmalonyl-CoA	5.1.99.1	methylmalonyl-CoA epimerase		CLOSBL3_v1_12349	methylmalonyl-CoA epimerase
(S)-methylmalonyl-CoA + pyruvate <=> propanoyl-CoA + oxaloacetate	2.1.3.1	methylmalonyl-CoA: pyruvate transcarboxylase
propanoyl-CoA + HCO3- + NADH <=> 2-methyl-3-oxopropanoate + CoA + H2O + NAD+	1.2.1.27	methylmalonate-semialdehyde dehydrogenase
2-methyl-3-oxopropanoate + NADH + H+ <=> 3-hydroxy-iosbutyrate + NAD+	1.1.1.31	3-hydroxyisobutyrate dehydrogenase
CoA + 3-hydroxy-iosbutyrate <=> 3-hydroxy-iosbutyryl-CoA + H2O	3.1.2.4	3-hydroxyisobutyryl-CoA hydrolase
3-hydroxy-iosbutyryl-CoA <=> 3-enoyl-isobutyryl-CoA + H2O	4.2.1.150	enoyl-CoA hydratase		CLOSBL3_v1_13112	Short-chain-enoyl-CoA hydratase
				CLOSBL3_v1_11087	putative Short-chain-enoyl-CoA hydratase
				CLOSBL3_v1_20109	enoyl-CoA hydratase
				CLOSBL3_v1_20308	Short-chain-enoyl-CoA hydratase
3-enoyl-isobutyryl-CoA + a reduced electron-transfer flavoprotein <=> iso-butanoyl-CoA + an oxidized electron-transfer flavoprotein + H+	1.3.8.1	butyryl-CoA dehydrogenase		CLOSBL3_v1_12502	Acyl-CoA dehydrogenase, short-chain specific
				CLOSBL3_v1_11587	Acyl-CoA dehydrogenase, short-chain specific
				CLOSBL3_v1_12013	putative Acyl-CoA dehydrogenase
				CLOSBL3_v1_20310	butyryl-CoA dehydrogenase
iso-butanoyl-CoA + succinate <=> succinyl-CoA + iso-butyrate	2.8.3.-	CoA transferase		CLOSBL3_v1_13110	CoA-transferase

## Sheet: Sheet2
MaGe
Sequence	Id	Type	Strand	Begin1	End1	Length1	Begin2	End2	Length2	Ident %
	RPT122877554	Distant	D	3733147	3734486	1340	3606603	3607948	1346	73.551

## Sheet: Query
1	Swiss Prot EXP
2	PRIAM EC prediction
3	DataBank/Automatic annotations

## Sheet: BL-4
Reaction	EC number	Enzyme	Synonyms	CDS	Predicted products	Repeat regions
Lactate oxidation to pyruvate
L-lactate <->D-lactate	5.1.2.1	Lactate racemase
		lactate permease
(S)-lactate + NAD+ → H+ + NADH + pyruvate	1.1.1.27	lactate dehydrogenase		CLOSBL4_v1_0061	L-lactate dehydrogenase
				CLOSBL4_v1_0433	Putative L-lactate dehydrogenase
				CLOSBL4_v1_1444	L-lactate dehydrogenase
				CLOSBL4_v1_2205	L-lactate dehydrogenase	RPTR7040153	RPTR7040154
Pyruvate conversion to acetyl-CoA
pyruvate + CoA + 2 oxidized ferredoxin = acetyl-CoA + CO2 + 2 reduced ferredoxin + 2 H+	1.2.7.1	pyruvate ferredoxin oxidoreductase	Pyruvate:ferredoxin oxidoreductase	CLOSBL4_v1_0841	Pyruvate:ferredoxin oxidoreductase
			pyruvate synthase
			pyruvate synthetase
pyruvate + CoA + oxidized flavodoxin = acetyl-CoA + CO2 + reduced flavodoxin + H+			pyruvate flavodoxin oxidoreductase
Other acetyl-CoA formation
ATP + acetate + CoA = ADP + phosphate + acetyl-CoA	6.2.1.1	acetyl-CoA synthetase	CoA ligase	CLOSBL4_v1_0048	Long-chain-fatty-acid--CoA ligase
			Acetyl-CoA synthase
ATP + acetate <=> ADP + acetyl phosphate	2.7.2.1	acetate kinase	acetate kinase	CLOSBL4_v1_2217	Acetate kinase
CoA + acetyl phosphate = acetyl-CoA + phosphate	2.3.1.8	phosphate acetyltransferase	phosphotransacetylase	CLOSBL4_v1_2331	phosphotransacetylase
A primary alcohol + NAD(+) <=> an aldehyde + NADH	1.1.1.1	alcohol dehydrogenase	Alcohol dehydrogenase	CLOSBL4_v1_2290	Alcohol dehydrogenase
			Methanol dehydrogenase
	1.2.99.7	Aldehyde oxidoreductase	Aldehyde oxidoreductase
Acetaldehyde + CoA + NAD(+) <=> acetyl-CoA + NADH	1.2.1.10	acetaldehyde dehydrogenase	acetaldehyde dehydrogenase
			acetaldehyde-CoA dehydrogenase
			aldehyde dehydrogenase	CLOSBL4_v1_0542	N-acetylglutamate gamma-semialdehyde dehydrogenase
				CLOSBL4_v1_0474	glyceraldehyde-3-phosphate dehydrogenase (NAD-dependent, glycolytic)
				CLOSBL4_v1_1950	Aspartate-semialdehyde dehydrogenase
Reverse β-oxidation
2 acetyl-CoA <=> acetoacetyl-CoA + coenzyme A	2.3.1.9	acetyl-CoA acetyltransferase		CLOSBL4_v1_1867	acetyl-CoA acetyltransferase
				CLOSBL4_v1_1159	Acetyl-CoA acetyltransferase
			acetoacetyl-CoA thiolase
	2.3.1.16	3-ketoacyl-CoA thiolase
acetoacetyl-CoA + NADPH + H+ = (S)-3-hydroxybutyryl-CoA + NADP+	1.1.1.157	3-hydroxybutyryl-CoA dehydrogenase		CLOSBL4_v1_1158	3-hydroxybutyryl-CoA dehydrogenase
				CLOSBL4_v1_1869	3-hydroxybutyryl-CoA dehydrogenase
	1.1.1.35	3-hydroxyacyl-CoA dehydrogenase
			3-hydroxy acid dehydrogenase	CLOSBL4_v1_0845	Hydroxyacid dehydrogenase
			beta-hydroxy acid dehydrogenase
(S)-3-hydroxybutanoyl-CoA ↔ crotonyl-CoA + H2O	4.2.1.150	enoyl-CoA hydratase		CLOSBL4_v1_1161	Short-chain-enoyl-CoA hydratase
a short-chain (3S)-3-hydroxyacyl-CoA ← a short-chain trans-2,3-dehydroacyl-CoA + H2O	4.2.1.55			CLOSBL4_v1_1868	Short-chain-enoyl-CoA hydratase
			3-hydroxybutyryl-CoA dehydratase
				CLOSBL4_v1_1804	2-hydroxyacyl-CoA dehydratase
				CLOSBL4_v1_1801	2-hydroxyacyl-CoA dehydratase
				CLOSBL4_v1_1163	(R)-2-hydroxyisocaproyl-CoA dehydratase activator
				CLOSBL4_v1_1164	(R)-2-hydroxyisocaproyl-CoA dehydratase alpha subunit
				CLOSBL4_v1_1165	(R)-2-hydroxyisocaproyl-CoA dehydratase beta subunit
crotonyl-CoA + a reduced electron-transfer flavoprotein ↔ butanoyl-CoA + an oxidized electron-transfer flavoprotein + H+	1.3.8.1	butyryl-CoA dehydrogenase		CLOSBL4_v1_2140	Butyryl-CoA dehydrogenase
				CLOSBL4_v1_1870	Butyryl-CoA dehydrogenase
	1.3.99.-	acyl-CoA dehydrogenase
			acyl-CoA reductase
		electron transfer flavoprotein A,B		CLOSBL4_v1_2141	Flavoprotein
			etf	CLOSBL4_v1_1871	Electron transfer flavoprotein subunit beta
				CLOSBL4_v1_1872	Electron transfer flavoprotein subunit alpha
			FAD-dependent oxidoreductase	CLOSBL4_v1_0940	FAD-dependent oxidoreductase
				CLOSBL4_v1_2223	FAD-dependent oxidoreductase
				CLOSBL4_v1_2264	FAD-dependent oxidoreductase
			FAD-binding oxidoreductase
Butanoyl-CoA + acetoacetate <=> butanoate + acetoacetyl-CoA	2.8.3.-	CoA transferase	butyryl-CoA:acetate CoA transferase	CLOSBL4_v1_1873	Butyryl-CoA:acetate CoA-transferase
Formyl-CoA + oxalate = formate + oxalyl-CoA				CLOSBL4_v1_1160	putative Acetyl-CoA:oxalate CoA-transferase
			acyl-CoA transferase	CLOSBL4_v1_1162	Putative acyl-CoA transferase
Butyryl-CoA conversion to butyrate
acyl-CoA + H2O = CoA + a carboxylate	3.1.2.20	acyl-CoA hydrolase	acyl coenzyme A hydrolase	CLOSBL4_v1_1628	BAAT / Acyl-CoA thioester hydrolase C terminal
			hydrolase	CLOSBL4_v1_0059	Hydrolase
				CLOSBL4_v1_0951	Hydrolase
				CLOSBL4_v1_1108	Alpha/beta hydrolase
				CLOSBL4_v1_1170	Alpha/beta hydrolase family protein
				CLOSBL4_v1_1214	Alpha/beta hydrolase
				CLOSBL4_v1_1247	putative Alpha/beta hydrolase
				CLOSBL4_v1_1692	Hydrolase
				CLOSBL4_v1_2095	Alpha/beta hydrolase
				CLOSBL4_v1_2232	Hydrolase
			acyl-CoA acylase (acyl coenzyme A acylase)
	3.1.1.1	acyl-CoA thioesterase	acyl coenzyme A thioesterase	CLOSBL4_v1_1443	putative acyl-CoA thioesterase
			Acylhydrolase
	3.1.2.18		ADP-dependent short-chain-acyl-CoA hydrolase
	3.1.2.19		ADP-dependent medium-chain-acyl-CoA hydrolase
butanoyl-CoA + phosphate = CoA + butanoyl phosphate	2.3.1.19	phosphate butyryltransferase
ADP + butanoyl phosphate <=> ATP + butanoate	2.7.2.7	butyrate kinase
Membrance proteins involved in energy conservation
	7.1.1.1	ferredoxin:NAD oxidoreductase	rnfC	CLOSBL4_v1_2199	Proton-translocating ferredoxin:NAD(+) oxidoreductase complex subunit C
			rnfD	CLOSBL4_v1_2200	Proton-translocating ferredoxin:NAD(+) oxidoreductase complex subunit D
			rnfG	CLOSBL4_v1_2201	Proton-translocating ferredoxin:NAD(+) oxidoreductase complex subunit G
			rnfE	CLOSBL4_v1_2202	Proton-translocating ferredoxin:NAD(+) oxidoreductase complex subunit E
			rnfA	CLOSBL4_v1_2203	Proton-translocating ferredoxin:NAD(+) oxidoreductase complex subunit A
			rnfB	CLOSBL4_v1_2204	Proton-translocating ferredoxin:NAD(+) oxidoreductase complex subunit B
		energy-conserving hydrogenase	EchABCDEF (translocation of protons)
		ATPase		CLOSBL4_v1_0901	V-type ATP synthase subunit D
				CLOSBL4_v1_0902	V-type ATP synthase beta chain
				CLOSBL4_v1_0903	V-type ATP synthase alpha chain
				CLOSBL4_v1_0904	V-type ATP synthase subunit F
				CLOSBL4_v1_0905	V-type ATP synthase subunit C
				CLOSBL4_v1_0906	V-type proton ATPase subunit E
				CLOSBL4_v1_0907	V-type sodium ATPase, K subunit
				CLOSBL4_v1_0908	V-type ATP synthase subunit I
				CLOSBL4_v1_0909	V-type sodium ATP synthase subunit G
				CLOSBL4_v1_1448	V-type ATP synthase subunit D
				CLOSBL4_v1_1449	V-type ATP synthase beta chain
				CLOSBL4_v1_1450	V-type ATP synthase alpha chain
				CLOSBL4_v1_1451	V-type proton ATPase subunit E
				CLOSBL4_v1_1452	V-type ATP synthase subunit F
				CLOSBL4_v1_1453	V-type ATP synthase subunit C
				CLOSBL4_v1_1454	putative V-type ATP synthase subunit I
				CLOSBL4_v1_1455	putative V-type ATP synthase subunit C
H2 formation
H2 + 2 oxidized ferredoxin = 2 reduced ferredoxin + 2 H+	1.12.7.2	hydrogen:ferredoxin oxidoreductase	Periplasmic (Fe) hydrogenase	CLOSBL4_v1_2149	putative Ferredoxin hydrogenase
		H2ase	ferredoxin hydrogenase
H(2) + NADP(+) <=> H(+) + NADPH	1.1.12.3	hydrogen:NADP+ oxidoreductase		CLOSBL4_v1_0994	putative NADPH-Fe(3+) oxidoreductase subunit beta
			HndC	CLOSBL4_v1_0995	NADP-reducing hydrogenase subunit HndC
2 H2 + NAD+ + 2 oxidized ferredoxin = 5 H+ + NADH + 2 reduced ferredoxin	1.12.1.4	bifurcating [Fe-Fe] hydorgenase	HydABC (electron confurcation)
		HydABC
NADH + H+ + 2 NADP+ + 2 reduced ferredoxin [iron-sulfur] cluster = NAD+ + 2 NADPH + 2 oxidized ferredoxin [iron-sulfur] cluster	1.6.1.4	NADH:NADP+, ferredoxin oxidoreductase
Lactate conversion to iso-butyrate
(S)-lactate + NAD+ → H+ + NADH + pyruvate	1.1.1.27	lactate dehydrogenase		CLOSBL4_v1_0061	L-lactate dehydrogenase
				CLOSBL4_v1_0433	Putative L-lactate dehydrogenase
				CLOSBL4_v1_1444	L-lactate dehydrogenase
				CLOSBL4_v1_2205	L-lactate dehydrogenase	RPTR7040153	RPTR7040154
ATP + pyruvate + HCO(3)(-) <=> ADP + phosphate + oxaloacetate	6.4.1.1	pyruvate carboxylase	pyruvate:carbon-dioxide ligase
pyruvate + CO2 + NADH <=> (S)-malate + NAD+	1.1.1.38	malate dehydrogenase		CLOSBL4_v1_0973	malate dehydrogenase
(S)-malate <=> fumarate + H2O	4.2.1.2	fumarate hydratase	fumarase	CLOSBL4_v1_0089	putative fumarate hydratase
fumarate + a quinol <=> succinate + a quinone	1.3.5.1	succinate dehydrogenase		CLOSBL4_v1_1789	putative succinate dehydrogenase
fumarate + NADH + H+ <=> succinate + NAD+	1.3.1.6	fumarate reductase
GTP + succinate + CoA <=> GDP + phosphate + succinyl-CoA	6.2.1.4	succinyl-CoA synthetase	succinyl-CoA ligase
succinyl-CoA <=> (R)-methylmalonyl-CoA	5.4.99.2	methylmalonyl-CoA mutase
ADP + phosphate + (S)-methylmalonyl-CoA <=> ATP + propanoyl-CoA + HCO3-	6.4.1.3	propionyl-CoA carboxylase
(R)-methylmalonyl-CoA = (S)-methylmalonyl-CoA	5.1.99.1	methylmalonyl-CoA epimerase
(S)-methylmalonyl-CoA + pyruvate <=> propanoyl-CoA + oxaloacetate	2.1.3.1	methylmalonyl-CoA: pyruvate transcarboxylase		CLOSBL4_v1_1895	carboxyl transferase
				CLOSBL4_v1_1896	glutaconyl-CoA decarboxylase subunit gamma
				CLOSBL4_v1_1897	oxaloacetate decarboxylase
propanoyl-CoA + HCO3- + NADH <=> 2-methyl-3-oxopropanoate + CoA + H2O + NAD+	1.2.1.27	methylmalonate-semialdehyde dehydrogenase
2-methyl-3-oxopropanoate + NADH + H+ <=> 3-hydroxy-iosbutyrate + NAD+	1.1.1.31	3-hydroxyisobutyrate dehydrogenase
CoA + 3-hydroxy-iosbutyrate <=> 3-hydroxy-iosbutyryl-CoA + H2O	3.1.2.4	3-hydroxyisobutyryl-CoA hydrolase
3-hydroxy-iosbutyryl-CoA <=> 3-enoyl-isobutyryl-CoA + H2O	4.2.1.150	enoyl-CoA hydratase		CLOSBL4_v1_1161	Short-chain-enoyl-CoA hydratase
				CLOSBL4_v1_1868	Short-chain-enoyl-CoA hydratase
3-enoyl-isobutyryl-CoA + a reduced electron-transfer flavoprotein <=> iso-butanoyl-CoA + an oxidized electron-transfer flavoprotein + H+	1.3.8.1	butyryl-CoA dehydrogenase		CLOSBL4_v1_2140	Butyryl-CoA dehydrogenase
				CLOSBL4_v1_1870	Butyryl-CoA dehydrogenase
iso-butanoyl-CoA + succinate <=> succinyl-CoA + iso-butyrate	2.8.3.-	CoA transferase		CLOSBL4_v1_1873	CoA-transferase
				CLOSBL4_v1_1162	Putative acyl-CoA transferase

## Sheet: BL-6
Reaction	EC number	Enzyme	Synonyms	CDS	Predicted products	Repeat regions
Lactate oxidation to pyruvate
L-lactate <->D-lactate	5.1.2.1	Lactate racemase		CLOSBL6_v1_3221	Lactate racemase	RPTR7040412	RPTR7040413
		lactate permease		CLOSBL6_v1_3223	L-lactate permease	RPTR7040412	RPTR7040413
(S)-lactate + NAD+ → H+ + NADH + pyruvate	1.1.1.27	lactate dehydrogenase		CLOSBL6_v1_0169	Lactate dehydrogenase
				CLOSBL6_v1_3220	L-lactate, D-lactate, and/or glycolate dehydrogenase	RPTR7040412	RPTR7040413
				CLOSBL6_v1_2713	L-lactate dehydrogenase	RPTR7040360	RPTR7040361
				CLOSBL6_v1_2744	Hydroxyacid dehydrogenase	RPTR7040364	RPTR7040365
				CLOSBL6_v1_2953	(R)-2-hydroxyacid dehydrogenase, similar to L-sulfolactate dehydrogenase
Pyruvate conversion to acetyl-CoA
pyruvate + CoA + 2 oxidized ferredoxin = acetyl-CoA + CO2 + 2 reduced ferredoxin + 2 H+	1.2.7.1	pyruvate ferredoxin oxidoreductase		CLOSBL6_v1_0279	Pyruvate:ferredoxin oxidoreductase
			pyruvate synthase	CLOSBL6_v1_3009	Pyruvate synthase subunit PorC	RPTR7040390	RPTR7040391	RPTR7040392
				CLOSBL6_v1_3010	Pyruvate synthase subunit PorD	RPTR7040391	RPTR7040392
				CLOSBL6_v1_3011	Pyruvate synthase subunit PorA	RPTR7040391	RPTR7040392
				CLOSBL6_v1_3012	Pyruvate synthase subunit PorB	RPTR7040392
			pyruvate synthetase
pyruvate + CoA + oxidized flavodoxin = acetyl-CoA + CO2 + reduced flavodoxin + H+	1.2.7.-		pyruvate flavodoxin oxidoreductase
Other acetyl-CoA formation
ATP + acetate + CoA = ADP + phosphate + acetyl-CoA	6.2.1.1	acetyl-CoA synthetase	CoA ligase	CLOSBL6_v1_2513	3-hydroxybenzoate--CoA/4-hydroxybenzoate--CoA ligase
			Acetyl-CoA synthase
ATP + acetate <=> ADP + acetyl phosphate	2.7.2.1	acetate kinase	acetate kinase	CLOSBL6_v1_2260	acetate kinase
CoA + acetyl phosphate = acetyl-CoA + phosphate	2.3.1.8	phosphate acetyltransferase	phosphotransacetylase	CLOSBL6_v1_1872	Phosphate acetyltransferase
A primary alcohol + NAD(+) <=> an aldehyde + NADH	1.1.1.1	alcohol dehydrogenase	Alcohol dehydrogenase	CLOSBL6_v1_0095	Alcohol dehydrogenase	RPTR7040161
				CLOSBL6_v1_1002	Zn-dependent alcohol dehydrogenase	RPTR7040251
				CLOSBL6_v1_1804	Alcohol dehydrogenase
				CLOSBL6_v1_2186	fused acetaldehyde-CoA dehydrogenase
					iron-dependent alcohol dehydrogenase
				CLOSBL6_v1_2512	Alcohol dehydrogenase
				CLOSBL6_v1_2879	Alcohol dehydrogenase	RPTR7040374
				CLOSBL6_v1_3434	Alcohol dehydrogenase	RPTR7040428	RPTR7040429
			Methanol dehydrogenase
	1.2.99.7	Aldehyde oxidoreductase	Aldehyde oxidoreductase	CLOSBL6_v1_2731	Short-chain dehydrogenase	RPTR7040362
Acetaldehyde + CoA + NAD(+) <=> acetyl-CoA + NADH	1.2.1.10	acetaldehyde dehydrogenase	acetaldehyde dehydrogenase
			acetaldehyde-CoA dehydrogenase
			aldehyde dehydrogenase	CLOSBL6_v1_0723	glyceraldehyde-3-phosphate dehydrogenase (NAD-dependent, glycolytic)	RPTR7040214
				CLOSBL6_v1_1351	putative Aldehyde dehydrogenase
				CLOSBL6_v1_1712	Aspartate-semialdehyde dehydrogenase
				CLOSBL6_v1_3343	N-acetylglutamate gamma-semialdehyde dehydrogenase
Reverse β-oxidation
2 acetyl-CoA <=> acetoacetyl-CoA + coenzyme A	2.3.1.9	acetyl-CoA acetyltransferase		CLOSBL6_v1_0127	Acetyl-CoA acetyltransferase
				CLOSBL6_v1_0556	Acetyl-CoA acetyltransferase	RPTR7040196	RPTR7040197
			Acetoacetyl-CoA reductase
	2.3.1.16	3-ketoacyl-CoA thiolase	3-oxoacyl-CoA thiolase
acetoacetyl-CoA + NADPH + H+ = (S)-3-hydroxybutyryl-CoA + NADP+	1.1.1.157	3-hydroxybutyryl-CoA dehydrogenase		CLOSBL6_v1_0126	3-hydroxybutyryl-CoA dehydrogenase
				CLOSBL6_v1_0555	3-hydroxybutyryl-CoA dehydrogenase	RPTR7040196	RPTR7040197
				CLOSBL6_v1_0871	3-hydroxybutyryl-CoA dehydrogenase
			beta-hydroxybutyryl-CoA dehydrogenase
	1.1.1.35	3-hydroxyacyl-CoA dehydrogenase	medium- and short-chain-3-hydroxyacyl-CoA dehydrogenase
			3-hydroxy acid dehydrogenase	CLOSBL6_v1_2744	Hydroxyacid dehydrogenase	RPTR7040364	RPTR7040365
			beta-hydroxy acid dehydrogenase	CLOSBL6_v1_2953	putative Malate/L-lactate dehydrogenases
(S)-3-hydroxybutanoyl-CoA ↔ crotonyl-CoA + H2O	4.2.1.150	enoyl-CoA hydratase		CLOSBL6_v1_0031	putative Enoyl-CoA hydratase	RPTR7040157	RPTR7040158
	4.2.1.55			CLOSBL6_v1_0558	Short-chain-enoyl-CoA hydratase
a short-chain (3S)-3-hydroxyacyl-CoA ← a short-chain trans-2,3-dehydroacyl-CoA + H2O
			4-hydroxybutyryl-CoA dehydratase	CLOSBL6_v1_1014	4-hydroxybutyryl-CoA dehydratase/vinylacetyl-CoA-Delta-isomerase
			2-hydroxyisocaproyl-CoA	CLOSBL6_v1_0560	2-hydroxyisocaproyl-CoA dehydratase activator
				CLOSBL6_v1_0561	(R)-2-hydroxyisocaproyl-CoA dehydratase alpha subunit
				CLOSBL6_v1_0562	(R)-2-hydroxyisocaproyl-CoA dehydratase beta subunit
crotonyl-CoA + a reduced electron-transfer flavoprotein ↔ butanoyl-CoA + an oxidized electron-transfer flavoprotein + H+	1.3.8.1	butyryl-CoA dehydrogenase		CLOSBL6_v1_1904	Butyryl-CoA dehydrogenase	RPTR7040311	RPTR7040312	RPTR7040313
	1.3.99.-	acyl-CoA dehydrogenase		CLOSBL6_v1_3062	Acyl-CoA dehydrogenase, short-chain specific	RPTR7040398
				CLOSBL6_v1_0135	acyl-CoA dehydrogenase	RPTR7040162
				CLOSBL6_v1_3216	acyl-CoA dehydrogenase	RPTR7040412	RPTR7040413
			acyl-CoA reductase
		electron transfer flavoprotein A,B	etf	CLOSBL6_v1_0136	Electron transfer flavoprotein subunit beta	RPTR7040162
				CLOSBL6_v1_0137	Electron transfer flavoprotein subunit alpha
				CLOSBL6_v1_2820	Electron transfer flavoprotein subunit alpha	RPTR7040368	RPTR7040369	RPTR7040370
				CLOSBL6_v1_2821	Electron transfer flavoprotein subunit beta
				CLOSBL6_v1_3217	Electron transfer flavoprotein subunit alpha	RPTR7040412	RPTR7040413
				CLOSBL6_v1_3218	Electron transfer flavoprotein subunit beta
Butanoyl-CoA + acetoacetate <=> butanoate + acetoacetyl-CoA	2.8.3.-	CoA transferase	acyl-CoA transferase	CLOSBL6_v1_0559	Putative acyl-CoA transferase
			butyryl-CoA:acetate CoA transferase	CLOSBL6_v1_0131	Glutaconyl-CoA decarboxylase subunit gamma
				CLOSBL6_v1_0132	Glutaconyl-CoA decarboxylase subunit alpha
				CLOSBL6_v1_0133	4-hydroxybutyrate coenzyme A transferase	RPTR7040162
				CLOSBL6_v1_0134	methylglutaconyl-CoA hydratase (leucine degradation)
				CLOSBL6_v1_1016	4-hydroxybutyrate coenzyme A transferase
Butyryl-CoA conversion to butyrate
acyl-CoA + H2O = CoA + a carboxylate	3.1.2.20	acyl-CoA hydrolase	acyl coenzyme A hydrolase
			hydrolase
			acyl-CoA acylase (acyl coenzyme A acylase)
	3.1.1.1	acyl-CoA thioesterase	acyl coenzyme A thioesterase	CLOSBL6_v1_2270	putative acyl-CoA thioesterase
			Acylhydrolase
			thioesterase	CLOSBL6_v1_3414	Thioesterase	RPTR7040427
				CLOSBL6_v1_3495	Acyl-ACP thioesterase	RPTR7040433	RPTR7040434
	3.1.2.18		ADP-dependent short-chain-acyl-CoA hydrolase
	3.1.2.19		ADP-dependent medium-chain-acyl-CoA hydrolase
butanoyl-CoA + phosphate = CoA + butanoyl phosphate	2.3.1.19	phosphate butyryltransferase
ADP + butanoyl phosphate <=> ATP + butanoate	2.7.2.7	butyrate kinase
Membrance proteins involved in energy conservation
	7.1.1.1	ferredoxin:NAD oxidoreductase		CLOSBL6_v1_3464	conserved exported protein of unknown function
			rnfA	CLOSBL6_v1_3465	putative Proton-translocating ferredoxin:NAD(+) oxidoreductase complex subunit A
			rnfE	CLOSBL6_v1_3466	putative Proton-translocating ferredoxin:NAD(+) oxidoreductase complex subunit E
			rnfD	CLOSBL6_v1_3467	putative Proton-translocating ferredoxin:NAD(+) oxidoreductase complex subunit D
			rnfC	CLOSBL6_v1_3468	putative Proton-translocating ferredoxin:NAD(+) oxidoreductase complex subunit C
				CLOSBL6_v1_3469	conserved protein of unknown function
				CLOSBL6_v1_0694	Electron transport complex subunit RsxB
		energy-conserving hydrogenase	EchABCDEF (translocation of protons)	CLOSBL6_v1_2699	putative Ech hydrogenase subunit A	RPTR7040359
				CLOSBL6_v1_2700	putative Ech hydrogenase subunit B
				CLOSBL6_v1_2701	putative Ech hydrogenase subunit C
				CLOSBL6_v1_2702	putative Ech hydrogenase subunit D
				CLOSBL6_v1_2703	putative Ech hydrogenase subunit E
				CLOSBL6_v1_2704	putative Ech hydrogenase subunit F
				CLOSBL6_v1_2705	putative Carbamoyltransferase, hypF
				CLOSBL6_v1_2706	putative Hydrogenase assembly protein HypC
				CLOSBL6_v1_2707	protein required for maturation of hydrogenases, hypD
				CLOSBL6_v1_2708	carbamoyl phosphate phosphatase, hydrogenase 3 maturation protein, hypE
		ATPase		CLOSBL6_v1_2251	putative V-type ATP synthase subunit C
				CLOSBL6_v1_2252	V-type ATP synthase subunit I
				CLOSBL6_v1_2253	ATP synthase (subunit c, component F0)
				CLOSBL6_v1_2254	ATP synthase subunit F
				CLOSBL6_v1_2255	putative V-type ATP synthase subunit E
				CLOSBL6_v1_2256	V-type ATP synthase alpha chain
				CLOSBL6_v1_2257	V-type ATP synthase beta chain
				CLOSBL6_v1_2258	V-type ATP synthase subunit D
				CLOSBL6_v1_2259	conserved protein of unknown function (CytoplasmicMembrane)
H2 formation
H2 + 2 oxidized ferredoxin = 2 reduced ferredoxin + 2 H+	1.12.7.2	hydrogen:ferredoxin oxidoreductase	ferredoxin hydrogenase
		H2ase	Periplasmic (Fe) hydrogenase	CLOSBL6_v1_0258	putative Periplasmic (Fe) hydrogenase	RPTR7040170
				CLOSBL6_v1_0260	putative Periplasmic (Fe) hydrogenase
				CLOSBL6_v1_1906	Periplasmic (Fe) hydrogenase	RPTR7040312	RPTR7040313
				CLOSBL6_v1_2017	Periplasmic (Fe) hydrogenase	RPTR7040323
H(2) + NADP(+) <=> H(+) + NADPH	1.1.12.3	hydrogen:NADP+ oxidoreductase		CLOSBL6_v1_2179	NAD(P)H dehydrogenase	RPTR7040331	PTR7040332	RPTR7040333
2 H2 + NAD+ + 2 oxidized ferredoxin = 5 H+ + NADH + 2 reduced ferredoxin	1.12.1.4	bifurcating [Fe-Fe] hydorgenase	HydABC (electron confurcation)
		HydABC
NADH + H+ + 2 NADP+ + 2 reduced ferredoxin [iron-sulfur] cluster = NAD+ + 2 NADPH + 2 oxidized ferredoxin [iron-sulfur] cluster	1.6.1.4	NADH:NADP+, ferredoxin oxidoreductase
Lactate conversion to iso-butyrate
(S)-lactate + NAD+ → H+ + NADH + pyruvate	1.1.1.27	lactate dehydrogenase		CLOSBL6_v1_3220	L-lactate, D-lactate, and/or glycolate dehydrogenase	RPTR7040412	RPTR7040413
				CLOSBL6_v1_2713	L-lactate dehydrogenase	RPTR7040360	RPTR7040361
ATP + pyruvate + HCO(3)(-) <=> ADP + phosphate + oxaloacetate	6.4.1.1	pyruvate carboxylase	pyruvate:carbon-dioxide ligase
pyruvate + CO2 + NADH <=> (S)-malate + NAD+	1.1.1.38	malate dehydrogenase		CLOSBL6_v1_0232	malate dehydrogenase	RPTR7040164	RPTR7040165
(S)-malate <=> fumarate + H2O	4.2.1.2	fumarate hydratase	fumarase	CLOSBL6_v1_0943	putative fumarate hydratase
fumarate + a quinol <=> succinate + a quinone	1.3.5.1	succinate dehydrogenase		CLOSBL6_v1_1411	putative succinate dehydrogenase
fumarate + NADH + H+ <=> succinate + NAD+	1.3.1.6	fumarate reductase		CLOSBL6_v1_2137
GTP + succinate + CoA <=> GDP + phosphate + succinyl-CoA	6.2.1.4	succinyl-CoA synthetase	succinyl-CoA ligase
succinyl-CoA <=> (R)-methylmalonyl-CoA	5.4.99.2	methylmalonyl-CoA mutase
ADP + phosphate + (S)-methylmalonyl-CoA <=> ATP + propanoyl-CoA + HCO3-	6.4.1.3	propionyl-CoA carboxylase
(R)-methylmalonyl-CoA = (S)-methylmalonyl-CoA	5.1.99.1	methylmalonyl-CoA epimerase
(S)-methylmalonyl-CoA + pyruvate <=> propanoyl-CoA + oxaloacetate	2.1.3.1	methylmalonyl-CoA: pyruvate transcarboxylase
propanoyl-CoA + HCO3- + NADH <=> 2-methyl-3-oxopropanoate + CoA + H2O + NAD+	1.2.1.27	methylmalonate-semialdehyde dehydrogenase
2-methyl-3-oxopropanoate + NADH + H+ <=> 3-hydroxy-iosbutyrate + NAD+	1.1.1.31	3-hydroxyisobutyrate dehydrogenase
CoA + 3-hydroxy-iosbutyrate <=> 3-hydroxy-iosbutyryl-CoA + H2O	3.1.2.4	3-hydroxyisobutyryl-CoA hydrolase
3-hydroxy-iosbutyryl-CoA <=> 3-enoyl-isobutyryl-CoA + H2O	4.2.1.150	enoyl-CoA hydratase		CLOSBL6_v1_0031	putative Enoyl-CoA hydratase
				CLOSBL6_v1_0558	Short-chain-enoyl-CoA hydratase
3-enoyl-isobutyryl-CoA + a reduced electron-transfer flavoprotein <=> iso-butanoyl-CoA + an oxidized electron-transfer flavoprotein + H+	1.3.8.1	butyryl-CoA dehydrogenase		CLOSBL6_v1_1904	Butyryl-CoA dehydrogenase
				CLOSBL6_v1_3062	Acyl-CoA dehydrogenase, short-chain specific
				CLOSBL6_v1_0135	acyl-CoA dehydrogenase
				CLOSBL6_v1_3216	acyl-CoA dehydrogenase
iso-butanoyl-CoA + succinate <=> succinyl-CoA + iso-butyrate	2.8.3.-	CoA transferase		CLOSBL6_v1_0559	Putative acyl-CoA transferase

## Sheet: M.elsdenii
Reaction	EC number	Enzyme	Synonyms	CDS	Predicted products	Repeat regions
Lactate oxidation to pyruvate
L-lactate <->D-lactate	5.1.2.1	Lactate racemase		AZ49_00320	lactate racemization operon protein LarA	RPTR7044259
		lactate permease		AZ49_00330	lactate permease
				AZ49_04210	lactate permease
(S)-lactate + NAD+ → H+ + NADH + pyruvate	1.1.1.27	lactate dehydrogenase		AZ49_00515	lactate dehydrogenase
				AZ49_11470	lactate dehydrogenase
Pyruvate conversion to acetyl-CoA
pyruvate + CoA + 2 oxidized ferredoxin = acetyl-CoA + CO2 + 2 reduced ferredoxin + 2 H+	1.2.7.1	pyruvate ferredoxin oxidoreductase	pyruvate-flavodoxin oxidoreductase	AZ49_01710	pyruvate:ferredoxin (flavodoxin) oxidoreductase
				AZ49_05490	pyruvate-flavodoxin oxidoreductase
pyruvate + CoA + oxidized flavodoxin = acetyl-CoA + CO2 + reduced flavodoxin + H+	1.2.7.-			AZ49_06970	pyruvate-flavodoxin oxidoreductase
Other acetyl-CoA formation
ATP + acetate + CoA = ADP + phosphate + acetyl-CoA	6.2.1.1	acetyl-CoA synthetase	CoA ligase
ATP + acetate <=> ADP + acetyl phosphate	2.7.2.1	acetate kinase	acetate kinase	AZ49_06950	acetate kinase
CoA + acetyl phosphate = acetyl-CoA + phosphate	2.3.1.8	phosphate acetyltransferase	phosphotransacetylase	AZ49AM_0981	Phosphate acetyltransferase
A primary alcohol + NAD(+) <=> an aldehyde + NADH	1.1.1.1	alcohol dehydrogenase	Alcohol dehydrogenase	AZ49_00050	alcohol dehydrogenase
				AZ49_02525	alcohol dehydrogenase
	1.2.99.7	Aldehyde oxidoreductase		AZ49_03535	putative aldehyde oxidoreductase
Acetaldehyde + CoA + NAD(+) <=> acetyl-CoA + NADH	1.2.1.10	acetaldehyde dehydrogenase
Reverse β-oxidation
2 acetyl-CoA <=> acetoacetyl-CoA + coenzyme A	2.3.1.9	acetyl-CoA acetyltransferase		AZ49_05685	acetyl-CoA acetyltransferase
				AZ49_05690	acetyl-CoA acetyltransferase
	2.3.1.16	3-ketoacyl-CoA thiolase	3-oxoacyl-CoA thiolase
acetoacetyl-CoA + NADPH + H+ = (S)-3-hydroxybutyryl-CoA + NADP+	1.1.1.157	3-hydroxybutyryl-CoA dehydrogenase		AZ49_10655	3-hydroxybutyryl-CoA dehydrogenase
	1.1.1.35	3-hydroxyacyl-CoA dehydrogenase
(S)-3-hydroxybutanoyl-CoA ↔ crotonyl-CoA + H2O	4.2.1.150	enoyl-CoA hydratase		AZ49_00555	enoyl-CoA hydratase
	4.2.1.55			AZ49_02170	enoyl-CoA hydratase
a short-chain (3S)-3-hydroxyacyl-CoA ← a short-chain trans-2,3-dehydroacyl-CoA + H2O				AZ49_02760	crotonase
crotonyl-CoA + a reduced electron-transfer flavoprotein ↔ butanoyl-CoA + an oxidized electron-transfer flavoprotein + H+	1.3.8.1	butyryl-CoA dehydrogenase		AZ49_00650	acyl-CoA dehydrogenase
	1.3.99.-	acyl-CoA dehydrogenase		AZ49_02755	acyl-CoA dehydrogenase
				AZ49_04240	acyl-CoA dehydrogenase
				AZ49_06245	acyl-CoA dehydrogenase
				AZ49_06555	acyl-CoA dehydrogenase
		electron transfer flavoprotein A,B	etf	AZ49_06560	electron transfer flavoprotein subunit beta
				AZ49_06565	electron transfer flavoprotein subunit alpha
				AZ49_07320	electron transfer flavoprotein subunit alpha
				AZ49_07325	electron transfer flavoprotein subunit beta
Butanoyl-CoA + acetoacetate <=> butanoate + acetoacetyl-CoA	2.8.3.-	CoA transferase	acyl-CoA transferase	AZ49_00545	Acetoacetate:butyrate CoA-transferase beta subunit
			butyryl-CoA:acetate CoA transferase	AZ49_00550	Acetoacetate:butyrate CoA-transferase alpha subunit
				AZ49_02175	CoA-transferase
Butyryl-CoA conversion to butyrate
acyl-CoA + H2O = CoA + a carboxylate	3.1.2.20	acyl-CoA hydrolase	acyl coenzyme A hydrolase
	3.1.1.1	acyl-CoA thioesterase	acyl coenzyme A thioesterase
butanoyl-CoA + phosphate = CoA + butanoyl phosphate	2.3.1.19	phosphate butyryltransferase
ADP + butanoyl phosphate <=> ATP + butanoate	2.7.2.7	butyrate kinase
Membrance proteins involved in energy conservation
	7.1.1.1	ferredoxin:NAD oxidoreductase	rnfB	AZ49_01090	Proton-translocating ferredoxin:NAD(+) oxidoreductase complex subunit B
			rnfA	AZ49_01095	Proton-translocating ferredoxin:NAD(+) oxidoreductase complex subunit A
			rnfE	AZ49_01100	Proton-translocating ferredoxin:NAD(+) oxidoreductase complex subunit E
			rnfG	AZ49_01105	Proton-translocating ferredoxin:NAD(+) oxidoreductase complex subunit G
			rnfD	AZ49_01110	Proton-translocating ferredoxin:NAD(+) oxidoreductase complex subunit D
			rnfC	AZ49_01115	Proton-translocating ferredoxin:NAD(+) oxidoreductase complex subunit C
		energy-conserving hydrogenase	EchABCDEF (translocation of protons)

## Sheet: CPB6
Reaction	EC number	Enzyme	Synonyms	CDS	Predicted products	Repeat regions
Lactate oxidation to pyruvate
L-lactate <->D-lactate	5.1.2.1	Lactate racemase		B6259_01775	lactate racemization operon protein LarA
		lactate permease
(S)-lactate + NAD+ → H+ + NADH + pyruvate	1.1.1.27	lactate dehydrogenase		B6259_01780	lactate dehydrogenase
				B6259_06775	lactate dehydrogenase
				B6259_09855	L-lactate dehydrogenase
Pyruvate conversion to acetyl-CoA
pyruvate + CoA + 2 oxidized ferredoxin = acetyl-CoA + CO2 + 2 reduced ferredoxin + 2 H+	1.2.7.1	pyruvate ferredoxin oxidoreductase		B6259_09140	pyruvate:ferredoxin (flavodoxin) oxidoreductase
			pyruvate synthase
pyruvate + CoA + oxidized flavodoxin = acetyl-CoA + CO2 + reduced flavodoxin + H+	1.2.7.-		pyruvate flavodoxin oxidoreductase
Other acetyl-CoA formation
ATP + acetate + CoA = ADP + phosphate + acetyl-CoA	6.2.1.1	acetyl-CoA synthetase	CoA ligase	B6259_02525	acetyl-CoA synthetase
ATP + acetate <=> ADP + acetyl phosphate	2.7.2.1	acetate kinase	acetate kinase	B6259_03430	acetate kinase
CoA + acetyl phosphate = acetyl-CoA + phosphate	2.3.1.8	phosphate acetyltransferase	phosphotransacetylase	B6259_07835	Phosphate acetyltransferase
A primary alcohol + NAD(+) <=> an aldehyde + NADH	1.1.1.1	alcohol dehydrogenase	Alcohol dehydrogenase	B6259_03100	NADH-dependent alcohol dehydrogenase
	1.2.99.7	Aldehyde oxidoreductase
Acetaldehyde + CoA + NAD(+) <=> acetyl-CoA + NADH	1.2.1.10	acetaldehyde dehydrogenase
Reverse β-oxidation
2 acetyl-CoA <=> acetoacetyl-CoA + coenzyme A	2.3.1.9	acetyl-CoA acetyltransferase		B6259_06370	Acetyl-CoA acetyltransferase
	2.3.1.16	3-ketoacyl-CoA thiolase	3-oxoacyl-CoA thiolase
acetoacetyl-CoA + NADPH + H+ = (S)-3-hydroxybutyryl-CoA + NADP+	1.1.1.157	3-hydroxybutyryl-CoA dehydrogenase		B6259_06360	3-hydroxybutyryl-CoA dehydrogenase
	1.1.1.35	3-hydroxyacyl-CoA dehydrogenase
(S)-3-hydroxybutanoyl-CoA ↔ crotonyl-CoA + H2O	4.2.1.150	enoyl-CoA hydratase		B6259_06365	enoyl-CoA hydratase
	4.2.1.55
a short-chain (3S)-3-hydroxyacyl-CoA ← a short-chain trans-2,3-dehydroacyl-CoA + H2O
crotonyl-CoA + a reduced electron-transfer flavoprotein ↔ butanoyl-CoA + an oxidized electron-transfer flavoprotein + H+	1.3.8.1	butyryl-CoA dehydrogenase
	1.3.99.-	acyl-CoA dehydrogenase		B6259_01795	acyl-CoA dehydrogenase
				B6259_02605	acyl-CoA dehydrogenase
		electron transfer flavoprotein A,B	etf	B6259_01785	electron transfer flavoprotein subunit beta
				B6259_01790	electron transfer flavoprotein subunit alpha
Butanoyl-CoA + acetoacetate <=> butanoate + acetoacetyl-CoA	2.8.3.-	CoA transferase	acyl-CoA transferase
			butyryl-CoA:acetate CoA transferase	B6259_06350	butyryl-CoA:acetate CoA-transferase
Butyryl-CoA conversion to butyrate
acyl-CoA + H2O = CoA + a carboxylate	3.1.2.20	acyl-CoA hydrolase	acyl coenzyme A hydrolase
	3.1.1.1	acyl-CoA thioesterase	acyl coenzyme A thioesterase
butanoyl-CoA + phosphate = CoA + butanoyl phosphate	2.3.1.19	phosphate butyryltransferase
ADP + butanoyl phosphate <=> ATP + butanoate	2.7.2.7	butyrate kinase
Membrance proteins involved in energy conservation
	7.1.1.1	ferredoxin:NAD oxidoreductase	rnfC	B6259_06230	Proton-translocating ferredoxin:NAD(+) oxidoreductase complex subunit C
			rnfD	B6259_06235	Proton-translocating ferredoxin:NAD(+) oxidoreductase complex subunit D
			rnfG	B6259_06240	Proton-translocating ferredoxin:NAD(+) oxidoreductase complex subunit G
			rnfE	B6259_06245	Proton-translocating ferredoxin:NAD(+) oxidoreductase complex subunit E
			rnfA	B6259_06250	Proton-translocating ferredoxin:NAD(+) oxidoreductase complex subunit A
			rnfB	B6259_06255	Proton-translocating ferredoxin:NAD(+) oxidoreductase complex subunit B
		energy-conserving hydrogenase	EchABCDEF (translocation of protons)

[truncated: 9 more sheets: M.hexanoica, Pseudoramibacter alactolyticus, Pseudoramibacter fermentans, other strains, RBO, iso-butyrate, Acrylate pathway, FAB, Sheet1]
