# Supplementary material for: Three Novel Clostridia Isolates Produce n-Caproate and iso-Butyrate from Lactate: Comparative Genomics of Chain-Elongating Bacteria
Source: Microorganisms. 2020 Dec 11;8(12):1970. doi: 10.3390/microorganisms8121970 (PMC7764203; doi:10.3390/microorganisms8121970)
Supplement: Supplementary file 1 [file microorganisms-08-01970-s001.zip › microorganisms-1013833-supplementary-proofed/microorganisms-1013833-supplementary file 5.xlsx]

## Sheet: instruction
Supplemental file 5. Functional annotations of strain BL-3
Worksheet name	Description
start	information of the gene coding sequence
gene features	measures of the predicted CDS
protein features	measures of the predicted proteins
MaGe-Curated annotations	results of functional gene annotations using the MaGe curated annotations
SwissProt	results of functional gene annotations using SwissProt
UniFIRE	results of functional gene annotations using UniFIRE
PRIAM EC number	the PRIAM method used to predict enzymatic function at the level of the EC number
COG	results of functional gene annotations using COG
EGGNOG	results of functional gene annotations using EGGNOG
FIGfam	results of functional gene annotations using FIGfam
InterProScan	results of functional gene annotations using InterPro
PSortB	results of bacterial protein subcellular localization prediction

## Sheet: start
CDS	Strand	length	Begin	End	AMIGene Start	AMIGene Lpcod	AMIGene Apcod	Matrix	Prodigal Begin	Prodigal End	Glimmer Begin	Glimmer End
CLOSTRIBL3_v1_11086	R	1272	1049413	1050684	1050684	0.915606	0.915606	1	1049413	1050684	1049413	1050684
CLOSTRIBL3_v1_11116	R	1275	1079732	1081015	1081015	0.93988	0.93988	2	1079732	1081006	1079732	1081006
CLOSTRIBL3_v1_11117	R	1527	1081059	1082585	1082585	0.791231	0.791231	1	1081059	1082585	1081059	1082585
CLOSTRIBL3_v1_30024	R	1275	3731567	3732895	3732895	0.902583	0.902583	2	3731567	3732841	3731567	3732841
CLOSTRIBL3_v1_10010	R	1245	8920	10164	10164	0.676956	0.676956	1	8920	10164	8920	10164
CLOSTRIBL3_v1_10012	D	963	15277	16254	15277	0.948408	0.948408	1	15292	16254	15292	16254
CLOSTRIBL3_v1_12309	R	1071	2277379	2278449	2278449	0.908608	0.908608	2	2277379	2278449	2277379	2278398
CLOSTRIBL3_v1_12417	R	3522	2396261	2399794	2399794	0.930214	0.930214	2	2396261	2399782	2396261	2399782
CLOSTRIBL3_v1_12774	R	930	2742760	2743689	2743689	0.935049	0.935049	1	2742760	2743689	2742760	2743689
CLOSTRIBL3_v1_12775	R	1176	2743701	2744885	2744885	0.908512	0.908512	1	2743701	2744876	2743701	2744876
CLOSTRIBL3_v1_12776	R	297	2744896	2745192	2745192	0.73426	0.73426	1	2744896	2745192	2744896	2745192
CLOSTRIBL3_v1_12777	R	582	2745189	2745773	2745773	0.898693	0.898693	1	2745189	2745770	2745189	2745770
CLOSTRIBL3_v1_10343	D	3507	368365	371871	368365	0.959552	0.959552	2	368365	371871	368365	371871
CLOSTRIBL3_v1_20129	D	3513	3253230	3256742	3253230	0.923933	0.923933	1	3253230	3256742	3253230	3256742
CLOSTRIBL3_v1_12838	R	1179	2805278	2806456	2806456	0.953409	0.953409	1	2805278	2806456	2805278	2806456
CLOSTRIBL3_v1_13111	R	1176	3079379	3080554	3080554	0.921186	0.921186	1	3079379	3080554	3079379	3080554
CLOSTRIBL3_v1_11283	R	1200	1257719	1258918	1258918	0.94218	0.94218	1	1257719	1258852	1257719	1258918
CLOSTRIBL3_v1_11276	R	936	1250005	1250994	1250994	0.894324	0.894324	1	1250005	1250940	1250005	1250940
CLOSTRIBL3_v1_13113	R	867	3081380	3082258	3082258	0.879715	0.879715	2	3081380	3082246	3081380	3082246
CLOSTRIBL3_v1_20313	D	849	3449072	3449920	3449072	0.869807	0.869807	1	3449072	3449920	3449072	3449920
CLOSTRIBL3_v1_13112	R	768	3080571	3081338	3081338	0.910393	0.910393	1	3080571	3081338	3080571	3081338
CLOSTRIBL3_v1_11087	R	765	1050822	1051604	1051604	0.921833	0.921833	1	1050822	1051586	1050822	1051586
CLOSTRIBL3_v1_20109	D	417	3230179	3230595	3230179	0.848492	0.848492	1	3230179	3230595	3230179	3230595
CLOSTRIBL3_v1_20308	D	780	3445184	3445978	3445184	0.92335	0.92335	2	3445199	3445978	3445199	3445978
CLOSTRIBL3_v1_12502	R	1908	2479307	2481214	2481214	0.951329	0.951329	1	2479307	2481214	2479307	2481214
CLOSTRIBL3_v1_11587	R	1140	1572579	1573727	1573727	0.90979	0.90979	1	1572579	1573718	1572579	1573718
CLOSTRIBL3_v1_12012	R	1143	1976247	1977407	1977407	0.898554	0.898554	1	1976247	1977389	1976247	1977389
CLOSTRIBL3_v1_12013	R	1167	1977636	1978802	1978802	0.947212	0.947212	1	1977636	1978802	1977636	1978802
CLOSTRIBL3_v1_20310	D	1140	3446064	3447203	3446064	0.930544	0.930544	1	3446064	3447203	3446064	3447203
CLOSTRIBL3_v1_20311	D	780	3447218	3447997	3447218	0.926671	0.926671	2	3447218	3447997	3447218	3447997
CLOSTRIBL3_v1_20312	D	1002	3448014	3449015	3448014	0.945791	0.945791	2	3448014	3449015	3448014	3449015
CLOSTRIBL3_v1_11710	R	1077	1694499	1695575	1695575	0.950055	0.950055	1	1694499	1695560	1694499	1695575
CLOSTRIBL3_v1_11711	R	906	1695681	1696613	1696613	0.867263	0.867263	1	1695681	1696586	1695681	1696586
CLOSTRIBL3_v1_12016	R	903	1980848	1981822	1981822	0.910851	0.910851	1	1980848	1981750	1980848	1981750
CLOSTRIBL3_v1_12308	R	897	2276377	2277309	2277309	0.937002	0.937002	1	2276377	2277273	2276377	2277273
CLOSTRIBL3_v1_20086	D	1086	3210297	3211382	3210297	0.946124	0.946124	1	3210297	3211382	3210297	3211382
CLOSTRIBL3_v1_20087	D	1077	3211416	3212507	3211416	0.919321	0.919321	1	3211431	3212507	3211431	3212507
CLOSTRIBL3_v1_13110	R	1359	3077994	3079352	3079352	0.922183	0.922183	1	3077994	3079352	3077994	3079352
CLOSTRIBL3_v1_11114	R	1215	1077660	1078874	1078874	0.965545	0.965545	1	1077660	1078874	1077660	1078874
CLOSTRIBL3_v1_11115	R	789	1078895	1079683	1079683	0.920352	0.920352	2	1078895	1079683	1078895	1079683
CLOSTRIBL3_v1_11486	R	1416	1461251	1462666	1462666	0.940022	0.940022	2	1461251	1462666	1461251	1462636
CLOSTRIBL3_v1_11487	R	987	1462663	1463691	1463691	0.922502	0.922502	2	1462663	1463649	1462663	1463649
CLOSTRIBL3_v1_11488	R	798	1463654	1464451	1464451	0.922838	0.922838	1	1463654	1464451	1463654	1464451
CLOSTRIBL3_v1_12010	R	1011	1974420	1975430	1975430	0.949262	0.949262	1	1974420	1975430	1974420	1975430
CLOSTRIBL3_v1_12011	R	789	1975446	1976234	1976234	0.944921	0.944921	1	1975446	1976234	1975446	1976234
CLOSTRIBL3_v1_20124	D	798	3247471	3248268	3247471	0.896738	0.896738	1	3247471	3248268	3247471	3248268
CLOSTRIBL3_v1_20125	D	1002	3248348	3249349	3248348	0.930581	0.930581	1	3248348	3249349	3248348	3249349
CLOSTRIBL3_v1_10629	D	1374	605744	607117	605744	0.937597	0.937597	1	605744	607117	605744	607117
CLOSTRIBL3_v1_10630	D	996	607136	608131	607301	0.792306	0.866241	2	607136	608131	607136	608131
CLOSTRIBL3_v1_10631	D	558	608138	608695	608138	0.893275	0.893275	2	608138	608695	608138	608695
CLOSTRIBL3_v1_10632	D	639	608698	609336	608698	0.87447	0.87447	2	608698	609336	608698	609336
CLOSTRIBL3_v1_10633	D	582	609336	609917	609336	0.76087	0.76087	2	609336	609917	609336	609917
CLOSTRIBL3_v1_10634	D	864	609935	610798	609935	0.926156	0.926156	2	609935	610798	609935	610798
CLOSTRIBL3_v1_10096	D	567	107355	107972	107355	0.881283	0.881283	2	107406	107972	107406	107972
CLOSTRIBL3_v1_10095	D	1389	106004	107401	106004	0.884633	0.884633	1	106013	107401	106013	107401
CLOSTRIBL3_v1_10094	D	558	105413	105970	105413	0.87436	0.87436	1	105413	105970	105413	105970
CLOSTRIBL3_v1_10091	D	492	102236	102739	102236	0.848486	0.848486	2	102260	102739	102248	102739
CLOSTRIBL3_v1_10092	D	1800	102739	104538	102739	0.947588	0.947588	2	102739	104538	102739	104538
CLOSTRIBL3_v1_10093	D	756	104516	105307	104516	0.920454	0.920454	2	104552	105307	104552	105307
CLOSTRIBL3_v1_13020	D	1350	2986066	2987415	2986066	0.843849	0.843849	2	2986066	2987415	2986066	2987415
CLOSTRIBL3_v1_20317	D	1491	3454064	3455575	3454064	0.943626	0.943626	1	3454085	3455575	3454085	3455575
CLOSTRIBL3_v1_12009	R	1683	1972688	1974370	1974370	0.906179	0.906179	1	1972688	1974370	1972688	1974370
CLOSTRIBL3_v1_10745	D	996	713005	714075	713005	0.951824	0.951824	2	713080	714075	713080	714075
CLOSTRIBL3_v1_10746	D	1200	714154	715353	714154	0.938887	0.938887	1	714154	715353	714154	715353
CLOSTRIBL3_v1_11881	R	1164	1859405	1860589	1860589	0.917036	0.917036	1	1859405	1860568	1859405	1860568
CLOSTRIBL3_v1_20137	D	1149	3266060	3267232	3266060	0.942994	0.942994	1	3266084	3267232	3266084	3267232
CLOSTRIBL3_v1_12484	R	1593	2462826	2464433	2464433	0.825115	0.825115	1	2462826	2464418	2462826	2464418
CLOSTRIBL3_v1_12496	R	1491	2474179	2475669	2475669	0.882888	0.882888	2	2474179	2475669	2474179	2475669
CLOSTRIBL3_v1_12732	R	873	2707975	2708847	2708847	0.948695	0.948695	1	2707975	2708847	2707975	2708847

## Sheet: gene features
CDS	GC Content	GC1 Content	GC2 Content	GC3 Content	CAI	GCskew	R/Y ratio
CLOSTRIBL3_v1_11086	33.18	43.4	32.78	23.35	0.66	-0.218	1.396
CLOSTRIBL3_v1_11116	36.71	47.76	35.29	27.06	0.67	-0.141	1.392
CLOSTRIBL3_v1_11117	39.75	47.94	42.44	28.88	0.66	-0.094	1.052
CLOSTRIBL3_v1_30024	39.61	48.94	35.76	34.12	0.62	-0.156	1.339
CLOSTRIBL3_v1_10010	35.66	39.76	34.7	32.53	0.61	-0.058	1.173
CLOSTRIBL3_v1_10012	39.15	47.04	38.94	31.46	0.64	-0.188	1.287
CLOSTRIBL3_v1_12309	37.82	50.7	37.82	24.93	0.7	-0.279	1.462
CLOSTRIBL3_v1_12417	39.24	47.62	37.9	32.2	0.67	-0.22	1.337
CLOSTRIBL3_v1_12774	36.99	46.77	40.32	23.87	0.76	-0.168	1.331
CLOSTRIBL3_v1_12775	38.86	53.06	37.5	26.02	0.68	-0.234	1.445
CLOSTRIBL3_v1_12776	35.69	36.36	41.41	29.29	0.7	-0.264	1.434
CLOSTRIBL3_v1_12777	35.22	43.81	35.05	26.8	0.7	-0.2	1.435
CLOSTRIBL3_v1_10343	39.78	52.01	39.61	27.72	0.71	-0.146	1.343
CLOSTRIBL3_v1_20129	37.94	47.99	39.03	26.81	0.71	-0.22	1.347
CLOSTRIBL3_v1_12838	39.69	52.42	41.48	25.19	0.73	-0.299	1.503
CLOSTRIBL3_v1_13111	40.14	51.53	43.88	25	0.66	-0.229	1.435
CLOSTRIBL3_v1_11283	43.58	59.75	41	30	0.67	-0.312	1.419
CLOSTRIBL3_v1_11276	34.72	43.91	36.22	24.04	0.71	-0.225	1.317
CLOSTRIBL3_v1_13113	37.95	48.44	32.18	33.22	0.62	-0.24	1.337
CLOSTRIBL3_v1_20313	37.22	49.47	37.81	24.38	0.76	-0.298	1.447
CLOSTRIBL3_v1_13112	36.59	46.88	34.38	28.52	0.69	-0.366	1.667
CLOSTRIBL3_v1_11087	31.5	45.1	34.9	14.51	0.76	-0.286	1.368
CLOSTRIBL3_v1_20109	32.61	42.45	33.09	22.3	0.74	-0.235	1.317
CLOSTRIBL3_v1_20308	36.28	49.62	38.46	20.77	0.75	-0.336	1.566
CLOSTRIBL3_v1_12502	40.15	54.25	38.99	27.2	0.65	-0.219	1.318
CLOSTRIBL3_v1_11587	35.96	47.37	38.68	21.84	0.73	-0.303	1.533
CLOSTRIBL3_v1_12012	36.66	47.77	36.48	25.72	0.69	-0.231	1.254
CLOSTRIBL3_v1_12013	38.22	48.84	36.76	29.05	0.68	-0.287	1.382
CLOSTRIBL3_v1_20310	38.86	52.89	38.95	24.74	0.74	-0.282	1.462
CLOSTRIBL3_v1_20311	37.82	55.38	36.15	21.92	0.76	-0.22	1.5
CLOSTRIBL3_v1_20312	39.52	55.99	37.13	25.45	0.71	-0.293	1.53
CLOSTRIBL3_v1_11710	36.58	49.58	34.54	25.63	0.7	-0.32	1.552
CLOSTRIBL3_v1_11711	35.54	47.35	31.46	27.81	0.67	-0.23	1.416
CLOSTRIBL3_v1_12016	33.22	48.17	31.23	20.27	0.74	-0.26	1.72
CLOSTRIBL3_v1_12308	35.67	52.51	33.11	21.4	0.76	-0.287	1.506
CLOSTRIBL3_v1_20086	37.48	50.83	35.64	25.97	0.68	-0.263	1.457
CLOSTRIBL3_v1_20087	34.82	45.13	34.82	24.51	0.72	-0.387	1.516
CLOSTRIBL3_v1_13110	35.76	47.68	34	25.61	0.69	-0.206	1.323
CLOSTRIBL3_v1_11114	36.46	51.11	33.33	24.94	0.72	-0.251	1.505
CLOSTRIBL3_v1_11115	38.78	52.09	33.84	30.42	0.71	-0.209	1.545
CLOSTRIBL3_v1_11486	41.03	51.27	34.75	37.08	0.62	-0.246	1.454
CLOSTRIBL3_v1_11487	38.7	53.8	31.91	30.4	0.66	-0.267	1.551
CLOSTRIBL3_v1_11488	39.22	49.62	36.47	31.58	0.64	-0.336	1.642
CLOSTRIBL3_v1_12010	38.67	51.93	39.76	24.33	0.69	-0.325	1.43
CLOSTRIBL3_v1_12011	38.02	48.29	37.26	28.52	0.63	-0.253	1.362
CLOSTRIBL3_v1_20124	35.96	51.5	36.47	19.92	0.74	-0.303	1.486
CLOSTRIBL3_v1_20125	35.03	47.01	36.53	21.56	0.73	-0.202	1.369
CLOSTRIBL3_v1_10629	38.28	51.97	39.08	23.8	0.7	-0.247	1.419
CLOSTRIBL3_v1_10630	39.96	48.49	43.98	27.41	0.67	-0.176	1.028
CLOSTRIBL3_v1_10631	36.02	46.24	37.63	24.19	0.72	-0.234	1.447
CLOSTRIBL3_v1_10632	38.18	53.99	34.74	25.82	0.7	-0.147	1.022
CLOSTRIBL3_v1_10633	34.71	45.88	35.05	23.2	0.74	-0.168	0.902
CLOSTRIBL3_v1_10634	42.82	53.82	45.49	29.17	0.68	-0.286	1.316
CLOSTRIBL3_v1_10096	38.45	45.5	38.62	31.22	0.67	-0.349	1.554
CLOSTRIBL3_v1_10095	39.6	50.54	37.36	30.89	0.69	-0.291	1.407
CLOSTRIBL3_v1_10094	42.11	52.69	44.09	29.57	0.65	-0.37	1.571
CLOSTRIBL3_v1_10091	37.2	46.95	35.98	28.66	0.64	-0.202	1.388
CLOSTRIBL3_v1_10092	40.17	49.17	39.5	31.83	0.65	-0.35	1.539
CLOSTRIBL3_v1_10093	38.62	44.44	40.48	30.95	0.67	-0.253	1.454
CLOSTRIBL3_v1_13020	33.41	41.11	33.11	26	0.67	-0.135	1.324
CLOSTRIBL3_v1_20317	35.41	43.46	39.84	22.94	0.77	-0.318	1.444
CLOSTRIBL3_v1_12009	35.41	45.81	32.98	27.45	0.65	-0.346	1.367
CLOSTRIBL3_v1_10745	38.25	52.71	37.95	24.1	0.72	-0.254	1.534
CLOSTRIBL3_v1_10746	37.42	50	35.75	26.5	0.71	-0.274	1.391
CLOSTRIBL3_v1_11881	36.17	46.65	35.05	26.8	0.66	-0.173	1.323
CLOSTRIBL3_v1_20137	34.64	44.65	33.68	25.59	0.72	-0.166	1.298
CLOSTRIBL3_v1_12484	38.42	47.46	42.94	24.86	0.67	-0.173	1.213
CLOSTRIBL3_v1_12496	40.44	49.9	38.43	33	0.62	-0.201	1.28
CLOSTRIBL3_v1_12732	38.72	52.23	37.11	26.8	0.67	-0.219	1.445

## Sheet: protein features
CDS	Mw (Da)	Hydrophobicity	Tiny	Small	Aliphatic	Aromatic	Non Polar	Polar	Charged	Basic	Acidic	pI	Oxyphobic Index
CLOSTRIBL3_v1_11086	46934.2	-0.1	26	48.94	27.19	10.4	54.37	45.63	26.95	14.89	12.06	8.72	8.68
CLOSTRIBL3_v1_11116	46236.7	-0.07	28.77	48.58	25.47	7.78	54.01	45.99	27.59	15.09	12.5	7.15	8.64
CLOSTRIBL3_v1_11117	53204.9	1.1	36.22	53.94	33.27	10.24	72.83	27.17	9.65	6.5	3.15	9.57	8.02
CLOSTRIBL3_v1_30024	46907.5	-0.14	26.18	49.53	25.24	8.02	53.54	46.46	28.77	16.27	12.5	8.85	8.97
CLOSTRIBL3_v1_10010	47619.6	-0.37	25.36	45.41	21.74	15.46	53.38	46.62	25.36	14.49	10.87	8.75	9.07
CLOSTRIBL3_v1_10012	34973.8	-0.11	30.94	53.44	24.06	8.75	54.06	45.94	26.56	13.75	12.81	6.03	9.08
CLOSTRIBL3_v1_12309	37918.4	0.12	30.62	54.21	26.97	6.74	60.39	39.61	23.31	12.36	10.96	7.7	9.01
CLOSTRIBL3_v1_12417	130662	-0.3	28.82	50.3	20.12	11.42	54.65	45.35	26.09	13.56	12.53	6.34	9.41
CLOSTRIBL3_v1_12774	34419.2	-0.34	31.39	50.81	19.09	12.3	55.66	44.34	25.24	15.21	10.03	9	9.32
CLOSTRIBL3_v1_12775	43193.5	-0.13	28.9	51.15	22.76	11	56.78	43.22	25.58	12.28	13.3	5.3	9.62
CLOSTRIBL3_v1_12776	11147.3	-0.42	33.67	52.04	14.29	12.24	53.06	46.94	27.55	12.24	15.31	4.86	10.02
CLOSTRIBL3_v1_12777	21452.8	-0.36	25.91	49.22	21.76	9.84	52.85	47.15	27.46	16.06	11.4	9.34	9.01
CLOSTRIBL3_v1_10343	127870	-0.25	31.42	52.14	19.69	11.04	56.16	43.84	25.34	13.1	12.24	6.15	9.26
CLOSTRIBL3_v1_20129	129570	-0.31	30.43	50.68	19.4	11.54	54.87	45.13	25.64	13.5	12.14	6.55	9.32
CLOSTRIBL3_v1_12838	41639.4	0.01	33.67	54.59	22.96	6.38	58.93	41.07	25.26	13.52	11.73	8.72	9.13
CLOSTRIBL3_v1_13111	41754.4	-0.03	34.78	53.96	23.53	6.39	57.8	42.2	23.27	12.53	10.74	8.11	9.39
CLOSTRIBL3_v1_11283	42114.3	0.07	34.09	56.64	23.06	8.02	60.65	39.35	24.06	11.03	13.03	5	9.82
CLOSTRIBL3_v1_11276	34636.1	-0.04	26.37	46.62	27.01	8.68	56.91	43.09	24.44	13.83	10.61	8.78	8.99
CLOSTRIBL3_v1_13113	32129.9	-0.13	26.39	49.65	23.26	11.46	54.51	45.49	28.82	15.62	13.19	7.76	9.04
CLOSTRIBL3_v1_20313	30382.3	0.03	30.5	50.35	25.53	6.38	57.8	42.2	28.01	15.25	12.77	8.71	8.67
CLOSTRIBL3_v1_13112	28343.9	-0.15	25.1	44.71	23.53	7.06	57.25	42.75	28.24	14.12	14.12	6.7	9.42
CLOSTRIBL3_v1_11087	28507.7	-0.09	27.17	50.79	22.83	11.42	58.27	41.73	24.8	12.99	11.81	7.72	10.1
CLOSTRIBL3_v1_20109	15445.2	-0.17	26.81	47.83	23.19	13.04	55.8	44.2	27.54	14.49	13.04	6.34	8.97
CLOSTRIBL3_v1_20308	27880.1	-0.05	32.05	50.58	22.78	5.79	56.37	43.63	27.03	13.51	13.51	6.68	9.21
CLOSTRIBL3_v1_12502	68688.9	-0.19	31.34	50.55	21.1	9.76	58.43	41.57	25.67	13.39	12.28	6.35	9.41
CLOSTRIBL3_v1_11587	41823.2	-0.29	30.34	47.49	19.79	9.5	57.26	42.74	24.8	12.14	12.66	5.74	9.97
CLOSTRIBL3_v1_12012	41855.5	-0.09	30.26	48.42	21.32	9.74	56.05	43.95	24.74	12.11	12.63	5.54	9.36
CLOSTRIBL3_v1_12013	43850.8	-0.31	26.29	46.65	19.59	11.86	56.19	43.81	28.35	15.21	13.14	6.83	10.02
CLOSTRIBL3_v1_20310	41192.7	-0.12	32.45	49.08	20.84	9.23	57.26	42.74	25.33	11.87	13.46	5.2	9.35
CLOSTRIBL3_v1_20311	28288.4	-0.19	27.41	51.35	25.1	6.56	55.21	44.79	29.34	14.29	15.06	5.45	9.21
CLOSTRIBL3_v1_20312	35929	-0.04	29.73	51.95	25.53	6.61	58.26	41.74	28.83	14.11	14.71	5.48	9
CLOSTRIBL3_v1_11710	39871.3	-0.29	25.98	48.04	23.74	8.38	54.19	45.81	31.56	16.48	15.08	6.47	9.61
CLOSTRIBL3_v1_11711	32767.7	-0.07	25.91	51.16	25.91	6.31	55.15	44.85	26.58	14.95	11.63	9.04	8.92
CLOSTRIBL3_v1_12016	32905.2	0	25.33	45.33	29	4.67	54.33	45.67	29.33	16	13.33	8.92	8.37
CLOSTRIBL3_v1_12308	31690	0.29	29.19	52.35	30.87	4.7	58.72	41.28	24.83	14.09	10.74	8.96	8.5
CLOSTRIBL3_v1_20086	39422	-0.02	27.42	50.14	27.15	6.93	56.23	43.77	25.76	14.13	11.63	8.7	9.22
CLOSTRIBL3_v1_20087	39558.2	-0.03	27.1	48.32	26.54	8.94	57.54	42.46	27.1	14.8	12.29	8.58	9.25
CLOSTRIBL3_v1_13110	50204.4	-0.26	26.11	50.66	23.89	10.62	53.98	46.02	24.78	13.5	11.28	8.36	8.87
CLOSTRIBL3_v1_11114	44484.1	-0.07	25.74	49.26	26.24	7.92	56.68	43.32	28.96	15.84	13.12	8.55	8.96
CLOSTRIBL3_v1_11115	29024.4	-0.26	24.81	49.24	24.43	6.11	52.67	47.33	29.77	14.12	15.65	5.22	9.14
CLOSTRIBL3_v1_11486	51381.8	-0.18	27.18	50.11	25.48	7.64	55.2	44.8	26.54	12.31	14.23	5.08	9.15
CLOSTRIBL3_v1_11487	35988.9	-0.11	25.3	47.26	26.52	8.23	56.1	43.9	28.05	12.8	15.24	5.01	8.78
CLOSTRIBL3_v1_11488	28917.2	-0.23	27.92	50.57	25.28	4.91	51.32	48.68	30.57	15.09	15.47	5.78	8.67
CLOSTRIBL3_v1_12010	36420.2	-0.12	31.55	52.98	23.21	8.04	56.85	43.15	25	12.5	12.5	5.94	9.27
CLOSTRIBL3_v1_12011	28597	-0.17	29.01	51.53	27.1	5.34	51.14	48.86	29.01	15.65	13.36	8.59	8.63
CLOSTRIBL3_v1_20124	28797.1	-0.08	27.92	53.58	26.04	5.28	54.72	45.28	28.68	13.58	15.09	5.25	8.79
CLOSTRIBL3_v1_20125	36417.5	-0.14	28.83	48.65	24.32	7.51	54.05	45.95	26.43	13.51	12.91	6.06	8.82
CLOSTRIBL3_v1_10629	49231.9	-0.15	29.32	55.36	23.85	6.35	57.33	42.67	26.26	14.44	11.82	8.64	9.36
CLOSTRIBL3_v1_10630	35200.4	0.67	35.35	53.17	27.49	12.08	69.18	30.82	13.9	9.06	4.83	9.44	8.48
CLOSTRIBL3_v1_10631	19724.7	-0.18	34.05	60	21.08	7.57	52.43	47.57	22.7	14.05	8.65	9.54	8.64
CLOSTRIBL3_v1_10632	22826.7	1.05	27.83	51.89	36.32	9.91	73.11	26.89	11.79	7.55	4.25	9	8.83
CLOSTRIBL3_v1_10633	20895.4	1.23	29.53	50.26	36.79	11.92	72.54	27.46	8.29	5.18	3.11	9.04	8.26
CLOSTRIBL3_v1_10634	29876.9	0.28	37.98	62.37	23.69	5.23	65.16	34.84	20.56	12.54	8.01	8.63	10.06
CLOSTRIBL3_v1_10096	20722.1	-0.22	29.79	56.91	21.28	5.32	53.72	46.28	27.13	14.36	12.77	7.85	10.48
CLOSTRIBL3_v1_10095	51922.8	-0.32	26.84	48.05	21	10.17	54.98	45.02	30.09	15.37	14.72	5.97	9.94
CLOSTRIBL3_v1_10094	19776.3	-0.08	31.89	60	23.78	2.7	58.38	41.62	27.57	15.68	11.89	8.46	10.45
CLOSTRIBL3_v1_10091	18192.5	-0.18	28.22	46.01	23.93	7.98	56.44	43.56	25.77	14.11	11.66	8.52	9.56
CLOSTRIBL3_v1_10092	65492.7	-0.24	31.05	52.92	22.04	7.18	55.43	44.57	29.05	14.86	14.19	6.65	9.77
CLOSTRIBL3_v1_10093	28128	-0.13	29.08	50.2	22.71	7.17	56.18	43.82	30.28	17.93	12.35	8.93	9.95
CLOSTRIBL3_v1_13020	49899.2	-0.16	27.62	48.33	21.83	9.35	53.67	46.33	29.18	16.04	13.14	8.51	8.65
CLOSTRIBL3_v1_20317	54812.7	-0.23	30.85	52.22	19.56	7.26	54.44	45.56	28.63	16.33	12.3	8.83	9.85
CLOSTRIBL3_v1_12009	63525.9	-0.25	23.57	46.79	25.36	10.36	54.11	45.89	28.93	15.18	13.75	7.18	9.49
CLOSTRIBL3_v1_10745	35388.4	-0.01	30.82	54.38	25.08	5.14	56.8	43.2	25.68	12.69	12.99	5.68	8.95
CLOSTRIBL3_v1_10746	43392.6	-0.01	28.57	52.38	25.31	8.77	57.89	42.11	26.32	14.79	11.53	8.07	9.14
CLOSTRIBL3_v1_11881	41885.1	0.05	28.17	50.65	28.42	6.2	55.81	44.19	24.03	12.92	11.11	7.86	8.49
CLOSTRIBL3_v1_20137	42163.4	-0.22	27.49	51.57	23.3	9.42	50.79	49.21	27.49	14.14	13.35	5.91	8.87
CLOSTRIBL3_v1_12484	56436	-0.14	36.6	57.92	20.19	7.55	54.34	45.66	21.89	11.89	10	7.19	9.29
CLOSTRIBL3_v1_12496	54446.7	-0.14	30.04	50.2	23.19	8.47	55.04	44.96	25.81	14.11	11.69	7.63	9.35
CLOSTRIBL3_v1_12732	31156.1	0.04	28.28	52.76	27.24	5.52	59.31	40.69	23.45	13.45	10	9.13	9.15

## Sheet: MaGe-Curated annotations
CLOSTRIBL3_v1_11086	Label	Synteny	Organism	Gene	Product	Reaction	maxLrap	minLrap	Ident %	Eval	OrderQ	OrderB	Roles	EC number	Localization	BioProcess	Product Type	PubMedId	Class	BeginQ	EndQ	LengthQ	BeginB	EndB	LengthB
	SBF1_v1_1830014	_	Desulfosporosinus sp. SbF1	larA_2	putative nickel-dependent lactate racemase LarA	LACTATE-RACEMASE-RXN ; RHEA:10960 ;	0.99766	1.00709	40.85	3e-117	1	1	_	5.1.2.1	2 : Cytoplasmic	_	e : enzyme	_	2a : Function from experimental evidences in other organisms	1	423	423	1	425	427
CLOSTRIBL3_v1_11116	Label	Synteny	Organism	Gene	Product	Reaction	maxLrap	minLrap	Ident %	Eval	OrderQ	OrderB	Roles	EC number	Localization	BioProcess	Product Type	PubMedId	Class	BeginQ	EndQ	LengthQ	BeginB	EndB	LengthB
	CLOSTRIBL3_v1_30024	_	Clostridiaceae BL-3	larA	Lactate racemase	RHEA:10963 ;	0.99764	0.99764	77.54	0	1	1	_	5.1.2.1	2 : Cytoplasmic	_	e : enzyme	24710389	1c : Function from experimental evidences in the studied genus	1	423	424	1	423	424
	CD630_11700		Clostridium difficile 630	_	Conserved hypothetical protein	_	0.99764	0.99764	65.72	0	1	1	_	_	1 : Unknown	_	u : unknown	_	4 : Unknown function but conserved in other organisms	1	423	424	1	423	424
	SBF1_v1_1280023	_	Desulfosporosinus sp. SbF1	larA	putative nickel-dependent lactate racemase LarA	LACTATE-RACEMASE-RXN ; RHEA:10960 ;	0.99292	1.00238	35.63	5e-76	1	1	_	5.1.2.1	2 : Cytoplasmic	_	e : enzyme	_	2a : Function from experimental evidences in other organisms	4	422	424	3	415	420
CLOSTRIBL3_v1_11117	Label	Synteny	Organism	Gene	Product	Reaction	maxLrap	minLrap	Ident %	Eval	OrderQ	OrderB	Roles	EC number	Localization	BioProcess	Product Type	PubMedId	Class	BeginQ	EndQ	LengthQ	BeginB	EndB	LengthB
	ECED1_5018	_	Escherichia coli ED1a	_	L-lactate permease	_	0.97297	0.99213	47.82	5e-156	1	1	_	_	1 : Unknown	7 : Transport and binding proteins ;	e : enzyme	_	2b : Function from indirect experimental evidences (e.g. phenotypes)	4	496	508	4	507	518
	HELPY_0142		Helicobacter pylori B38	_	Putative L-lactate permease, LctP family; putative membrane protein	_	0.95264	1.02953	38.05	5e-110	1	1	1.1.1 : Carbohydrates/Carbon compounds ; 4.2.A.14 : The Lactate Permease (LctP) Family ; 6.1 : Membrane ; 7.3 : Inner membrane ;	_	5 : Inner membrane protein	7.3 : Carbohydrates, organic alcohols, and acids ;	t : transporter	11785976, 8407843	3 : Putative function from multiple computational evidences	2	497	508	12	532	549
	NLA0588	_	Neisseria lactamica ST640	lldP	L-lactate permease	_	0.95795	1.0315	36.45	2e-107	1	1	_	_	5 : Inner membrane protein	_	t : transporter	_	2b : Function from indirect experimental evidences (e.g. phenotypes)	2	497	508	14	530	547
	HELPY_0143		Helicobacter pylori B38	_	Putative L-lactate permease, LctP family; putative membrane protein	_	0.95644	1.0374	36.24	1e-103	2	1	1.1.1 : Carbohydrates/Carbon compounds ; 4.2.A.14 : The Lactate Permease (LctP) Family ; 6.1 : Membrane ; 7.3 : Inner membrane ;	_	5 : Inner membrane protein	7.3 : Carbohydrates, organic alcohols, and acids ;	t : transporter	11785976, 8407843	3 : Putative function from multiple computational evidences	2	497	508	13	535	551
	PP_4735		Pseudomonas putida KT2440	lldP	L-lactate permease	_	0.94065	1.02953	36.9	3e-103	1	1	1.1.1 : Carbohydrates/Carbon compounds ; 6.1 : Membrane ; 7.3 : Inner membrane ;	_	5 : Inner membrane protein	7.3 : Carbohydrates, organic alcohols, and acids ; 16.1 : Circulate ;	t : transporter	19196979, 22408166, 614007, 11785976	1b : Function from experimental evidences in the studied species	10	497	508	21	541	556
	EFER_3597	_	Escherichia fergusonii ATCC 35469T	lldP	L-lactate permease	_	0.96007	1.04134	35.16	7e-103	1	1	1.1.1 : Carbohydrates/Carbon compounds ; 4.2.A.14 : The Lactate Permease (LctP) Family ; 6.1 : Membrane ; 7.3 : Inner membrane ;	_	5 : Inner membrane protein	6 : Energy metabolism ; 7 : Transport and binding proteins ;	t : transporter	11283302, 11785976, 15849754, 16850406, 8407843	1b : Function from experimental evidences in the studied species	2	497	508	13	538	551
	ECS88_3349	_	Escherichia coli S88	yghK	glycolate transporter	_	0.94464	1.04134	36.86	2e-102	1	1	1.1.1 : Carbohydrates/Carbon compounds ; 4.2.A.14 : The Lactate Permease (LctP) Family ; 6.1 : Membrane ; 7.3 : Inner membrane ;	_	5 : Inner membrane protein	6 : Energy metabolism ; 7 : Transport and binding proteins ;	t : transporter	11283302, 11785976, 15849754, 16850406, 21178909	1b : Function from experimental evidences in the studied species	9	497	508	20	546	560
	ECUMN_3450	_	Escherichia coli UMN026	yghK	glycolate transporter	_	0.94464	1.04134	36.86	2e-102	1	1	1.1.1 : Carbohydrates/Carbon compounds ; 4.2.A.14 : The Lactate Permease (LctP) Family ; 6.1 : Membrane ; 7.3 : Inner membrane ;	_	5 : Inner membrane protein	6 : Energy metabolism ; 7 : Transport and binding proteins ;	t : transporter	11283302, 11785976, 15849754, 16850406, 21178909	1b : Function from experimental evidences in the studied species	9	497	508	20	546	560
	PSEEN0768		Pseudomonas entomophila L48	lldP	L-lactate permease	_	0.94065	1.02953	36.71	4e-102	1	1	1.1.1 : Carbohydrates/Carbon compounds ; 4.2.A.14 : The Lactate Permease (LctP) Family ;	_	Inner membrane protein	7 : Transport and binding proteins ;	t : transporter	_	2a : Function from experimental evidences in other organisms	10	497	508	21	541	556
	BN874v1_1160014		Candidatus Contendobacter odensis Run_B_J11	_	putative lactate permease	_	0.95722	1.05709	35.01	5e-102	1	1	1.1.1 : Carbohydrates/Carbon compounds ; 4.2.A.14 : The Lactate Permease (LctP) Family ; 6.1 : Membrane ; 7.3 : Inner membrane ;	_	5 : Inner membrane protein	6 : Energy metabolism ; 7 : Transport and binding proteins ;	t : transporter	11785976	3 : Putative function from multiple computational evidences	2	499	508	14	543	561
	BN873v1_890142		Candidatus Competibacter denitrificans Run_A_D11	_	putative lactate permease	_	0.95365	1.05315	35.14	7e-101	1	1	1.1.1 : Carbohydrates/Carbon compounds ; 4.2.A.14 : The Lactate Permease (LctP) Family ; 6.1 : Membrane ; 7.3 : Inner membrane ;	_	5 : Inner membrane protein	6 : Energy metabolism ; 7 : Transport and binding proteins ;	t : transporter	11785976	3 : Putative function from multiple computational evidences	2	499	508	14	543	561
	Rmet_5896	_	Cupriavidus metallidurans CH34	_	glycolate transporter	_	0.9576	1.06693	35.79	7e-101	1	1	1.1.1 : Carbohydrates/Carbon compounds ; 4.2.A.14 : The Lactate Permease (LctP) Family ; 6.1 : Membrane ; 7.3 : Inner membrane ;	_	5 : Inner membrane protein	_	t : transporter	_	2b : Function from indirect experimental evidences (e.g. phenotypes)	2	497	508	13	552	566
	SBF1_v1_320002		Desulfosporosinus sp. SbF1	lutP	D-lactate, L-lactate, and/or glycolate permease	_	0.93309	1.01575	36.63	2e-98	1	1	1.1.1 : Carbohydrates/Carbon compounds ; 4.2.A.14 : The Lactate Permease (LctP) Family ; 6.1 : Membrane ; 7.3 : Inner membrane ;	_	5 : Inner membrane protein	6 : Energy metabolism ; 7 : Transport and binding proteins ;	t : transporter	11283302, 11785976, 21178909	2a : Function from experimental evidences in other organisms	12	499	508	23	535	553
	BSU34190		Bacillus subtilis 168	lutP	L-lactate permease	_	0.9627	1.06693	35.42	2e-97	1	1	1.2 : Transport/binding proteins and lipoproteins ;	_	5 : Inner membrane protein	16.1 : Circulate ;	t : transporter	25031425	1b : Function from experimental evidences in the studied species	2	499	508	13	552	563
CLOSTRIBL3_v1_30024	Label	Synteny	Organism	Gene	Product	Reaction	maxLrap	minLrap	Ident %	Eval	OrderQ	OrderB	Roles	EC number	Localization	BioProcess	Product Type	PubMedId	Class	BeginQ	EndQ	LengthQ	BeginB	EndB	LengthB
	CLOSTRIBL3_v1_11116	_	Clostridiaceae BL-3	larA	Lactate racemase	LACTATE-RACEMASE-RXN ; RHEA:10960 ;	0.99764	0.99764	77.54	0	1	1	4.S.107 : L-lactate ;	5.1.2.1	2 : Cytoplasmic	_	e : enzyme	24710389	1c : Function from experimental evidences in the studied genus	1	423	424	1	423	424
CLOSTRIBL3_v1_10012	Label	Synteny	Organism	Gene	Product	Reaction	maxLrap	minLrap	Ident %	Eval	OrderQ	OrderB	Roles	EC number	Localization	BioProcess	Product Type	PubMedId	Class	BeginQ	EndQ	LengthQ	BeginB	EndB	LengthB
	BSU03050	_	Bacillus subtilis 168	lctE	L-lactate dehydrogenase	L-LACTATE-DEHYDROGENASE-RXN ; RHEA:23444 ;	0.96262	0.96562	35.92	4e-68	1	1	_	1.1.1.27	2 : Cytoplasmic	16.10 : Respire ;	e : enzyme	10809684, 16207915, 19383131	1a : Function from experimental evidences in the studied strain	6	311	320	7	312	321
CLOSTRIBL3_v1_12309	Label	Synteny	Organism	Gene	Product	Reaction	maxLrap	minLrap	Ident %	Eval	OrderQ	OrderB	Roles	EC number	Localization	BioProcess	Product Type	PubMedId	Class	BeginQ	EndQ	LengthQ	BeginB	EndB	LengthB
	CD630_12630	_	Clostridium difficile 630	_	Putative FMN-dependent dehydrogenase	_	0.94663	0.99704	68.55	1e-173	1	1	1.4.1 : Electron donor ;	_	1 : Unknown	6.5 : Electron transport ;	e : enzyme	18367206	3 : Putative function from multiple computational evidences	18	354	356	1	337	338
	LEPBIa1341	_	Leptospira biflexa serovar Patoc Patoc 1	_	Putative oxidase or carboxylase	_	0.42667	0.89888	41.88	2e-78	1	1	_	1.1.3.15, 4.1.1.21	1 : Unknown	_	e : enzyme	_	3 : Putative function from multiple computational evidences	35	353	356	425	744	750
CLOSTRIBL3_v1_12417	Label	Synteny	Organism	Gene	Product	Reaction	maxLrap	minLrap	Ident %	Eval	OrderQ	OrderB	Roles	EC number	Localization	BioProcess	Product Type	PubMedId	Class	BeginQ	EndQ	LengthQ	BeginB	EndB	LengthB
	SBF1_v1_1620011		Desulfosporosinus sp. SbF1	pfoA_2	pyruvate synthase	PYRUFLAVREDUCT-RXN ; PYFLAVOXRE-RXN ; RHEA:12768 ;	0.9983	0.99915	67.83	0	1	1	_	1.2.7.1	2 : Cytoplasmic	_	e : enzyme	_	2a : Function from experimental evidences in other organisms	1	1172	1173	1	1172	1174
	BN874v1_1210009	_	Candidatus Contendobacter odensis Run_B_J11	_	putative pyruvate-flavodoxin oxidoreductase (nifJ)	_	0.99246	1.01023	47.43	0	1	1	_	1.2.7.-	1 : Unknown	5 : Central intermediary metabolism ; 5.6 : Nitrogen fixation ;	e : enzyme	11167002, 21317262, 8415612	3 : Putative function from multiple computational evidences	3	1170	1173	4	1181	1194
	Ent638_2136	_	Enterobacter sp. 638	ydbK	Putative 2-oxoacid-flavodoxin fused oxidoreductase:conserved protein; 4Fe-4S cluster binding protein	_	1.01618	1.01705	47.44	0	1	1	1.7.1 : Unassigned reversible reactions ;	_	1 : Unknown	16.11 : Scavenge (Catabolism) ; 5 : Central intermediary metabolism ;	e : enzyme	_	2b : Function from indirect experimental evidences (e.g. phenotypes)	5	1170	1173	1	1165	1174
	Spro_2604	_	Serratia proteamaculans 568	_	Putative 2-oxoacid-flavodoxin fused oxidoreductase:conserved protein; 4Fe-4S cluster binding protein (NifJ)	_	1.00425	1.00767	46.79	0	1	1	1.7.1 : Unassigned reversible reactions ;	_	1 : Unknown	16.11 : Scavenge (Catabolism) ; 5 : Central intermediary metabolism ;	e : enzyme	_	3 : Putative function from multiple computational evidences	5	1170	1173	1	1168	1177
	ECK1374	_	Escherichia coli K12	ydbK	putative 2-oxoacid-flavodoxin fused oxidoreductase:conserved protein; 4Fe-4S cluster binding protein	PYRUFLAVREDUCT-RXN ;	1.01022	1.01108	47.13	0	1	1	1.7.1 : Unassigned reversible reactions ;	_	1 : Unknown	16.11 : Scavenge (Catabolism) ; 5 : Central intermediary metabolism ;	e : enzyme	9025293	3 : Putative function from multiple computational evidences	5	1170	1173	1	1165	1174
	BN11v3_340013	_	Tetrasphaera australiensis Ben110	_	putative pyruvate-flavodoxin oxidoreductase	_	0.9891	1.00597	46.36	0	1	1	_	1.2.7.-	2 : Cytoplasmic	_	e : enzyme	8352652	3 : Putative function from multiple computational evidences	7	1170	1173	8	1178	1193
	BN873v1_150048	_	Candidatus Competibacter denitrificans Run_A_D11	_	putative pyruvate-flavodoxin oxidoreductase (nifJ)	_	0.99413	1.01108	46.12	0	1	1	_	1.2.7.-	1 : Unknown	5 : Central intermediary metabolism ; 5.6 : Nitrogen fixation ;	e : enzyme	11167002, 21317262, 8415612	3 : Putative function from multiple computational evidences	3	1170	1173	4	1181	1193
	FRAAL3253	_	Frankia alni ACN14a	_	Pyruvate-flavodoxin oxidoreductase	_	1.00085	1.00256	45.58	0	1	1	1.7.1 : Unassigned reversible reactions ;	1.2.7.-	1 : Unknown	16.11 : Scavenge (Catabolism) ;	e : enzyme	_	2b : Function from indirect experimental evidences (e.g. phenotypes)	6	1167	1173	4	1160	1175
	SBF1_v1_1030024		Desulfosporosinus sp. SbF1	pfoA_3a	fragment of pyruvate synthase (part 1/2)	PYRUFLAVREDUCT-RXN ; PYFLAVOXRE-RXN ; RHEA:12768 ;	0.58483	0.97305	68.08	0	3	1	1.7.1 : Unassigned reversible reactions ;	1.2.7.1	2 : Cytoplasmic	5 : Central intermediary metabolism ; 16.11 : Scavenge (Catabolism) ;	e : enzyme	9025293	2a : Function from experimental evidences in other organisms	5	685	1173	4	689	705
	VCA0530	_	Vibrio cholerae N16961	_	putative Pyruvate-flavodoxin oxidoreductase	_	0.948	1.03058	38.94	0	1	1	_	_	1 : Unknown	_	e : enzyme	_	3 : Putative function from multiple computational evidences	9	1102	1173	6	1072	1079
	BN1095v2_250042		Clostridium difficile MID11 7032989	pfo	Pyruvate-ferredoxin oxidoreductase	_	0.39045	0.97447	67.69	0	2	2	_	1.2.7.-	2 : Cytoplasmic	_	e : enzyme	10486982	2a : Function from experimental evidences in other organisms	1	458	1173	1	458	470
	SBF1_v1_1030023		Desulfosporosinus sp. SbF1	pfoA_3b	fragment of pyruvate synthase (part 2/2)	PYRUFLAVREDUCT-RXN ; PYFLAVOXRE-RXN ; RHEA:12768 ;	0.39386	0.98929	61.04	0	4	2	1.7.1 : Unassigned reversible reactions ;	1.2.7.1	2 : Cytoplasmic	5 : Central intermediary metabolism ; 16.11 : Scavenge (Catabolism) ;	e : enzyme	9025293	2a : Function from experimental evidences in other organisms	709	1170	1173	1	461	467
CLOSTRIBL3_v1_12774	Label	Synteny	Organism	Gene	Product	Reaction	maxLrap	minLrap	Ident %	Eval	OrderQ	OrderB	Roles	EC number	Localization	BioProcess	Product Type	PubMedId	Class	BeginQ	EndQ	LengthQ	BeginB	EndB	LengthB
	NBG4_v1_970001		Candidatus Sulfobium mesophilum	porB	Pyruvate synthase subunit PorB	PYRUFLAVREDUCT-RXN ; RHEA:12765 ;	0.93851	0.98976	62.76	3e-135	1	1	1.3 : Energy metabolism (carbon) ;	1.2.7.1	2 : Cytoplasmic	6 : Energy metabolism ;	e : enzyme	11265457, 8620891	2a : Function from experimental evidences in other organisms	3	292	309	5	292	293
	HELPY_1081		Helicobacter pylori B38	porB	Pyruvate synthase subunit porB (Pyruvate oxidoreductase beta chain) (POR) (Pyruvic-ferredoxin oxidoreductase subunit beta)	_	0.96815	0.98382	43.42	4e-98	1	1	_	1.2.7.1	2 : Cytoplasmic	6.11 : TCA cycle ;	e : enzyme	7608066, 9495749	1a : Function from experimental evidences in the studied strain	5	306	309	8	309	314
	MGMSRv2_1069		Magnetospirillum gryphiswaldense MSR-1 v2	porB	Pyruvate synthase subunit porB	_	0.81651	0.86408	49.06	7e-82	1	1	_	1.2.7.1	2 : Cytoplasmic	_	e : enzyme	8688087	2a : Function from experimental evidences in other organisms	15	281	309	18	276	327
	NIDE3873		Candidatus Nitrospira defluvii	vorB	2-ketoisovalerate ferredoxin reductase, beta subunit	_	0.95833	0.96764	41.14	7e-63	1	1	1.1.3.12 : Leucine degradation ; 1.1.3.14 : Valine degradation ;	1.2.7.7	1 : Unknown	6.2 : Amino acids and amines ;	e : enzyme	16472741, 8305426, 8380721, 8550425, 8620891	2b : Function from indirect experimental evidences (e.g. phenotypes)	13	306	309	17	310	312
	SCFA_v1_3810002		Ca. Propionivorax syntrophicum F70	porB	Pyruvate:ferredoxin oxidoreductase and related 2-oxoacid:ferredoxin oxidoreductases, beta subunit	_	0.93569	0.94175	37.11	1e-59	1	2	_	1.2.7.1	2 : Cytoplasmic	_	e : enzyme	_	2b : Function from indirect experimental evidences (e.g. phenotypes)	17	306	309	17	293	311
CLOSTRIBL3_v1_12775	Label	Synteny	Organism	Gene	Product	Reaction	maxLrap	minLrap	Ident %	Eval	OrderQ	OrderB	Roles	EC number	Localization	BioProcess	Product Type	PubMedId	Class	BeginQ	EndQ	LengthQ	BeginB	EndB	LengthB
	NBG4_v1_970002		Candidatus Sulfobium mesophilum	porA	Pyruvate synthase subunit PorA	PYRUFLAVREDUCT-RXN ; RHEA:12768 ;	1.00255	1.00512	55.22	1e-146	1	1	1.3 : Energy metabolism (carbon) ;	1.2.7.1	2 : Cytoplasmic	6 : Energy metabolism ;	e : enzyme	11265457, 8305426, 8620891	2a : Function from experimental evidences in other organisms	1	391	391	1	392	392
	HELPY_1079		Helicobacter pylori B38	porA	Pyruvate synthase subunit porA (Pyruvate oxidoreductase alpha chain) (POR) (Pyruvic-ferredoxin oxidoreductase subunit alpha)	_	0.95086	0.98977	45.74	6e-111	1	1	1.7.28 : Pyruvate catabolism ;	1.2.7.1	1 : Unknown	6.11 : TCA cycle ;	e : enzyme	7608066, 9495749	1a : Function from experimental evidences in the studied strain	9	390	391	15	400	407
	MGMSRv2_1070		Magnetospirillum gryphiswaldense MSR-1 v2	porA	Pyruvate synthase subunit porA	_	0.91816	0.92765	39	5e-80	1	1	_	1.2.7.1	1 : Unknown	_	e : enzyme	16980466, 8620891	2b : Function from indirect experimental evidences (e.g. phenotypes)	6	363	391	4	358	387
	NIDE3874		Candidatus Nitrospira defluvii	vorA	2-ketoisovalerate ferredoxin reductase, alpha subunit	_	0.9199	0.96931	37.99	3e-79	1	1	1.1.3.12 : Leucine degradation ; 1.1.3.14 : Valine degradation ;	1.2.7.7	1 : Unknown	6.2 : Amino acids and amines ;	e : enzyme	10048931, 11752578, 16472741, 8305426, 8380721, 8550425, 8620891	2b : Function from indirect experimental evidences (e.g. phenotypes)	7	380	391	6	381	412
	SCFA_v1_3810001		Ca. Propionivorax syntrophicum F70	porA	Pyruvate:ferredoxin oxidoreductase and related 2-oxoacid:ferredoxin oxidoreductases, alpha subunit	PYRUFLAVREDUCT-RXN ; RHEA:12765 ; RHEA:32135 ;	0.98721	1	37.31	7e-70	1	1	_	1.2.7.1	1 : Unknown	_	e : enzyme	_	2b : Function from indirect experimental evidences (e.g. phenotypes)	3	383	391	2	380	386
CLOSTRIBL3_v1_12776	Label	Synteny	Organism	Gene	Product	Reaction	maxLrap	minLrap	Ident %	Eval	OrderQ	OrderB	Roles	EC number	Localization	BioProcess	Product Type	PubMedId	Class	BeginQ	EndQ	LengthQ	BeginB	EndB	LengthB
	NBG4_v1_970003		Candidatus Sulfobium mesophilum	porD	Pyruvate synthase subunit PorD	PYRUFLAVREDUCT-RXN ; RHEA:12768 ;	0.91837	0.92784	43.33	5e-29	1	1	1.3 : Energy metabolism (carbon) ;	1.2.7.1	2 : Cytoplasmic	6 : Energy metabolism ;	e : enzyme	11265457, 8620891	2a : Function from experimental evidences in other organisms	13	98	98	6	95	97
CLOSTRIBL3_v1_12777	Label	Synteny	Organism	Gene	Product	Reaction	maxLrap	minLrap	Ident %	Eval	OrderQ	OrderB	Roles	EC number	Localization	BioProcess	Product Type	PubMedId	Class	BeginQ	EndQ	LengthQ	BeginB	EndB	LengthB
	NBG4_v1_970004		Candidatus Sulfobium mesophilum	porC	Pyruvate synthase subunit PorC	PYRUFLAVREDUCT-RXN ; RHEA:12765 ;	0.97927	0.98953	43.92	1e-53	1	1	1.3 : Energy metabolism (carbon) ;	1.2.7.1	2 : Cytoplasmic	6 : Energy metabolism ;	e : enzyme	11265457, 8620891	2a : Function from experimental evidences in other organisms	5	192	193	4	190	191
	HELPY_1077		Helicobacter pylori B38	porG	Pyruvate synthase subunit porC (Pyruvate oxidoreductase gamma chain) (POR) (Pyruvic-ferredoxin oxidoreductase subunit gamma)	_	0.98446	1.02151	38.42	4e-37	1	1	_	1.2.7.1	1 : Unknown	6.11 : TCA cycle ;	e : enzyme	7608066, 9495749	1a : Function from experimental evidences in the studied strain	5	191	193	1	186	186
CLOSTRIBL3_v1_10343	Label	Synteny	Organism	Gene	Product	Reaction	maxLrap	minLrap	Ident %	Eval	OrderQ	OrderB	Roles	EC number	Localization	BioProcess	Product Type	PubMedId	Class	BeginQ	EndQ	LengthQ	BeginB	EndB	LengthB
	CLOSTRIBL3_v1_20129	_	Clostridiaceae BL-3	pfo	Pyruvate-flavodoxin oxidoreductase	PYRUFLAVREDUCT-RXN ; RHEA:12765 ;	0.99658	0.99829	67.58	0	1	1	1.3 : Energy metabolism (carbon) ;	1.2.7.1	2 : Cytoplasmic	6 : Energy metabolism ;	e : enzyme	8620891, 7608066, 9495749	1c : Function from experimental evidences in the studied genus	3	1165	1168	7	1169	1170
	CD630_26820	_	Clostridium difficile 630	pfo	Pyruvate-ferredoxin oxidoreductase	_	0.99661	1.00599	67.06	0	1	1	_	1.2.7.-	2 : Cytoplasmic	_	e : enzyme	10486982	1c : Function from experimental evidences in the studied genus	4	1165	1168	5	1178	1179
	CLOAM0324		Candidatus Cloacamonas acidaminovorans Evry	_	putative pyruvate-ferredoxin oxidoreductase (por-like) or pyruvate-flavodoxin oxidoreductase (ydbK-like), 4Fe-4S domain	_	0.99915	1.00342	55.38	0	1	1	1.7.1 : Unassigned reversible reactions ; 1.1.2.3 : Propionate degradation ; 1.3.5 : Fermentation ;	1.2.7.1	1 : Unknown	_	e : enzyme	_	3 : Putative function from multiple computational evidences	6	1165	1168	8	1171	1173
	AZOLI_p30297	_	Azospirillum lipoferum 4B	_	putative pyruvate-ferredoxin/flavodoxin oxidoreductase	_	1.00768	1.01113	47.76	0	1	1	1.7.1 : Unassigned reversible reactions ;	_	1 : Unknown	16.11 : Scavenge (Catabolism) ; 5 : Central intermediary metabolism ;	e : enzyme	_	3 : Putative function from multiple computational evidences	7	1163	1168	1	1172	1172
	SBF1_v1_1030024		Desulfosporosinus sp. SbF1	pfoA_3a	fragment of pyruvate synthase (part 1/2)	PYRUFLAVREDUCT-RXN ; PYFLAVOXRE-RXN ; RHEA:12768 ;	0.59418	0.9844	67.44	0	3	2	1.7.1 : Unassigned reversible reactions ;	1.2.7.1	2 : Cytoplasmic	5 : Central intermediary metabolism ; 16.11 : Scavenge (Catabolism) ;	e : enzyme	9025293	2a : Function from experimental evidences in other organisms	1	689	1168	1	694	705
	BN1095v2_250042		Clostridium difficile MID11 7032989	pfo	Pyruvate-ferredoxin oxidoreductase	_	0.3887	0.96596	72.47	0	2	1	_	1.2.7.-	2 : Cytoplasmic	_	e : enzyme	10486982	2a : Function from experimental evidences in other organisms	4	457	1168	5	458	470
	SBF1_v1_1030023		Desulfosporosinus sp. SbF1	pfoA_3b	fragment of pyruvate synthase (part 2/2)	PYRUFLAVREDUCT-RXN ; PYFLAVOXRE-RXN ; RHEA:12768 ;	0.39384	0.98501	63.04	0	4	1	1.7.1 : Unassigned reversible reactions ;	1.2.7.1	2 : Cytoplasmic	5 : Central intermediary metabolism ; 16.11 : Scavenge (Catabolism) ;	e : enzyme	9025293	2a : Function from experimental evidences in other organisms	710	1166	1168	3	462	467
	NBG4_v1_230036	_	Candidatus Sulfobium mesophilum	nifJ	Pyruvate:ferredoxin oxidoreductase	PYRUFLAVREDUCT-RXN ;	0.22945	0.98529	58.21	3e-100	1	1	1.3 : Energy metabolism (carbon) ;	1.2.7.1	1 : Unknown	6 : Energy metabolism ;	e : enzyme	11167002	2a : Function from experimental evidences in other organisms	3	270	1168	4	271	272
CLOSTRIBL3_v1_20129	Label	Synteny	Organism	Gene	Product	Reaction	maxLrap	minLrap	Ident %	Eval	OrderQ	OrderB	Roles	EC number	Localization	BioProcess	Product Type	PubMedId	Class	BeginQ	EndQ	LengthQ	BeginB	EndB	LengthB
	CLOSTRIBL3_v1_10343	_	Clostridiaceae BL-3	pfo	Pyruvate-flavodoxin oxidoreductase	PYFLAVOXRE-RXN ; RHEA:12765 ;	0.99658	0.99829	67.58	0	1	1	1.3 : Energy metabolism (carbon) ;	1.2.7.1	2 : Cytoplasmic	6 : Energy metabolism ;	e : enzyme	8620891, 7608066, 9495749	1c : Function from experimental evidences in the studied genus	7	1169	1170	3	1165	1168
	SBF1_v1_1030024		Desulfosporosinus sp. SbF1	pfoA_3a	fragment of pyruvate synthase (part 1/2)	PYRUFLAVREDUCT-RXN ; PYFLAVOXRE-RXN ; RHEA:12768 ;	0.58718	0.97447	63.17	0	3	3	1.7.1 : Unassigned reversible reactions ;	1.2.7.1	2 : Cytoplasmic	5 : Central intermediary metabolism ; 16.11 : Scavenge (Catabolism) ;	e : enzyme	9025293	2a : Function from experimental evidences in other organisms	7	688	1170	3	689	705
	BN1095v2_250042		Clostridium difficile MID11 7032989	pfo	Pyruvate-ferredoxin oxidoreductase	_	0.38718	0.96383	67.11	0	2	3	_	1.2.7.-	2 : Cytoplasmic	_	e : enzyme	10486982	2a : Function from experimental evidences in other organisms	9	461	1170	6	458	470
	SBF1_v1_1030023		Desulfosporosinus sp. SbF1	pfoA_3b	fragment of pyruvate synthase (part 2/2)	PYRUFLAVREDUCT-RXN ; PYFLAVOXRE-RXN ; RHEA:12768 ;	0.39487	0.98929	59.96	0	4	3	1.7.1 : Unassigned reversible reactions ;	1.2.7.1	2 : Cytoplasmic	5 : Central intermediary metabolism ; 16.11 : Scavenge (Catabolism) ;	e : enzyme	9025293	2a : Function from experimental evidences in other organisms	712	1169	1170	1	461	467
CLOSTRIBL3_v1_12838	Label	Synteny	Organism	Gene	Product	Reaction	maxLrap	minLrap	Ident %	Eval	OrderQ	OrderB	Roles	EC number	Localization	BioProcess	Product Type	PubMedId	Class	BeginQ	EndQ	LengthQ	BeginB	EndB	LengthB
	CD630_10590	_	Clostridium difficile 630	thlA1	Acetoacetyl-CoA thiolase 1	_	1	1.00256	69.9	0	1	1	1.1.2 : Fatty acids (fatty acid oxidation) ; 1.1.2.7 : Acetoacetate degradation ;	2.3.1.9	2 : Cytoplasmic	3.2 : Degradation ;	e : enzyme	11075929, 2191949	1c : Function from experimental evidences in the studied genus	1	392	392	1	391	391
	PSEEN4635	_	Pseudomonas entomophila L48	phbA	acetyl-CoA acetyltransferase	_	0.96314	1	63.27	7e-176	1	1	5.6.2 : Detoxification (xenobiotic metabolism) ;	2.3.1.9	Unknown	3 : Fatty acid and phospholipid metabolism ;	e : enzyme	_	2a : Function from experimental evidences in other organisms	1	392	392	15	406	407
	AZOLI_2388	_	Azospirillum lipoferum 4B	phbA3	Acetyl-CoA acetyltransferase with thiolase domain (Acetoacetyl-CoA thiolase)	_	1	1.00256	65.31	1e-174	1	1	1.5.4 : Fatty acid and phosphatidic acid ;	2.3.1.9	2 : Cytoplasmic	3.1 : Biosynthesis ;	e : enzyme	7582015, 12788722, 12039753	1c : Function from experimental evidences in the studied genus	1	392	392	1	390	391
	RALTA_A1351	_	Cupriavidus taiwanensis LMG19424	phaA	Acetyl-CoA acetyltransferase (beta-ketothiolase)	_	0.99746	1	64.03	2e-174	1	1	1.6 : Macromolecules (cellular constituent) biosynthesis ;	2.3.1.9	1 : Unknown	_	e : enzyme	10416645, 1987116, 2670936	2a : Function from experimental evidences in other organisms	1	392	392	1	392	393
	CMR15v5_2547	_	Ralstonia solanacearum CMR15	phaA	Acetyl-CoA acetyltransferase (beta-ketothiolase)	_	0.99746	1	64.03	2e-172	1	1	1.6 : Macromolecules (cellular constituent) biosynthesis ;	2.3.1.9	1 : Unknown	5 : Central intermediary metabolism ;	e : enzyme	10416645, 1987116, 2670936	2a : Function from experimental evidences in other organisms	1	392	392	1	392	393
	BN874v1_850028	_	Candidatus Contendobacter odensis Run_B_J11	phaA	Acetyl-CoA acetyltransferase	_	0.99746	1	62.24	2e-171	1	1	1.3 : Energy metabolism (carbon) ;	2.3.1.9	2 : Cytoplasmic	5 : Central intermediary metabolism ; 6 : Energy metabolism ; 16.14 : Store ;	e : enzyme	1685080, 1755959, 7867955, 9904	2b : Function from indirect experimental evidences (e.g. phenotypes)	1	392	392	1	392	393
	Rmet_1357		Cupriavidus metallidurans CH34	phaA	Acetyl-CoA acetyltransferase (Acetoacetyl-CoA thiolase)	_	0.99746	1	62.5	2e-171	1	1	_	2.3.1.9	2 : Cytoplasmic	_	e : enzyme	_	2b : Function from indirect experimental evidences (e.g. phenotypes)	1	392	392	1	392	393
	BN873v1_100077	_	Candidatus Competibacter denitrificans Run_A_D11	phaA	Acetyl-CoA acetyltransferase	_	0.99746	1	61.48	5e-170	1	1	_	2.3.1.9	2 : Cytoplasmic	5 : Central intermediary metabolism ; 6 : Energy metabolism ; 16.14 : Store ;	e : enzyme	1685080, 1755959, 7867955, 9904	2a : Function from experimental evidences in other organisms	1	392	392	1	392	393
	THI_1641	_	Thiomonas sp. 3As	phbA1	acetyl-CoA acetyltransferase (Acetoacetyl-CoA thiolase)	_	1	1	62.24	2e-169	1	1	1.3 : Energy metabolism (carbon) ;	2.3.1.9	2 : Cytoplasmic	15 : Cellular processes ; 6 : Energy metabolism ;	e : enzyme	2670935, 2670936	2a : Function from experimental evidences in other organisms	1	392	392	1	392	392
	BRADO0562	_	Bradyrhizobium sp. ORS278	phbA	acetyl-CoA acetyltransferase with thiolase domain (Acetoacetyl-CoA thiolase)	_	0.98985	0.9949	62.31	2e-167	1	1	1.5.4 : Fatty acid and phosphatidic acid ;	2.3.1.9	1 : Unknown	16.2 : Construct biomass (Anabolism) ;	e : enzyme	7582015	2b : Function from indirect experimental evidences (e.g. phenotypes)	3	392	392	6	393	394
	PP_4636	_	Pseudomonas putida KT2440	yqeF	acetyl-CoA acetyltransferase	METHYLACETOACETYLCOATHIOL-RXN ; RXN-12561 ; ACETYL-COA-ACETYLTRANSFER-RXN ; RHEA:21039 ;	1	1	60.71	6e-167	1	1	1.1.2 : Fatty acids (fatty acid oxidation) ; 1.1.3 : Amino acids ;	2.3.1.9	2 : Cytoplasmic	3.2 : Degradation ;	e : enzyme	4150713, 773366, 236278, 9904, 2883931	2a : Function from experimental evidences in other organisms	1	392	392	1	392	392
	METDI4272	_	Methylobacterium extorquens DM4	phaA	beta-ketothiolase	_	0.98985	0.9949	62.05	4e-166	1	1	1.1 : Carbon compound utilization ; 1.7.37 : C1 assimilation, serine pathway ;	2.3.1.16	2 : Cytoplasmic	_	e : enzyme	11208803	1b : Function from experimental evidences in the studied species	3	392	392	6	393	394
	MARHY3102	_	Marinobacter hydrocarbonoclasticus ATCC 49840	phbA	acetyl-CoA acetyltransferase with thiolase domain, PHB biosynthesis	_	1	1	59.44	1e-165	1	1	1.1.2.1 : Degradation of short-chain fatty acids ;	2.3.1.9	2 : Cytoplasmic	5 : Central intermediary metabolism ;	e : enzyme	1396692	2a : Function from experimental evidences in other organisms	1	392	392	1	392	392
	HEAR0577	_	Herminiimonas arsenicoxydans	phbA	acetyl-CoA acetyltransferase (Acetoacetyl-CoA thiolase)	_	0.98246	1	56.89	2e-164	1	1	1.3 : Energy metabolism (carbon) ; 7.1 : Cytoplasm ;	2.3.1.9	2 : Cytoplasmic	6 : Energy metabolism ;	e : enzyme	1396692, 2670935	2b : Function from indirect experimental evidences (e.g. phenotypes)	1	392	392	9	399	399
	NT26v4_3604	_	Rhizobium sp. NT-26	phbA	Acetyl-CoA acetyltransferase with thiolase domain (Acetoacetyl-CoA thiolase)	_	0.98728	0.9898	60.05	2e-160	1	1	1.5.4 : Fatty acid and phosphatidic acid ; 1.3 : Energy metabolism (carbon) ; 7.1 : Cytoplasm ;	2.3.1.9	1 : Unknown	16.2 : Construct biomass (Anabolism) ; 6 : Energy metabolism ;	e : enzyme	7582015	2b : Function from indirect experimental evidences (e.g. phenotypes)	4	391	392	6	391	393
	RM41v1_110012	_	Sinorhizobium sp. Rm41	phbA	acetyl-CoA acetyltransferase with thiolase domain (Acetoacetyl-CoA thiolase)	_	0.98982	0.99235	59.38	7e-159	1	1	1.5.4 : Fatty acid and phosphatidic acid ; 1.7 : Central intermediary metabolism ;	2.3.1.9	1 : Unknown	5 : Central intermediary metabolism ; 16.2 : Construct biomass (Anabolism) ;	e : enzyme	7582015	1b : Function from experimental evidences in the studied species	4	392	392	6	392	393
	MGMSRv2_1838	_	Magnetospirillum gryphiswaldense MSR-1 v2	phbA	acetyl-CoA acetyltransferase containing thiolase domain (Acetoacetyl-CoA thiolase)	_	1	1.00513	58.93	2e-157	1	1	1.5.4 : Fatty acid and phosphatidic acid ; 1.7 : Central intermediary metabolism ;	2.3.1.9	2 : Cytoplasmic	5 : Central intermediary metabolism ;	e : enzyme	_	2b : Function from indirect experimental evidences (e.g. phenotypes)	1	392	392	1	390	390
	Spro_0592	_	Serratia proteamaculans 568	atoB	Acetyl-CoA acetyltransferase (Acetoacetyl-CoA thiolase)	_	0.98005	1.00255	56.23	3e-153	1	1	1.1.2.7 : Acetoacetate degradation ;	2.3.1.9	2 : Cytoplasmic	3.2 : Degradation ;	e : enzyme	_	2b : Function from indirect experimental evidences (e.g. phenotypes)	1	392	392	9	400	401
	HELPY_0683	_	Helicobacter pylori B38	atoB	Acetyl coenzyme A acetyltransferase	_	1	1.00256	54.34	4e-146	1	1	1.1.2.7 : Acetoacetate degradation ;	2.3.1.9	2 : Cytoplasmic	3.1 : General ;	e : enzyme	3025185	2a : Function from experimental evidences in other organisms	1	392	392	1	390	391
	NBG4_v1_200004	_	Candidatus Sulfobium mesophilum	thlA	Acetyl-CoA acetyltransferase	ACETYL-COA-ACETYLTRANSFER-RXN ; RHEA:21036 ;	0.98734	0.9949	53.08	2e-145	1	1	1.1.2 : Fatty acids (fatty acid oxidation) ;	2.3.1.9	2 : Cytoplasmic	3 : Fatty acid and phospholipid metabolism ;	e : enzyme	23468890	2a : Function from experimental evidences in other organisms	3	392	392	10	395	395
	VIBNIv4_B1306	_	Vibrio nigripulchritudo SFn1	phbA	acetyl-CoA acetyltransferase	_	1	1.02296	52.62	4e-144	1	1	1.1.2.7 : Acetoacetate degradation ; 7.1 : Cytoplasm ; 1.3 : Energy metabolism (carbon) ;	2.3.1.9	2 : Cytoplasmic	3.2 : Degradation ; 6 : Energy metabolism ;	e : enzyme	2670935, 16964242, 2670936	2a : Function from experimental evidences in other organisms	1	392	392	1	400	401
	Rmet_1362		Cupriavidus metallidurans CH34	bktB	acetyl-CoA acetyltransferase	_	0.99746	1.00255	54.2	3e-142	2	1	1.1.2.1 : Degradation of short-chain fatty acids ; 1.1.2.7 : Acetoacetate degradation ;	2.3.1.9	1 : Unknown	_	e : enzyme	_	2a : Function from experimental evidences in other organisms	2	392	392	3	393	394
	BTCD_v1_1714	_	Brochothrix thermosphacta CD337	mevB	Acetyl-CoA acetyltransferase	ACETYL-COA-ACETYLTRANSFER-RXN ; RHEA:21036 ;	1	1.01031	56.12	3e-141	1	1	_	2.3.1.9	2 : Cytoplasmic	_	e : enzyme	7763384	2a : Function from experimental evidences in other organisms	1	392	392	1	387	388
	RPSI07_1730		Ralstonia solanacearum PSI07	phaA	acetyl-CoA acetyltransferase, thiolase-like	_	0.99746	1.00255	52.93	2e-140	2	1	1.7 : Central intermediary metabolism ;	2.3.1.9	1 : Unknown	5 : Central intermediary metabolism ;	e : enzyme	_	2b : Function from indirect experimental evidences (e.g. phenotypes)	2	392	392	3	393	394
	BN424_3179	_	Carnobacterium maltaromaticum LMA28 v1	thlA	Acetoacetyl-CoA thiolase	METHYLACETOACETYLCOATHIOL-RXN ; RXN-12561 ; ACETYL-COA-ACETYLTRANSFER-RXN ; RHEA:21036 ;	1	1.00771	52.3	2e-138	1	1	_	2.3.1.9	2 : Cytoplasmic	3 : Fatty acid and phospholipid metabolism ;	e : enzyme	_	2b : Function from indirect experimental evidences (e.g. phenotypes)	1	392	392	1	388	389
	AZOLI_p10676	_	Azospirillum lipoferum 4B	phbA2	Acetyl-CoA acetyltransferase with thiolase domain (Beta-ketothiolase)	_	0.99491	0.99745	51.92	7e-137	1	1	1.5.4 : Fatty acid and phosphatidic acid ; 1.1.1 : Carbohydrates/Carbon compounds ;	2.3.1.9	1 : Unknown	3.1 : Biosynthesis ; 3 : Fatty acid and phospholipid metabolism ;	e : enzyme	12534463, 9851987	2a : Function from experimental evidences in other organisms	3	392	392	4	392	393
	VS_II0585	_	Vibrio tasmaniensis LGP32	_	Acetyl-CoA C acetyltransferase	ACETYL-COA-ACETYLTRANSFER-RXN ; RHEA:21036 ;	0.99256	1.02041	49.5	4e-133	1	1	1.1.2 : Fatty acids (fatty acid oxidation) ; 1.1.2.7 : Acetoacetate degradation ;	2.3.1.9	2 : Cytoplasmic	6 : Energy metabolism ; 6.7 : Fermentation ;	e : enzyme	_	2a : Function from experimental evidences in other organisms	1	391	392	1	399	403
	BSU24170	_	Bacillus subtilis 168	mmgA	degradative acetoacetyl-CoA thiolase	ACETYL-COA-ACETYLTRANSFER-RXN ; RHEA:21036 ;	0.99491	0.99745	50.64	2e-129	1	1	2.4 : Metabolism of lipids ;	2.3.1.9	2 : Cytoplasmic	16.11 : Scavenge (Catabolism) ;	e : enzyme	16352833, 18246303, 19016856, 28956599	1a : Function from experimental evidences in the studied strain	1	391	392	1	391	393
	NIDE3116	_	Candidatus Nitrospira defluvii	atoB	Acetyl-CoA acetyltransferase	_	0.98477	0.9898	50	6e-128	1	1	1.1.2.1 : Degradation of short-chain fatty acids ; 1.1.2.7 : Acetoacetate degradation ; 1.1.2 : Fatty acids (fatty acid oxidation) ;	2.3.1.9	2 : Cytoplasmic	3.2 : Degradation ;	e : enzyme	15229654, 1685080, 1755959, 7867955, 9904	2a : Function from experimental evidences in other organisms	5	392	392	8	394	394
	METUNv2_520573	_	Methyloversatilis universalis FAM5	phbA	Acetyl-CoA acetyltransferase	_	0.99241	1	50.26	6e-128	1	1	1 : Metabolism ; 1.1.1 : Carbohydrates/Carbon compounds ;	2.3.1.9	2 : Cytoplasmic	15.11 : Biosynthesis of natural products ;	e : enzyme	_	2a : Function from experimental evidences in other organisms	2	392	392	5	394	395
	VIBNIv4_A1234	_	Vibrio nigripulchritudo SFn1	phbA	Acetyl-CoA acetyltransferase	_	0.98731	0.99235	49.1	7e-128	1	1	1.7 : Central intermediary metabolism ; 7.1 : Cytoplasm ;	2.3.1.9	2 : Cytoplasmic	5 : Central intermediary metabolism ;	e : enzyme	1396692	2a : Function from experimental evidences in other organisms	3	391	392	5	391	394
	CLOSTRIBL3_v1_13111	_	Clostridiaceae BL-3	thlA	Acetyl-CoA acetyltransferase	ACETYL-COA-ACETYLTRANSFER-RXN ; RHEA:21036 ;	1	1.00256	49.23	9e-128	1	1	_	2.3.1.9	2 : Cytoplasmic	_	e : enzyme	7867955, 11075929, 11466286, 1685080	1c : Function from experimental evidences in the studied genus	1	391	392	1	390	391
	PSHAa1586	_	Pseudoalteromonas haloplanktis TAC125	atoB	acetyl-CoA acetyltransferase with thiolase domain, Acetoacetyl-CoA thiolase	_	0.9511	0.99235	50.9	1e-127	1	1	_	2.3.1.9	cytoplasm (undefined)	_	e : enzyme	7867955	2a : Function from experimental evidences in other organisms	4	391	392	21	407	409
	LEPBIa0355	_	Leptospira biflexa serovar Patoc Patoc 1	thiL1	Putative acetyl-CoA acetyltransferase (Acetoacetyl-CoA thiolase)	_	0.99746	1	51.02	1e-126	1	1	1.1.2.1 : Degradation of short-chain fatty acids ;	2.3.1.9	2 : Cytoplasmic	16.2 : Construct biomass (Anabolism) ;	e : enzyme	15733928	2a : Function from experimental evidences in other organisms	1	391	392	1	389	393
	LFAv2_0052	_	Legionella-Like Amoebal Pathogens 10	thlA	Acetyl-CoA acetyltransferase	_	0.98731	0.99235	48.33	8e-125	1	1	_	2.3.1.9	1 : Unknown	_	e : enzyme	_	2b : Function from indirect experimental evidences (e.g. phenotypes)	3	391	392	5	392	394
	BN381v2_150043	_	Candidatus Microthrix parvicella RN1	phaA	acetyl-CoA acetyltransferase	_	0.99491	0.99745	51.66	1e-122	1	1	_	2.3.1.9	2 : Cytoplasmic	_	e : enzyme	18246303, 10416645, 1987116, 2670936	2a : Function from experimental evidences in other organisms	1	390	392	1	390	393
	BN12v2_3170003	_	Tetrasphaera japonica T1-X7	phaA	acetyl-CoA acetyltransferase (fadA) (Acetoacetyl-CoA thiolase) (beta-ketothiolase)	_	0.97487	0.9898	50	4e-119	1	1	_	2.3.1.9	2 : Cytoplasmic	6 : Energy metabolism ;	e : enzyme	10416645, 1987116, 2670936	2a : Function from experimental evidences in other organisms	5	390	392	7	393	398
	pRALTA_0081	_	Cupriavidus taiwanensis LMG19424	_	acetyl-CoA acetyltransferase	_	0.98	1	46.94	2e-115	1	1	1.1.2.1 : Degradation of short-chain fatty acids ;	2.3.1.9	1 : Unknown	3.2 : Degradation ;	e : enzyme	_	2b : Function from indirect experimental evidences (e.g. phenotypes)	4	391	392	9	398	400
	ACIAD0694	_	Acinetobacter baylyi ADP1	fadA	3-ketoacyl-CoA thiolase, Acetyl-CoA acetyltransferase	ACETYL-COA-ACETYLTRANSFER-RXN ; RXN-11246 ; RXN-12561 ; RXN0-6512 ; RXN-12565 ; KETOACYLCOATHIOL-RXN ; RHEA:21039 ; RHEA:21567 ;	0.99745	1	45.27	7e-115	1	1	1.1.5.1 : Phenylacetic acid degradation ;	2.3.1.16, 2.3.1.9	2 : Cytoplasmic	3.2 : Degradation ; 16.11 : Scavenge (Catabolism) ;	e : enzyme	11075929, 18246303, 21209787	2a : Function from experimental evidences in other organisms	1	391	392	1	389	391
	BN13v1_460011	_	Tetrasphaera jenkinsii Ben74	_	putative Acetyl-CoA acetyltransferase (beta-ketothiolase) (phaA)	_	0.97487	0.9898	50.26	1e-113	1	1	_	2.3.1.9	2 : Cytoplasmic	6 : Energy metabolism ;	e : enzyme	10416645, 1987116, 2670936	3 : Putative function from multiple computational evidences	5	390	392	7	393	398
	BN45v3_30404	_	Mycobacterium canettii STB-J	fadA	Putative Acetyl-CoA acetyltransferase FadA4 (Acetoacetyl-CoA Thiolase)	_	0.98469	0.99229	47.41	3e-111	1	1	1 : lipid metabolism ;	2.3.1.9	2 : Cytoplasmic	_	e : enzyme	11271494, 12010964, 12657046, 17443846	3 : Putative function from multiple computational evidences	5	390	392	1	386	389
	BN11v3_1860009	_	Tetrasphaera australiensis Ben110	phaA	Acetyl-CoA acetyltransferase (beta-ketothiolase)	_	0.97243	0.9898	49.48	9e-111	1	1	_	2.3.1.9	2 : Cytoplasmic	6 : Energy metabolism ;	e : enzyme	10416645, 1987116, 2670936	2a : Function from experimental evidences in other organisms	5	390	392	8	394	399
	BN42v3_21228	_	Mycobacterium canettii STB-K	fadA	Putative Acetyl-CoA acetyltransferase FadA4 (Acetoacetyl-CoA Thiolase)	_	0.98469	0.99229	47.15	2e-110	1	1	1 : lipid metabolism ;	2.3.1.9	2 : Cytoplasmic	_	e : enzyme	11271494, 12010964, 12657046, 17443846	3 : Putative function from multiple computational evidences	5	390	392	1	386	389
	BN44v3_11488	_	Mycobacterium canettii STB-D	fadA	Putative Acetyl-CoA acetyltransferase FadA4 (Acetoacetyl-CoA Thiolase)	_	0.98469	0.99229	47.15	3e-110	1	1	1 : lipid metabolism ;	2.3.1.9	2 : Cytoplasmic	_	e : enzyme	11271494, 12010964, 12657046, 17443846	3 : Putative function from multiple computational evidences	5	390	392	1	386	389
	BN43v3_30420	_	Mycobacterium canettii STB-L	fadA	Putative Acetyl-CoA acetyltransferase FadA4 (Acetoacetyl-CoA Thiolase)	_	0.98469	0.99229	47.15	4e-110	1	1	1 : lipid metabolism ;	2.3.1.9	2 : Cytoplasmic	_	e : enzyme	11271494, 12010964, 12657046, 17443846	3 : Putative function from multiple computational evidences	5	390	392	1	386	389
	FRAAL5910	_	Frankia alni ACN14a	atoB	acetyl-CoA acetyltransferase with thiolase domain	_	0.97975	0.98724	48.06	2e-109	1	1	1.1.2.1 : Degradation of short-chain fatty acids ;	2.3.1.9	1 : Unknown	16.11 : Scavenge (Catabolism) ;	e : enzyme	_	2b : Function from indirect experimental evidences (e.g. phenotypes)	5	390	392	5	390	395
	Atu3475	_	Agrobacterium tumefaciens C58	fadAx	acetyl-CoA C-acetyltransferase	_	0.9466	0.9949	47.18	3e-109	1	1	1 : Metabolism ;	_	2 : Cytoplasmic	_	e : enzyme	11251808	2b : Function from indirect experimental evidences (e.g. phenotypes)	4	392	392	32	411	412
	AZOLI_p40026	_	Azospirillum lipoferum 4B	pcaF	Beta-ketoadipyl CoA thiolase	_	0.98522	1.02041	46.25	3e-109	1	1	1.1 : Carbon compound utilization ;	2.3.1.16	2 : Cytoplasmic	6 : Energy metabolism ;	e : enzyme	9582432	2a : Function from experimental evidences in other organisms	1	392	392	8	405	406
	Pars_0309	_	Pyrobaculum arsenaticum DSM 13514	thlA	Acetyl-CoA acetyltransferase (Acetoacetyl-CoA thiolase)	_	0.96806	1.0051	46.7	5e-106	1	1	_	2.3.1.9	2 : Cytoplasmic	_	e : enzyme	11075929, 11466286, 1685080, 7867955	2a : Function from experimental evidences in other organisms	3	391	392	15	405	407
	Rmet_3669	_	Cupriavidus metallidurans CH34	pcaF	acetyl-CoA acetyltransferase	_	1.0025	1.02296	42.89	4e-101	1	1	1.1.2.7 : Acetoacetate degradation ;	_	1 : Unknown	_	c : carrier	_	2a : Function from experimental evidences in other organisms	1	392	392	1	399	400
	RALTA_B0208	_	Cupriavidus taiwanensis LMG19424	pcaF	Beta-ketoadipyl CoA thiolase	_	1.0025	1.02296	42.39	2e-100	1	1	1.1.1 : Carbohydrates/Carbon compounds ;	2.3.1.16	1 : Unknown	6 : Energy metabolism ;	e : enzyme	7961399	2a : Function from experimental evidences in other organisms	1	392	392	1	399	400
	XPG1v4_0713	_	Xenorhabdus poinarii G6	pcaF	Beta-ketoadipyl-CoA thiolase	_	1	1.02041	42	4e-96	1	1	_	2.3.1.174	1 : Unknown	_	e : enzyme	_	2b : Function from indirect experimental evidences (e.g. phenotypes)	1	392	392	1	399	400
	XDD1v4_3927	_	Xenorhabdus doucetiae FRM16	paaJ	protein PaaJ; Beta-ketoadipyl-CoA thiolase	_	0.99505	1.02551	42.79	2e-94	1	1	1.1.5.1 : Phenylacetic acid degradation ;	2.3.1.174	1 : Unknown	_	e : enzyme	_	2a : Function from experimental evidences in other organisms	1	392	392	1	402	404
	BN11v3_1350015		Tetrasphaera australiensis Ben110	phaA	Acetyl-CoA acetyltransferase (beta-ketothiolase)	_	1.00739	1.04337	42.54	2e-92	2	1	_	2.3.1.16	2 : Cytoplasmic	6 : Energy metabolism ;	e : enzyme	10416645, 1987116, 2670936	2a : Function from experimental evidences in other organisms	1	392	392	1	404	406
	AZOLI_p30161	_	Azospirillum lipoferum 4B	phbA4	Acetyl-CoA acetyltransferase with thiolase domain (Acetoacetyl-CoA thiolase)	_	1.02041	1.02828	42.25	8e-92	1	1	1.5.4 : Fatty acid and phosphatidic acid ;	2.3.1.9	2 : Cytoplasmic	3.1 : Biosynthesis ;	e : enzyme	7582015, 1396692	2a : Function from experimental evidences in other organisms	5	391	392	6	387	389
	BN11v3_1360003		Tetrasphaera australiensis Ben110	_	Putative acetyl-CoA C-acyltransferase (Beta-ketothiolase)	_	0.99745	1.01034	40.41	2e-86	3	1	_	2.3.1.16	2 : Cytoplasmic	6 : Energy metabolism ;	e : enzyme	17189250	3 : Putative function from multiple computational evidences	2	391	392	4	385	387
CLOSTRIBL3_v1_13111	Label	Synteny	Organism	Gene	Product	Reaction	maxLrap	minLrap	Ident %	Eval	OrderQ	OrderB	Roles	EC number	Localization	BioProcess	Product Type	PubMedId	Class	BeginQ	EndQ	LengthQ	BeginB	EndB	LengthB
	CLOSTRIBL3_v1_12838	_	Clostridiaceae BL-3	thlA	Acetyl-CoA acetyltransferase	ACETYL-COA-ACETYLTRANSFER-RXN ; RHEA:21036 ;	1	1.00256	49.23	9e-128	1	1	_	2.3.1.9	2 : Cytoplasmic	16.11 : Scavenge (Catabolism) ;	e : enzyme	7867955, 11075929, 11466286, 1685080	2a : Function from experimental evidences in other organisms	1	390	391	1	391	392
	CD630_10590		Clostridium difficile 630	thlA1	Acetoacetyl-CoA thiolase 1	_	1	1	46.29	1e-120	2	2	1.1.2 : Fatty acids (fatty acid oxidation) ; 1.1.2.7 : Acetoacetate degradation ;	2.3.1.9	2 : Cytoplasmic	3.2 : Degradation ;	e : enzyme	11075929, 2191949	1c : Function from experimental evidences in the studied genus	1	390	391	1	390	391
	Rmet_1357		Cupriavidus metallidurans CH34	phaA	Acetyl-CoA acetyltransferase (Acetoacetyl-CoA thiolase)	_	0.99746	1.00256	45.41	6e-115	1	2	_	2.3.1.9	2 : Cytoplasmic	_	e : enzyme	_	2b : Function from indirect experimental evidences (e.g. phenotypes)	1	390	391	1	391	393
	Rmet_1362		Cupriavidus metallidurans CH34	bktB	acetyl-CoA acetyltransferase	_	0.98985	0.99744	45.38	9e-115	2	2	1.1.2.1 : Degradation of short-chain fatty acids ; 1.1.2.7 : Acetoacetate degradation ;	2.3.1.9	1 : Unknown	_	e : enzyme	_	2a : Function from experimental evidences in other organisms	2	390	391	3	392	394
	NIDE3104		Candidatus Nitrospira defluvii	fadA	3-ketoacyl-CoA thiolase	_	0.99747	1.01023	45.57	2e-113	1	2	1.1.2.4 : Anaerobic fatty acid oxidation pathway ; 7.1 : Cytoplasm ;	2.3.1.16	2 : Cytoplasmic	3.2 : Degradation ;	e : enzyme	12535077, 1354266, 15229654, 2191949, 6350283	2b : Function from indirect experimental evidences (e.g. phenotypes)	1	390	391	1	394	396
	RPSI07_1730		Ralstonia solanacearum PSI07	phaA	acetyl-CoA acetyltransferase, thiolase-like	_	0.98985	0.99744	43.33	5e-112	2	2	1.7 : Central intermediary metabolism ;	2.3.1.9	1 : Unknown	5 : Central intermediary metabolism ;	e : enzyme	_	2b : Function from indirect experimental evidences (e.g. phenotypes)	2	390	391	3	392	394
	SCFA_v1_120020		Ca. Phosphitivorax anaerolimi F81	yqeF	Acetyl-CoA acetyltransferase	_	1.0102	1.01279	42.93	3e-99	4	2	1.7 : Central intermediary metabolism ;	2.3.1.9	2 : Cytoplasmic	5 : Central intermediary metabolism ;	e : enzyme	7763384	2a : Function from experimental evidences in other organisms	1	390	391	1	390	392
	ABAYE2367		Acinetobacter baumannii AYE	paaJ	beta-ketoadipyl CoA thiolase with thiolase-like domain, phenylacetic acid degradation	_	1.01493	1.04348	41.91	2e-97	3	2	1.1.5.1 : Phenylacetic acid degradation ;	2.3.1.-	1 : Unknown	_	e : enzyme	9748275	2b : Function from indirect experimental evidences (e.g. phenotypes)	1	390	391	1	399	402
	BN10v3_920035	_	Tetrasphaera elongata Lp2	_	Putative 3-ketoacyl-CoA thiolase (Beta-ketothiolase) or Acetoacetyl-CoA thiolase (EC no 2.3.1.9)	_	0.99509	1.03581	42.96	3e-97	1	1	_	2.3.1.16	2 : Cytoplasmic	6 : Energy metabolism ;	e : enzyme	_	3 : Putative function from multiple computational evidences	5	390	391	5	404	407
	NBG4_v1_200004		Candidatus Sulfobium mesophilum	thlA	Acetyl-CoA acetyltransferase	ACETYL-COA-ACETYLTRANSFER-RXN ; RHEA:21036 ;	0.99241	1.00256	39.54	3e-96	1	2	1.1.2 : Fatty acids (fatty acid oxidation) ;	2.3.1.9	2 : Cytoplasmic	3 : Fatty acid and phospholipid metabolism ;	e : enzyme	23468890	2a : Function from experimental evidences in other organisms	4	390	391	11	394	395
	SCFA_v1_3830001		Ca. Phosphitivorax butyraticus R76	atoB	fragment of acetyl-CoA acetyltransferase (part 2)	ACETYL-COA-ACETYLTRANSFER-RXN ;	0.94145	1.02813	42.04	3e-95	4	2	1.1.2.7 : Acetoacetate degradation ;	2.3.1.9	2 : Cytoplasmic	3.2 : Degradation ;	e : enzyme	_	2a : Function from experimental evidences in other organisms	1	375	391	27	427	427
	MGMSRv2_3177		Magnetospirillum gryphiswaldense MSR-1 v2	paaE	beta-ketoadipyl CoA thiolase	_	0.99501	1.02046	41.35	3e-95	2	2	1.1.5.1 : Phenylacetic acid degradation ;	2.3.1.-	2 : Cytoplasmic	6 : Energy metabolism ; 16.11 : Scavenge (Catabolism) ;	e : enzyme	10766858, 12846838, 17259607, 9748275	2a : Function from experimental evidences in other organisms	1	390	391	1	399	401
	PP_3280		Pseudomonas putida KT2440	paaJ	3-oxoadipyl-CoA/3-oxo-5,6-dehydrosuberyl-CoA thiolase	RXN0-6512 ; RXN-3641 ; RHEA:34441 ; RHEA:19483 ;	0.98522	1.02302	42	3e-94	3	2	1.1.5.1 : Phenylacetic acid degradation ;	2.3.1.-, 2.3.1.174	2 : Cytoplasmic	6 : Energy metabolism ; 16.11 : Scavenge (Catabolism) ;	e : enzyme	20660314, 17259607	2a : Function from experimental evidences in other organisms	3	390	391	8	404	406
	ECK1394		Escherichia coli K12	paaE	beta-ketoadipyl CoA thiolase	RXN-3641 ; RXN0-6512 ;	1.01247	1.03836	40.39	6e-94	3	2	1.1.5.1 : Phenylacetic acid degradation ;	_	2 : Cytoplasmic	16.11 : Scavenge (Catabolism) ; 6 : Energy metabolism ;	e : enzyme	10766858, 12846838, 17259607, 9748275	1a : Function from experimental evidences in the studied strain	1	390	391	1	399	401
	PSEEN2795		Pseudomonas entomophila L48	pcaF-2	beta-ketoadipyl CoA thiolase	_	0.99015	1.02813	41.04	5e-93	4	2	1.1.5.1 : Phenylacetic acid degradation ;	2.3.1.9	Cytoplasmic	6 : Energy metabolism ;	e : enzyme	12534466, 15474299, 9600981	2a : Function from experimental evidences in other organisms	1	390	391	6	404	406
	XDD1v4_3927		Xenorhabdus doucetiae FRM16	paaJ	protein PaaJ; Beta-ketoadipyl-CoA thiolase	_	1.01238	1.04604	40.1	1e-91	2	2	1.1.5.1 : Phenylacetic acid degradation ;	2.3.1.174	1 : Unknown	_	e : enzyme	_	2a : Function from experimental evidences in other organisms	1	390	391	1	401	404
	ACIAD1689		Acinetobacter baylyi ADP1	dcaF	beta-ketoadipyl CoA thiolase	2.3.1.155-RXN ; KETOACYLCOATHIOL-RXN ; RXN-3641 ;	1.00998	1.03581	41.23	2e-91	4	2	_	2.3.1.-	1 : Unknown	_	e : enzyme	2298704, 8002591, 8063101, 8181753, 8331077, 8449410, 9515921, 11571189	1a : Function from experimental evidences in the studied strain	3	390	391	3	398	401
	BN45v3_30114		Mycobacterium canettii STB-J	fadA	Putative beta-ketoacyl CoA thiolase FadA3	_	0.98049	1.02813	39.3	7e-88	1	2	1 : lipid metabolism ;	2.3.1.-	2 : Cytoplasmic	_	e : enzyme	10493122, 10510226, 12657046, 17443846	3 : Putative function from multiple computational evidences	5	390	391	10	407	410
	BN44v3_11190		Mycobacterium canettii STB-D	fadA	Putative beta-ketoacyl CoA thiolase FadA3	_	0.98049	1.02813	39.3	1e-87	1	2	1 : lipid metabolism ;	2.3.1.-	2 : Cytoplasmic	_	e : enzyme	10493122, 10510226, 12657046, 17443846	3 : Putative function from multiple computational evidences	5	390	391	10	407	410
	BN43v3_30127		Mycobacterium canettii STB-L	fadA	Putative beta-ketoacyl CoA thiolase FadA3	_	0.98049	1.02813	39.3	1e-87	1	2	1 : lipid metabolism ;	2.3.1.-	2 : Cytoplasmic	_	e : enzyme	10493122, 10510226, 12657046, 17443846	3 : Putative function from multiple computational evidences	5	390	391	10	407	410
	BN42v3_20922		Mycobacterium canettii STB-K	fadA	Putative beta-ketoacyl CoA thiolase FadA3	_	0.99259	1.02813	39.3	1e-87	1	2	1 : lipid metabolism ;	2.3.1.-	2 : Cytoplasmic	_	e : enzyme	10493122, 10510226, 12657046, 17443846	3 : Putative function from multiple computational evidences	5	390	391	5	402	405
	BN13v1_250034	_	Tetrasphaera jenkinsii Ben74	_	Putative 3-ketoacyl-CoA thiolase (Beta-ketothiolase) or Acetoacetyl-CoA thiolase (EC no 2.3.1.9)	_	0.99257	1.02558	39.65	1e-87	1	1	_	2.3.1.16	2 : Cytoplasmic	6 : Energy metabolism ;	e : enzyme	10416645, 1987116, 2670936	3 : Putative function from multiple computational evidences	5	390	391	5	401	404
	BN11v3_1350015		Tetrasphaera australiensis Ben110	phaA	Acetyl-CoA acetyltransferase (beta-ketothiolase)	_	0.99261	1.03069	38.96	2e-87	1	2	_	2.3.1.16	2 : Cytoplasmic	6 : Energy metabolism ;	e : enzyme	10416645, 1987116, 2670936	2a : Function from experimental evidences in other organisms	5	390	391	5	403	406
	ABAYE2307		Acinetobacter baumannii AYE	dcaF	beta-ketoadipyl CoA thiolase	_	1.00998	1.03581	39.01	5e-87	6	2	1.1.1 : carbon compounds ;	2.3.1.-	1 : Unknown	_	e : enzyme	2298704, 8002591, 8063101, 8181753, 8331077, 8449410, 9515921	2a : Function from experimental evidences in other organisms	3	390	391	3	398	401
	Pars_1071	_	Pyrobaculum arsenaticum DSM 13514	_	putative acetyl-CoA acetyltransferase	_	0.99751	1.02558	38.15	8e-87	1	1	1.3 : Energy metabolism (carbon) ;	2.3.1.9	2 : Cytoplasmic	6 : Energy metabolism ; 15 : Cellular processes ;	e : enzyme	_	3 : Putative function from multiple computational evidences	1	390	391	8	400	402
	BN11v3_1360003		Tetrasphaera australiensis Ben110	_	Putative acetyl-CoA C-acyltransferase (Beta-ketothiolase)	_	1.01023	1.02067	38.48	3e-83	3	2	_	2.3.1.16	2 : Cytoplasmic	6 : Energy metabolism ;	e : enzyme	17189250	3 : Putative function from multiple computational evidences	2	391	391	4	386	387
	AZCBGv1_p150132	_	Azospirillum brasilense CBG497	phaA	Beta-ketothiolase (acetyl-CoA acetyltransferase with thiolase domain)(Acetyl-CoA C-acyltransferase)	_	0.99744	1.00775	38.72	1e-82	1	1	1.5.4 : Fatty acid and phosphatidic acid ;	2.3.1.16	2 : Cytoplasmic	3.1 : Biosynthesis ;	e : enzyme	12039753, 7582015	1b : Function from experimental evidences in the studied species	3	390	391	11	385	387
	PSEEN3547		Pseudomonas entomophila L48	fadAx	acetyl-CoA acetyltransferase with thiolase domain FadAx	_	0.97985	0.99488	37.02	1e-80	5	2	1.1.2 : Fatty acids (fatty acid oxidation) ;	2.3.1.-	Unknown	3 : Fatty acid and phospholipid metabolism ;	e : enzyme	11251808	2b : Function from indirect experimental evidences (e.g. phenotypes)	4	390	391	8	394	397
	RALTA_A1469		Cupriavidus taiwanensis LMG19424	_	putative 3-ketoacyl-CoA thiolase / acetyl-CoA acetyltransferase	_	1.02551	1.02813	37.81	2e-80	5	2	1.1.2.1 : Degradation of short-chain fatty acids ;	2.3.1.16, 2.3.1.9	1 : Unknown	3.2 : Degradation ;	e : enzyme	_	3 : Putative function from multiple computational evidences	1	391	391	1	391	392
	Rmet_1853		Cupriavidus metallidurans CH34	atoB	acetyl-CoA acetyltransferase / thiolase	_	1.02551	1.02813	37.31	3e-79	5	2	1.1.2.1 : Degradation of short-chain fatty acids ;	2.3.1.9	1 : Unknown	_	c : carrier	_	3 : Putative function from multiple computational evidences	1	391	391	1	391	392
	PP_2215		Pseudomonas putida KT2440	_	acetyl-CoA acetyltransferase	ACETYL-COA-ACETYLTRANSFER-RXN ; RHEA:21039 ;	0.97985	0.99488	36.25	7e-79	6	2	1.1.2 : Fatty acids (fatty acid oxidation) ;	2.3.1.9	2 : Cytoplasmic	3.2 : Degradation ;	e : enzyme	4150713, 773366, 236278, 9904, 2883931	2a : Function from experimental evidences in other organisms	4	390	391	8	394	397
	ACIAD1612		Acinetobacter baylyi ADP1	_	putative acetyl-CoA C-acetyltransferase with thiolase domain	_	0.99237	0.99744	36.41	1e-78	7	2	1.1.1 : carbon compounds ;	2.3.1.-	2 : Cytoplasmic	_	e : enzyme	_	3 : Putative function from multiple computational evidences	4	391	391	5	392	393
	RALSYv5_mp0378	_	Ralstonia syzygii R24	_	putative 3-ketoacyl-CoA thiolase / acetyl-CoA acetyltransferase (fragment)	_	0.4399	0.93989	41.28	4e-37	1	1	1.1.2.1 : Degradation of short-chain fatty acids ;	2.3.1.16, 2.3.1.9	2 : Cytoplasmic	3.2 : Degradation ;	e : enzyme	_	3 : Putative function from multiple computational evidences	220	391	391	12	182	183
CLOSTRIBL3_v1_11283	Label	Synteny	Organism	Gene	Product	Reaction	maxLrap	minLrap	Ident %	Eval	OrderQ	OrderB	Roles	EC number	Localization	BioProcess	Product Type	PubMedId	Class	BeginQ	EndQ	LengthQ	BeginB	EndB	LengthB
	IBTHAUMv1_11360028	_	Ianthella basta symbiont thaum	_	Propanoyl-CoA C-acyltransferase t(hiolase)	_	0.97494	1.01302	36.76	8e-77	1	1	_	_	2 : Cytoplasmic	_	e : enzyme	_	2b : Function from indirect experimental evidences (e.g. phenotypes)	1	386	399	1	372	384
	PSEEN2543	_	Pseudomonas entomophila L48	_	putative 3-ketoacyl-CoA thiolase	_	0.93888	0.96241	35.94	1e-59	1	1	1.1.2 : Fatty acids (fatty acid oxidation) ; 1.5.4 : Fatty acid and phosphatidic acid ;	2.3.1.-	Unknown	3 : Fatty acid and phospholipid metabolism ;	e : enzyme	_	3 : Putative function from multiple computational evidences	4	384	399	23	394	409
	BRADO3110	_	Bradyrhizobium sp. ORS278	_	putative 3-ketoacyl-CoA thiolase	_	0.9675	0.96992	36.18	6e-59	1	1	1.1 : Carbon compound utilization ; 1.1.3 : Amino acids ; 1.1.2 : Fatty acids (fatty acid oxidation) ;	2.3.1.9	1 : Unknown	16.11 : Scavenge (Catabolism) ;	e : enzyme	_	3 : Putative function from multiple computational evidences	6	384	399	16	386	400
CLOSTRIBL3_v1_11276	Label	Synteny	Organism	Gene	Product	Reaction	maxLrap	minLrap	Ident %	Eval	OrderQ	OrderB	Roles	EC number	Localization	BioProcess	Product Type	PubMedId	Class	BeginQ	EndQ	LengthQ	BeginB	EndB	LengthB
	CLOSTRIBL3_v1_20313		Clostridiaceae BL-3	hbd	3-hydroxybutyryl-CoA dehydrogenase	3-HYDROXYBUTYRYL-COA-DEHYDROGENASE-RXN ; RHEA:16197 ;	0.9164	1.01064	36.14	2e-51	1	2	_	1.1.1.157	2 : Cytoplasmic	16.11 : Scavenge (Catabolism) ;	e : enzyme	8655474, 11466286, 8001771	1c : Function from experimental evidences in the studied genus	5	288	311	1	280	282
CLOSTRIBL3_v1_13113	Label	Synteny	Organism	Gene	Product	Reaction	maxLrap	minLrap	Ident %	Eval	OrderQ	OrderB	Roles	EC number	Localization	BioProcess	Product Type	PubMedId	Class	BeginQ	EndQ	LengthQ	BeginB	EndB	LengthB
	CD630_10580		Clostridium difficile 630	hbd	3-hydroxybutyryl-CoA dehydrogenase	_	0.98264	1.00712	41.34	7e-64	1	2	1.1.5.1 : Phenylacetic acid degradation ;	1.1.1.157	1 : Unknown	6 : Energy metabolism ;	e : enzyme	15991056, 18060402, 7576770	1c : Function from experimental evidences in the studied genus	5	287	288	2	279	281
	CLOSTRIBL3_v1_20313		Clostridiaceae BL-3	hbd	3-hydroxybutyryl-CoA dehydrogenase	3-HYDROXYBUTYRYL-COA-DEHYDROGENASE-RXN ; RHEA:16197 ;	0.99306	1.01418	40.56	2e-62	1	1	_	1.1.1.157	2 : Cytoplasmic	16.11 : Scavenge (Catabolism) ;	e : enzyme	8655474, 11466286, 8001771	1c : Function from experimental evidences in the studied genus	3	288	288	1	281	282
	SCFA_v1_100019		Ca. Phosphitivorax anaerolimi F81	hbd	3-hydroxybutyryl-CoA dehydrogenase	_	0.75726	0.99653	37.98	1e-55	2	2	_	1.1.1.157	1 : Unknown	_	e : enzyme	_	3 : Putative function from multiple computational evidences	1	287	288	1	281	379
	NBG4_v1_200002		Candidatus Sulfobium mesophilum	hbd	3-hydroxybutyryl-CoA dehydrogenase	3-HYDROXYBUTYRYL-COA-DEHYDROGENASE-RXN ; RHEA:22432 ;	1.00347	1.02482	35.99	5e-53	1	2	1.1.2 : Fatty acids (fatty acid oxidation) ;	1.1.1.157	2 : Cytoplasmic	3 : Fatty acid and phospholipid metabolism ;	e : enzyme	23468890	2a : Function from experimental evidences in other organisms	1	287	288	1	281	282
	BN873v1_210050		Candidatus Competibacter denitrificans Run_A_D11	_	putative hydroxyacyl/hydroxybutyrl -CoA dehydrogenase	_	0.96309	0.99653	35.54	3e-50	1	2	1.1.2 : Fatty acids (fatty acid oxidation) ; 1.1.5.1 : Phenylacetic acid degradation ;	1.1.1.-	2 : Cytoplasmic	_	e : enzyme	_	3 : Putative function from multiple computational evidences	1	287	288	1	282	298
	NIDE3103		Candidatus Nitrospira defluvii	_	putative 3-hydroxyacyl-CoA dehydrogenase	_	0.70762	1	37.85	1e-49	1	2	1.1.2 : Fatty acids (fatty acid oxidation) ; 1.1.2.4 : Anaerobic fatty acid oxidation pathway ; 1.1.2.6 : Aerobic fatty acid oxidation pathway ;	1.1.1.35	2 : Cytoplasmic	3.2 : Degradation ;	e : enzyme	12535077, 15229654	3 : Putative function from multiple computational evidences	1	287	288	1	280	407
	ABAYE2368		Acinetobacter baumannii AYE	paaH	3-hydroxybutyryl-CoA dehydrogenase, phenylacetic acid degradation	_	0.55859	0.99306	37.06	5e-49	1	2	1.1.5.1 : Phenylacetic acid degradation ;	1.1.1.157	1 : Unknown	_	e : enzyme	9748275	2a : Function from experimental evidences in other organisms	5	287	288	10	288	512
	Rmet_1855		Cupriavidus metallidurans CH34	fadB	fused 3-hydroxybutyryl-CoA epimerase and delta(3)-cis-delta(2)-trans-enoyl-CoA isomerase and enoyl-CoA hydratase ; 3-hydroxyacyl-CoA dehydrogenase	_	0.41414	0.99653	35.19	1e-43	2	2	1.1.2.1 : Degradation of short-chain fatty acids ;	5.3.3.8, 4.2.1.17, 5.1.2.3, 1.1.1.35	1 : Unknown	3 : Fatty acid and phospholipid metabolism ;	e : enzyme	_	3 : Putative function from multiple computational evidences	3	288	288	292	568	693
	RALTA_A1467		Cupriavidus taiwanensis LMG19424	fadB	multifunctional: 3-hydroxybutyryl-CoA epimerase, delta(3)-cis-delta(2)-trans-enoyl-CoA isomerase, enoyl-CoA hydratase (N-terminal); 3-hydroxyacyl-CoA dehydrogenase (C-terminal)	_	0.41414	0.99653	35.54	2e-43	2	2	1.1.2.1 : Degradation of short-chain fatty acids ;	4.2.1.17, 5.3.3.8, 1.1.1.35, 5.1.2.3	1 : Unknown	3.2 : Degradation ;	e : enzyme	8549802	2a : Function from experimental evidences in other organisms	3	288	288	292	568	693
	SCFA_v1_130011		Ca. Phosphitivorax anaerolimi F81	paaF	Enoyl-CoA hydratase/isomerase family (3-hydroxybutyryl-CoA dehydratase (Crotonase))	RXN-11667 ;	0.44529	1.01736	35.49	7e-42	6	4	_	4.2.1.17, 5.1.2.3	2 : Cytoplasmic	_	e : enzyme	_	2b : Function from indirect experimental evidences (e.g. phenotypes)	1	287	288	2	283	658
CLOSTRIBL3_v1_20313	Label	Synteny	Organism	Gene	Product	Reaction	maxLrap	minLrap	Ident %	Eval	OrderQ	OrderB	Roles	EC number	Localization	BioProcess	Product Type	PubMedId	Class	BeginQ	EndQ	LengthQ	BeginB	EndB	LengthB
	CD630_10580		Clostridium difficile 630	hbd	3-hydroxybutyryl-CoA dehydrogenase	_	0.99291	0.99644	59.64	6e-116	1	1	1.1.5.1 : Phenylacetic acid degradation ;	1.1.1.157	1 : Unknown	6 : Energy metabolism ;	e : enzyme	15991056, 18060402, 7576770	1c : Function from experimental evidences in the studied genus	3	282	282	2	281	281
	MGMSRv2_3942		Magnetospirillum gryphiswaldense MSR-1 v2	mmgB	3-hydroxybutyryl-CoA dehydrogenase (Beta- hydroxybutyryl-CoA dehydrogenase) (BHBD)	_	0.9589	0.99291	54.64	5e-108	1	1	1.5.4 : Fatty acid and phosphatidic acid ;	1.1.1.157	2 : Cytoplasmic	16.11 : Scavenge (Catabolism) ;	e : enzyme	8759838	2b : Function from indirect experimental evidences (e.g. phenotypes)	1	280	282	4	283	292
	AZCBGv1_p190002		Azospirillum brasilense CBG497	hbdA	3-hydroxybutyryl-CoA dehydrogenase (Beta-hydroxybutyryl-CoA dehydrogenase) (BHBD)	_	0.96575	1	53.55	5e-107	1	1	1.5.4 : Fatty acid and phosphatidic acid ;	1.1.1.157	2 : Cytoplasmic	3.1 : Biosynthesis ;	e : enzyme	11466286, 12597275, 8655474, 8759838, 8969508	2a : Function from experimental evidences in other organisms	1	282	282	4	285	292
	MGMSRv2_1554		Magnetospirillum gryphiswaldense MSR-1 v2	mmgB	3-hydroxybutyryl-CoA dehydrogenase,containing NAD(P)-binding domain	_	0.92409	0.99291	54.64	9e-106	2	1	1.5.4 : Fatty acid and phosphatidic acid ;	1.1.1.157	2 : Cytoplasmic	16.11 : Scavenge (Catabolism) ;	e : enzyme	8759838	2b : Function from indirect experimental evidences (e.g. phenotypes)	1	280	282	15	294	303
	AZOLI_p50301		Azospirillum lipoferum 4B	hbdA1	3-hydroxybutyryl-CoA dehydrogenase	_	0.96575	1	52.48	1e-105	1	1	1.5.4 : Fatty acid and phosphatidic acid ;	1.1.1.157	2 : Cytoplasmic	3.1 : Biosynthesis ;	e : enzyme	11466286, 12597275, 8655474, 8759838, 8969508	2a : Function from experimental evidences in other organisms	1	282	282	4	285	292
	BSU24160		Bacillus subtilis 168	mmgB	3-hydroxybutyryl-CoA dehydrogenase	3-HYDROXYBUTYRYL-COA-DEHYDROGENASE-RXN ; RHEA:16197 ;	0.98258	1	53.55	5e-105	1	1	2.4 : Metabolism of lipids ;	1.1.1.157	2 : Cytoplasmic	16.11 : Scavenge (Catabolism) ;	e : enzyme	8759838, 18461320, 28956599	1a : Function from experimental evidences in the studied strain	1	282	282	3	284	287
	Rmet_0212	_	Cupriavidus metallidurans CH34	hbdA	3-hydroxybutyryl-CoA dehydrogenase	_	0.99296	1	51.06	3e-98	1	1	1.1.2 : Fatty acids (fatty acid oxidation) ; 1.5 : Building block biosynthesis ; 1.5.4 : Fatty acid and phosphatidic acid ;	1.1.1.157	1 : Unknown	3 : Fatty acid and phospholipid metabolism ;	e : enzyme	_	2a : Function from experimental evidences in other organisms	1	282	282	3	284	284
	NBG4_v1_200002		Candidatus Sulfobium mesophilum	hbd	3-hydroxybutyryl-CoA dehydrogenase	3-HYDROXYBUTYRYL-COA-DEHYDROGENASE-RXN ; RHEA:22432 ;	0.99291	0.99291	52.14	5e-98	1	1	1.1.2 : Fatty acids (fatty acid oxidation) ;	1.1.1.157	2 : Cytoplasmic	3 : Fatty acid and phospholipid metabolism ;	e : enzyme	23468890	2a : Function from experimental evidences in other organisms	1	280	282	3	281	282
	BRADO3444	_	Bradyrhizobium sp. ORS278	hbdA	3-hydroxybutyryl-CoA dehydrogenase (Beta-hydroxybutyryl-CoA dehydrogenase) (BHBD)	_	0.99647	1	51.42	1e-97	1	1	1.1.2 : Fatty acids (fatty acid oxidation) ;	1.1.1.157	2 : Cytoplasmic	16.7 : Manage energy ;	e : enzyme	1444364	2a : Function from experimental evidences in other organisms	1	282	282	2	283	283
	RM41v1_680007		Sinorhizobium sp. Rm41	hbdA	3-hydroxybutyryl-CoA dehydrogenase (Beta- hydroxybutyryl-CoA dehydrogenase) (BHBD)	_	0.96897	0.99645	49.47	1e-96	1	1	1.5.4 : Fatty acid and phosphatidic acid ; 7.1 : Cytoplasm ;	1.1.1.157	2 : Cytoplasmic	3 : Fatty acid and phospholipid metabolism ;	e : enzyme	8655474	2b : Function from indirect experimental evidences (e.g. phenotypes)	1	281	282	2	282	290
	ADVE02_v2_10866		Methylosinus trichosporium OB3b	hbdA	3-hydroxybutyryl-CoA dehydrogenase	_	0.95904	0.99645	49.11	3e-96	1	1	_	1.1.1.157	2 : Cytoplasmic	_	e : enzyme	_	2b : Function from indirect experimental evidences (e.g. phenotypes)	1	281	282	5	285	293
	RALTA_A0220	_	Cupriavidus taiwanensis LMG19424	_	3-HYDROXYBUTYRYL-COA DEHYDROGENASE	_	0.99296	1	50.35	6e-96	1	1	1.1.5.1 : Phenylacetic acid degradation ; 1.1.2 : Fatty acids (fatty acid oxidation) ;	1.1.1.157	1 : Unknown	3.2 : Degradation ; 6 : Energy metabolism ;	e : enzyme	8655474	2b : Function from indirect experimental evidences (e.g. phenotypes)	1	282	282	3	284	284
	BN381v2_100132	_	Candidatus Microthrix parvicella RN1	_	putative dehydrogenase	_	0.92409	0.99291	49.64	2e-95	1	1	_	_	2 : Cytoplasmic	3 : Fatty acid and phospholipid metabolism ;	e : enzyme	12846838, 8001771, 1699931	3 : Putative function from multiple computational evidences	3	282	282	24	303	303
	BBta_4257	_	Bradyrhizobium sp. BTAi1	hbdA	3-hydroxybutyryl-CoA dehydrogenase	_	0.96099	1	52.03	2e-94	1	1	1.1.2 : Fatty acids (fatty acid oxidation) ;	1.1.1.157	2 : Cytoplasmic	16.7 : Manage energy ;	e : enzyme	_	2a : Function from experimental evidences in other organisms	12	282	282	1	271	271
	BRADO6490		Bradyrhizobium sp. ORS278	hbdA	3-hydroxybutyryl-CoA dehydrogenase (Beta- hydroxybutyryl-CoA dehydrogenase) (BHBD)	_	0.89776	0.99645	48.4	5e-94	2	1	1.5.4 : Fatty acid and phosphatidic acid ;	1.1.1.157	2 : Cytoplasmic	16.2 : Construct biomass (Anabolism) ;	e : enzyme	8655474	2b : Function from indirect experimental evidences (e.g. phenotypes)	1	281	282	25	305	313
	BBta_1142		Bradyrhizobium sp. BTAi1	hbdA	3-hydroxybutyryl-CoA dehydrogenase	_	0.96233	0.99645	48.4	9e-94	2	1	1.5.4 : Fatty acid and phosphatidic acid ;	1.1.1.157	2 : Cytoplasmic	16.2 : Construct biomass (Anabolism) ;	e : enzyme	_	2b : Function from indirect experimental evidences (e.g. phenotypes)	1	281	282	4	284	292
	CMR15v5_0701	_	Ralstonia solanacearum CMR15	_	3-HYDROXYBUTYRYL-COA DEHYDROGENASE	_	0.99296	1	48.58	1e-92	1	1	1.1.5.1 : Phenylacetic acid degradation ; 1.1.2 : Fatty acids (fatty acid oxidation) ;	1.1.1.157	1 : Unknown	3.2 : Degradation ; 6 : Energy metabolism ;	e : enzyme	_	2b : Function from indirect experimental evidences (e.g. phenotypes)	1	282	282	3	284	284
	BDBv6_40067	_	Blood disease bacterium R229	_	3-HYDROXYBUTYRYL-COA DEHYDROGENASE	_	1.00352	1.01064	49.12	3e-92	1	1	1.1.5.1 : Phenylacetic acid degradation ; 1.1.2 : Fatty acids (fatty acid oxidation) ;	1.1.1.157	1 : Unknown	3.2 : Degradation ; 6 : Energy metabolism ;	e : enzyme	_	2b : Function from indirect experimental evidences (e.g. phenotypes)	1	282	282	3	284	284
	Mchl_1824		Methylobacterium extorquens CM4	hbdA	3-hydroxybutyryl-CoA dehydrogenase	_	0.95904	0.99645	48.4	4e-92	1	1	_	1.1.1.157	1 : Unknown	_	e : enzyme	2687255, 8655474	2a : Function from experimental evidences in other organisms	1	281	282	5	285	293
	METDI2209		Methylobacterium extorquens DM4	hbdA	3-hydroxybutyryl-CoA dehydrogenase	_	0.92739	0.99645	48.4	6e-92	1	1	_	1.1.1.157	1 : Unknown	_	e : enzyme	2687255, 8655474	2a : Function from experimental evidences in other organisms	1	281	282	15	295	303
	PSEEN3198	_	Pseudomonas entomophila L48	paaH	putative 3-hydroxybutyryl-CoA dehydrogenase	_	0.97518	1	45.82	4e-89	1	1	1.1.5.1 : Phenylacetic acid degradation ;	1.1.1.157	Unknown	6 : Energy metabolism ;	e : enzyme	_	2b : Function from indirect experimental evidences (e.g. phenotypes)	6	280	282	1	275	275
	PSHAa0399	_	Pseudoalteromonas haloplanktis TAC125	bhbD	3-hydroxybutyryl-CoA dehydrogenase (Beta- hydroxybutyryl-CoA dehydrogenase) (BHBD)	_	1	1.00356	48.23	3e-86	1	1	_	1.1.1.157	unknown	_	e : enzyme	8001771	2a : Function from experimental evidences in other organisms	3	280	282	2	281	281
	NIDE3117	_	Candidatus Nitrospira defluvii	paaH	3-hydroxybutyryl-CoA dehydrogenase	_	0.95238	0.99291	45.36	3e-83	1	1	1.1.5.1 : Phenylacetic acid degradation ; 1.1.2 : Fatty acids (fatty acid oxidation) ;	1.1.1.157	1 : Unknown	6 : Energy metabolism ; 3.2 : Degradation ;	e : enzyme	10766858, 12846838, 2204034, 8001771, 9748275	2b : Function from indirect experimental evidences (e.g. phenotypes)	1	280	282	6	285	294
	BN11v3_1490005	_	Tetrasphaera australiensis Ben110	_	putative 3-hydroxyacyl-CoA dehydrogenase (Beta-hydroxybutyryl-CoA dehydrogenase (hbd, mmgB, BHBD)	_	0.46959	0.98582	45.32	4e-82	1	1	_	1.1.1.157	2 : Cytoplasmic	6 : Energy metabolism ;	e : enzyme	1444364	3 : Putative function from multiple computational evidences	3	280	282	7	284	592
	BN10v3_1170022	_	Tetrasphaera elongata Lp2	_	putative 3-hydroxyacyl-CoA dehydrogenase (Beta-hydroxybutyryl-CoA dehydrogenase (hbd, mmgB, BHBD))	_	0.47039	0.98582	44.96	6e-81	1	1	_	1.1.1.157	2 : Cytoplasmic	6 : Energy metabolism ;	e : enzyme	_	3 : Putative function from multiple computational evidences	3	280	282	7	284	591
	BN13v1_460001	_	Tetrasphaera jenkinsii Ben74	_	putative 3-hydroxyacyl-CoA dehydrogenase (Beta-hydroxybutyryl-CoA dehydrogenase (hbd, mmgB, BHBD))	_	0.46959	0.98582	45.32	7e-80	1	1	_	1.1.1.157	2 : Cytoplasmic	_	e : enzyme	_	3 : Putative function from multiple computational evidences	3	280	282	7	284	592
	BN874v1_720038		Candidatus Contendobacter odensis Run_B_J11	_	putative hydroxyacyl/hydroxybutyrl -CoA dehydrogenase	RXN0-2044 ;	0.9396	0.99291	42.86	1e-77	1	1	1.1.2 : Fatty acids (fatty acid oxidation) ; 1.1.5.1 : Phenylacetic acid degradation ;	1.1.1.-	2 : Cytoplasmic	_	e : enzyme	_	3 : Putative function from multiple computational evidences	1	280	282	3	282	298
	BN12v2_1150036	_	Tetrasphaera japonica T1-X7	_	putative 3-hydroxyacyl-CoA dehydrogenase (Beta-hydroxybutyryl-CoA dehydrogenase (hbd, mmgB, BHBD))	_	0.47128	0.98936	44.09	3e-77	1	1	_	_	2 : Cytoplasmic	_	e : enzyme	_	3 : Putative function from multiple computational evidences	3	280	282	7	284	592
	BN42v3_20192	_	Mycobacterium canettii STB-K	fadB	Putative 3-hydroxybutyryl-CoA dehydrogenase FadB2 (beta-hydroxybutyryl-coa dehydrogenase) (BHBD)	_	0.98601	1	40.78	5e-75	1	1	1 : lipid metabolism ;	1.1.1.157	1 : Unknown	_	e : enzyme	11271494, 12081975, 12657046, 15525680	3 : Putative function from multiple computational evidences	1	280	282	5	286	286
	Npun_R3442		Nostoc punctiforme ATCC 29133; PCC 73102	_	3-hydroxybutyryl-CoA dehydrogenase	_	0.97569	0.99645	41.99	9e-75	1	1	_	1.1.1.157	2 : Cytoplasmic	_	e : enzyme	_	2b : Function from indirect experimental evidences (e.g. phenotypes)	1	280	282	4	284	288
	BN44v3_10518	_	Mycobacterium canettii STB-D	fadB	Putative 3-hydroxybutyryl-CoA dehydrogenase FadB2 (beta-hydroxybutyryl-coa dehydrogenase) (BHBD)	_	0.98601	1	40.43	2e-74	1	1	1 : lipid metabolism ;	1.1.1.157	1 : Unknown	_	e : enzyme	11271494, 12081975, 12657046, 15525680	3 : Putative function from multiple computational evidences	1	280	282	5	286	286
	BN43v3_10507	_	Mycobacterium canettii STB-L	fadB	Putative 3-hydroxybutyryl-CoA dehydrogenase FadB2 (beta-hydroxybutyryl-coa dehydrogenase) (BHBD)	_	0.98601	1	40.43	2e-74	1	1	1 : lipid metabolism ;	1.1.1.157	1 : Unknown	_	e : enzyme	11271494, 12081975, 12657046, 15525680	3 : Putative function from multiple computational evidences	1	280	282	5	286	286
	BN45v3_10517	_	Mycobacterium canettii STB-J	fadB	Putative 3-hydroxybutyryl-CoA dehydrogenase FadB2 (beta-hydroxybutyryl-coa dehydrogenase) (BHBD)	_	0.98601	1	40.78	4e-74	1	1	1 : lipid metabolism ;	1.1.1.157	1 : Unknown	_	e : enzyme	11271494, 12081975, 12657046, 15525680	3 : Putative function from multiple computational evidences	1	280	282	5	286	286
	BN873v1_210050		Candidatus Competibacter denitrificans Run_A_D11	_	putative hydroxyacyl/hydroxybutyrl -CoA dehydrogenase	_	0.9396	0.99291	40.71	2e-71	1	1	1.1.2 : Fatty acids (fatty acid oxidation) ; 1.1.5.1 : Phenylacetic acid degradation ;	1.1.1.-	2 : Cytoplasmic	_	e : enzyme	_	3 : Putative function from multiple computational evidences	1	280	282	3	282	298
	NIDE3103		Candidatus Nitrospira defluvii	_	putative 3-hydroxyacyl-CoA dehydrogenase	_	0.68796	0.99291	42.14	2e-69	2	1	1.1.2 : Fatty acids (fatty acid oxidation) ; 1.1.2.4 : Anaerobic fatty acid oxidation pathway ; 1.1.2.6 : Aerobic fatty acid oxidation pathway ;	1.1.1.35	2 : Cytoplasmic	3.2 : Degradation ;	e : enzyme	12535077, 15229654	3 : Putative function from multiple computational evidences	1	280	282	3	280	407
	MGMSRv2_3175		Magnetospirillum gryphiswaldense MSR-1 v2	paaH	putative 3-hydroxybutyryl-CoA dehydrogenase	_	0.54653	0.97872	43.48	3e-69	3	1	1.1.5.1 : Phenylacetic acid degradation ;	1.1.1.157	1 : Unknown	6 : Energy metabolism ;	e : enzyme	10766858, 12846838, 9748275	2a : Function from experimental evidences in other organisms	6	280	282	12	287	505
	SCFA_v1_130011		Ca. Phosphitivorax anaerolimi F81	paaF	Enoyl-CoA hydratase/isomerase family (3-hydroxybutyryl-CoA dehydratase (Crotonase))	RXN-11667 ;	0.42857	1	42.55	2e-67	3	1	_	4.2.1.17, 5.1.2.3	2 : Cytoplasmic	_	e : enzyme	_	2b : Function from indirect experimental evidences (e.g. phenotypes)	1	280	282	4	283	658
	SCFA_v1_100019		Ca. Phosphitivorax anaerolimi F81	hbd	3-hydroxybutyryl-CoA dehydrogenase	_	0.74406	1	44.33	5e-67	4	1	_	1.1.1.157	1 : Unknown	_	e : enzyme	_	3 : Putative function from multiple computational evidences	1	280	282	3	281	379
	NVIE_010920	_	Nitrososphaera viennensis EN76	_	hydroxyacyl-CoA dehydrogenase	_	0.7526	1.02482	39.45	8e-67	1	1	_	1.1.1.35	1 : Unknown	6 : Energy metabolism ;	e : enzyme	_	2b : Function from indirect experimental evidences (e.g. phenotypes)	1	281	282	7	288	384
	ABAYE2368		Acinetobacter baumannii AYE	paaH	3-hydroxybutyryl-CoA dehydrogenase, phenylacetic acid degradation	_	0.54883	0.99645	39.5	6e-66	1	1	1.1.5.1 : Phenylacetic acid degradation ;	1.1.1.157	1 : Unknown	_	e : enzyme	9748275	2a : Function from experimental evidences in other organisms	3	282	282	10	290	512
	AZOLI_p40260		Azospirillum lipoferum 4B	paaH	3-hydroxybutyryl-CoA dehydrogenase	_	0.50181	0.98582	40.65	3e-65	1	1	1.1.1 : carbon compounds ; 1.1.5.1 : Phenylacetic acid degradation ;	1.1.1.-	1 : Unknown	6 : Energy metabolism ;	e : enzyme	9748275	2a : Function from experimental evidences in other organisms	4	280	282	10	287	554
	PP_3282		Pseudomonas putida KT2440	paaH	3-hydroxyadipyl-CoA dehydrogenase	RXN0-2044 ; RHEA:16199 ;	0.55842	1	41.13	1e-64	2	1	1.1.5.1 : Phenylacetic acid degradation ;	1.1.1.35	2 : Cytoplasmic	6 : Energy metabolism ; 16.11 : Scavenge (Catabolism) ;	e : enzyme	12846838, 15137080, 20660314, 10766858, 22961985, 22398448, 21247899, 9748275	2a : Function from experimental evidences in other organisms	3	280	282	9	287	505
	PSEEN2793		Pseudomonas entomophila L48	paaC	3-hydroxyacyl-CoA dehydrogenase phaC	_	0.54921	0.98936	39.78	2e-64	2	1	1.1.5.1 : Phenylacetic acid degradation ;	1.1.1.-	Cytoplasmic	6 : Energy metabolism ;	e : enzyme	12534466, 15474299, 9600981	2a : Function from experimental evidences in other organisms	3	280	282	12	290	508
	SCFA_v1_3390003		Ca. Phosphitivorax butyraticus R76	hbd	3-hydroxybutyryl-CoA dehydrogenase (modular protein)	_	0.42857	1	40.43	4e-64	3	1	_	1.1.1.157	2 : Cytoplasmic	_	e : enzyme	_	2b : Function from indirect experimental evidences (e.g. phenotypes)	1	280	282	4	283	658
	XNC1_1710		Xenorhabdus nematophila ATCC19061	xcnB	3-hydroxyacyl-CoA dehydrogenase involved in xenocoumacin synthesis	_	0.97895	0.98936	37.63	1e-63	2	1	_	1.1.1.157	1 : Unknown	15.11 : Biosynthesis of natural products ;	e : enzyme	16349198, 1955881	1a : Function from experimental evidences in the studied strain	3	280	282	2	280	285
	ACIAD1690		Acinetobacter baylyi ADP1	dcaH	dehydrogenase	1.1.1.259-RXN ; METHELENE-THMPT-OXI-RXN ; RXN0-2044 ;	0.55842	1	39.36	4e-63	1	1	_	1.1.1.-	1 : Unknown	_	e : enzyme	2298704, 8002591, 8063101, 8181753, 8331077, 8449410, 9515921, 11571189	1a : Function from experimental evidences in the studied strain	1	281	282	5	286	505
	XDD1v4_1792		Xenorhabdus doucetiae FRM16	xcnB	3-hydroxyacyl-CoA dehydrogenase involved in xenocoumacin synthesis	_	0.97895	0.98936	37.99	4e-63	1	1	_	1.1.1.157	1 : Unknown	15.11 : Biosynthesis of natural products ;	e : enzyme	16349198, 1955881	2a : Function from experimental evidences in other organisms	3	280	282	2	280	285
	IBTHAUMv1_1140010	_	Ianthella basta symbiont thaum	hbd	3-hydroxybutyryl-CoA dehydrogenase	_	0.84397	0.92969	43.28	4e-63	1	1	1.3 : Energy metabolism (carbon) ;	1.1.1.157	2 : Cytoplasmic	_	e : enzyme	11772643	2b : Function from indirect experimental evidences (e.g. phenotypes)	2	237	282	4	241	256
	THI_3559	_	Thiomonas sp. 3As	_	putative 3-hydroxybutyryl-CoA dehydrogenase PaaH	_	0.55118	0.99291	41.07	2e-62	1	1	1.1.5.1 : Phenylacetic acid degradation ;	1.1.1.157	1 : Unknown	5 : Central intermediary metabolism ;	e : enzyme	_	3 : Putative function from multiple computational evidences	3	281	282	10	289	508
	CLOSTRIBL3_v1_13113		Clostridiaceae BL-3	hbd	3-hydroxybutyryl-CoA dehydrogenase	3-HYDROXYBUTYRYL-COA-DEHYDROGENASE-RXN ; RHEA:16197 ;	0.99306	1.01418	40.56	2e-62	1	1	_	1.1.1.157	2 : Cytoplasmic	_	e : enzyme	8655474, 25112316	1c : Function from experimental evidences in the studied genus	1	281	282	3	288	288
	ABAYE2306		Acinetobacter baumannii AYE	dcaH	dehydrogenase	_	0.55621	1	37.59	7e-61	2	1	1.1.1 : carbon compounds ;	1.1.1.-	1 : Unknown	_	e : enzyme	2298704, 8002591, 8063101, 8181753, 8331077, 8449410, 9515921	2a : Function from experimental evidences in other organisms	1	281	282	5	286	507
	XDD1v4_3925		Xenorhabdus doucetiae FRM16	paaH	protein PaaH; 3-hydroxybutyryl-CoA dehydrogenase	_	0.50823	0.98582	40.29	4e-60	2	1	1.1.5.1 : Phenylacetic acid degradation ;	1.1.1.157	1 : Unknown	_	e : enzyme	_	2a : Function from experimental evidences in other organisms	4	280	282	10	287	547
	MARHY2087		Marinobacter hydrocarbonoclasticus ATCC 49840	fadB	bifunctional enzyme (PBE) (PBFE) [Includes: Enoyl-CoA hydratase ; 3,2-trans-enoyl-CoA isomerase ; 3-hydroxyacyl-CoA dehydrogenase ]	_	0.40773	1.01064	40	2e-58	1	1	_	5.3.3.8, 4.2.1.17, 1.1.1.35	1 : Unknown	3 : Fatty acid and phospholipid metabolism ;	e : enzyme	4019459, 8549802	2a : Function from experimental evidences in other organisms	1	280	282	291	567	699
	AZOLI_p30575		Azospirillum lipoferum 4B	pimF	Enoyl-CoA hydratase/3-hydroxyacyl-CoA dehydrogenase	_	0.39745	0.99645	39.15	2e-58	1	1	1.1.2 : Fatty acids (fatty acid oxidation) ;	4.2.1.17, 1.1.1.35	2 : Cytoplasmic	3.2 : Degradation ; 16.11 : Scavenge (Catabolism) ;	e : enzyme	15758219	2a : Function from experimental evidences in other organisms	1	281	282	305	582	707
	Rmet_5110	_	Cupriavidus metallidurans CH34	fadB1	short chain enoyl-CoA hydratase / 3-hydroxyacyl-CoA dehydrogenase	_	0.39301	0.99645	39.5	2e-57	1	1	1.1.2 : Fatty acids (fatty acid oxidation) ;	5.1.2.3, 1.1.1.35, 4.2.1.17	2 : Cytoplasmic	3.2 : Degradation ; 6 : Energy metabolism ;	e : enzyme	_	2b : Function from indirect experimental evidences (e.g. phenotypes)	1	281	282	311	588	715
	Spro_1832		Serratia proteamaculans 568	paaH	3-hydroxyacyl-CoA dehydrogenase, NAD-binding	_	0.54813	0.98936	37.63	8e-54	2	1	1.1.5.1 : Phenylacetic acid degradation ;	1.1.1.157	1 : Unknown	6 : Energy metabolism ;	e : enzyme	_	2b : Function from indirect experimental evidences (e.g. phenotypes)	1	278	282	8	286	509
	VS_0041	_	Vibrio tasmaniensis LGP32	_	3-hydroxybutyryl-CoA epimerase, Fatty acid oxidation complex subunit alpha	_	0.39557	1.01418	37.41	1e-52	1	1	1.1.2 : Fatty acids (fatty acid oxidation) ; 1.1.2.6 : Aerobic fatty acid oxidation pathway ;	5.1.2.3	2 : Cytoplasmic	3 : Fatty acid and phospholipid metabolism ; 3.2 : Degradation ;	e : enzyme	_	2a : Function from experimental evidences in other organisms	2	280	282	315	593	723
	CLOSTRIBL3_v1_11276		Clostridiaceae BL-3	_	putative 3-hydroxybutyryl-CoA dehydrogenase	3-HYDROXYBUTYRYL-COA-DEHYDROGENASE-RXN ; RHEA:16200 ;	0.9164	1.01064	36.14	2e-51	2	1	_	1.1.1.157	2 : Cytoplasmic	_	e : enzyme	_	3 : Putative function from multiple computational evidences	1	280	282	5	288	311
	VIBNIv4_A0032	_	Vibrio nigripulchritudo SFn1	fadB	Fatty acid oxidation complex subunit alpha [Includes: Enoyl-CoA hydratase/Delta(3)-cis-Delta(2)-trans-enoyl-CoA isomerase/3-hydroxybutyryl-CoA epimerase ; 3-hydroxyacyl-CoA dehydrogenase]	_	0.38866	0.99645	35.94	7e-50	1	1	1.1.2.6 : Aerobic fatty acid oxidation pathway ; 7.1 : Cytoplasm ;	5.3.3.8, 4.2.1.17, 5.1.2.3, 1.1.1.35	2 : Cytoplasmic	3.2 : Degradation ;	e : enzyme	1699931, 1712230, 2204034	2a : Function from experimental evidences in other organisms	3	280	282	316	593	723
	LMIv2_1447	_	Legionella micdadei	_	3-hydroxybutyryl-CoA epimerase	_	0.41308	0.98582	35.61	1e-49	1	1	_	5.1.2.3	1 : Unknown	_	e : enzyme	_	2b : Function from indirect experimental evidences (e.g. phenotypes)	4	281	282	310	578	673
CLOSTRIBL3_v1_13112	Label	Synteny	Organism	Gene	Product	Reaction	maxLrap	minLrap	Ident %	Eval	OrderQ	OrderB	Roles	EC number	Localization	BioProcess	Product Type	PubMedId	Class	BeginQ	EndQ	LengthQ	BeginB	EndB	LengthB
	SCFA_v1_1190005	_	Ca. Phosphitivorax anaerolimi F81	crt	3-hydroxybutyryl-CoA dehydratase (Crotonase)	_	1	1.00791	50.2	9e-80	1	1	_	4.2.1.55	2 : Cytoplasmic	_	e : enzyme	_	2b : Function from indirect experimental evidences (e.g. phenotypes)	1	255	255	1	253	253
	CLOSTRIBL3_v1_20308		Clostridiaceae BL-3	crt	Short-chain-enoyl-CoA hydratase	ENOYL-COA-HYDRAT-RXN ; RHEA:16105 ;	0.99228	1.00784	47.86	3e-74	1	1	_	4.2.1.17	2 : Cytoplasmic	16.11 : Scavenge (Catabolism) ;	e : enzyme	8655474, 5057466	1c : Function from experimental evidences in the studied genus	2	255	255	4	259	259
	CD630_10570		Clostridium difficile 630	crt2	3-hydroxybutyryl-CoA dehydratase (Crotonase)	_	0.94717	0.98431	47.41	4e-69	1	2	_	4.2.1.55	1 : Unknown	16.11 : Scavenge (Catabolism) ; 6 : Energy metabolism ;	e : enzyme	_	2a : Function from experimental evidences in other organisms	2	249	255	10	259	265
	BN10v3_570010	_	Tetrasphaera elongata Lp2	_	putative enoyl-CoA hydratase echA8	_	0.96899	0.98039	46.4	1e-61	1	1	_	4.2.1.17	2 : Cytoplasmic	6 : Energy metabolism ;	e : enzyme	_	3 : Putative function from multiple computational evidences	12	255	255	13	258	258
	BN873v1_210051		Candidatus Competibacter denitrificans Run_A_D11	_	putative enoyl-CoA hydratase-isomerase	_	0.97287	0.98431	40.64	1e-56	1	2	1.1.2 : Fatty acids (fatty acid oxidation) ; 1.1.5.1 : Phenylacetic acid degradation ;	4.2.1.17	1 : Unknown	_	e : enzyme	8655474, 10727085, 2204034, 1743516	3 : Putative function from multiple computational evidences	2	250	255	4	253	258
	PSEEN3545		Pseudomonas entomophila L48	fadB1x	enoyl-CoA hydratase, FadB1x	_	0.96863	0.988	40.49	2e-56	1	2	1.5.4 : Fatty acid and phosphatidic acid ;	4.2.1.-	Unknown	3 : Fatty acid and phospholipid metabolism ;	e : enzyme	11251808	2a : Function from experimental evidences in other organisms	10	255	255	5	250	250
	BN44v3_11186		Mycobacterium canettii STB-D	echA	Putative enoyl-CoA hydratase EchA8 (enoyl hydrase) (unsaturated acyl-CoA hydratase) (crotonase)	_	0.93774	0.9451	41.49	1e-54	1	2	1 : lipid metabolism ;	4.2.1.17	1 : Unknown	_	e : enzyme	10768780, 11271494, 11929527, 12657046	3 : Putative function from multiple computational evidences	11	250	255	13	252	257
	BN43v3_30123		Mycobacterium canettii STB-L	echA	Putative enoyl-CoA hydratase EchA8 (enoyl hydrase) (unsaturated acyl-CoA hydratase) (crotonase)	_	0.93774	0.9451	41.49	1e-54	1	2	1 : lipid metabolism ;	4.2.1.17	1 : Unknown	_	e : enzyme	10768780, 11271494, 11929527, 12657046	3 : Putative function from multiple computational evidences	11	250	255	13	252	257
	ABAYE2304		Acinetobacter baumannii AYE	dcaE	enoyl-CoA hydratase	_	0.91513	0.97255	40.32	2e-54	2	2	1.1.1 : carbon compounds ;	4.2.1.17	1 : Unknown	_	e : enzyme	2298704, 8002591, 8063101, 8181753, 8331077, 8449410, 9515921	2a : Function from experimental evidences in other organisms	9	255	255	25	271	271
	BN45v3_30109		Mycobacterium canettii STB-J	echA	Putative enoyl-CoA hydratase EchA8 (enoyl hydrase) (unsaturated acyl-CoA hydratase) (crotonase)	_	0.93774	0.9451	41.08	5e-54	1	2	1 : lipid metabolism ;	4.2.1.17	1 : Unknown	_	e : enzyme	10768780, 11271494, 11929527, 12657046	3 : Putative function from multiple computational evidences	11	250	255	13	252	257
	BN42v3_20918		Mycobacterium canettii STB-K	echA	Putative enoyl-CoA hydratase EchA8 (enoyl hydrase) (unsaturated acyl-CoA hydratase) (crotonase)	_	0.93774	0.9451	41.08	8e-54	1	2	1 : lipid metabolism ;	4.2.1.17	1 : Unknown	_	e : enzyme	10768780, 11271494, 11929527, 12657046	3 : Putative function from multiple computational evidences	11	250	255	13	252	257
	ABAYE2370		Acinetobacter baumannii AYE	paaF	enoyl-CoA hydratase, phenylacetic acid degradation	_	0.94553	0.95294	39.51	2e-53	3	1	1.1.5.1 : Phenylacetic acid degradation ;	4.2.1.17	1 : Unknown	_	e : enzyme	9748275	2b : Function from indirect experimental evidences (e.g. phenotypes)	14	255	255	16	257	257
	XDD1v4_3923		Xenorhabdus doucetiae FRM16	paaF	protein PaaF; enoyl-CoA hydratase-isomerase	_	0.95331	0.96078	38.78	4e-53	1	2	1.1.5.1 : Phenylacetic acid degradation ;	4.2.1.17	1 : Unknown	_	e : enzyme	_	2a : Function from experimental evidences in other organisms	11	254	255	13	256	257
	ACIAD1608		Acinetobacter baylyi ADP1	FadB	Enoyl-CoA hydratase (valine degradation) (valine degradation)	3-HYDROXBUTYRYL-COA-DEHYDRATASE-RXN ; ENOYL-COA-HYDRAT-RXN ; METHYLACYLYLCOA-HYDROXY-RXN ; RXN-902 ; TIGLYLCOA-HYDROXY-RXN ; RHEA:31178 ;	0.92607	0.93333	39.08	5e-52	1	2	1.1.3.14 : Valine degradation ; 1.1.5.1 : Phenylacetic acid degradation ;	4.2.1.17	2 : Cytoplasmic	6 : Energy metabolism ; 16.11 : Scavenge (Catabolism) ;	e : enzyme	7122152, 8938168, 21104317	2a : Function from experimental evidences in other organisms	12	248	255	14	250	257
	ACIAD1692		Acinetobacter baylyi ADP1	dcaE	Enoyl-CoA hydratase (branched-chain amino acid degradation)	3-HYDROXBUTYRYL-COA-DEHYDRATASE-RXN ; ENOYL-COA-HYDRAT-RXN ; METHYLACYLYLCOA-HYDROXY-RXN ; RXN-2425 ; RXN-902 ; TIGLYLCOA-HYDROXY-RXN ; RXN0-6513 ; RXN-7838 ; RHEA:16107 ; RHEA:17850 ; RHEA:31178 ; RHEA:31122 ;	0.95019	0.97255	38.31	2e-51	2	2	1.1.5.1 : Phenylacetic acid degradation ;	4.2.1.17	1 : Unknown	6 : Energy metabolism ;	e : enzyme	2298704, 8002591, 8063101, 8181753, 8331077, 8449410, 9515921, 11571189	1a : Function from experimental evidences in the studied strain	9	255	255	15	261	261
	NIDE3102		Candidatus Nitrospira defluvii	paaF	putative Enoyl-CoA hydratase	_	0.9771	1.00392	39.45	1e-49	1	2	1.1.5.1 : Phenylacetic acid degradation ; 1.1.1 : Carbohydrates/Carbon compounds ; 1.1.3 : Amino acids ;	4.2.1.17	1 : Unknown	3.2 : Degradation ; 6.2 : Amino acids and amines ; 6.11 : Sugars ;	e : enzyme	10766858, 11263873, 12445775, 12846838, 9748275	3 : Putative function from multiple computational evidences	4	255	255	9	262	262
	PP_3284		Pseudomonas putida KT2440	paaF	enoyl-CoA hydratase-isomerase	RXN0-6513 ; RHEA:34866 ;	0.95331	0.96078	40	2e-49	2	2	_	4.2.1.17	2 : Cytoplasmic	16.11 : Scavenge (Catabolism) ;	e : enzyme	12846838, 15137080, 18437357	2a : Function from experimental evidences in other organisms	12	255	255	14	257	257
	SCFA_v1_100018		Ca. Phosphitivorax anaerolimi F81	_	Enoyl-CoA hydratase	_	1.00781	1.01176	37.98	6e-48	2	2	_	4.2.1.17	2 : Cytoplasmic	_	e : enzyme	_	2b : Function from indirect experimental evidences (e.g. phenotypes)	2	255	255	4	256	256
	PSEEN2791		Pseudomonas entomophila L48	phaA	enoyl-CoA hydratase/isomerase PhaA	_	0.94942	0.95686	36.89	3e-44	2	2	1.1.5.1 : Phenylacetic acid degradation ;	4.2.1.17	Cytoplasmic	6 : Energy metabolism ;	e : enzyme	12534466, 15474299, 9600981	2a : Function from experimental evidences in other organisms	12	254	255	14	256	257
	MGMSRv2_3173		Magnetospirillum gryphiswaldense MSR-1 v2	paaF	enoyl-CoA hydratase-isomerase	_	0.9305	0.9451	37.76	5e-43	3	2	1.1.5.1 : Phenylacetic acid degradation ;	4.2.1.17	1 : Unknown	6 : Energy metabolism ;	e : enzyme	10766858, 12846838, 9748275	2a : Function from experimental evidences in other organisms	15	254	255	19	258	259
	SCFA_v1_130011		Ca. Phosphitivorax anaerolimi F81	paaF	Enoyl-CoA hydratase/isomerase family (3-hydroxybutyryl-CoA dehydratase (Crotonase))	RXN-11667 ;	0.38146	0.98431	35.06	2e-42	3	3	_	4.2.1.17, 5.1.2.3	2 : Cytoplasmic	_	e : enzyme	_	2b : Function from indirect experimental evidences (e.g. phenotypes)	12	255	255	413	658	658
	NBG4_v1_200001		Candidatus Sulfobium mesophilum	echA	3-hydroxybutyryl-CoA dehydratase (fragment)	3-HYDROXBUTYRYL-COA-DEHYDRATASE-RXN ; RHEA:17849 ;	0.5098	0.92199	40	7e-26	1	2	_	4.2.1.55	2 : Cytoplasmic	_	e : enzyme	_	2b : Function from indirect experimental evidences (e.g. phenotypes)	3	130	255	11	140	141
CLOSTRIBL3_v1_11087	Label	Synteny	Organism	Gene	Product	Reaction	maxLrap	minLrap	Ident %	Eval	OrderQ	OrderB	Roles	EC number	Localization	BioProcess	Product Type	PubMedId	Class	BeginQ	EndQ	LengthQ	BeginB	EndB	LengthB
	ACIAD1820	_	Acinetobacter baylyi ADP1	scpB	Methylmalonyl-CoA decarboxylase	RXN0-310 ; METHYLMALONYL-COA-DECARBOXYLASE-RXN ; RHEA:21399 ; RHEA:27667 ;	0.98062	0.99606	36.36	7e-47	1	1	1.1.5 : Others ; 4.S.34 : citrate/succinate ;	4.1.1.41	2 : Cytoplasmic	16.11 : Scavenge (Catabolism) ;	e : enzyme	5646172, 10769118, 7070502	2a : Function from experimental evidences in other organisms	4	253	254	6	256	258
CLOSTRIBL3_v1_20109	Label	Synteny	Organism	Gene	Product	Reaction	maxLrap	minLrap	Ident %	Eval	OrderQ	OrderB	Roles	EC number	Localization	BioProcess	Product Type	PubMedId	Class	BeginQ	EndQ	LengthQ	BeginB	EndB	LengthB
	SCFA_v1_450041	_	Ca. Phosphitivorax anaerolimi F81	phaJ	crotonase	_	0.93197	0.99275	54.01	1e-44	1	1	_	4.2.1.55	2 : Cytoplasmic	_	e : enzyme	_	2b : Function from indirect experimental evidences (e.g. phenotypes)	1	136	138	1	137	147
	MGMSRv2_2229	_	Magnetospirillum gryphiswaldense MSR-1 v2	_	MaoC-like dehydratase, putative	_	0.96528	1.00725	47.48	2e-37	1	1	_	_	1 : Unknown	_	e : enzyme	_	2b : Function from indirect experimental evidences (e.g. phenotypes)	1	138	138	6	143	144
	LEPBIa1114	_	Leptospira biflexa serovar Patoc Patoc 1	_	Putative MaoC family dehydratase	_	0.97143	0.98551	47.79	2e-37	1	1	_	_	1 : Unknown	_	e : enzyme	_	3 : Putative function from multiple computational evidences	2	136	138	4	139	140
	ADVE02_v2_12431	_	Methylosinus trichosporium OB3b	croR	Crotonase	_	0.84177	0.96377	44.36	3e-31	1	1	_	_	2 : Cytoplasmic	_	e : enzyme	_	2b : Function from indirect experimental evidences (e.g. phenotypes)	7	138	138	11	142	158
	AZOLI_0508	_	Azospirillum lipoferum 4B	_	Putative acyl dehydratase	_	0.92617	1	42.03	6e-31	1	1	_	_	1 : Unknown	3 : Fatty acid and phospholipid metabolism ;	e : enzyme	_	3 : Putative function from multiple computational evidences	3	138	138	13	148	149
	METDI4248	_	Methylobacterium extorquens DM4	croR	crotonase	_	0.74866	1.01449	43.57	2e-30	1	1	_	4.2.1.55	2 : Cytoplasmic	_	e : enzyme	11872727	1b : Function from experimental evidences in the studied species	1	138	138	35	172	187
	PSEEN3977		Pseudomonas entomophila L48	phaJ1	enoyl-CoA hydratase, R-specific	_	0.85256	0.96377	39.85	8e-29	1	1	1.5.4 : Fatty acid and phosphatidic acid ;	_	Unknown	3 : Fatty acid and phospholipid metabolism ;	e : enzyme	12115060	2a : Function from experimental evidences in other organisms	7	138	138	10	141	156
	MARHY1690		Marinobacter hydrocarbonoclasticus ATCC 49840	_	conserved hypothetical protein	_	0.86335	1.00725	38.85	1e-28	1	1	_	_	1 : Unknown	18 : Unknown function ;	u : unknown	_	4 : Unknown function but conserved in other organisms	1	138	138	8	145	161
	Rmet_1672	_	Cupriavidus metallidurans CH34	_	MaoC-like dehydratase	_	0.94521	1	38.41	2e-26	1	1	_	_	1 : Unknown	_	e : enzyme	_	2b : Function from indirect experimental evidences (e.g. phenotypes)	1	137	138	4	140	146
CLOSTRIBL3_v1_20308	Label	Synteny	Organism	Gene	Product	Reaction	maxLrap	minLrap	Ident %	Eval	OrderQ	OrderB	Roles	EC number	Localization	BioProcess	Product Type	PubMedId	Class	BeginQ	EndQ	LengthQ	BeginB	EndB	LengthB
	CD630_10570		Clostridium difficile 630	crt2	3-hydroxybutyryl-CoA dehydratase (Crotonase)	_	0.95849	0.98069	61.42	1e-105	1	1	_	4.2.1.55	1 : Unknown	16.11 : Scavenge (Catabolism) ; 6 : Energy metabolism ;	e : enzyme	_	2a : Function from experimental evidences in other organisms	3	256	259	9	262	265
	CD630_08000		Clostridium difficile 630	crt1	3-hydroxybutyryl-CoA dehydratase (Crotonase)	_	0.98077	0.98456	54.9	4e-97	2	1	1.6 : Macromolecules (cellular constituent) biosynthesis ;	4.2.1.55	1 : Unknown	6 : Energy metabolism ;	e : enzyme	8001771, 16346566, 11263873	2a : Function from experimental evidences in other organisms	5	259	259	6	260	260
	LEPBIa0927	_	Leptospira biflexa serovar Patoc Patoc 1	crt	3-hydroxybutyryl-CoA dehydratase (Crotonase)	_	0.93436	0.95276	51.24	1e-83	1	1	1.1.2 : Fatty acids (fatty acid oxidation) ;	4.2.1.55	1 : Unknown	16.11 : Scavenge (Catabolism) ;	e : enzyme	12379132, 8490573	2a : Function from experimental evidences in other organisms	15	256	259	13	254	254
	NVIE_008340	_	Nitrososphaera viennensis EN76	_	3-hydroxybutyryl-CoA dehydratase	_	0.94314	1.0888	47.16	5e-78	1	1	_	4.2.1.55	2 : Cytoplasmic	5 : Central intermediary metabolism ;	e : enzyme	_	2b : Function from indirect experimental evidences (e.g. phenotypes)	4	254	259	18	299	299
	RM41v1_60029	_	Sinorhizobium sp. Rm41	_	Putative enoyl-CoA hydratase	_	1	1.00778	47.49	6e-78	1	1	1.1.2 : Fatty acids (fatty acid oxidation) ; 1.1.5.1 : Phenylacetic acid degradation ;	4.2.1.17	2 : Cytoplasmic	6 : Energy metabolism ; 16.11 : Scavenge (Catabolism) ;	e : enzyme	1743516, 2204034, 2806264, 7815937	3 : Putative function from multiple computational evidences	1	259	259	1	257	257
	IBTHAUMv1_18460003	_	Ianthella basta symbiont thaum	crt	3-hydroxybutyryl-CoA dehydratase	_	0.96525	0.99206	50.4	3e-77	1	1	1.1 : Carbon compound utilization ;	4.2.1.55	2 : Cytoplasmic	5.2 : One-carbon metabolism ;	e : enzyme	_	2b : Function from indirect experimental evidences (e.g. phenotypes)	6	254	259	3	252	252
	BN873v1_210051		Candidatus Competibacter denitrificans Run_A_D11	_	putative enoyl-CoA hydratase-isomerase	_	1	1.00388	47.1	8e-76	1	1	1.1.2 : Fatty acids (fatty acid oxidation) ; 1.1.5.1 : Phenylacetic acid degradation ;	4.2.1.17	1 : Unknown	_	e : enzyme	8655474, 10727085, 2204034, 1743516	3 : Putative function from multiple computational evidences	1	259	259	1	258	258
	BN874v1_720037		Candidatus Contendobacter odensis Run_B_J11	_	putative enoyl-CoA hydratase-isomerase	_	1.01158	1.0155	46.56	3e-75	1	1	1.1.2 : Fatty acids (fatty acid oxidation) ;	4.2.1.-	1 : Unknown	_	e : enzyme	8655474, 10727085, 2204034, 1743516	3 : Putative function from multiple computational evidences	1	259	259	1	258	258
	Rmet_3162	_	Cupriavidus metallidurans CH34	paaF	enoyl-CoA hydratase-isomerase	_	1	1.00388	45.56	3e-74	1	1	1.1.5.1 : Phenylacetic acid degradation ;	4.2.1.17	1 : Unknown	_	e : enzyme	10766858, 12846838, 9748275	2a : Function from experimental evidences in other organisms	1	259	259	1	258	258
	CLOSTRIBL3_v1_13112		Clostridiaceae BL-3	crt	Short-chain-enoyl-CoA hydratase	RXN-11667 ; RHEA:52664 ;	0.99228	1.00784	47.86	3e-74	1	1	_	4.2.1.150	2 : Cytoplasmic	_	e : enzyme	8655474, 5057466	1c : Function from experimental evidences in the studied genus	4	259	259	2	255	255
	AZOLI_3178	_	Azospirillum lipoferum 4B	paaF1	Enoyl-CoA hydratase-isomerase	_	1	1.00388	44.79	2e-73	1	1	1.1.5.1 : Phenylacetic acid degradation ; 1.1.2 : Fatty acids (fatty acid oxidation) ;	4.2.1.17	2 : Cytoplasmic	6 : Energy metabolism ;	e : enzyme	10766858, 12846838, 9748275	2a : Function from experimental evidences in other organisms	1	259	259	1	258	258
	BN44v3_11186	_	Mycobacterium canettii STB-D	echA	Putative enoyl-CoA hydratase EchA8 (enoyl hydrase) (unsaturated acyl-CoA hydratase) (crotonase)	_	1	1.00778	44.4	3e-73	1	1	1 : lipid metabolism ;	4.2.1.17	1 : Unknown	_	e : enzyme	10768780, 11271494, 11929527, 12657046	3 : Putative function from multiple computational evidences	1	259	259	1	257	257
	BN43v3_30123	_	Mycobacterium canettii STB-L	echA	Putative enoyl-CoA hydratase EchA8 (enoyl hydrase) (unsaturated acyl-CoA hydratase) (crotonase)	_	1	1.00778	44.4	3e-73	1	1	1 : lipid metabolism ;	4.2.1.17	1 : Unknown	_	e : enzyme	10768780, 11271494, 11929527, 12657046	3 : Putative function from multiple computational evidences	1	259	259	1	257	257
	PSEEN3545		Pseudomonas entomophila L48	fadB1x	enoyl-CoA hydratase, FadB1x	_	0.97297	1.008	45.63	1e-72	1	1	1.5.4 : Fatty acid and phosphatidic acid ;	4.2.1.-	Unknown	3 : Fatty acid and phospholipid metabolism ;	e : enzyme	11251808	2a : Function from experimental evidences in other organisms	8	259	259	1	250	250
	HEAR0207	_	Herminiimonas arsenicoxydans	ech	Enoyl-CoA hydratase	_	0.99614	1	46.9	4e-72	1	1	1.1.5.1 : Phenylacetic acid degradation ; 1.1.2 : Fatty acids (fatty acid oxidation) ;	4.2.1.17	1 : Unknown	3 : Fatty acid and phospholipid metabolism ;	e : enzyme	8012501	2a : Function from experimental evidences in other organisms	1	258	259	1	257	258
	ABAYE3764		Acinetobacter baumannii AYE	_	putative Enoyl-CoA hydratase	_	1.00772	1.01556	44.83	4e-72	1	1	_	4.2.1.17	1 : Unknown	_	e : enzyme	_	3 : Putative function from multiple computational evidences	1	259	259	1	257	257
	MGMSRv2_2895	_	Magnetospirillum gryphiswaldense MSR-1 v2	paaF	enoyl-CoA hydratase-isomerase	_	1	1.00388	44.02	1e-71	1	1	1.1.5.1 : Phenylacetic acid degradation ;	4.2.1.17	2 : Cytoplasmic	6 : Energy metabolism ;	e : enzyme	10766858, 12846838, 9748275	2a : Function from experimental evidences in other organisms	1	259	259	1	258	258
	BN45v3_30109	_	Mycobacterium canettii STB-J	echA	Putative enoyl-CoA hydratase EchA8 (enoyl hydrase) (unsaturated acyl-CoA hydratase) (crotonase)	_	1	1.00778	43.63	2e-71	1	1	1 : lipid metabolism ;	4.2.1.17	1 : Unknown	_	e : enzyme	10768780, 11271494, 11929527, 12657046	3 : Putative function from multiple computational evidences	1	259	259	1	257	257
	BN42v3_20918	_	Mycobacterium canettii STB-K	echA	Putative enoyl-CoA hydratase EchA8 (enoyl hydrase) (unsaturated acyl-CoA hydratase) (crotonase)	_	1	1.00778	43.24	2e-71	1	1	1 : lipid metabolism ;	4.2.1.17	1 : Unknown	_	e : enzyme	10768780, 11271494, 11929527, 12657046	3 : Putative function from multiple computational evidences	1	259	259	1	257	257
	RALTA_A2759	_	Cupriavidus taiwanensis LMG19424	badK	cyclohex-1-ene-1-carboxyl-CoA hydratase	_	1	1.00388	44.79	2e-71	1	1	1.1.1 : Carbohydrates/Carbon compounds ;	4.2.1.17	1 : Unknown	6 : Energy metabolism ;	e : enzyme	9177244	2b : Function from indirect experimental evidences (e.g. phenotypes)	1	259	259	1	258	258
	NIDE3102		Candidatus Nitrospira defluvii	paaF	putative Enoyl-CoA hydratase	_	0.9542	0.96525	45.6	7e-71	1	1	1.1.5.1 : Phenylacetic acid degradation ; 1.1.1 : Carbohydrates/Carbon compounds ; 1.1.3 : Amino acids ;	4.2.1.17	1 : Unknown	3.2 : Degradation ; 6.2 : Amino acids and amines ; 6.11 : Sugars ;	e : enzyme	10766858, 11263873, 12445775, 12846838, 9748275	3 : Putative function from multiple computational evidences	11	259	259	14	262	262
	CMR15v5_1457	_	Ralstonia solanacearum CMR15	paaF	enoyl-CoA hydratase-isomerase	_	1	1.00388	45.56	4e-70	1	1	1.1.1 : Carbohydrates/Carbon compounds ;	4.2.1.17	1 : Unknown	6 : Energy metabolism ;	e : enzyme	9748275	2a : Function from experimental evidences in other organisms	1	259	259	1	258	258
	Rru_A3801	_	Rhodospirillum rubrum ATCC 11170	fadB	short chain enoyl-CoA hydratase	_	1	1.00388	42.08	5e-70	1	1	1.1.5.1 : Phenylacetic acid degradation ; 1.5.4 : Fatty acid and phosphatidic acid ;	4.2.1.17	2 : Cytoplasmic	3 : Fatty acid and phospholipid metabolism ;	e : enzyme	_	2b : Function from indirect experimental evidences (e.g. phenotypes)	1	259	259	1	258	258
	BRADO2663	_	Bradyrhizobium sp. ORS278	_	Putative enoyl-CoA hydratase	_	0.97368	1	43.63	4e-69	1	1	1.1.5.1 : Phenylacetic acid degradation ; 1.1.2 : Fatty acids (fatty acid oxidation) ;	4.2.1.17	2 : Cytoplasmic	16.11 : Scavenge (Catabolism) ;	e : enzyme	1743516, 2204034, 2806264, 7815937	3 : Putative function from multiple computational evidences	3	259	259	11	266	266
	BDBv6_60063	_	Blood disease bacterium R229	paaF	enoyl-CoA hydratase-isomerase	_	0.97683	0.98062	45.45	1e-68	1	1	1.1.1 : Carbohydrates/Carbon compounds ;	4.2.1.17	1 : Unknown	6 : Energy metabolism ;	e : enzyme	9748275	2a : Function from experimental evidences in other organisms	1	253	259	1	252	258
	ACIAD1608		Acinetobacter baylyi ADP1	FadB	Enoyl-CoA hydratase (valine degradation) (valine degradation)	3-HYDROXBUTYRYL-COA-DEHYDRATASE-RXN ; ENOYL-COA-HYDRAT-RXN ; METHYLACYLYLCOA-HYDROXY-RXN ; RXN-902 ; TIGLYLCOA-HYDROXY-RXN ; RHEA:31178 ;	1.00772	1.01556	42.91	2e-68	1	1	1.1.3.14 : Valine degradation ; 1.1.5.1 : Phenylacetic acid degradation ;	4.2.1.17	2 : Cytoplasmic	6 : Energy metabolism ; 16.11 : Scavenge (Catabolism) ;	e : enzyme	7122152, 8938168, 21104317	2a : Function from experimental evidences in other organisms	1	259	259	1	257	257
	BSU18220		Bacillus subtilis 168	ldeF	methylglutaconyl-CoA hydratase (leucine degradation)	METHYLGLUTACONYL-COA-HYDRATASE-RXN ; RHEA:21536 ;	0.96923	0.97297	46.03	2e-67	1	1	_	4.2.1.18	2 : Cytoplasmic	16.11 : Scavenge (Catabolism) ;	e : enzyme	19935659	2b : Function from indirect experimental evidences (e.g. phenotypes)	10	257	259	10	258	260
	MGMSRv2_0209		Magnetospirillum gryphiswaldense MSR-1 v2	_	probable enoyl-CoA hydratase	_	0.99228	0.99228	43.19	5e-67	2	1	1.1.2 : Fatty acids (fatty acid oxidation) ; 1.1.5.1 : Phenylacetic acid degradation ;	4.2.1.17	1 : Unknown	16.11 : Scavenge (Catabolism) ;	e : enzyme	1743516, 2204034, 2806264, 7815937, 7751302	2b : Function from indirect experimental evidences (e.g. phenotypes)	3	259	259	4	259	259
	THI_0338	_	Thiomonas sp. 3As	fadB	enoyl-CoA hydratase-isomerase	_	0.97318	0.98069	43.7	2e-66	1	1	1.1.5.1 : Phenylacetic acid degradation ;	4.2.1.17	1 : Unknown	5 : Central intermediary metabolism ;	e : enzyme	10766858, 12846838, 9748275	2a : Function from experimental evidences in other organisms	6	259	259	9	261	261
	Rmet_2603		Cupriavidus metallidurans CH34	paaG1	Enoyl-CoA hydratase/isomerase	_	1.0076	1.02317	42.64	1e-64	2	1	1.1.5.1 : Phenylacetic acid degradation ;	4.2.1.17	1 : Unknown	_	e : enzyme	_	2b : Function from indirect experimental evidences (e.g. phenotypes)	1	256	259	1	260	263
	SCFA_v1_100018		Ca. Phosphitivorax anaerolimi F81	_	Enoyl-CoA hydratase	_	1.01158	1.02344	41.98	3e-64	2	1	_	4.2.1.17	2 : Cytoplasmic	_	e : enzyme	_	2b : Function from indirect experimental evidences (e.g. phenotypes)	1	259	259	1	256	256
	PP_3284		Pseudomonas putida KT2440	paaF	enoyl-CoA hydratase-isomerase	RXN0-6513 ; RHEA:34866 ;	0.96139	0.96887	42.57	7e-63	2	1	_	4.2.1.17	2 : Cytoplasmic	16.11 : Scavenge (Catabolism) ;	e : enzyme	12846838, 15137080, 18437357	2a : Function from experimental evidences in other organisms	11	259	259	11	257	257
	PSEEN2791		Pseudomonas entomophila L48	phaA	enoyl-CoA hydratase/isomerase PhaA	_	0.9305	0.93774	44.4	1e-62	2	1	1.1.5.1 : Phenylacetic acid degradation ;	4.2.1.17	Cytoplasmic	6 : Energy metabolism ;	e : enzyme	12534466, 15474299, 9600981	2a : Function from experimental evidences in other organisms	16	256	259	16	254	257
	SCFA_v1_130011		Ca. Phosphitivorax anaerolimi F81	paaF	Enoyl-CoA hydratase/isomerase family (3-hydroxybutyryl-CoA dehydratase (Crotonase))	RXN-11667 ;	0.37538	0.95367	43.32	5e-62	3	2	_	4.2.1.17, 5.1.2.3	2 : Cytoplasmic	_	e : enzyme	_	2b : Function from indirect experimental evidences (e.g. phenotypes)	14	259	259	413	658	658
	VIBNIv4_A2943	_	Vibrio nigripulchritudo SFn1	Echs1	Enoyl-CoA hydratase	_	0.96139	0.98031	44.18	3e-61	1	1	1.1.2 : Fatty acids (fatty acid oxidation) ; 7.1 : Cytoplasm ;	4.2.1.17	2 : Cytoplasmic	3.2 : Degradation ;	e : enzyme	2806264, 15489334, 7883013, 8895557, 9480773, 11851409, 12445775	2a : Function from experimental evidences in other organisms	12	257	259	9	252	254
	BN13v1_100067		Tetrasphaera jenkinsii Ben74	_	putative enoyl-CoA hydratase echA8	_	0.94981	0.94981	42.28	2e-60	1	1	_	4.2.1.17	2 : Cytoplasmic	6 : Energy metabolism ;	e : enzyme	_	3 : Putative function from multiple computational evidences	6	251	259	5	249	259
	BN11v3_3200006		Tetrasphaera australiensis Ben110	_	putative enoyl-CoA hydratase echA8	_	0.94981	0.94981	42.68	5e-60	1	1	_	4.2.1.17	2 : Cytoplasmic	6 : Energy metabolism ;	e : enzyme	_	3 : Putative function from multiple computational evidences	6	251	259	5	249	259
	MGMSRv2_3173		Magnetospirillum gryphiswaldense MSR-1 v2	paaF	enoyl-CoA hydratase-isomerase	_	0.99228	0.99228	39.69	7e-60	3	1	1.1.5.1 : Phenylacetic acid degradation ;	4.2.1.17	1 : Unknown	6 : Energy metabolism ;	e : enzyme	10766858, 12846838, 9748275	2a : Function from experimental evidences in other organisms	2	257	259	3	257	259
	ABAYE2304		Acinetobacter baumannii AYE	dcaE	enoyl-CoA hydratase	_	0.91144	0.95367	41.3	1e-59	2	1	1.1.1 : carbon compounds ;	4.2.1.17	1 : Unknown	_	e : enzyme	2298704, 8002591, 8063101, 8181753, 8331077, 8449410, 9515921	2a : Function from experimental evidences in other organisms	13	259	259	27	271	271
	SCFA_v1_3390003		Ca. Phosphitivorax butyraticus R76	hbd	3-hydroxybutyryl-CoA dehydrogenase (modular protein)	_	0.37538	0.95367	41.3	8e-59	2	2	_	1.1.1.157	2 : Cytoplasmic	_	e : enzyme	_	2b : Function from indirect experimental evidences (e.g. phenotypes)	14	259	259	413	658	658
	XDD1v4_3923		Xenorhabdus doucetiae FRM16	paaF	protein PaaF; enoyl-CoA hydratase-isomerase	_	0.99228	1	36.96	1e-57	1	1	1.1.5.1 : Phenylacetic acid degradation ;	4.2.1.17	1 : Unknown	_	e : enzyme	_	2a : Function from experimental evidences in other organisms	1	257	259	1	255	257
	BN12v2_350029		Tetrasphaera japonica T1-X7	_	putative enoyl-CoA hydratase echA8	_	0.94656	0.95753	39.92	2e-57	1	1	_	4.2.1.17	2 : Cytoplasmic	6 : Energy metabolism ;	e : enzyme	_	3 : Putative function from multiple computational evidences	6	250	259	5	251	262
	BN10v3_570010		Tetrasphaera elongata Lp2	_	putative enoyl-CoA hydratase echA8	_	0.98456	0.98837	40.78	3e-57	1	2	_	4.2.1.17	2 : Cytoplasmic	6 : Energy metabolism ;	e : enzyme	_	3 : Putative function from multiple computational evidences	6	259	259	5	258	258
	BSU28540		Bacillus subtilis 168	fadB	enoyl-CoA hydratase	OHBUTYRYL-COA-EPIM-RXN ; RXN-7838 ; ENOYL-COA-HYDRAT-RXN ; RHEA:20724 ; RHEA:34863 ;	0.96911	0.97287	42.63	1e-56	2	1	2.4 : Metabolism of lipids ;	4.2.1.17	2 : Cytoplasmic	16.11 : Scavenge (Catabolism) ;	e : enzyme	17189250, 21398533	1a : Function from experimental evidences in the studied strain	14	259	259	12	258	258
	ACIAD1692		Acinetobacter baylyi ADP1	dcaE	Enoyl-CoA hydratase (branched-chain amino acid degradation)	3-HYDROXBUTYRYL-COA-DEHYDRATASE-RXN ; ENOYL-COA-HYDRAT-RXN ; METHYLACYLYLCOA-HYDROXY-RXN ; RXN-2425 ; RXN-902 ; TIGLYLCOA-HYDROXY-RXN ; RXN0-6513 ; RXN-7838 ; RHEA:16107 ; RHEA:17850 ; RHEA:31178 ; RHEA:31122 ;	0.94636	0.95367	39.27	2e-56	2	1	1.1.5.1 : Phenylacetic acid degradation ;	4.2.1.17	1 : Unknown	6 : Energy metabolism ;	e : enzyme	2298704, 8002591, 8063101, 8181753, 8331077, 8449410, 9515921, 11571189	1a : Function from experimental evidences in the studied strain	13	259	259	17	261	261
	Rmet_5557	_	Cupriavidus metallidurans CH34	_	Enoyl-CoA hydratase/isomerase	_	0.99621	1.01544	37.26	7e-56	1	1	_	_	1 : Unknown	_	e : enzyme	_	2b : Function from indirect experimental evidences (e.g. phenotypes)	1	259	259	3	264	264
	FRAAL5882		Frankia alni ACN14a	echA	enoyl-CoA hydratase-isomerase	_	0.94208	0.94574	38.11	1e-53	3	1	1.1.2.1 : Degradation of short-chain fatty acids ;	4.2.1.17	1 : Unknown	16.2 : Construct biomass (Anabolism) ;	e : enzyme	_	2b : Function from indirect experimental evidences (e.g. phenotypes)	6	249	259	4	246	258
	VIBNIv3_pA0027	_	Vibrio nigripulchritudo SFn1	_	Putative enoyl-CoA hydratase/isomerase	_	0.97297	0.98054	36.9	2e-52	1	1	_	_	1 : Unknown	6 : Energy metabolism ;	e : enzyme	_	3 : Putative function from multiple computational evidences	2	253	259	6	257	257
	Rmet_5150		Cupriavidus metallidurans CH34	_	enoyl-CoA hydratase	_	0.9697	0.98842	41.02	1e-51	2	1	1.1.2 : Fatty acids (fatty acid oxidation) ;	4.2.1.17	1 : Unknown	3.2 : Degradation ;	e : enzyme	_	2b : Function from indirect experimental evidences (e.g. phenotypes)	9	257	259	8	263	264
	ECS88_4526	_	Escherichia coli S88	_	putative Enoyl-CoA hydratase/carnithine racemase	_	1.00386	1.00386	40	5e-51	1	1	_	4.2.1.17	1 : Unknown	_	e : enzyme	_	3 : Putative function from multiple computational evidences	1	256	259	1	256	259
	AZCBGv1_p1100088	_	Azospirillum brasilense CBG497	_	enoyl-CoA hydratase-isomerase	_	0.96226	0.98456	37.65	9e-51	1	1	1.1.5.1 : Phenylacetic acid degradation ; 1.1.2 : Fatty acids (fatty acid oxidation) ;	4.2.1.17	2 : Cytoplasmic	16.11 : Scavenge (Catabolism) ; 6 : Energy metabolism ;	e : enzyme	1743516, 2204034, 2806264, 7815937	2b : Function from indirect experimental evidences (e.g. phenotypes)	6	259	259	14	265	265
	BN381v2_10064	_	Candidatus Microthrix parvicella RN1	_	putative enoyl-CoA hydratase-isomerase	_	0.9304	0.98069	40.16	9e-50	1	1	1.1.2 : Fatty acids (fatty acid oxidation) ;	4.2.1.-	2 : Cytoplasmic	3 : Fatty acid and phospholipid metabolism ;	e : enzyme	8655474, 10727085, 2204034, 1743516	3 : Putative function from multiple computational evidences	6	248	259	8	260	273
	ABAYE2370		Acinetobacter baumannii AYE	paaF	enoyl-CoA hydratase, phenylacetic acid degradation	_	0.94208	0.94942	37.3	2e-48	3	2	1.1.5.1 : Phenylacetic acid degradation ;	4.2.1.17	1 : Unknown	_	e : enzyme	9748275	2b : Function from indirect experimental evidences (e.g. phenotypes)	16	259	259	16	257	257
	MARHY1100		Marinobacter hydrocarbonoclasticus ATCC 49840	paaF	enoyl-CoA hydratase-isomerase	_	0.98069	0.98069	37.8	2e-47	1	1	1.1.5.1 : Phenylacetic acid degradation ;	4.2.1.17	1 : Unknown	6 : Energy metabolism ;	e : enzyme	10766858, 12846838, 9748275	2a : Function from experimental evidences in other organisms	8	259	259	7	259	259
	RALTA_A1578		Cupriavidus taiwanensis LMG19424	_	putative Enoyl-CoA hydratase/isomerase	_	0.97358	0.99614	38.37	2e-47	3	1	_	_	1 : Unknown	_	e : enzyme	_	3 : Putative function from multiple computational evidences	6	256	259	5	262	265
	RALTA_B1107		Cupriavidus taiwanensis LMG19424	_	putative ENOYL-COA HYDRATASE ISOMERASE; similar to paaF (E.coli)	_	0.96139	0.97266	38.96	6e-47	1	1	1 : Metabolism ;	4.2.1.-	2 : Cytoplasmic	18.1 : Enzymes of unknown specificity ;	e : enzyme	_	3 : Putative function from multiple computational evidences	12	258	259	8	255	256
	CMR15v5_mp0937		Ralstonia solanacearum CMR15	_	putative enoyl-CoA hydratase/isomerase (paaF)	_	0.91729	0.94208	40.16	1e-46	1	1	1 : Metabolism ;	4.2.1.-	2 : Cytoplasmic	6 : Energy metabolism ;	e : enzyme	_	3 : Putative function from multiple computational evidences	11	252	259	9	251	266
	AGR4A_v2_Lc60051	_	Agrobacterium genomosp. 4 B6	_	putative enoyl-CoA hydratase/isomerase	_	0.99228	0.99228	37.74	5e-46	1	1	_	_	2 : Cytoplasmic	_	e : enzyme	_	3 : Putative function from multiple computational evidences	6	259	259	6	258	259
	METDI5699	_	Methylobacterium extorquens DM4	croA	3-hydroxybutyryl-CoA dehydratase	_	0.91071	0.98456	39.61	4e-44	1	1	_	4.2.1.17	2 : Cytoplasmic	_	e : enzyme	_	2a : Function from experimental evidences in other organisms	14	259	259	28	280	280
	Rmet_5154		Cupriavidus metallidurans CH34	_	enoyl-CoA hydratase	_	1	1.01969	36.29	5e-44	3	1	1.1.2 : Fatty acids (fatty acid oxidation) ;	4.2.1.17	1 : Unknown	3.2 : Degradation ;	e : enzyme	_	2b : Function from indirect experimental evidences (e.g. phenotypes)	6	259	259	5	254	254
	RALTA_A1582		Cupriavidus taiwanensis LMG19424	caiD	crotonobetainyl-CoA hydratase	_	1	1.01969	35.91	5e-43	4	1	1.1.4.2 : Carnitine degradation ; 1.7.22 : Carnitine metabolism ;	4.2.1.-	1 : Unknown	6.2 : Amino acids and amines ;	e : enzyme	_	2a : Function from experimental evidences in other organisms	6	259	259	5	254	254
	NBG4_v1_200001		Candidatus Sulfobium mesophilum	echA	3-hydroxybutyryl-CoA dehydratase (fragment)	3-HYDROXBUTYRYL-COA-DEHYDRATASE-RXN ; RHEA:17849 ;	0.49035	0.90071	48.03	9e-36	1	1	_	4.2.1.55	2 : Cytoplasmic	_	e : enzyme	_	2b : Function from indirect experimental evidences (e.g. phenotypes)	8	134	259	14	139	141
	Spro_1828		Serratia proteamaculans 568	caiD	Crotonobetainyl CoA hydratase	_	0.81467	0.87917	35.55	4e-33	5	1	1.1.4.2 : Carnitine degradation ; 1.7.22 : Carnitine metabolism ;	4.2.1.-	1 : Unknown	6.2 : Amino acids and amines ;	e : enzyme	_	2b : Function from indirect experimental evidences (e.g. phenotypes)	9	217	259	11	214	240
	AZOLI_p30575		Azospirillum lipoferum 4B	pimF	Enoyl-CoA hydratase/3-hydroxyacyl-CoA dehydrogenase	_	0.29986	0.81853	35.38	3e-32	1	4	1.1.2 : Fatty acids (fatty acid oxidation) ;	4.2.1.17, 1.1.1.35	2 : Cytoplasmic	3.2 : Degradation ; 16.11 : Scavenge (Catabolism) ;	e : enzyme	15758219	2a : Function from experimental evidences in other organisms	10	212	259	19	218	707
CLOSTRIBL3_v1_12502	Label	Synteny	Organism	Gene	Product	Reaction	maxLrap	minLrap	Ident %	Eval	OrderQ	OrderB	Roles	EC number	Localization	BioProcess	Product Type	PubMedId	Class	BeginQ	EndQ	LengthQ	BeginB	EndB	LengthB
	CLOSTRIBL3_v1_20310	_	Clostridiaceae BL-3	bcd	Butyryl-CoA dehydrogenase	BUTYRYL-COA-DEHYDROGENASE-RXN ; RHEA:24004 ;	0.5937	0.99472	57.56	1e-146	1	1	_	1.3.8.1	2 : Cytoplasmic	16.11 : Scavenge (Catabolism) ;	e : enzyme	8655474, 11466286	1c : Function from experimental evidences in the studied genus	1	377	635	1	377	379
	BSU24150	_	Bacillus subtilis 168	mmgC	propionyl-CoA dehydrogenase subunit	_	0.58898	0.98681	55.35	2e-142	1	1	2.4 : Metabolism of lipids ;	1.3.99.-	2 : Cytoplasmic	16.11 : Scavenge (Catabolism) ;	e : enzyme	28956599	1a : Function from experimental evidences in the studied strain	6	379	635	4	377	379
	PSEEN3546	_	Pseudomonas entomophila L48	fadFx	acyl-CoA dehydrogenase protein FadFx	_	0.58583	0.992	47.31	2e-119	1	1	1.1.2 : Fatty acids (fatty acid oxidation) ;	1.3.99.-	Unknown	3 : Fatty acid and phospholipid metabolism ;	e : enzyme	11251808	2a : Function from experimental evidences in other organisms	6	377	635	4	375	375
	PP_2216	_	Pseudomonas putida KT2440	acd	short-chain acyl-CoA dehydrogenase	BUTYRYL-COA-DEHYDROGENASE-RXN ; RHEA:24007 ;	0.58425	0.98933	47.17	6e-118	1	1	1.1.2.1 : Degradation of short-chain fatty acids ;	1.3.99.-	2 : Cytoplasmic	16.11 : Scavenge (Catabolism) ;	e : enzyme	16024185, 11251808, 24317404	1a : Function from experimental evidences in the studied strain	7	377	635	5	375	375
	AZOLI_p10028		Azospirillum lipoferum 4B	_	acyl-CoA dehydrogenase	_	0.5874	0.98939	45.31	7e-112	1	2	1.1.2 : Fatty acids (fatty acid oxidation) ; 1.1.3 : Amino acids ;	1.3.99.-	2 : Cytoplasmic	3.2 : Degradation ; 6.2 : Amino acids and amines ;	e : enzyme	_	2a : Function from experimental evidences in other organisms	6	378	635	4	376	377
	RALTA_A0115		Cupriavidus taiwanensis LMG19424	_	putative ACYL COA DEHYDROGENASE OXIDOREDUCTASE PROTEIN	_	0.5811	0.98138	45.53	3e-111	1	2	1 : Metabolism ;	1.3.99.-	1 : Unknown	18.1 : Enzymes of unknown specificity ;	e : enzyme	_	3 : Putative function from multiple computational evidences	6	374	635	4	372	376
	Rmet_0108		Cupriavidus metallidurans CH34	_	acyl-CoA dehydrogenase, short-chain specific	_	0.5811	0.98138	44.72	6e-109	1	2	_	1.3.99.2	1 : Unknown	3 : Fatty acid and phospholipid metabolism ;	e : enzyme	_	2b : Function from indirect experimental evidences (e.g. phenotypes)	6	374	635	4	372	376
	CMR15v5_0672		Ralstonia solanacearum CMR15	_	putative acyl CoA dehydrogenase oxidoreductase protein	_	0.5811	0.98138	44.44	4e-105	1	2	1 : Metabolism ;	1.3.99.-	1 : Unknown	18.1 : Enzymes of unknown specificity ;	e : enzyme	_	3 : Putative function from multiple computational evidences	6	374	635	4	372	376
	THI_3277		Thiomonas sp. 3As	bcd	Short-chain specific acyl-CoA dehydrogenase (SCAD) (Butyryl-CoA dehydrogenase)	_	0.5811	0.984	45.26	5e-103	1	2	1.1.2 : Fatty acids (fatty acid oxidation) ;	1.3.99.2	1 : Unknown	3 : Fatty acid and phospholipid metabolism ;	e : enzyme	11812788, 2777793, 8655474	2a : Function from experimental evidences in other organisms	6	374	635	4	372	375
	BN12v2_410044	_	Tetrasphaera japonica T1-X7	_	putative acyl-CoA dehydrogenase (putative Butyryl-CoA dehydrogenase (EC no. 1.3.99.2))	_	0.60787	0.98721	44.56	3e-96	1	1	_	1.3.99.-	2 : Cytoplasmic	_	e : enzyme	_	3 : Putative function from multiple computational evidences	3	377	635	2	386	391
	BN13v1_430010	_	Tetrasphaera jenkinsii Ben74	_	putative acyl-CoA dehydrogenase (putative Butyryl-CoA dehydrogenase (EC no. 1.3.99.2))	_	0.6126	0.98731	42.42	6e-94	1	1	_	1.3.99.-	1 : Unknown	_	e : enzyme	_	3 : Putative function from multiple computational evidences	3	377	635	2	390	394
	MARHY1166		Marinobacter hydrocarbonoclasticus ATCC 49840	ivdA	Isovaleryl-coenzyme A dehydrogenase	_	0.59055	0.96649	40.8	7e-91	1	3	1.1.3 : Amino acids ;	1.3.99.10	1 : Unknown	5 : Central intermediary metabolism ;	e : enzyme	14612443	2a : Function from experimental evidences in other organisms	3	377	635	10	384	388
	AZOLI_p10030		Azospirillum lipoferum 4B	_	acyl-CoA dehydrogenase	_	0.59055	0.96154	39.2	4e-89	2	3	_	1.3.99.-	2 : Cytoplasmic	3 : Fatty acid and phospholipid metabolism ;	e : enzyme	_	2a : Function from experimental evidences in other organisms	3	377	635	11	385	390
	Rmet_0103		Cupriavidus metallidurans CH34	ivd1	isovaleryl-CoA dehydrogenase	_	0.59843	0.96692	40.26	2e-85	2	2	1.1.3.12 : Leucine degradation ;	1.3.99.10	2 : Cytoplasmic	6 : Energy metabolism ; 1 : Amino acid biosynthesis ;	e : enzyme	_	2a : Function from experimental evidences in other organisms	3	377	635	9	388	393
	CMR15v5_0667		Ralstonia solanacearum CMR15	_	putative acyl-CoA dehydrogenase oxidoreductase	_	0.59843	0.96692	39.74	7e-85	2	2	1.4 : Energy production/transport ;	1.3.99.-	1 : Unknown	6.5 : Electron transport ;	e : enzyme	_	3 : Putative function from multiple computational evidences	3	377	635	9	388	393
	RALTA_A0110		Cupriavidus taiwanensis LMG19424	_	putative ACYL-COA DEHYDROGENASE OXIDOREDUCTASE	_	0.59843	0.96692	40	1e-84	2	2	1.4 : Energy production/transport ;	1.3.99.-	1 : Unknown	6.5 : Electron transport ;	e : enzyme	_	3 : Putative function from multiple computational evidences	3	377	635	9	388	393
	VIBNIv4_A0948	_	Vibrio nigripulchritudo SFn1	ACAD8	Isobutyryl-CoA dehydrogenase	_	0.59685	0.98698	40.37	9e-84	1	1	1.1.3.14 : Valine degradation ;	1.3.99.-	1 : Unknown	6.2 : Amino acids and amines ;	e : enzyme	10524212, 11013134, 14702039, 15489334, 10235267, 14752098, 12359132, 15505379, 16857760	2a : Function from experimental evidences in other organisms	1	378	635	1	377	384
	THI_3281		Thiomonas sp. 3As	ivd	Isovaleryl-CoA dehydrogenase	_	0.59843	0.96939	38.68	3e-82	2	3	1.1.3.12 : Leucine degradation ;	1.3.99.10	1 : Unknown	5 : Central intermediary metabolism ;	e : enzyme	10677295, 12477932, 12665801, 1310317, 2318964, 7640268, 8468053, 921428	2b : Function from indirect experimental evidences (e.g. phenotypes)	3	377	635	8	387	392
	Rmet_2530		Cupriavidus metallidurans CH34	ivd	isovaleryl-CoA dehydrogenase (IVDHase)	_	0.59055	0.99206	36.53	2e-64	6	1	1.1.1 : Carbohydrates/Carbon compounds ;	1.3.99.10	1 : Unknown	_	e : enzyme	_	2b : Function from indirect experimental evidences (e.g. phenotypes)	7	373	635	10	374	378
	Rmet_2531		Cupriavidus metallidurans CH34	ivd1	isovaleryl-CoA dehydrogenase (IVDHase)	_	0.58425	0.97889	36.39	6e-64	7	2	1.1.1 : Carbohydrates/Carbon compounds ;	1.3.99.10	1 : Unknown	_	e : enzyme	_	2b : Function from indirect experimental evidences (e.g. phenotypes)	7	374	635	10	376	379
CLOSTRIBL3_v1_11587	Label	Synteny	Organism	Gene	Product	Reaction	maxLrap	minLrap	Ident %	Eval	OrderQ	OrderB	Roles	EC number	Localization	BioProcess	Product Type	PubMedId	Class	BeginQ	EndQ	LengthQ	BeginB	EndB	LengthB
	CD630_08030		Clostridium difficile 630	_	Putative acyl-CoA dehydrogenase	_	0.99737	1	47.23	8e-114	2	3	_	1.3.99.-	1 : Unknown	_	e : enzyme	_	3 : Putative function from multiple computational evidences	1	377	379	1	378	380
	AZOLI_p10028		Azospirillum lipoferum 4B	_	acyl-CoA dehydrogenase	_	0.98417	0.98939	41.29	8e-105	1	4	1.1.2 : Fatty acids (fatty acid oxidation) ; 1.1.3 : Amino acids ;	1.3.99.-	2 : Cytoplasmic	3.2 : Degradation ; 6.2 : Amino acids and amines ;	e : enzyme	_	2a : Function from experimental evidences in other organisms	5	377	379	3	375	377
	BN13v1_350002	_	Tetrasphaera jenkinsii Ben74	_	Acyl-CoA dehydrogenase (putative Butyryl-CoA dehydrogenase (EC no. 1.3.99.2))	_	0.96883	0.98417	41.02	3e-94	1	1	_	1.3.99.-	2 : Cytoplasmic	_	e : enzyme	_	2a : Function from experimental evidences in other organisms	6	374	379	9	379	385
	AZOLI_p10030		Azospirillum lipoferum 4B	_	acyl-CoA dehydrogenase	_	0.97179	1	35.88	6e-92	2	2	_	1.3.99.-	2 : Cytoplasmic	3 : Fatty acid and phospholipid metabolism ;	e : enzyme	_	2a : Function from experimental evidences in other organisms	1	379	379	9	387	390
	PSEEN0120		Pseudomonas entomophila L48	gcdH	glutaryl-CoA dehydrogenase	_	0.94148	0.97625	35.68	2e-78	4	1	_	1.3.99.7	Unknown	6 : Energy metabolism ;	e : enzyme	_	2a : Function from experimental evidences in other organisms	4	373	379	18	382	393
	PP_0158		Pseudomonas putida KT2440	gcdH	glutaryl-CoA dehydrogenase	_	0.94148	0.97625	35.68	2e-78	4	1	_	1.3.8.6	2 : Cytoplasmic	6 : Energy metabolism ;	e : enzyme	18177371, 8439237	2a : Function from experimental evidences in other organisms	4	373	379	18	382	393
	MARHY2089		Marinobacter hydrocarbonoclasticus ATCC 49840	fadE	acyl-CoA dehydrogenase	_	0.96114	0.97889	36.12	1e-76	4	5	_	1.3.99.-	1 : Unknown	_	e : enzyme	12359260	2a : Function from experimental evidences in other organisms	11	379	379	10	380	386
	ABAYE2315		Acinetobacter baumannii AYE	dcaA	acyl-CoA dehydrogenase	_	0.98956	1	36.15	2e-76	5	5	1.1.1 : carbon compounds ;	1.3.99.-	1 : Unknown	_	e : enzyme	2298704, 8002591, 8063101, 8181753, 8331077, 8449410, 9515921	2a : Function from experimental evidences in other organisms	5	379	379	2	380	383
	RALTA_B1742		Cupriavidus taiwanensis LMG19424	_	putative ACYL COA DEHYDROGENASE OXIDOREDUCTASE PROTEIN	_	0.9397	0.98681	37.43	1e-75	2	4	1.4 : Energy production/transport ;	1.3.99.-	2 : Cytoplasmic	6.5 : Electron transport ;	e : enzyme	_	3 : Putative function from multiple computational evidences	12	377	379	2	372	398
	RALTA_B0786		Cupriavidus taiwanensis LMG19424	_	ACYL COA DEHYDROGENASE OXIDOREDUCTASE PROTEIN; putative Butyryl-CoA dehydrogenase	_	0.97889	0.97889	35.85	4e-72	3	4	1.4 : Energy production/transport ; 1.1.2 : Fatty acids (fatty acid oxidation) ; 1.1.3.14 : Valine degradation ; 1.1.3.12 : Leucine degradation ;	1.3.99.-, 1.3.99.2	2 : Cytoplasmic	3.2 : Degradation ; 6.2 : Amino acids and amines ; 6.5 : Electron transport ;	e : enzyme	8655474	2b : Function from indirect experimental evidences (e.g. phenotypes)	11	377	379	13	377	379
	AZCBGv1_p140072		Azospirillum brasilense CBG497	gcdH	glutaryl-CoA dehydrogenase	_	0.935	0.98681	35.56	4e-71	1	1	1.1.3.10 : Lysine cleavage ; 1.1.3.8 : Tryptophan utilization ; 7.1 : Cytoplasm ;	1.3.99.7	2 : Cytoplasmic	16.11 : Scavenge (Catabolism) ;	e : enzyme	8541831	2a : Function from experimental evidences in other organisms	4	377	379	26	393	400
	RM41v1_pld1870126		Sinorhizobium sp. Rm41	_	putative glutaryl-CoA dehydrogenase	_	0.93671	0.97625	35.41	1e-70	4	1	1.5 : Building block biosynthesis ;	1.3.99.7	2 : Cytoplasmic	3.1 : Biosynthesis ; 6.2 : Amino acids and amines ;	e : enzyme	_	3 : Putative function from multiple computational evidences	4	373	379	18	384	395
	AZCBGv1_p430008		Azospirillum brasilense CBG497	_	Putative Acyl-CoA dehydrogenase	_	0.62456	0.92612	36.47	9e-58	2	3	_	1.3.8.1	2 : Cytoplasmic	6 : Energy metabolism ;	e : enzyme	_	3 : Putative function from multiple computational evidences	38	374	379	209	554	562
CLOSTRIBL3_v1_12012	Label	Synteny	Organism	Gene	Product	Reaction	maxLrap	minLrap	Ident %	Eval	OrderQ	OrderB	Roles	EC number	Localization	BioProcess	Product Type	PubMedId	Class	BeginQ	EndQ	LengthQ	BeginB	EndB	LengthB
	LEPBIa0057	_	Leptospira biflexa serovar Patoc Patoc 1	acdA2	Acyl-CoA dehydrogenase	_	0.95619	0.97632	48.25	3e-106	1	1	1.5.4 : Fatty acid and phosphatidic acid ;	1.3.8.-	1 : Unknown	16.2 : Construct biomass (Anabolism) ;	e : enzyme	_	2a : Function from experimental evidences in other organisms	6	375	380	7	377	388
	CD630_10540		Clostridium difficile 630	bcd2	Butyryl-CoA dehydrogenase	_	0.98684	0.99206	43.47	3e-97	1	5	_	1.3.99.-	1 : Unknown	_	e : enzyme	_	2a : Function from experimental evidences in other organisms	4	375	380	3	376	378
	CD630_03990		Clostridium difficile 630	acdB	Acyl-CoA dehydrogenase, short-chain specific	_	0.98158	0.98939	42.63	1e-95	2	5	7.1 : Cytoplasm ;	1.3.99.-	2 : Cytoplasmic	6.2 : Amino acids and amines ;	e : enzyme	16802151, 16233311	2a : Function from experimental evidences in other organisms	3	372	380	1	372	377
	CLOSTRIBL3_v1_20310		Clostridiaceae BL-3	bcd	Butyryl-CoA dehydrogenase	BUTYRYL-COA-DEHYDROGENASE-RXN ; RHEA:24004 ;	0.99474	0.99736	41.53	4e-95	1	4	_	1.3.8.1	2 : Cytoplasmic	16.11 : Scavenge (Catabolism) ;	e : enzyme	8655474, 11466286	1c : Function from experimental evidences in the studied genus	1	375	380	1	377	379
	RALTA_A0115		Cupriavidus taiwanensis LMG19424	_	putative ACYL COA DEHYDROGENASE OXIDOREDUCTASE PROTEIN	_	0.98684	0.99734	38.93	2e-91	1	5	1 : Metabolism ;	1.3.99.-	1 : Unknown	18.1 : Enzymes of unknown specificity ;	e : enzyme	_	3 : Putative function from multiple computational evidences	3	375	380	1	375	376
	CD630_08030		Clostridium difficile 630	_	Putative acyl-CoA dehydrogenase	_	0.98684	0.98684	42.13	4e-91	3	5	_	1.3.99.-	1 : Unknown	_	e : enzyme	_	3 : Putative function from multiple computational evidences	1	372	380	1	375	380
	SCFA_v1_500014		Ca. Phosphitivorax anaerolimi F81	bcd	Short-chain specific acyl-CoA dehydrogenase (SCAD) (Butyryl-CoA dehydrogenase)	_	0.96084	0.96842	41.58	3e-88	3	5	_	1.3.8.1	2 : Cytoplasmic	_	e : enzyme	_	2b : Function from indirect experimental evidences (e.g. phenotypes)	16	378	380	16	381	383
	CLOSTRIBL3_v1_10853		Clostridiaceae BL-3	carC	Caffeyl-CoA reductase-Etf complex subunit CarC	RHEA:46956 ;	0.98421	0.98681	41.18	2e-87	4	4	_	1.3.1.108	2 : Cytoplasmic	_	e : enzyme	23479729	2a : Function from experimental evidences in other organisms	3	372	380	1	373	379
	SCFA_v1_1080002		Ca. Phosphitivorax butyraticus R76	acdA	Acyl-CoA dehydrogenase	_	0.96084	0.96842	41.3	2e-87	4	5	_	1.3.8.-	2 : Cytoplasmic	_	e : enzyme	_	2b : Function from indirect experimental evidences (e.g. phenotypes)	16	378	380	16	381	383
	ACIAD1607		Acinetobacter baylyi ADP1	acads	Acyl-CoA dehydrogenase, short-chain specific	ACYLCOADEHYDROG-RXN ; BUTYRYL-COA-DEHYDROGENASE-RXN ; RXN0-2301 ; RHEA:24007 ; RHEA:12277 ;	0.97368	0.98667	39.19	2e-82	2	5	1.1.3.12 : Leucine degradation ; 1.1.3.14 : Valine degradation ; 1.1.5.1 : Phenylacetic acid degradation ;	1.3.8.1	1 : Unknown	3 : Fatty acid and phospholipid metabolism ; 5 : Central intermediary metabolism ;	e : enzyme	6712627, 16024185, 6261796, 11571189	2a : Function from experimental evidences in other organisms	5	372	380	3	372	375
	VIBNIv4_B0452		Vibrio nigripulchritudo SFn1	_	putative Acyl-CoA dehydrogenase	_	0.93264	0.94737	37.22	3e-73	1	5	_	_	2 : Cytoplasmic	_	e : enzyme	_	3 : Putative function from multiple computational evidences	17	372	380	20	376	386
	SCFA_v1_30011		Ca. Phosphitivorax anaerolimi F81	bcd	Acyl-CoA dehydrogenase (fragment)	BUTYRYL-COA-DEHYDROGENASE-RXN ; RHEA:24004 ; RHEA:47196 ;	0.61842	0.96311	48.09	8e-71	5	4	_	1.3.8.1	1 : Unknown	_	e : enzyme	_	2b : Function from indirect experimental evidences (e.g. phenotypes)	139	372	380	5	239	244
	CMR15v5_mp0370		Ralstonia solanacearum CMR15	_	putative acyl-coa dehydrogenase oxidoreductase protein (abmD)	_	0.80549	0.85	36.84	5e-60	3	5	_	1.3.99.2	1 : Unknown	6.5 : Electron transport ;	e : enzyme	_	3 : Putative function from multiple computational evidences	58	377	380	66	386	401
	Rmet_6103	_	Cupriavidus metallidurans CH34	_	acyl-CoA dehydrogenase-like protein (fragment)	_	0.55526	0.98598	39.81	3e-46	1	1	1.1.2 : Fatty acids (fatty acid oxidation) ;	_	2 : Cytoplasmic	_	e : enzyme	_	2b : Function from indirect experimental evidences (e.g. phenotypes)	170	372	380	4	205	214
CLOSTRIBL3_v1_12013	Label	Synteny	Organism	Gene	Product	Reaction	maxLrap	minLrap	Ident %	Eval	OrderQ	OrderB	Roles	EC number	Localization	BioProcess	Product Type	PubMedId	Class	BeginQ	EndQ	LengthQ	BeginB	EndB	LengthB
	ACIAD1607		Acinetobacter baylyi ADP1	acads	Acyl-CoA dehydrogenase, short-chain specific	ACYLCOADEHYDROG-RXN ; BUTYRYL-COA-DEHYDROGENASE-RXN ; RXN0-2301 ; RHEA:24007 ; RHEA:12277 ;	0.88918	0.92	36.52	2e-59	1	6	1.1.3.12 : Leucine degradation ; 1.1.3.14 : Valine degradation ; 1.1.5.1 : Phenylacetic acid degradation ;	1.3.8.1	1 : Unknown	3 : Fatty acid and phospholipid metabolism ; 5 : Central intermediary metabolism ;	e : enzyme	6712627, 16024185, 6261796, 11571189	2a : Function from experimental evidences in other organisms	37	380	388	35	375	375
	RALTA_A0115		Cupriavidus taiwanensis LMG19424	_	putative ACYL COA DEHYDROGENASE OXIDOREDUCTASE PROTEIN	_	0.85309	0.88032	36.25	1e-57	1	6	1 : Metabolism ;	1.3.99.-	1 : Unknown	18.1 : Enzymes of unknown specificity ;	e : enzyme	_	3 : Putative function from multiple computational evidences	51	380	388	49	375	376
	SCFA_v1_30011		Ca. Phosphitivorax anaerolimi F81	bcd	Acyl-CoA dehydrogenase (fragment)	BUTYRYL-COA-DEHYDROGENASE-RXN ; RHEA:24004 ; RHEA:47196 ;	0.63144	1.0041	35.51	7e-40	8	6	_	1.3.8.1	1 : Unknown	_	e : enzyme	_	2b : Function from indirect experimental evidences (e.g. phenotypes)	138	381	388	3	243	244
CLOSTRIBL3_v1_20310	Label	Synteny	Organism	Gene	Product	Reaction	maxLrap	minLrap	Ident %	Eval	OrderQ	OrderB	Roles	EC number	Localization	BioProcess	Product Type	PubMedId	Class	BeginQ	EndQ	LengthQ	BeginB	EndB	LengthB
	CD630_10540		Clostridium difficile 630	bcd2	Butyryl-CoA dehydrogenase	_	0.98681	0.98942	70.32	0	1	1	_	1.3.99.-	1 : Unknown	_	e : enzyme	_	2a : Function from experimental evidences in other organisms	6	379	379	5	378	378
	BSU37170	_	Bacillus subtilis 168	acdA	acyl-CoA dehydrogenase	ACYLCOADEHYDROG-RXN ;	0.98681	0.98681	58.29	2e-156	1	1	2.4 : Metabolism of lipids ;	1.3.99.-	2 : Cytoplasmic	16.11 : Scavenge (Catabolism) ;	e : enzyme	17189250, 21398533	1a : Function from experimental evidences in the studied strain	1	374	379	1	374	379
	CLOSTRIBL3_v1_12502	_	Clostridiaceae BL-3	bcd	Acyl-CoA dehydrogenase, short-chain specific	BUTYRYL-COA-DEHYDROGENASE-RXN ; RHEA:47199 ; RHEA:24004 ;	0.5937	0.99472	57.56	8e-147	1	1	_	1.3.8.1	2 : Cytoplasmic	_	e : enzyme	8655474, 11466286, 8399220, 7857927	2a : Function from experimental evidences in other organisms	1	377	379	1	377	635
	CD630_08030		Clostridium difficile 630	_	Putative acyl-CoA dehydrogenase	_	0.98947	0.99208	56.91	1e-145	2	1	_	1.3.99.-	1 : Unknown	_	e : enzyme	_	3 : Putative function from multiple computational evidences	1	374	379	1	375	380
	BSU24150		Bacillus subtilis 168	mmgC	propionyl-CoA dehydrogenase subunit	_	0.97625	0.97625	52.16	4e-139	2	2	2.4 : Metabolism of lipids ;	1.3.99.-	2 : Cytoplasmic	16.11 : Scavenge (Catabolism) ;	e : enzyme	28956599	1a : Function from experimental evidences in the studied strain	5	374	379	3	372	379
	CD630_03990		Clostridium difficile 630	acdB	Acyl-CoA dehydrogenase, short-chain specific	_	0.98417	0.98939	53.89	8e-138	3	1	7.1 : Cytoplasm ;	1.3.99.-	2 : Cytoplasmic	6.2 : Amino acids and amines ;	e : enzyme	16802151, 16233311	2a : Function from experimental evidences in other organisms	7	379	379	5	377	377
	SCFA_v1_190035	_	Ca. Phosphitivorax anaerolimi F81	bcd	acyl-CoA dehydrogenase, short-chain specific (Butyryl-CoA dehydrogenase)	_	0.98953	0.99736	49.74	6e-135	1	1	_	1.3.8.1	1 : Unknown	_	e : enzyme	_	2b : Function from indirect experimental evidences (e.g. phenotypes)	1	377	379	1	378	382
	BSU18260		Bacillus subtilis 168	ldeJ	isovaleryl-CoA dehydrogenase (leucine degradation)	RXN0-2301 ;	1	1.00264	51.84	1e-132	3	1	2.4 : Metabolism of lipids ;	1.3.8.4	2 : Cytoplasmic	16.11 : Scavenge (Catabolism) ;	e : enzyme	8655474, 17085570, 19935659	2b : Function from indirect experimental evidences (e.g. phenotypes)	1	379	379	1	380	380
	SCFA_v1_500014		Ca. Phosphitivorax anaerolimi F81	bcd	Short-chain specific acyl-CoA dehydrogenase (SCAD) (Butyryl-CoA dehydrogenase)	_	0.97911	0.98945	48.8	2e-129	3	1	_	1.3.8.1	2 : Cytoplasmic	_	e : enzyme	_	2b : Function from indirect experimental evidences (e.g. phenotypes)	1	374	379	1	375	383
	SCFA_v1_1080002		Ca. Phosphitivorax butyraticus R76	acdA	Acyl-CoA dehydrogenase	_	0.97911	0.98945	49.07	1e-128	3	1	_	1.3.8.-	2 : Cytoplasmic	_	e : enzyme	_	2b : Function from indirect experimental evidences (e.g. phenotypes)	1	374	379	1	375	383
	AZOLI_p10028		Azospirillum lipoferum 4B	_	acyl-CoA dehydrogenase	_	0.97625	0.98143	45.41	3e-119	1	1	1.1.2 : Fatty acids (fatty acid oxidation) ; 1.1.3 : Amino acids ;	1.3.99.-	2 : Cytoplasmic	3.2 : Degradation ; 6.2 : Amino acids and amines ;	e : enzyme	_	2a : Function from experimental evidences in other organisms	5	374	379	3	372	377
	RALTA_A0115		Cupriavidus taiwanensis LMG19424	_	putative ACYL COA DEHYDROGENASE OXIDOREDUCTASE PROTEIN	_	0.97625	0.98404	45.14	3e-117	1	1	1 : Metabolism ;	1.3.99.-	1 : Unknown	18.1 : Enzymes of unknown specificity ;	e : enzyme	_	3 : Putative function from multiple computational evidences	5	374	379	3	372	376
	ACIAD1607		Acinetobacter baylyi ADP1	acads	Acyl-CoA dehydrogenase, short-chain specific	ACYLCOADEHYDROG-RXN ; BUTYRYL-COA-DEHYDROGENASE-RXN ; RXN0-2301 ; RHEA:24007 ; RHEA:12277 ;	0.97625	0.98667	46.49	6e-117	1	1	1.1.3.12 : Leucine degradation ; 1.1.3.14 : Valine degradation ; 1.1.5.1 : Phenylacetic acid degradation ;	1.3.8.1	1 : Unknown	3 : Fatty acid and phospholipid metabolism ; 5 : Central intermediary metabolism ;	e : enzyme	6712627, 16024185, 6261796, 11571189	2a : Function from experimental evidences in other organisms	8	377	379	6	375	375
	Rmet_0108		Cupriavidus metallidurans CH34	_	acyl-CoA dehydrogenase, short-chain specific	_	0.97625	0.98404	45.14	4e-116	1	1	_	1.3.99.2	1 : Unknown	3 : Fatty acid and phospholipid metabolism ;	e : enzyme	_	2b : Function from indirect experimental evidences (e.g. phenotypes)	5	374	379	3	372	376
	PSEEN3546		Pseudomonas entomophila L48	fadFx	acyl-CoA dehydrogenase protein FadFx	_	0.98417	0.99467	44.77	2e-115	1	2	1.1.2 : Fatty acids (fatty acid oxidation) ;	1.3.99.-	Unknown	3 : Fatty acid and phospholipid metabolism ;	e : enzyme	11251808	2a : Function from experimental evidences in other organisms	5	377	379	3	375	375
	PP_2216		Pseudomonas putida KT2440	acd	short-chain acyl-CoA dehydrogenase	BUTYRYL-COA-DEHYDROGENASE-RXN ; RHEA:24007 ;	0.97625	0.98667	45.14	2e-115	1	2	1.1.2.1 : Degradation of short-chain fatty acids ;	1.3.99.-	2 : Cytoplasmic	16.11 : Scavenge (Catabolism) ;	e : enzyme	16024185, 11251808, 24317404	1a : Function from experimental evidences in the studied strain	8	377	379	6	375	375
	CLOSTRIBL3_v1_10853		Clostridiaceae BL-3	carC	Caffeyl-CoA reductase-Etf complex subunit CarC	RHEA:46956 ;	0.99208	0.99208	45.48	9e-115	3	1	_	1.3.1.108	2 : Cytoplasmic	_	e : enzyme	23479729	2a : Function from experimental evidences in other organisms	5	379	379	3	378	379
	RSK60v3_mp750032		Ralstonia solanacearum K60	_	putative Butyryl-CoA dehydrogenase	_	0.98681	0.99204	46.26	3e-114	1	1	1 : Metabolism ;	1.3.8.1	2 : Cytoplasmic	3 : Fatty acid and phospholipid metabolism ;	e : enzyme	_	3 : Putative function from multiple computational evidences	1	374	379	1	374	377
	CMR15v5_mp0941		Ralstonia solanacearum CMR15	_	putative Butyryl-CoA dehydrogenase	_	0.98681	0.99204	45.99	1e-113	1	1	1 : Metabolism ;	1.3.99.2	2 : Cytoplasmic	3 : Fatty acid and phospholipid metabolism ;	e : enzyme	_	3 : Putative function from multiple computational evidences	1	374	379	1	374	377
	RALSYv5_mp0315		Ralstonia syzygii R24	_	putative Butyryl-CoA dehydrogenase	_	0.98681	0.99204	45.99	1e-113	1	1	1 : Metabolism ;	1.3.99.2	2 : Cytoplasmic	3 : Fatty acid and phospholipid metabolism ;	e : enzyme	_	3 : Putative function from multiple computational evidences	1	374	379	1	374	377
	MGMSRv2_0193	_	Magnetospirillum gryphiswaldense MSR-1 v2	_	Acyl-CoA dehydrogenase	_	0.97368	0.97625	44.05	3e-111	1	1	1.1.2 : Fatty acids (fatty acid oxidation) ; 1.1.3 : Amino acids ;	1.3.99.-	2 : Cytoplasmic	16.11 : Scavenge (Catabolism) ;	e : enzyme	10524212, 8759838, 8969508, 17189250	2a : Function from experimental evidences in other organisms	5	374	379	3	372	380
	THI_3277		Thiomonas sp. 3As	bcd	Short-chain specific acyl-CoA dehydrogenase (SCAD) (Butyryl-CoA dehydrogenase)	_	0.97625	0.98667	44.86	3e-111	1	1	1.1.2 : Fatty acids (fatty acid oxidation) ;	1.3.99.2	1 : Unknown	3 : Fatty acid and phospholipid metabolism ;	e : enzyme	11812788, 2777793, 8655474	2a : Function from experimental evidences in other organisms	5	374	379	3	372	375
	ACIAD1613		Acinetobacter baylyi ADP1	_	putative acyl-CoA dehydrogenase protein (acdB-like)	2-METHYLACYL-COA-DEHYDROGENASE-RXN ; RXN-8568 ; RXN-12572 ;	0.98417	0.99467	42.9	9e-111	2	2	_	1.3.8.-	1 : Unknown	_	e : enzyme	_	3 : Putative function from multiple computational evidences	5	377	379	3	375	375
	RALTA_B1110		Cupriavidus taiwanensis LMG19424	_	putative ACYL COA DEHYDROGENASE OXIDOREDUCTASE PROTEIN	_	0.9657	0.99728	45.36	4e-110	1	1	1 : Metabolism ;	1.3.99.-	2 : Cytoplasmic	18.1 : Enzymes of unknown specificity ;	e : enzyme	_	3 : Putative function from multiple computational evidences	12	377	379	2	367	367
	BN873v1_590034	_	Candidatus Competibacter denitrificans Run_A_D11	_	putative acyl-CoA dehydrogenase	_	0.97361	0.97361	43.36	5e-110	1	1	1.1.2 : Fatty acids (fatty acid oxidation) ;	1.3.8.-	2 : Cytoplasmic	_	e : enzyme	_	3 : Putative function from multiple computational evidences	5	373	379	3	371	379
	CMR15v5_0672		Ralstonia solanacearum CMR15	_	putative acyl CoA dehydrogenase oxidoreductase protein	_	0.97625	0.98404	43.51	3e-109	1	1	1 : Metabolism ;	1.3.99.-	1 : Unknown	18.1 : Enzymes of unknown specificity ;	e : enzyme	_	3 : Putative function from multiple computational evidences	5	374	379	3	372	376
	BN45v3_60311	_	Mycobacterium canettii STB-J	fadE	Putative acyl-CoA dehydrogenase FadE25	_	0.97172	0.99736	44.44	3e-107	1	1	1 : lipid metabolism ;	1.3.99.-	2 : Cytoplasmic	_	e : enzyme	10510226, 12775759, 15525680	3 : Putative function from multiple computational evidences	3	379	379	13	389	389
	BN44v3_70065	_	Mycobacterium canettii STB-D	fadE	Putative acyl-CoA dehydrogenase FadE25	_	0.97172	0.99736	44.44	3e-107	1	1	1 : lipid metabolism ;	1.3.99.-	2 : Cytoplasmic	_	e : enzyme	10510226, 12775759, 15525680	3 : Putative function from multiple computational evidences	3	379	379	13	389	389
	BN42v3_41331	_	Mycobacterium canettii STB-K	fadE	Putative acyl-CoA dehydrogenase FadE25	_	0.97172	0.99736	44.44	3e-107	1	1	1 : lipid metabolism ;	1.3.99.-	2 : Cytoplasmic	_	e : enzyme	10510226, 12775759, 15525680	3 : Putative function from multiple computational evidences	3	379	379	13	389	389
	BN43v3_60289	_	Mycobacterium canettii STB-L	fadE	Putative acyl-CoA dehydrogenase FadE25	_	0.97172	0.99736	44.44	5e-107	1	1	1 : lipid metabolism ;	1.3.99.-	2 : Cytoplasmic	_	e : enzyme	10510226, 12775759, 15525680	3 : Putative function from multiple computational evidences	3	379	379	13	389	389
	BN12v2_410006	_	Tetrasphaera japonica T1-X7	_	acyl-CoA dehydrogenase (putative Butyryl-CoA dehydrogenase (EC no. 1.3.99.2))	_	0.98191	1.00264	44.47	2e-106	1	1	_	1.3.99.-	2 : Cytoplasmic	_	e : enzyme	17189250	2a : Function from experimental evidences in other organisms	3	379	379	10	387	387
	AZOLI_p10030		Azospirillum lipoferum 4B	_	acyl-CoA dehydrogenase	_	0.97179	1	42.22	4e-106	2	1	_	1.3.99.-	2 : Cytoplasmic	3 : Fatty acid and phospholipid metabolism ;	e : enzyme	_	2a : Function from experimental evidences in other organisms	1	379	379	9	387	390
	BN13v1_920006	_	Tetrasphaera jenkinsii Ben74	_	putative acyl-CoA dehydrogenase (putative Butyryl-CoA dehydrogenase (EC no. 1.3.99.2))	_	0.98705	1.00528	44.09	3e-105	1	1	_	1.3.99.-	2 : Cytoplasmic	_	e : enzyme	_	3 : Putative function from multiple computational evidences	3	379	379	8	386	386
	MARHY1166		Marinobacter hydrocarbonoclasticus ATCC 49840	ivdA	Isovaleryl-coenzyme A dehydrogenase	_	0.97423	0.99736	41.27	9e-104	1	1	1.1.3 : Amino acids ;	1.3.99.10	1 : Unknown	5 : Central intermediary metabolism ;	e : enzyme	14612443	2a : Function from experimental evidences in other organisms	1	378	379	8	385	388
	BRADO1447	_	Bradyrhizobium sp. ORS278	ivd2	isovaleryl-CoA dehydrogenase	_	0.96667	0.99472	41.91	1e-101	1	1	1.1.3.12 : Leucine degradation ;	1.3.99.10	2 : Cytoplasmic	_	e : enzyme	_	2a : Function from experimental evidences in other organisms	2	378	379	10	386	390
	lpg1824	_	Legionella pneumophila subsp. pneumophila Philadelphia 1	ivd	Isovaleryl-CoA dehydrogenase 2, mitochondrial precursor (IVD 2)	_	0.97429	1	41.16	1e-100	1	1	_	1.3.99.10	2 : Cytoplasmic	_	e : enzyme	_	2b : Function from indirect experimental evidences (e.g. phenotypes)	1	379	379	8	386	389
	lpl1788	_	Legionella pneumophila Lens	ivd	Isovaleryl-CoA dehydrogenase 2, mitochondrial precursor (IVD 2)	_	0.97429	1	41.16	1e-100	1	1	_	1.3.99.10	2 : Cytoplasmic	_	e : enzyme	_	2b : Function from indirect experimental evidences (e.g. phenotypes)	1	379	379	8	386	389
	LPVv2_2096	_	Legionella pneumophila subsp. pneumophila HL06041035	ivd	Isovaleryl-CoA dehydrogenase 2, mitochondrial precursor (IVD 2)	_	0.98187	1	41.16	1e-100	1	1	_	1.3.99.10	2 : Cytoplasmic	_	e : enzyme	_	2b : Function from indirect experimental evidences (e.g. phenotypes)	1	379	379	5	383	386
	LPOv2_1885	_	Legionella pneumophila subsp. pneumophila Lorraine	ivd	Isovaleryl-CoA dehydrogenase 2, mitochondrial precursor (IVD 2)	_	0.98187	1	41.16	1e-100	1	1	_	1.3.99.10	2 : Cytoplasmic	_	e : enzyme	_	2b : Function from indirect experimental evidences (e.g. phenotypes)	1	379	379	5	383	386
	LPC_1268	_	Legionella pneumophila Corby	ivd	Isovaleryl-CoA dehydrogenase 2, mitochondrial precursor (IVD 2)	_	0.98187	1	41.16	1e-100	1	1	_	_	2 : Cytoplasmic	_	e : enzyme	_	2b : Function from indirect experimental evidences (e.g. phenotypes)	1	379	379	5	383	386
	lpp1787	_	Legionella pneumophila Paris	ivd	Isovaleryl-CoA dehydrogenase 2, mitochondrial precursor (IVD 2)	_	0.97429	1	41.16	2e-100	1	1	_	1.3.99.10	2 : Cytoplasmic	_	e : enzyme	_	2b : Function from indirect experimental evidences (e.g. phenotypes)	1	379	379	8	386	389
	AZOLI_p40074	_	Azospirillum lipoferum 4B	_	acyl-CoA dehydrogenase	_	0.98425	0.98945	42.13	8e-96	1	1	1.1.2 : Fatty acids (fatty acid oxidation) ;	1.3.99.-	2 : Cytoplasmic	3.2 : Degradation ;	e : enzyme	_	2b : Function from indirect experimental evidences (e.g. phenotypes)	1	374	379	1	373	381
	MGMSRv2_0204		Magnetospirillum gryphiswaldense MSR-1 v2	_	acyl-CoA dehydrogenase	_	0.98681	0.98681	40.11	1e-95	3	1	1.1.2 : Fatty acids (fatty acid oxidation) ; 1.1.3 : Amino acids ;	1.3.99.-	2 : Cytoplasmic	16.11 : Scavenge (Catabolism) ;	e : enzyme	10524212, 8759838, 8969508, 17189250	2a : Function from experimental evidences in other organisms	1	373	379	1	372	379
	CLOSTRIBL3_v1_12012		Clostridiaceae BL-3	carC	Caffeyl-CoA reductase-Etf complex subunit CarC	RHEA:46956 ;	0.99474	0.99736	41.53	4e-95	4	1	_	1.3.1.108	2 : Cytoplasmic	_	e : enzyme	23479729	2a : Function from experimental evidences in other organisms	1	377	379	1	375	380
	Rmet_0103		Cupriavidus metallidurans CH34	ivd1	isovaleryl-CoA dehydrogenase	_	0.97455	1.01055	40.47	1e-94	2	1	1.1.3.12 : Leucine degradation ;	1.3.99.10	2 : Cytoplasmic	6 : Energy metabolism ; 1 : Amino acid biosynthesis ;	e : enzyme	_	2a : Function from experimental evidences in other organisms	1	378	379	7	389	393
	THI_3281		Thiomonas sp. 3As	ivd	Isovaleryl-CoA dehydrogenase	_	0.97704	1.01055	39.95	1e-94	2	1	1.1.3.12 : Leucine degradation ;	1.3.99.10	1 : Unknown	5 : Central intermediary metabolism ;	e : enzyme	10677295, 12477932, 12665801, 1310317, 2318964, 7640268, 8468053, 921428	2b : Function from indirect experimental evidences (e.g. phenotypes)	1	378	379	6	388	392
	RALTA_A0110		Cupriavidus taiwanensis LMG19424	_	putative ACYL-COA DEHYDROGENASE OXIDOREDUCTASE	_	0.97455	1.01055	39.95	6e-94	2	1	1.4 : Energy production/transport ;	1.3.99.-	1 : Unknown	6.5 : Electron transport ;	e : enzyme	_	3 : Putative function from multiple computational evidences	1	378	379	7	389	393
	ACIAD1693		Acinetobacter baylyi ADP1	acads4	Acyl-CoA dehydrogenase, short-chain specific	ACYLCOADEHYDROG-RXN ; BUTYRYL-COA-DEHYDROGENASE-RXN ; GLUTARYL-COA-DEHYDROG-RXN ; RXN0-2301 ; RHEA:24007 ; RHEA:12277 ;	0.98958	1.00264	39.47	5e-91	3	2	1.1.3.12 : Leucine degradation ; 1.1.3.14 : Valine degradation ; 1.1.5.1 : Phenylacetic acid degradation ;	1.3.8.1	1 : Unknown	3 : Fatty acid and phospholipid metabolism ; 5 : Central intermediary metabolism ;	e : enzyme	6712627, 16024185, 6261796, 11571189	1a : Function from experimental evidences in the studied strain	5	379	379	1	380	384
	ABAYE2303		Acinetobacter baumannii AYE	dcaA	acyl-CoA dehydrogenase	_	0.98958	1.00264	38.68	8e-91	4	2	1.1.1 : carbon compounds ;	1.3.99.-	1 : Unknown	_	e : enzyme	2298704, 8002591, 8063101, 8181753, 8331077, 8449410, 9515921	2a : Function from experimental evidences in other organisms	5	379	379	1	380	384
	MARHY1099		Marinobacter hydrocarbonoclasticus ATCC 49840	_	acyl-CoA dehydrogenase	_	0.9768	1	38.79	3e-90	2	1	_	1.3.99.-	1 : Unknown	6.5 : Electron transport ;	e : enzyme	_	2b : Function from indirect experimental evidences (e.g. phenotypes)	1	377	379	1	378	388
	CMR15v5_0667		Ralstonia solanacearum CMR15	_	putative acyl-CoA dehydrogenase oxidoreductase	_	0.96947	1.00528	37.53	6e-88	2	1	1.4 : Energy production/transport ;	1.3.99.-	1 : Unknown	6.5 : Electron transport ;	e : enzyme	_	3 : Putative function from multiple computational evidences	3	378	379	9	389	393
	VIBNIv4_B0452		Vibrio nigripulchritudo SFn1	_	putative Acyl-CoA dehydrogenase	_	0.95855	0.97625	39.46	1e-86	1	3	_	_	2 : Cytoplasmic	_	e : enzyme	_	3 : Putative function from multiple computational evidences	10	379	379	13	381	386
	NBG4_v1_200003		Candidatus Sulfobium mesophilum	acdA	Acyl-CoA dehydrogenase	RHEA:47196 ; RHEA:24004 ;	0.95116	0.97625	39.46	6e-84	1	1	1.1.2 : Fatty acids (fatty acid oxidation) ;	1.3.8.1	2 : Cytoplasmic	3 : Fatty acid and phospholipid metabolism ;	e : enzyme	23468890	2a : Function from experimental evidences in other organisms	7	374	379	19	382	389
	Npun_R3440		Nostoc punctiforme ATCC 29133; PCC 73102	_	putative acyl-CoA dehydrogenase	_	0.95431	0.99208	39.63	2e-82	1	1	_	1.3.99.2	1 : Unknown	_	e : enzyme	_	3 : Putative function from multiple computational evidences	1	374	379	1	370	394
	Rmet_4427	_	Cupriavidus metallidurans CH34	_	acyl-CoA dehydrogenase(Butyryl-CoA dehydrogenase)	_	0.97423	0.99736	36.51	4e-81	1	1	_	_	2 : Cytoplasmic	3 : Fatty acid and phospholipid metabolism ;	e : enzyme	_	2b : Function from indirect experimental evidences (e.g. phenotypes)	5	374	379	4	379	388
	MARHY2089		Marinobacter hydrocarbonoclasticus ATCC 49840	fadE	acyl-CoA dehydrogenase	_	0.97668	0.99472	35.81	2e-80	3	2	_	1.3.99.-	1 : Unknown	_	e : enzyme	12359260	2a : Function from experimental evidences in other organisms	8	379	379	4	380	386
	LEPBIa1138		Leptospira biflexa serovar Patoc Patoc 1	_	Putative acyl-CoA dehydrogenase, short-chain specific (SCAD) (Butyryl-CoA dehydrogenase)	_	0.96193	1	37.99	7e-80	4	1	_	1.3.8.1	1 : Unknown	_	e : enzyme	_	3 : Putative function from multiple computational evidences	3	379	379	14	390	394
	SCFA_v1_1630002		Ca. Propionivorax syntrophicum F70	acdB	Acyl-CoA dehydrogenase, short-chain specific	BUTYRYL-COA-DEHYDROGENASE-RXN ; RHEA:47196 ; RHEA:24004 ;	0.94898	0.98153	38.71	1e-79	1	1	_	1.3.8.1	2 : Cytoplasmic	_	e : enzyme	_	2b : Function from indirect experimental evidences (e.g. phenotypes)	6	375	379	18	387	392
	XNC1_1707		Xenorhabdus nematophila ATCC19061	xcnE	Acyl-CoA dehydrogenase involved in xenocoumacin synthesis	_	0.94517	0.95515	37.85	3e-77	1	1	_	1.3.99.2	1 : Unknown	_	e : enzyme	16349198, 1955881	1a : Function from experimental evidences in the studied strain	15	374	379	12	368	383
	XDD1v4_1795		Xenorhabdus doucetiae FRM16	xcnE	Acyl-CoA dehydrogenase involved in xenocoumacin synthesis	_	0.94517	0.95515	38.4	4e-77	1	1	_	1.3.8.1	1 : Unknown	_	e : enzyme	16349198, 1955881	2a : Function from experimental evidences in other organisms	15	374	379	12	368	383
	Rmet_2599		Cupriavidus metallidurans CH34	acdA	acyl-CoA dehydrogenase	_	0.97644	0.98417	37	2e-76	4	1	_	1.3.99.-	2 : Cytoplasmic	_	e : enzyme	_	2a : Function from experimental evidences in other organisms	1	373	379	1	371	382
	SCATv2_5101		Streptomyces cattleya NRRL 8057	_	putative Acyl-CoA dehydrogenase	_	0.97105	0.97361	36.59	6e-75	7	1	_	1.3.99.-	2 : Cytoplasmic	_	e : enzyme	_	3 : Putative function from multiple computational evidences	6	373	379	7	374	380
	BN381v2_250102	_	Candidatus Microthrix parvicella RN1	_	putative Acyl-CoA dehydrogenase	_	0.96585	1.04485	37.12	8e-74	1	1	1.5.4 : Fatty acid and phosphatidic acid ;	1.3.8.-	2 : Cytoplasmic	3 : Fatty acid and phospholipid metabolism ;	e : enzyme	17189250	3 : Putative function from multiple computational evidences	5	374	379	8	401	410
	MARHY1169		Marinobacter hydrocarbonoclasticus ATCC 49840	fadE	long chain acyl coenzyme A dehydrogenase	_	0.96859	0.97625	35.95	3e-73	6	1	1.1.2 : Fatty acids (fatty acid oxidation) ;	1.3.99.13	1 : Unknown	3 : Fatty acid and phospholipid metabolism ;	e : enzyme	_	2b : Function from indirect experimental evidences (e.g. phenotypes)	8	374	379	9	376	382
	META1_2223	_	Methylobacterium extorquens AM1	mcd	methylsuccinyl-CoA dehydrogenase, putative isobutyryl-CoA dehydrogenase	_	0.68861	1.02111	36.69	1e-68	1	1	_	1.3.99.10	2 : Cytoplasmic	_	e : enzyme	16856937, 17548827	2a : Function from experimental evidences in other organisms	5	379	379	177	561	562
	Rmet_5152		Cupriavidus metallidurans CH34	_	putative acyl-CoA dehydrogenase	_	0.9895	0.99472	35.28	5e-67	4	1	1.1.2 : Fatty acids (fatty acid oxidation) ;	1.3.99.-, 1.3.99.13	1 : Unknown	3.2 : Degradation ;	e : enzyme	_	3 : Putative function from multiple computational evidences	5	377	379	8	381	381
CLOSTRIBL3_v1_20311	Label	Synteny	Organism	Gene	Product	Reaction	maxLrap	minLrap	Ident %	Eval	OrderQ	OrderB	Roles	EC number	Localization	BioProcess	Product Type	PubMedId	Class	BeginQ	EndQ	LengthQ	BeginB	EndB	LengthB
	CD630_04000		Clostridium difficile 630	etfB1	Beta-subunit of electron transfer flavoprotein	_	1	1.00772	60.15	3e-106	1	2	4.2 : Electrochemical potential driven transporters ;	_	1 : Unknown	7 : Transport and binding proteins ;	c : carrier	20195860, 18060402, 8655474	2a : Function from experimental evidences in other organisms	1	259	259	1	261	261
	CD630_10550		Clostridium difficile 630	etfB	Electron transfer flavoproteins subunit beta	_	0.98113	1.00386	59.23	1e-104	2	1	1.3 : Energy metabolism (carbon) ;	_	1 : Unknown	6 : Energy metabolism ; 16.11 : Scavenge (Catabolism) ;	c : carrier	18060402, 17873051, 15991056	2a : Function from experimental evidences in other organisms	1	259	259	6	265	265
	CD630_08040		Clostridium difficile 630	etfB	Electron transfer flavoprotein beta-subunit, core	_	0.91667	0.93436	59.92	1e-90	3	2	1.3 : Energy metabolism (carbon) ;	_	1 : Unknown	16.11 : Scavenge (Catabolism) ; 6 : Energy metabolism ;	c : carrier	17941859, 2326318	2a : Function from experimental evidences in other organisms	1	238	259	1	242	264
	CLOSTRIBL3_v1_12011		Clostridiaceae BL-3	etfB	Electron transfer flavoprotein subunit beta	_	1	1.01158	49.62	1e-80	2	2	1.3 : Energy metabolism (carbon) ;	_	2 : Cytoplasmic	_	c : carrier	_	2a : Function from experimental evidences in other organisms	1	259	259	1	262	262
	SBF1_v1_470015		Desulfosporosinus sp. SbF1	fixA	electron-transferring flavoprotein, subunit FixA	_	0.96029	1.02703	46.99	5e-75	1	3	_	_	1 : Unknown	_	c : carrier	_	2b : Function from indirect experimental evidences (e.g. phenotypes)	1	259	259	1	266	277
	CLOSTRIBL3_v1_20124		Clostridiaceae BL-3	etfB	Electron transfer flavoprotein subunit beta	_	0.89811	0.91892	46.64	6e-71	3	2	_	_	2 : Cytoplasmic	_	e : enzyme	8655474, 11466286	2a : Function from experimental evidences in other organisms	1	236	259	1	238	265
	AZOLI_0535		Azospirillum lipoferum 4B	fixA	electron transfer flavoprotein beta subunit	_	0.81979	0.89575	43.97	6e-67	1	2	1.4.3 : Electron carrier ;	_	2 : Cytoplasmic	6.5 : Electron transport ; 5.6 : Nitrogen fixation ;	c : carrier	15028689	2a : Function from experimental evidences in other organisms	1	225	259	1	232	283
	BRADO5386		Bradyrhizobium sp. ORS278	fixA	protein fixA; electron transfer flavoprotein beta-subunit (Beta-ETF)	_	0.9573	1.03861	43.49	6e-65	1	2	1.4.3 : Electron carrier ;	_	2 : Cytoplasmic	5.6 : Nitrogen fixation ;	c : carrier	15028689	2b : Function from indirect experimental evidences (e.g. phenotypes)	1	256	259	1	269	281
	BURPHP2_0599		Burkholderia phymatum STM815	fixA	protein fixA, electron transfer flavoprotein beta-subunit (Beta-ETF)	_	0.82624	0.89961	43.35	1e-62	1	3	1.4.3 : Electron carrier ; 1.8.4 : Nitrogen fixation ;	_	1 : Unknown	5.6 : Nitrogen fixation ; 6.5 : Electron transport ;	c : carrier	3029021	2a : Function from experimental evidences in other organisms	1	225	259	1	233	282
	MGMSRv2_1063		Magnetospirillum gryphiswaldense MSR-1 v2	fixA	protein fixA; electron transfer flavoprotein beta-subunit (Beta-ETF)	_	0.97122	1.04247	41.85	4e-62	1	3	1.4.3 : Electron carrier ;	_	2 : Cytoplasmic	5.6 : Nitrogen fixation ;	c : carrier	15028689	2b : Function from indirect experimental evidences (e.g. phenotypes)	1	257	259	1	269	278
	CLOSTRIBL3_v1_11115		Clostridiaceae BL-3	etfB	Electron transfer flavoprotein subunit beta	_	1	1.01158	44.27	1e-61	4	5	_	_	2 : Cytoplasmic	_	c : carrier	8655474, 11466286	2a : Function from experimental evidences in other organisms	1	259	259	1	262	262
	pRALTA_0381		Cupriavidus taiwanensis LMG19424	fixA	Electron transfer flavoprotein beta-subunit	_	0.86879	0.94595	42.04	4e-61	1	3	1.4.3 : Electron carrier ; 1.8.4 : Nitrogen fixation ;	_	1 : Unknown	5.6 : Nitrogen fixation ; 6.5 : Electron transport ;	c : carrier	3029021	2a : Function from experimental evidences in other organisms	1	234	259	1	245	282
	RM41v1_psym670028		Sinorhizobium sp. Rm41	fixA	protein fixA; electron transfer flavoprotein beta-subunit (Beta-ETF)	_	0.88014	0.99228	41.25	4e-59	1	2	1.4.3 : Electron carrier ; 1.8.4 : Nitrogen fixation ;	_	2 : Cytoplasmic	5.6 : Nitrogen fixation ; 16.15 : Symbiosis ;	c : carrier	15028689, 16453824	2b : Function from indirect experimental evidences (e.g. phenotypes)	1	244	259	1	257	292
	MGMSRv2_0362		Magnetospirillum gryphiswaldense MSR-1 v2	fixA	Electron transfer flavoprotein, beta-subunit	_	0.82394	0.90347	43.16	2e-58	2	4	1.4.3 : Electron carrier ;	_	2 : Cytoplasmic	5.6 : Nitrogen fixation ;	c : carrier	15028689, 3216855, 1850088, 9163424, 8369342, 8599534, 6317191, 3029021	2a : Function from experimental evidences in other organisms	1	225	259	1	234	284
	SCFA_v1_1630003		Ca. Propionivorax syntrophicum F70	FixA	Electron transfer flavoproteins subunit beta	_	0.85606	0.87259	43.36	4e-58	1	3	_	_	1 : Unknown	_	e : enzyme	_	2b : Function from indirect experimental evidences (e.g. phenotypes)	1	222	259	1	226	264
	SCFA_v1_500013		Ca. Phosphitivorax anaerolimi F81	etfB	Electron transfer flavoprotein, beta subunit	_	0.94872	1	37.84	5e-58	1	1	_	_	2 : Cytoplasmic	_	e : enzyme	_	2b : Function from indirect experimental evidences (e.g. phenotypes)	1	256	259	2	260	273
	CLOSTRIBL3_v1_11488		Clostridiaceae BL-3	etfB	Electron transfer flavoprotein subunit beta	_	1	1.02317	40	2e-57	5	4	_	_	2 : Cytoplasmic	_	e : enzyme	8655474, 11466286	2a : Function from experimental evidences in other organisms	1	259	259	1	264	265
	SBF1_v1_6700003		Desulfosporosinus sp. SbF1	etfB_2	electron-transferring flavoprotein, beta subunit EtfB (lutD-associated)	_	0.88031	0.90119	43.86	4e-57	2	6	_	_	2 : Cytoplasmic	_	c : carrier	_	2a : Function from experimental evidences in other organisms	1	225	259	1	228	253
	CD630_11710		Clostridium difficile 630	etfB	Electron transfer flavoprotein subunit alpha	_	0.98868	1.01158	40.46	2e-55	4	6	1.3 : Energy metabolism (carbon) ;	_	1 : Unknown	6 : Energy metabolism ; 16.11 : Scavenge (Catabolism) ;	c : carrier	18060402, 17873051, 15991056	2a : Function from experimental evidences in other organisms	1	259	259	4	265	265
	BN11v3_3200005		Tetrasphaera australiensis Ben110	etfB	Electron transfer flavoprotein subunit beta	_	0.90909	0.92664	37.92	3e-48	1	1	_	_	2 : Cytoplasmic	6.5 : Electron transport ;	e : enzyme	10026281, 9694853	2a : Function from experimental evidences in other organisms	1	238	259	5	244	264
	SCFA_v1_3390002		Ca. Phosphitivorax butyraticus R76	etfB	Electron transfer flavoprotein subunit beta	_	0.93436	0.93798	41.74	3e-47	1	1	_	_	2 : Cytoplasmic	_	c : carrier	_	2b : Function from indirect experimental evidences (e.g. phenotypes)	1	238	259	1	235	258
	SCFA_v1_130010		Ca. Phosphitivorax anaerolimi F81	etfB	Electron transfer flavoprotein subunit beta	_	0.93822	0.94186	43.62	2e-46	2	1	_	_	1 : Unknown	_	e : enzyme	_	2b : Function from indirect experimental evidences (e.g. phenotypes)	1	238	259	1	235	258
	BN42v3_41032		Mycobacterium canettii STB-K	fixA	Putative electron transfer flavoprotein (beta-subunit) FixA (beta-ETF) (electron transfer flavoprotein small subunit) (ETFSS)	_	0.91635	0.9305	37.34	5e-46	1	1	7 : intermediary metabolism and respiration ;	_	_	_	_	10493122, 10510226, 10768780, 11271494, 12657046, 15525680	3 : Putative function from multiple computational evidences	2	238	259	3	243	263
	FRAAL5878		Frankia alni ACN14a	fixA	Electron transfer flavoprotein beta-subunit (Beta-ETF) (Electron transfer flavoprotein small subunit) (ETFSS)	_	0.92337	0.9305	35.68	1e-45	1	2	1.4.3 : Electron carrier ;	_	1 : Unknown	16.1 : Circulate ;	c : carrier	_	2b : Function from indirect experimental evidences (e.g. phenotypes)	1	238	259	1	241	261
	BN44v3_60523		Mycobacterium canettii STB-D	fixA	Putative electron transfer flavoprotein (beta-subunit) FixA (beta-ETF) (electron transfer flavoprotein small subunit) (ETFSS)	_	0.91729	0.94208	36.89	5e-45	1	1	7 : intermediary metabolism and respiration ;	_	_	_	_	10493122, 10510226, 10768780, 11271494, 12657046, 15525680	3 : Putative function from multiple computational evidences	2	238	259	3	246	266
	BN43v3_60008		Mycobacterium canettii STB-L	fixA	Putative electron transfer flavoprotein (beta-subunit) FixA (beta-ETF) (electron transfer flavoprotein small subunit) (ETFSS)	_	0.91729	0.94208	36.89	5e-45	1	1	7 : intermediary metabolism and respiration ;	_	_	_	_	10493122, 10510226, 10768780, 11271494, 12657046, 15525680	3 : Putative function from multiple computational evidences	2	238	259	3	246	266
	BN45v3_60006		Mycobacterium canettii STB-J	fixA	Putative electron transfer flavoprotein (beta-subunit) FixA (beta-ETF) (electron transfer flavoprotein small subunit) (ETFSS)	_	0.91729	0.94208	36.89	6e-45	1	1	7 : intermediary metabolism and respiration ;	_	_	_	_	10493122, 10510226, 10768780, 11271494, 12657046, 15525680	3 : Putative function from multiple computational evidences	2	238	259	3	246	266
	SCFA_v1_1080001		Ca. Phosphitivorax butyraticus R76	etfB	Electron transfer flavoprotein subunit beta (fragment)	_	0.6834	0.9779	41.81	2e-44	2	1	_	_	2 : Cytoplasmic	_	e : enzyme	_	2b : Function from indirect experimental evidences (e.g. phenotypes)	1	175	259	2	178	181
	SBF1_v1_550001		Desulfosporosinus sp. SbF1	etfB	electron-transferring flavoprotein, beta subunit EtfB	_	0.88417	0.89105	37.99	4e-44	3	1	_	_	2 : Cytoplasmic	_	c : carrier	23468890	2a : Function from experimental evidences in other organisms	1	229	259	1	222	257
	LEPBIa1133		Leptospira biflexa serovar Patoc Patoc 1	etfB	Electron transfer flavoprotein beta-subunit (Beta-ETF) (Electron transfer flavoprotein small subunit) (ETFSS)	_	0.92278	0.94466	37.66	1e-41	1	2	1.4.3 : Electron carrier ;	_	1 : Unknown	16.10 : Respire ;	c : carrier	_	2a : Function from experimental evidences in other organisms	1	235	259	1	237	253
	BSU28530		Bacillus subtilis 168	etfB	electron transfer flavoprotein (beta subunit)	_	0.81853	0.8249	36.79	1e-40	1	1	1.4 : Membrane bioenergetics (electron transport chain and ATP synthase) ;	_	2 : Cytoplasmic	16.11 : Scavenge (Catabolism) ;	e : enzyme	10026281, 17189250, 21398533	1a : Function from experimental evidences in the studied strain	1	211	259	1	211	257
	BBta_1140		Bradyrhizobium sp. BTAi1	etfB	Electron transfer flavoprotein beta-subunit	_	0.96525	1.00402	35.2	5e-33	2	1	1.4.3 : Electron carrier ;	_	2 : Cytoplasmic	_	c : carrier	_	2a : Function from experimental evidences in other organisms	1	245	259	1	246	249
	BRADO6492		Bradyrhizobium sp. ORS278	etfB	Electron transfer flavoprotein beta-subunit (Beta-ETF) (Electron transfer flavoprotein small subunit) (ETFSS)	_	0.96525	1.00402	35.2	1e-32	2	1	1.4.3 : Electron carrier ;	_	2 : Cytoplasmic	_	c : carrier	8599534	2a : Function from experimental evidences in other organisms	1	245	259	1	246	249
	BURPHK2_1886		Burkholderia phymatum STM815	_	putative electron transfer flavoprotein, beta subunit; FixA-like	_	0.8251	0.83784	36.87	4e-31	1	2	1.4.3 : Electron carrier ;	_	1 : Unknown	_	c : carrier	_	3 : Putative function from multiple computational evidences	1	209	259	1	216	263
	AZOLI_0088		Azospirillum lipoferum 4B	etfB3	Electron transfer flavoprotein beta-subunit	_	0.83012	0.86345	36.74	2e-28	2	3	1.4.3 : Electron carrier ;	_	2 : Cytoplasmic	6.5 : Electron transport ;	c : carrier	8599534	2b : Function from indirect experimental evidences (e.g. phenotypes)	1	210	259	1	210	249
	AZOLI_1605		Azospirillum lipoferum 4B	etfB1	Electron transfer flavoprotein beta-subunit	_	0.82625	0.85944	35.51	2e-28	3	3	1.4.3 : Electron carrier ;	_	2 : Cytoplasmic	6.5 : Electron transport ;	c : carrier	_	2b : Function from indirect experimental evidences (e.g. phenotypes)	1	210	259	1	210	249
	BN77v1_0452		Rhizobium mesoamericanum STM3625	etfB	Electron transfer flavoprotein beta-subunit (Beta-ETF) (Electron transfer flavoprotein small subunit) (ETFSS)	_	0.66023	0.855	37.43	9e-23	1	2	1.4.3 : Electron carrier ;	_	1 : Unknown	6.5 : Electron transport ;	c : carrier	10026281	2a : Function from experimental evidences in other organisms	1	166	259	34	199	200
CLOSTRIBL3_v1_20312	Label	Synteny	Organism	Gene	Product	Reaction	maxLrap	minLrap	Ident %	Eval	OrderQ	OrderB	Roles	EC number	Localization	BioProcess	Product Type	PubMedId	Class	BeginQ	EndQ	LengthQ	BeginB	EndB	LengthB
	CD630_04010		Clostridium difficile 630	etfA1	Alpha-subunit of electron transfer flavoprotein	_	0.95942	0.99399	58.61	1e-140	1	2	4.2 : Electrochemical potential driven transporters ;	_	1 : Unknown	7 : Transport and binding proteins ;	c : carrier	20195860, 18060402, 8655474	2a : Function from experimental evidences in other organisms	2	332	333	6	336	345
	CD630_08050		Clostridium difficile 630	etfA	Electron transfer flavoprotein alpha-subunit	_	0.96765	0.98799	55.93	1e-129	2	2	1.3 : Energy metabolism (carbon) ;	_	1 : Unknown	16.11 : Scavenge (Catabolism) ; 6 : Energy metabolism ;	c : carrier	17941859, 2326318	2a : Function from experimental evidences in other organisms	1	329	333	10	338	340
	CD630_10560		Clostridium difficile 630	etfA	Electron transfer flavoprotein subunit alpha	_	0.96726	0.97598	55.08	4e-124	3	1	1.3 : Energy metabolism (carbon) ;	_	1 : Unknown	6 : Energy metabolism ; 16.11 : Scavenge (Catabolism) ;	c : carrier	18060402, 17873051, 15991056	2a : Function from experimental evidences in other organisms	9	333	333	4	328	336
	CLOSTRIBL3_v1_12010		Clostridiaceae BL-3	etfA	Electron transfer flavoprotein subunit alpha	_	0.99405	1.003	50.3	2e-111	2	2	_	_	2 : Cytoplasmic	_	c : carrier	_	2a : Function from experimental evidences in other organisms	1	333	333	1	334	336
	SBF1_v1_470014		Desulfosporosinus sp. SbF1	fixB	electron-transferring flavoprotein, subunit FixB	_	0.73363	0.97598	49.85	3e-104	1	2	_	_	1 : Unknown	_	c : carrier	_	2b : Function from indirect experimental evidences (e.g. phenotypes)	6	330	333	110	434	443
	AZOLI_0536		Azospirillum lipoferum 4B	fixB	electron transfer flavoprotein alpha chain	_	0.90251	0.97297	49.69	6e-101	1	1	1.4.3 : Electron carrier ;	_	2 : Cytoplasmic	6.5 : Electron transport ; 5.6 : Nitrogen fixation ;	c : carrier	15028689	2a : Function from experimental evidences in other organisms	6	325	333	21	344	359
	CLOSTRIBL3_v1_11487		Clostridiaceae BL-3	etfA	Electron transfer flavoprotein subunit alpha	_	0.97898	0.9939	50.61	1e-100	3	1	_	_	2 : Cytoplasmic	_	e : enzyme	8655474, 11466286	2a : Function from experimental evidences in other organisms	5	330	333	4	323	328
	CLOSTRIBL3_v1_20125		Clostridiaceae BL-3	etfA	Electron transfer flavoprotein subunit alpha	_	0.98498	0.98498	46.95	4e-100	4	1	_	_	2 : Cytoplasmic	_	e : enzyme	8655474, 11466286	2a : Function from experimental evidences in other organisms	7	333	333	2	329	333
	SBF1_v1_550002		Desulfosporosinus sp. SbF1	etfA	electron-transferring flavoprotein, alpha subunit EtfA	_	0.97898	0.9939	47.24	2e-98	2	1	_	_	2 : Cytoplasmic	_	c : carrier	23468890	2a : Function from experimental evidences in other organisms	7	332	333	3	326	328
	BRADO5385		Bradyrhizobium sp. ORS278	fixB	protein FixB; electron transfer flavoprotein alpha chain	_	0.89674	0.99099	47.27	4e-93	1	1	1.4.3 : Electron carrier ;	_	2 : Cytoplasmic	5.6 : Nitrogen fixation ;	c : carrier	15028689	2b : Function from indirect experimental evidences (e.g. phenotypes)	6	331	333	28	356	368
	pRALTA_0380		Cupriavidus taiwanensis LMG19424	fixB	Electron transfer flavoprotein, alpha subunit	_	0.87467	0.98498	46.65	6e-93	1	3	1.4.3 : Electron carrier ; 1.8.4 : Nitrogen fixation ;	_	1 : Unknown	5.6 : Nitrogen fixation ; 6.5 : Electron transport ;	c : carrier	3029021	2a : Function from experimental evidences in other organisms	2	325	333	28	355	375
	MGMSRv2_1064		Magnetospirillum gryphiswaldense MSR-1 v2	fixB	protein FixB; electron transfer flavoprotein alpha chain	_	0.90984	1	44.14	1e-92	1	2	1.4.3 : Electron carrier ;	_	2 : Cytoplasmic	5.6 : Nitrogen fixation ;	c : carrier	15028689	2b : Function from indirect experimental evidences (e.g. phenotypes)	2	330	333	24	356	366
	BURPHP2_0598		Burkholderia phymatum STM815	fixB	Protein fixB, Electron transfer flavoprotein, alpha subunit	_	0.86631	0.97297	46.3	2e-92	1	3	1.4.3 : Electron carrier ; 1.8.4 : Nitrogen fixation ;	_	1 : Unknown	5.6 : Nitrogen fixation ; 6.5 : Electron transport ;	c : carrier	3029021	2a : Function from experimental evidences in other organisms	6	325	333	32	355	374
	MGMSRv2_0361		Magnetospirillum gryphiswaldense MSR-1 v2	fixB	Electron transfer flavoprotein, alpha subunit	_	0.88315	0.97598	46.77	7e-91	2	2	1.4.3 : Electron carrier ;	_	1 : Unknown	5.6 : Nitrogen fixation ;	c : carrier	15028689, 3029021, 7875566, 8796346, 9163424, 8599534, 2503674	2a : Function from experimental evidences in other organisms	5	325	333	30	353	368
	CD630_11720		Clostridium difficile 630	etfA	Electron transfer flavoprotein subunit alpha	_	0.81281	0.99099	43.33	1e-90	4	3	1.3 : Energy metabolism (carbon) ;	_	1 : Unknown	6 : Energy metabolism ; 16.11 : Scavenge (Catabolism) ;	c : carrier	18060402, 17873051, 15991056	2a : Function from experimental evidences in other organisms	1	330	333	64	391	406
	CLOSTRIBL3_v1_11114		Clostridiaceae BL-3	etfA	Electron transfer flavoprotein subunit alpha	_	0.81931	0.99399	44.41	3e-89	5	3	_	_	2 : Cytoplasmic	_	c : carrier	17189250	2a : Function from experimental evidences in other organisms	6	333	333	71	398	404
	RM41v1_psym670029		Sinorhizobium sp. Rm41	fixB	protein FixB; electron transfer flavoprotein alpha chain	_	0.92351	0.97898	45.09	4e-88	1	2	1.4.3 : Electron carrier ; 1.8.4 : Nitrogen fixation ; 7.1 : Cytoplasm ;	_	2 : Cytoplasmic	5.6 : Nitrogen fixation ; 16.15 : Symbiosis ;	c : carrier	15028689, 3029021	1c : Function from experimental evidences in the studied genus	5	325	333	11	335	353
	BSU28520		Bacillus subtilis 168	etfA	electron transfer flavoprotein (alpha subunit)	_	0.98198	1.00615	44.34	1e-87	1	1	1.4 : Membrane bioenergetics (electron transport chain and ATP synthase) ;	_	2 : Cytoplasmic	16.11 : Scavenge (Catabolism) ;	e : enzyme	17189250, 20059546, 21398533	1a : Function from experimental evidences in the studied strain	7	332	333	3	321	325
	SBF1_v1_6700004		Desulfosporosinus sp. SbF1	etfA_2	electron-transferring flavoprotein, alpha subunit EtfA (lutD-associated)	_	0.81592	0.98498	44.51	7e-85	3	4	_	_	2 : Cytoplasmic	_	c : carrier	_	2a : Function from experimental evidences in other organisms	6	330	333	71	393	402
	SCFA_v1_500012		Ca. Phosphitivorax anaerolimi F81	etfA	Electron transfer flavoprotein subunit alpha	_	0.97898	0.97898	40.18	1e-82	1	2	_	_	2 : Cytoplasmic	_	e : enzyme	_	2b : Function from indirect experimental evidences (e.g. phenotypes)	7	330	333	6	328	333
	SCFA_v1_130009		Ca. Phosphitivorax anaerolimi F81	etfA	Electron transfer flavoprotein subunit alpha	_	0.98498	1.01863	42.38	1e-78	2	3	_	_	2 : Cytoplasmic	_	e : enzyme	_	2b : Function from indirect experimental evidences (e.g. phenotypes)	8	333	333	3	321	322
	LEPBIa1132		Leptospira biflexa serovar Patoc Patoc 1	etfA	Electron transfer flavoprotein alpha-subunit (Alpha-ETF) (Electron transfer flavoprotein large subunit) (ETFLS)	_	0.97297	1.01567	39.2	4e-70	1	3	1.4.3 : Electron carrier ;	_	1 : Unknown	16.10 : Respire ;	c : carrier	_	2a : Function from experimental evidences in other organisms	9	332	333	4	317	319
	FRAAL5877		Frankia alni ACN14a	etfA	Electron transfer flavoprotein alpha-subunit (Alpha-ETF) (Electron transfer flavoprotein large subunit) (ETFLS)	_	0.98198	1.02188	40.98	5e-61	1	2	1.4.3 : Electron carrier ;	_	2 : Cytoplasmic	16.1 : Circulate ;	c : carrier	_	2b : Function from indirect experimental evidences (e.g. phenotypes)	9	333	333	4	318	320
	BN44v3_60522		Mycobacterium canettii STB-D	fixB	Putative electron transfer flavoprotein (alpha-subunit) FixB (alpha-ETF) (electron transfer flavoprotein large subunit) (ETFLS)	_	0.97898	1.02516	38.04	2e-56	1	2	7 : intermediary metabolism and respiration ;	_	_	_	_	10493122, 10510226, 10768780, 11271494, 15525680	3 : Putative function from multiple computational evidences	9	333	333	4	317	318
	BN43v3_60007		Mycobacterium canettii STB-L	fixB	Putative electron transfer flavoprotein (alpha-subunit) FixB (alpha-ETF) (electron transfer flavoprotein large subunit) (ETFLS)	_	0.97898	1.02516	38.65	2e-56	1	2	7 : intermediary metabolism and respiration ;	_	_	_	_	10493122, 10510226, 10768780, 11271494, 15525680	3 : Putative function from multiple computational evidences	9	333	333	4	317	318
	MARHY1802		Marinobacter hydrocarbonoclasticus ATCC 49840	etfA	electron transfer flavoprotein alpha-subunit	_	0.97297	1.03514	35.8	3e-56	1	3	1.4.3 : Electron carrier ;	_	1 : Unknown	6 : Energy metabolism ;	c : carrier	3415685	2a : Function from experimental evidences in other organisms	9	332	333	3	312	313
	BN42v3_41031		Mycobacterium canettii STB-K	fixB	Putative electron transfer flavoprotein (alpha-subunit) FixB (alpha-ETF) (electron transfer flavoprotein large subunit) (ETFLS)	_	0.97898	1.02516	38.04	4e-56	1	2	7 : intermediary metabolism and respiration ;	_	_	_	_	10493122, 10510226, 10768780, 11271494, 15525680	3 : Putative function from multiple computational evidences	9	333	333	4	317	318
	BN45v3_60005		Mycobacterium canettii STB-J	fixB	Putative electron transfer flavoprotein (alpha-subunit) FixB (alpha-ETF) (electron transfer flavoprotein large subunit) (ETFLS)	_	0.97898	1.02516	38.34	5e-56	1	2	7 : intermediary metabolism and respiration ;	_	_	_	_	10493122, 10510226, 10768780, 11271494, 15525680	3 : Putative function from multiple computational evidences	9	333	333	4	317	318
	AZOLI_p50300		Azospirillum lipoferum 4B	etfA2	Electron transfer flavoprotein alpha-subunit	_	0.96697	1.03205	38.82	2e-54	1	1	1.4.3 : Electron carrier ;	_	2 : Cytoplasmic	6.5 : Electron transport ;	c : carrier	10984043, 16159782, 8599534	2b : Function from indirect experimental evidences (e.g. phenotypes)	9	329	333	4	311	312
	ACIAD2654		Acinetobacter baylyi ADP1	etfA	electron transfer flavoprotein alpha-subunit	_	0.97898	1.04823	38.34	8e-54	1	1	1.4.3 : electron carrier ;	_	1 : Unknown	_	f : factor	_	2a : Function from experimental evidences in other organisms	9	329	333	3	311	311
	BURPHP2_0676		Burkholderia phymatum STM815	etfA	electron transfer flavoprotein, alpha subunit	_	0.96096	1.0356	37.5	1e-53	2	1	1.4.3 : Electron carrier ;	_	1 : Unknown	6.5 : Electron transport ;	c : carrier	10026281, 1576992, 8376381, 8599534	2b : Function from indirect experimental evidences (e.g. phenotypes)	11	329	333	5	309	309
	BURPHK2_1883		Burkholderia phymatum STM815	etfA	electron transfer flavoprotein, alpha subunit	_	0.96396	1.02885	38.94	2e-53	1	1	1.4.3 : Electron carrier ;	_	1 : Unknown	4 : Biosynthesis of cofactors, prosthetic groups, and carriers ;	c : carrier	10026281	2a : Function from experimental evidences in other organisms	9	325	333	3	306	312
	AZCBGv1_p190001		Azospirillum brasilense CBG497	etfA	Electron transfer flavoprotein alpha-subunit (Alpha-ETF) (Electron transfer flavoprotein large subunit) (ETFLS)	_	0.8048	0.86452	42.54	4e-53	1	1	1.4.3 : Electron carrier ;	_	2 : Cytoplasmic	6.5 : Electron transport ;	c : carrier	10984043, 16159782, 8599534	2b : Function from indirect experimental evidences (e.g. phenotypes)	62	329	333	51	307	310
	MGMSRv2_3943		Magnetospirillum gryphiswaldense MSR-1 v2	etfA	electron transfer flavoprotein (alpha subunit)	_	0.96697	1.03537	37.58	1e-52	3	1	1.4.3 : Electron carrier ;	_	2 : Cytoplasmic	16.11 : Scavenge (Catabolism) ;	e : enzyme	17189250	2b : Function from indirect experimental evidences (e.g. phenotypes)	9	329	333	3	308	311
	Rmet_5518		Cupriavidus metallidurans CH34	etfA	electron transfer flavoprotein, alpha subunit	_	0.96096	1.03226	38.44	4e-52	1	1	1.4.3 : Electron carrier ;	_	1 : Unknown	_	c : carrier	10026281, 1576992, 8376381, 8599534	2a : Function from experimental evidences in other organisms	11	329	333	5	310	310
	AZOLI_1606		Azospirillum lipoferum 4B	etfA1	Electron transfer flavoprotein alpha-subunit	_	0.87988	0.9513	38.57	5e-52	2	1	1.4.3 : Electron carrier ;	_	2 : Cytoplasmic	6.5 : Electron transport ;	c : carrier	_	2b : Function from indirect experimental evidences (e.g. phenotypes)	35	325	333	25	304	308
	Rmet_0738		Cupriavidus metallidurans CH34	etfA	Electron transfer flavoprotein subunit alpha (Alpha-ETF) (Electron transfer flavoprotein large subunit) (ETFLS)	_	0.96096	1.02894	38.44	7e-52	1	1	1.4.3 : Electron carrier ;	_	1 : Unknown	_	c : carrier	_	2b : Function from indirect experimental evidences (e.g. phenotypes)	11	329	333	5	310	311
	BN11v3_3200004		Tetrasphaera australiensis Ben110	etfA	Electron transfer flavoprotein subunit alpha	_	0.97898	1.02516	35.58	1e-51	1	3	_	_	1 : Unknown	6.5 : Electron transport ;	e : enzyme	10026281, 9694853	2a : Function from experimental evidences in other organisms	9	333	333	4	317	318
	MGMSRv2_1555		Magnetospirillum gryphiswaldense MSR-1 v2	etfA	electron transfer flavoprotein (alpha subunit)	_	0.96997	1.0487	38.08	1e-51	4	1	1.4 : Energy production/transport ; 1.4.3 : Electron carrier ;	_	1 : Unknown	16.11 : Scavenge (Catabolism) ;	e : enzyme	17189250	2a : Function from experimental evidences in other organisms	9	329	333	3	308	308
	AZOLI_0089		Azospirillum lipoferum 4B	etfA3	Electron transfer flavoprotein alpha-subunit	_	0.87988	0.9513	38.23	3e-51	3	1	1.4.3 : Electron carrier ;	_	2 : Cytoplasmic	6.5 : Electron transport ;	c : carrier	8599534	2b : Function from indirect experimental evidences (e.g. phenotypes)	35	325	333	25	304	308
	PSHAa1617	_	Pseudoalteromonas haloplanktis TAC125	etfA	electron transfer flavoprotein alpha-subunit (Alpha-ETF) (Electron transfer flavoprotein large subunit) (ETFLS)	_	0.94895	1.02597	37.03	8e-51	1	1	2.5.4 : Menaquinone and ubiquinone ;	_	unknown	_	u : unknown	8599534	2a : Function from experimental evidences in other organisms	11	325	333	5	304	308
	RALTA_A0796		Cupriavidus taiwanensis LMG19424	etfA	ELECTRON TRANSFER FLAVOPROTEIN, ALPHA-SUBUNIT	_	0.89189	0.95498	39.73	9e-51	1	1	1.4.3 : Electron carrier ;	_	1 : Unknown	6.5 : Electron transport ;	c : carrier	_	2b : Function from indirect experimental evidences (e.g. phenotypes)	35	329	333	25	310	311
	METDI2208		Methylobacterium extorquens DM4	etfA	electron transfer flavoprotein, NAD/FAD-binding domain and ETFP adenine nucleotide-binding domain-like	_	0.97598	1.02524	36.62	2e-50	1	1	1.1.1 : Carbohydrates/Carbon compounds ;	_	1 : Unknown	_	e : enzyme	15188393, 16926146, 8599534	2a : Function from experimental evidences in other organisms	11	333	333	5	315	317
	Mchl_1823		Methylobacterium extorquens CM4	etfA	electron transfer flavoprotein alpha subunit	_	0.97598	1.02524	36.92	3e-50	1	1	1.1.1 : Carbohydrates/Carbon compounds ;	_	1 : Unknown	_	e : enzyme	15188393, 16926146, 8599534	2a : Function from experimental evidences in other organisms	11	333	333	5	315	317
	THI_1679	_	Thiomonas sp. 3As	etfA	electron transfer flavoprotein alpha-subunit (Alpha-ETF)(Electron transfer flavoprotein large subunit) (ETFLS)	_	0.81381	0.87419	42.8	1e-49	1	1	1.4.3 : Electron carrier ;	_	1 : Unknown	6 : Energy metabolism ;	c : carrier	10026281, 1576992, 8376381, 8599534	2a : Function from experimental evidences in other organisms	60	329	333	51	310	310
	CMR15v5_3436	_	Ralstonia solanacearum CMR15	etfA	Electron transfer flavoprotein, alpha-subunit	_	0.81081	0.86817	41.48	2e-49	1	1	1.4.3 : Electron carrier ;	_	1 : Unknown	6.5 : Electron transport ;	c : carrier	_	2b : Function from indirect experimental evidences (e.g. phenotypes)	62	329	333	53	310	311
	NMV_2368		Neisseria meningitidis NEM8013	etfA	electron transfer flavoprotein alpha-subunit (alpha-ETF; electron transfer flavoprotein large subunit; ETFLS)	_	0.9039	0.96785	41.2	2e-48	1	1	1.4.3 : Electron carrier ;	_	2 : Cytoplasmic	_	f : factor	_	2b : Function from indirect experimental evidences (e.g. phenotypes)	35	330	333	25	310	311
	RM41v1_680008		Sinorhizobium sp. Rm41	etfA	Electron transfer flavoprotein alpha-subunit (Alpha-ETF) (Electron transfer flavoprotein large subunit) (ETFLS)	_	0.89489	0.9644	36.24	3e-47	3	1	1.4.3 : Electron carrier ; 7.1 : Cytoplasm ;	_	2 : Cytoplasmic	6.5 : Electron transport ;	c : carrier	8599534	2b : Function from indirect experimental evidences (e.g. phenotypes)	30	325	333	20	305	309
	NT26v4_3414		Rhizobium sp. NT-26	etfA	Electron transfer flavoprotein alpha-subunit (Alpha-ETF) (Electron transfer flavoprotein large subunit) (ETFLS)	_	0.89489	0.9644	38.26	5e-47	1	1	1.4.3 : Electron carrier ;	_	2 : Cytoplasmic	_	c : carrier	8599534	2b : Function from indirect experimental evidences (e.g. phenotypes)	30	325	333	20	305	309
	PSEEN3657		Pseudomonas entomophila L48	etfA	electron transfer flavoprotein alpha-subunit	_	0.83784	1.01087	39.43	2e-46	1	2	1.4.3 : Electron carrier ;	_	Unknown	6 : Energy metabolism ;	c : carrier	_	2a : Function from experimental evidences in other organisms	47	325	333	8	272	276
	BBta_1141		Bradyrhizobium sp. BTAi1	etfA	Electron transfer flavoprotein alpha-subunit	_	0.89489	0.94904	36.91	8e-43	2	2	1.4.3 : Electron carrier ;	_	2 : Cytoplasmic	_	c : carrier	_	2b : Function from indirect experimental evidences (e.g. phenotypes)	30	325	333	20	305	314
	BRADO6491		Bradyrhizobium sp. ORS278	etfA	Electron transfer flavoprotein alpha-subunit (Alpha-ETF) (Electron transfer flavoprotein large subunit) (ETFLS)	_	0.9009	0.96463	37	1e-41	2	3	1.4.3 : Electron carrier ;	_	2 : Cytoplasmic	_	c : carrier	8599534	2b : Function from indirect experimental evidences (e.g. phenotypes)	30	325	333	20	305	311
	SCFA_v1_1630004		Ca. Propionivorax syntrophicum F70	FixB	Electron transfer flavoprotein, alpha subunit (partial)	_	0.13514	0.81818	51.11	4e-06	1	1	_	_	1 : Unknown	_	e : enzyme	_	2b : Function from indirect experimental evidences (e.g. phenotypes)	9	52	333	8	52	55
CLOSTRIBL3_v1_11710	Label	Synteny	Organism	Gene	Product	Reaction	maxLrap	minLrap	Ident %	Eval	OrderQ	OrderB	Roles	EC number	Localization	BioProcess	Product Type	PubMedId	Class	BeginQ	EndQ	LengthQ	BeginB	EndB	LengthB
	CD630_23790	_	Clostridium difficile 630	buk	Butyrate kinase (Branched-chain carboxylic acid kinase) (BK)	_	0.99162	0.99719	62.54	2e-164	1	1	1.1.1 : Carbohydrates/Carbon compounds ; 7.1 : Cytoplasm ;	2.7.2.7	2 : Cytoplasmic	5 : Central intermediary metabolism ;	e : enzyme	19222573, 17077990, 15640230, 10937485, 10855714, 8244020	1c : Function from experimental evidences in the studied genus	1	355	358	1	353	356
	CD630_01130		Clostridium difficile 630	buk	Butyrate kinase (BK) (Branched-chain carboxylic acid kinase)	_	0.99164	0.99441	55.62	3e-133	2	1	1.1.2 : Fatty acids (fatty acid oxidation) ;	2.7.2.7	2 : Cytoplasmic	3.2 : Degradation ;	e : enzyme	20382813, 19222573, 18767192, 18725313, 17349085, 15028695, 12324374	2a : Function from experimental evidences in other organisms	3	356	358	5	358	359
	BSU24070		Bacillus subtilis 168	buk	branched-chain fatty-acid kinase	BRANCHED-CHAIN-FATTY-ACID-KINASE-RXN ; BUTYRATE-KINASE-RXN ; RHEA:13585 ;	0.98347	0.99721	46.78	5e-119	1	3	2.4 : Metabolism of lipids ;	2.7.2.7, 2.7.2.-	6 : Inner membrane-associated	16.2 : Construct biomass (Anabolism) ; 16.8 : Protect ; 16.11 : Scavenge (Catabolism) ;	e : enzyme	10094682, 12427936, 15241682	1a : Function from experimental evidences in the studied strain	4	358	358	9	363	363
	CD630_24260		Clostridium difficile 630	buk1	Butyrate kinase 1 (BK 1) (Branched-chain carboxylic acid kinase 1)	_	0.98603	1.00284	47.88	6e-117	3	2	_	2.7.2.7	2 : Cytoplasmic	_	e : enzyme	15028695, 3027059, 13923331	2a : Function from experimental evidences in other organisms	4	355	358	2	352	352
	CLOSTRIBL3_v1_20086		Clostridiaceae BL-3	buk2	Butyrate kinase 2	BUTYRATE-KINASE-RXN ; RHEA:13585 ;	0.97784	0.98603	49.01	2e-112	1	1	_	2.7.2.7	2 : Cytoplasmic	16.2 : Construct biomass (Anabolism) ; 16.8 : Protect ; 16.11 : Scavenge (Catabolism) ;	e : enzyme	11466286, 10937485	2a : Function from experimental evidences in other organisms	5	356	358	5	355	361
	CLOSTRIBL3_v1_20087		Clostridiaceae BL-3	buk	Butyrate kinase	BUTYRATE-KINASE-RXN ; RHEA:13585 ;	1.00279	1.00279	48.47	7e-109	2	1	_	2.7.2.7	2 : Cytoplasmic	16.2 : Construct biomass (Anabolism) ; 16.8 : Protect ; 16.11 : Scavenge (Catabolism) ;	e : enzyme	12552129	2a : Function from experimental evidences in other organisms	1	357	358	1	356	358
CLOSTRIBL3_v1_11711	Label	Synteny	Organism	Gene	Product	Reaction	maxLrap	minLrap	Ident %	Eval	OrderQ	OrderB	Roles	EC number	Localization	BioProcess	Product Type	PubMedId	Class	BeginQ	EndQ	LengthQ	BeginB	EndB	LengthB
	CLOSTRIBL3_v1_12308	_	Clostridiaceae BL-3	ptb	Phosphate butyryltransferase	PHOSPHATE-BUTYRYLTRANSFERASE-RXN ; RHEA:20892 ;	0.97674	0.98658	47.28	1e-85	1	1	_	2.3.1.19	2 : Cytoplasmic	_	e : enzyme	11466286	2a : Function from experimental evidences in other organisms	4	297	301	3	295	298
	CD630_24250		Clostridium difficile 630	ptb	Phosphate butyryltransferase (Phosphotransbutyrylase)	_	0.99003	1.00337	43.62	6e-78	1	2	1.1.4 : Amines ;	2.3.1.19	2 : Cytoplasmic	6.2 : Amino acids and amines ;	e : enzyme	10855714, 11400055	2a : Function from experimental evidences in other organisms	2	299	301	1	295	297
	CD630_01120		Clostridium difficile 630	ptb	phosphate butyryltransferase	_	0.9701	0.97333	43.84	6e-76	3	3	1.1 : Carbon compound utilization ;	2.3.1.19	2 : Cytoplasmic	5 : Central intermediary metabolism ;	e : enzyme	10094682, 12427936, 15241682	2a : Function from experimental evidences in other organisms	4	295	301	2	292	300
	BSU24090		Bacillus subtilis 168	ptb	phosphate BCFA and butyryl coenzyme A transferase	PHOSPHATE-BUTYRYLTRANSFERASE-RXN ; RHEA:20892 ;	0.93688	0.94314	41.49	3e-67	1	3	2.4 : Metabolism of lipids ;	2.3.1.19, 2.3.1.-	6 : Inner membrane-associated	16.2 : Construct biomass (Anabolism) ; 16.8 : Protect ;	e : enzyme	10094682, 12427936, 15241682, 22720735, 28165735	1a : Function from experimental evidences in the studied strain	18	299	301	14	293	299
	LFAv2_pA0055		Legionella-Like Amoebal Pathogens 10	_	Phosphate butyryltransferase	_	0.60981	0.95017	40.56	3e-59	1	2	_	2.3.1.19	1 : Unknown	_	e : enzyme	_	2b : Function from indirect experimental evidences (e.g. phenotypes)	21	301	301	179	464	469
CLOSTRIBL3_v1_12016	Label	Synteny	Organism	Gene	Product	Reaction	maxLrap	minLrap	Ident %	Eval	OrderQ	OrderB	Roles	EC number	Localization	BioProcess	Product Type	PubMedId	Class	BeginQ	EndQ	LengthQ	BeginB	EndB	LengthB
	CD630_24250		Clostridium difficile 630	ptb	Phosphate butyryltransferase (Phosphotransbutyrylase)	_	1.01333	1.02357	39.8	3e-70	2	3	1.1.4 : Amines ;	2.3.1.19	2 : Cytoplasmic	6.2 : Amino acids and amines ;	e : enzyme	10855714, 11400055	2a : Function from experimental evidences in other organisms	1	300	300	1	296	297
	p2METDI0001	_	Methylobacterium extorquens DM4	pta	phosphate acetyltransferase	_	0.81416	0.92	43.84	6e-69	1	1	_	2.3.1.8	1 : Unknown	_	e : enzyme	10094701	2a : Function from experimental evidences in other organisms	23	297	300	47	322	339
CLOSTRIBL3_v1_12308	Label	Synteny	Organism	Gene	Product	Reaction	maxLrap	minLrap	Ident %	Eval	OrderQ	OrderB	Roles	EC number	Localization	BioProcess	Product Type	PubMedId	Class	BeginQ	EndQ	LengthQ	BeginB	EndB	LengthB
	CD630_07150		Clostridium difficile 630	ptb	Phosphate butyryltransferase (Phosphotransbutyrylase)	_	0.9868	1.00336	51.17	2e-92	1	1	1.1.3.7 : Threonine catabolism ; 1.3.5 : Fermentation ; 1.7.28 : Pyruvate catabolism ; 1.7.29 : Acetate catabolism ; 1.7.35 : Lactate oxidation ;	2.3.1.19	1 : Unknown	6.2 : Amino acids and amines ; 6.7 : Fermentation ;	e : enzyme	10855714, 8244020, 2317039, 11400055, 2844725	2a : Function from experimental evidences in other organisms	1	298	298	1	299	303
	BSU24090	_	Bacillus subtilis 168	ptb	phosphate BCFA and butyryl coenzyme A transferase	PHOSPHATE-BUTYRYLTRANSFERASE-RXN ; RHEA:20892 ;	0.98662	0.98993	48.47	5e-86	1	1	2.4 : Metabolism of lipids ;	2.3.1.19, 2.3.1.-	6 : Inner membrane-associated	16.2 : Construct biomass (Anabolism) ; 16.8 : Protect ;	e : enzyme	10094682, 12427936, 15241682, 22720735, 28165735	1a : Function from experimental evidences in the studied strain	4	298	298	2	294	299
	CLOSTRIBL3_v1_11711	_	Clostridiaceae BL-3	ptb	Phosphate butyryltransferase	PHOSPHATE-BUTYRYLTRANSFERASE-RXN ; RHEA:20892 ;	0.97674	0.98658	47.28	1e-85	1	1	_	2.3.1.19	2 : Cytoplasmic	16.2 : Construct biomass (Anabolism) ; 16.8 : Protect ;	e : enzyme	10094682, 12427936, 15241682, 22720735, 28165735	2a : Function from experimental evidences in other organisms	3	295	298	4	297	301
	Rmet_0563	_	Cupriavidus metallidurans CH34	ptb	Phosphate acetyltransferase (Phosphotransacetylase)	_	0.87975	0.93289	45.32	7e-77	1	1	_	2.3.1.19	1 : Unknown	_	e : enzyme	_	2b : Function from indirect experimental evidences (e.g. phenotypes)	21	298	298	26	303	316
	BN874v1_390023	_	Candidatus Contendobacter odensis Run_B_J11	_	putative Phosphate acetyl/butyryltransferase	_	0.94569	0.99329	42.91	2e-72	1	1	1.1.2.1 : Degradation of short-chain fatty acids ;	2.3.1.-	1 : Unknown	_	e : enzyme	10094682, 12427936, 15241682	3 : Putative function from multiple computational evidences	3	298	298	6	301	313
	AZOLI_p20460	_	Azospirillum lipoferum 4B	pta2	phosphate acetyltransferase	_	0.58333	0.9396	43.93	1e-71	1	1	1.5.4 : Fatty acid and phosphatidic acid ;	2.3.1.8	2 : Cytoplasmic	16.2 : Construct biomass (Anabolism) ;	e : enzyme	10094701, 8226623	2a : Function from experimental evidences in other organisms	19	298	298	188	467	480
	RCFBPv5_mp0811	_	Ralstonia solanacearum CFBP2957	ptb	phosphate butyryl coenzyme A transferase (Phosphotransacetylase)	_	0.94569	0.99329	42.91	1e-71	1	1	_	2.3.1.19	6 : Inner membrane-associated	16.2 : Construct biomass (Anabolism) ; 16.8 : Protect ;	e : enzyme	10094682, 12427936, 15241682	2a : Function from experimental evidences in other organisms	3	298	298	6	301	313
	MGMSRv2_1018	_	Magnetospirillum gryphiswaldense MSR-1 v2	_	putative phosphate acetyltransferase containing a MaoC like domain	_	0.58849	0.92617	43.84	7e-71	1	1	1.5.4 : Fatty acid and phosphatidic acid ;	2.3.1.19	2 : Cytoplasmic	16.2 : Construct biomass (Anabolism) ;	e : enzyme	10094701	3 : Putative function from multiple computational evidences	20	293	298	177	452	469
	RALTA_A1396	_	Cupriavidus taiwanensis LMG19424	_	putative Phosphate acetyl/butyryltransferase	_	0.94872	0.99329	41.22	7e-71	1	1	1 : Metabolism ;	2.3.1.-	1 : Unknown	18.1 : Enzymes of unknown specificity ;	e : enzyme	_	3 : Putative function from multiple computational evidences	3	298	298	6	301	312
	BN77v1_3276	_	Rhizobium mesoamericanum STM3625	pta	Phosphate acetyltransferase	_	0.90062	0.97315	40.34	3e-69	1	1	_	2.3.1.8	1 : Unknown	_	e : enzyme	10094701	2a : Function from experimental evidences in other organisms	11	298	298	21	310	322
	AZOLI_0598	_	Azospirillum lipoferum 4B	pta1	phosphate acetyltransferase	_	0.54601	0.89597	43.07	4e-69	1	1	1.5.4 : Fatty acid and phosphatidic acid ;	2.3.1.-	2 : Cytoplasmic	3.1 : Biosynthesis ;	e : enzyme	10094701	2b : Function from indirect experimental evidences (e.g. phenotypes)	27	293	298	206	472	489
	BN873v1_140032	_	Candidatus Competibacter denitrificans Run_A_D11	_	putative Phosphate acetyl/butyryltransferase	_	0.58723	0.92617	43.84	7e-69	1	1	1.1.2.1 : Degradation of short-chain fatty acids ;	2.3.1.-	2 : Cytoplasmic	_	e : enzyme	10094682, 12427936, 15241682, 10094701	3 : Putative function from multiple computational evidences	20	293	298	176	451	470
	HEAR1516	_	Herminiimonas arsenicoxydans	_	putative phosphate acetyltransferase	_	0.66366	0.98658	40.82	5e-67	1	1	1.1 : Carbon compound utilization ; 1.7.28 : Pyruvate catabolism ;	2.3.1.8	1 : Unknown	5 : Central intermediary metabolism ;	e : enzyme	_	3 : Putative function from multiple computational evidences	5	298	298	143	435	443
	RM41v1_580007	_	Sinorhizobium sp. Rm41	pta	Phosphate acetyltransferase	_	0.92767	0.98993	40	5e-67	1	1	7.1 : Cytoplasm ;	2.3.1.8	2 : Cytoplasmic	5 : Central intermediary metabolism ;	e : enzyme	10094701	2a : Function from experimental evidences in other organisms	4	298	298	13	307	318
	RPSI07_mp1365	_	Ralstonia solanacearum PSI07	_	putative phosphate butyryltransferase (pta)	_	0.85797	0.99329	41.22	6e-67	1	1	_	2.3.1.19	1 : Unknown	5 : Central intermediary metabolism ;	e : enzyme	_	3 : Putative function from multiple computational evidences	3	298	298	38	333	345
	Mchl_1294	_	Methylobacterium extorquens CM4	pta	phosphate acetyltransferase	_	0.86111	0.93624	43.01	1e-65	1	1	1.1 : Carbon compound utilization ;	2.3.1.8	1 : Unknown	5 : Central intermediary metabolism ;	e : enzyme	10094701	2a : Function from experimental evidences in other organisms	20	296	298	32	310	324
	BRADO6360	_	Bradyrhizobium sp. ORS278	_	putative phosphate acetyltransferase containing a MaoC like domain	_	0.61099	0.9698	39.79	9e-64	1	1	1.5.4 : Fatty acid and phosphatidic acid ;	2.3.1.19	2 : Cytoplasmic	16.2 : Construct biomass (Anabolism) ;	e : enzyme	10094701	3 : Putative function from multiple computational evidences	8	296	298	164	452	473
	LFAv2_pA0055	_	Legionella-Like Amoebal Pathogens 10	_	Phosphate butyryltransferase	_	0.56716	0.89262	41.35	1e-62	1	1	_	2.3.1.19	1 : Unknown	_	e : enzyme	_	2b : Function from indirect experimental evidences (e.g. phenotypes)	30	293	298	190	455	469
	METDI0294	_	Methylobacterium extorquens DM4	_	putative phosphate butyryltransferase	_	0.62151	0.9698	41.18	3e-62	1	1	_	2.3.1.19	1 : Unknown	_	e : enzyme	_	3 : Putative function from multiple computational evidences	11	297	298	170	458	465
	THI_1475	_	Thiomonas sp. 3As	_	phosphate butyltransferase	_	0.61458	0.98993	38.64	4e-62	1	1	1 : Metabolism ;	2.3.1.19	1 : Unknown	5 : Central intermediary metabolism ;	e : enzyme	_	2b : Function from indirect experimental evidences (e.g. phenotypes)	3	293	298	162	456	480
CLOSTRIBL3_v1_20086	Label	Synteny	Organism	Gene	Product	Reaction	maxLrap	minLrap	Ident %	Eval	OrderQ	OrderB	Roles	EC number	Localization	BioProcess	Product Type	PubMedId	Class	BeginQ	EndQ	LengthQ	BeginB	EndB	LengthB
	CD630_01130		Clostridium difficile 630	buk	Butyrate kinase (BK) (Branched-chain carboxylic acid kinase)	_	0.97507	0.9805	53.69	5e-133	1	2	1.1.2 : Fatty acids (fatty acid oxidation) ;	2.7.2.7	2 : Cytoplasmic	3.2 : Degradation ;	e : enzyme	20382813, 19222573, 18767192, 18725313, 17349085, 15028695, 12324374	2a : Function from experimental evidences in other organisms	5	355	361	7	358	359
	BSU24070		Bacillus subtilis 168	buk	branched-chain fatty-acid kinase	BRANCHED-CHAIN-FATTY-ACID-KINASE-RXN ; BUTYRATE-KINASE-RXN ; RHEA:13585 ;	0.96694	0.9723	49.86	3e-124	1	1	2.4 : Metabolism of lipids ;	2.7.2.7, 2.7.2.-	6 : Inner membrane-associated	16.2 : Construct biomass (Anabolism) ; 16.8 : Protect ; 16.11 : Scavenge (Catabolism) ;	e : enzyme	10094682, 12427936, 15241682	1a : Function from experimental evidences in the studied strain	5	354	361	10	360	363
	CD630_24260		Clostridium difficile 630	buk1	Butyrate kinase 1 (BK 1) (Branched-chain carboxylic acid kinase 1)	_	0.96953	0.99432	48.29	2e-117	2	1	_	2.7.2.7	2 : Cytoplasmic	_	e : enzyme	15028695, 3027059, 13923331	2a : Function from experimental evidences in other organisms	5	354	361	3	352	352
	CLOSTRIBL3_v1_11710		Clostridiaceae BL-3	buk	Butyrate kinase	BUTYRATE-KINASE-RXN ; RHEA:13585 ;	0.97784	0.98603	49.01	2e-112	1	1	_	2.7.2.7	2 : Cytoplasmic	16.2 : Construct biomass (Anabolism) ; 16.8 : Protect ; 16.11 : Scavenge (Catabolism) ;	e : enzyme	10585557, 16825665	2a : Function from experimental evidences in other organisms	5	355	361	5	356	358
	CD630_23790		Clostridium difficile 630	buk	Butyrate kinase (Branched-chain carboxylic acid kinase) (BK)	_	0.97507	0.98876	46.31	9e-108	3	3	1.1.1 : Carbohydrates/Carbon compounds ; 7.1 : Cytoplasm ;	2.7.2.7	2 : Cytoplasmic	5 : Central intermediary metabolism ;	e : enzyme	19222573, 17077990, 15640230, 10937485, 10855714, 8244020	1c : Function from experimental evidences in the studied genus	5	356	361	5	355	356
	CLOSTRIBL3_v1_20087		Clostridiaceae BL-3	buk	Butyrate kinase	BUTYRATE-KINASE-RXN ; RHEA:13585 ;	0.96953	0.97765	47.43	1e-105	2	2	_	2.7.2.7	2 : Cytoplasmic	16.2 : Construct biomass (Anabolism) ; 16.8 : Protect ; 16.11 : Scavenge (Catabolism) ;	e : enzyme	12552129	2a : Function from experimental evidences in other organisms	1	349	361	1	350	358
	BTCD_v1_1767		Brochothrix thermosphacta CD337	buk	branched-chain fatty-acid kinase	BRANCHED-CHAIN-FATTY-ACID-KINASE-RXN ; BUTYRATE-KINASE-RXN ;	0.96694	0.9723	45.3	5e-105	1	3	_	2.7.2.7	6 : Inner membrane-associated	16.2 : Construct biomass (Anabolism) ; 16.8 : Protect ; 16.11 : Scavenge (Catabolism) ;	e : enzyme	10094682, 12427936, 15241682	2a : Function from experimental evidences in other organisms	5	354	361	5	355	363
	BTCD_v1_0750		Brochothrix thermosphacta CD337	_	putative butyrate kinase	BUTYRATE-KINASE-RXN ;	0.96175	0.97507	35.8	1e-67	2	3	_	2.7.2.7	2 : Cytoplasmic	_	e : enzyme	12552129	3 : Putative function from multiple computational evidences	5	354	361	7	357	366
CLOSTRIBL3_v1_20087	Label	Synteny	Organism	Gene	Product	Reaction	maxLrap	minLrap	Ident %	Eval	OrderQ	OrderB	Roles	EC number	Localization	BioProcess	Product Type	PubMedId	Class	BeginQ	EndQ	LengthQ	BeginB	EndB	LengthB
	CD630_01130		Clostridium difficile 630	buk	Butyrate kinase (BK) (Branched-chain carboxylic acid kinase)	_	0.96936	0.97207	54.02	8e-131	1	3	1.1.2 : Fatty acids (fatty acid oxidation) ;	2.7.2.7	2 : Cytoplasmic	3.2 : Degradation ;	e : enzyme	20382813, 19222573, 18767192, 18725313, 17349085, 15028695, 12324374	2a : Function from experimental evidences in other organisms	3	350	358	5	352	359
	BSU24070		Bacillus subtilis 168	buk	branched-chain fatty-acid kinase	BRANCHED-CHAIN-FATTY-ACID-KINASE-RXN ; BUTYRATE-KINASE-RXN ; RHEA:13585 ;	0.98072	0.99441	49.44	2e-122	1	2	2.4 : Metabolism of lipids ;	2.7.2.7, 2.7.2.-	6 : Inner membrane-associated	16.2 : Construct biomass (Anabolism) ; 16.8 : Protect ; 16.11 : Scavenge (Catabolism) ;	e : enzyme	10094682, 12427936, 15241682	1a : Function from experimental evidences in the studied strain	2	356	358	7	362	363
	CLOSTRIBL3_v1_11710		Clostridiaceae BL-3	buk	Butyrate kinase	BUTYRATE-KINASE-RXN ; RHEA:13585 ;	1.00279	1.00279	48.47	7e-109	1	2	_	2.7.2.7	2 : Cytoplasmic	16.2 : Construct biomass (Anabolism) ; 16.8 : Protect ; 16.11 : Scavenge (Catabolism) ;	e : enzyme	10585557, 16825665	2a : Function from experimental evidences in other organisms	1	356	358	1	357	358
	CD630_23790		Clostridium difficile 630	buk	Butyrate kinase (Branched-chain carboxylic acid kinase) (BK)	_	0.97765	0.98315	50	2e-108	2	2	1.1.1 : Carbohydrates/Carbon compounds ; 7.1 : Cytoplasm ;	2.7.2.7	2 : Cytoplasmic	5 : Central intermediary metabolism ;	e : enzyme	19222573, 17077990, 15640230, 10937485, 10855714, 8244020	1c : Function from experimental evidences in the studied genus	1	350	358	1	348	356
	BTCD_v1_1767		Brochothrix thermosphacta CD337	buk	branched-chain fatty-acid kinase	BRANCHED-CHAIN-FATTY-ACID-KINASE-RXN ; BUTYRATE-KINASE-RXN ;	0.96419	0.97765	47.71	2e-107	1	1	_	2.7.2.7	6 : Inner membrane-associated	16.2 : Construct biomass (Anabolism) ; 16.8 : Protect ; 16.11 : Scavenge (Catabolism) ;	e : enzyme	10094682, 12427936, 15241682	2a : Function from experimental evidences in other organisms	1	350	358	1	350	363
	CLOSTRIBL3_v1_20086		Clostridiaceae BL-3	buk2	Butyrate kinase 2	BUTYRATE-KINASE-RXN ; RHEA:13585 ;	0.96953	0.97765	47.43	1e-105	2	2	_	2.7.2.7	2 : Cytoplasmic	16.2 : Construct biomass (Anabolism) ; 16.8 : Protect ; 16.11 : Scavenge (Catabolism) ;	e : enzyme	11466286, 10937485	2a : Function from experimental evidences in other organisms	1	350	358	1	349	361
	CD630_24260		Clostridium difficile 630	buk1	Butyrate kinase 1 (BK 1) (Branched-chain carboxylic acid kinase 1)	_	0.97207	0.98864	44.54	1e-104	3	3	_	2.7.2.7	2 : Cytoplasmic	_	e : enzyme	15028695, 3027059, 13923331	2a : Function from experimental evidences in other organisms	4	351	358	2	348	352
	BTCD_v1_0750		Brochothrix thermosphacta CD337	_	putative butyrate kinase	BUTYRATE-KINASE-RXN ;	0.95082	0.97207	37.93	3e-73	2	1	_	2.7.2.7	2 : Cytoplasmic	_	e : enzyme	12552129	3 : Putative function from multiple computational evidences	4	350	358	6	352	366
CLOSTRIBL3_v1_13110	Label	Synteny	Organism	Gene	Product	Reaction	maxLrap	minLrap	Ident %	Eval	OrderQ	OrderB	Roles	EC number	Localization	BioProcess	Product Type	PubMedId	Class	BeginQ	EndQ	LengthQ	BeginB	EndB	LengthB
	SCFA_v1_780005	_	Ca. Propionivorax syntrophicum F70	ACH1	Acetyl-CoA hydrolase	ACETYL-COA-HYDROLASE-RXN ; RHEA:20289 ;	0.97566	0.99549	47.39	4e-139	1	1	_	3.1.2.1	2 : Cytoplasmic	_	e : enzyme	_	2b : Function from indirect experimental evidences (e.g. phenotypes)	10	449	452	6	442	443
CLOSTRIBL3_v1_11114	Label	Synteny	Organism	Gene	Product	Reaction	maxLrap	minLrap	Ident %	Eval	OrderQ	OrderB	Roles	EC number	Localization	BioProcess	Product Type	PubMedId	Class	BeginQ	EndQ	LengthQ	BeginB	EndB	LengthB
	SBF1_v1_6700004		Desulfosporosinus sp. SbF1	etfA_2	electron-transferring flavoprotein, alpha subunit EtfA (lutD-associated)	_	0.97772	0.98259	71.65	0	1	1	_	_	2 : Cytoplasmic	_	c : carrier	_	2a : Function from experimental evidences in other organisms	1	395	404	1	393	402
	CD630_11720		Clostridium difficile 630	etfA	Electron transfer flavoprotein subunit alpha	_	0.9803	0.98515	63.32	0	1	1	1.3 : Energy metabolism (carbon) ;	_	1 : Unknown	6 : Energy metabolism ; 16.11 : Scavenge (Catabolism) ;	c : carrier	18060402, 17873051, 15991056	2a : Function from experimental evidences in other organisms	1	398	404	1	394	406
	CLOSTRIBL3_v1_11487		Clostridiaceae BL-3	etfA	Electron transfer flavoprotein subunit alpha	_	0.81683	1.0061	45.76	9e-90	2	2	_	_	2 : Cytoplasmic	_	e : enzyme	8655474, 11466286	2a : Function from experimental evidences in other organisms	71	397	404	5	325	328
	CLOSTRIBL3_v1_20312		Clostridiaceae BL-3	etfA	Electron transfer flavoprotein subunit alpha	_	0.81931	0.99399	44.41	3e-89	3	5	_	_	2 : Cytoplasmic	16.11 : Scavenge (Catabolism) ;	c : carrier	17189250, 20059546, 21398533, 8655474, 11466286	2a : Function from experimental evidences in other organisms	71	398	404	6	333	333
	CD630_08050		Clostridium difficile 630	etfA	Electron transfer flavoprotein alpha-subunit	_	0.81188	0.96471	41.77	2e-88	2	6	1.3 : Energy metabolism (carbon) ;	_	1 : Unknown	16.11 : Scavenge (Catabolism) ; 6 : Energy metabolism ;	c : carrier	17941859, 2326318	2a : Function from experimental evidences in other organisms	71	394	404	15	338	340
	CD630_04010		Clostridium difficile 630	etfA1	Alpha-subunit of electron transfer flavoprotein	_	0.84158	0.98551	40.59	7e-88	3	6	4.2 : Electrochemical potential driven transporters ;	_	1 : Unknown	7 : Transport and binding proteins ;	c : carrier	20195860, 18060402, 8655474	2a : Function from experimental evidences in other organisms	67	402	404	6	341	345
	CD630_10560		Clostridium difficile 630	etfA	Electron transfer flavoprotein subunit alpha	_	0.81436	0.97917	43.77	2e-87	4	5	1.3 : Energy metabolism (carbon) ;	_	1 : Unknown	6 : Energy metabolism ; 16.11 : Scavenge (Catabolism) ;	c : carrier	18060402, 17873051, 15991056	2a : Function from experimental evidences in other organisms	74	398	404	4	328	336
	SBF1_v1_470014		Desulfosporosinus sp. SbF1	fixB	electron-transferring flavoprotein, subunit FixB	_	0.74718	0.81931	40.79	2e-81	2	5	_	_	1 : Unknown	_	c : carrier	_	2b : Function from indirect experimental evidences (e.g. phenotypes)	69	397	404	108	436	443
	CLOSTRIBL3_v1_12010		Clostridiaceae BL-3	etfA	Electron transfer flavoprotein subunit alpha	_	0.82426	0.99107	39.04	1e-78	4	5	_	_	2 : Cytoplasmic	_	c : carrier	_	2a : Function from experimental evidences in other organisms	71	400	404	6	336	336
	BURPHP2_0598		Burkholderia phymatum STM815	fixB	Protein fixB, Electron transfer flavoprotein, alpha subunit	_	0.80198	0.86631	37.65	2e-77	1	6	1.4.3 : Electron carrier ; 1.8.4 : Nitrogen fixation ;	_	1 : Unknown	5.6 : Nitrogen fixation ; 6.5 : Electron transport ;	c : carrier	3029021	2a : Function from experimental evidences in other organisms	71	390	404	32	355	374
	CLOSTRIBL3_v1_20125		Clostridiaceae BL-3	etfA	Electron transfer flavoprotein subunit alpha	_	0.7896	0.95796	40.13	5e-77	5	5	_	_	2 : Cytoplasmic	_	e : enzyme	8655474, 11466286	2a : Function from experimental evidences in other organisms	83	398	404	13	329	333
	pRALTA_0380		Cupriavidus taiwanensis LMG19424	fixB	Electron transfer flavoprotein, alpha subunit	_	0.80693	0.86933	38.34	9e-77	1	5	1.4.3 : Electron carrier ; 1.8.4 : Nitrogen fixation ;	_	1 : Unknown	5.6 : Nitrogen fixation ; 6.5 : Electron transport ;	c : carrier	3029021	2a : Function from experimental evidences in other organisms	71	392	404	32	357	375
	AZOLI_0536		Azospirillum lipoferum 4B	fixB	electron transfer flavoprotein alpha chain	_	0.81436	0.91643	39.82	1e-76	1	6	1.4.3 : Electron carrier ;	_	2 : Cytoplasmic	6.5 : Electron transport ; 5.6 : Nitrogen fixation ;	c : carrier	15028689	2a : Function from experimental evidences in other organisms	70	392	404	20	346	359
	BRADO5385		Bradyrhizobium sp. ORS278	fixB	protein FixB; electron transfer flavoprotein alpha chain	_	0.81683	0.89674	38.48	2e-75	1	5	1.4.3 : Electron carrier ;	_	2 : Cytoplasmic	5.6 : Nitrogen fixation ;	c : carrier	15028689	2b : Function from indirect experimental evidences (e.g. phenotypes)	71	397	404	28	357	368
	MGMSRv2_0361		Magnetospirillum gryphiswaldense MSR-1 v2	fixB	Electron transfer flavoprotein, alpha subunit	_	0.81683	0.89674	36.97	3e-74	1	5	1.4.3 : Electron carrier ;	_	1 : Unknown	5.6 : Nitrogen fixation ;	c : carrier	15028689, 3029021, 7875566, 8796346, 9163424, 8599534, 2503674	2a : Function from experimental evidences in other organisms	71	397	404	31	360	368
	MGMSRv2_1064		Magnetospirillum gryphiswaldense MSR-1 v2	fixB	protein FixB; electron transfer flavoprotein alpha chain	_	0.83416	0.92077	37.69	4e-73	2	6	1.4.3 : Electron carrier ;	_	2 : Cytoplasmic	5.6 : Nitrogen fixation ;	c : carrier	15028689	2b : Function from indirect experimental evidences (e.g. phenotypes)	67	397	404	24	358	366
	RM41v1_psym670029		Sinorhizobium sp. Rm41	fixB	protein FixB; electron transfer flavoprotein alpha chain	_	0.80693	0.92351	36.81	2e-68	1	6	1.4.3 : Electron carrier ; 1.8.4 : Nitrogen fixation ; 7.1 : Cytoplasm ;	_	2 : Cytoplasmic	5.6 : Nitrogen fixation ; 16.15 : Symbiosis ;	c : carrier	15028689, 3029021	1c : Function from experimental evidences in the studied genus	71	392	404	12	337	353
	SCFA_v1_500012		Ca. Phosphitivorax anaerolimi F81	etfA	Electron transfer flavoprotein subunit alpha	_	0.81931	0.99399	35.65	2e-66	1	4	_	_	2 : Cytoplasmic	_	e : enzyme	_	2b : Function from indirect experimental evidences (e.g. phenotypes)	68	397	404	6	330	333
CLOSTRIBL3_v1_11115	Label	Synteny	Organism	Gene	Product	Reaction	maxLrap	minLrap	Ident %	Eval	OrderQ	OrderB	Roles	EC number	Localization	BioProcess	Product Type	PubMedId	Class	BeginQ	EndQ	LengthQ	BeginB	EndB	LengthB
	SBF1_v1_6700003		Desulfosporosinus sp. SbF1	etfB_2	electron-transferring flavoprotein, beta subunit EtfB (lutD-associated)	_	1	1.03557	75.19	7e-144	1	1	_	_	2 : Cytoplasmic	_	c : carrier	_	2a : Function from experimental evidences in other organisms	1	262	262	1	253	253
	CD630_11710		Clostridium difficile 630	etfB	Electron transfer flavoprotein subunit alpha	_	0.98868	1	67.94	8e-132	1	1	1.3 : Energy metabolism (carbon) ;	_	1 : Unknown	6 : Energy metabolism ; 16.11 : Scavenge (Catabolism) ;	c : carrier	18060402, 17873051, 15991056	2a : Function from experimental evidences in other organisms	1	262	262	4	265	265
	CLOSTRIBL3_v1_20124		Clostridiaceae BL-3	etfB	Electron transfer flavoprotein subunit beta	_	0.95094	0.96183	44.44	6e-69	1	3	_	_	2 : Cytoplasmic	_	e : enzyme	8655474, 11466286	2a : Function from experimental evidences in other organisms	1	252	262	1	251	265
	CLOSTRIBL3_v1_12011		Clostridiaceae BL-3	etfB	Electron transfer flavoprotein subunit beta	_	1.00382	1.00382	41.44	1e-66	3	3	1.3 : Energy metabolism (carbon) ;	_	2 : Cytoplasmic	_	c : carrier	_	2a : Function from experimental evidences in other organisms	1	262	262	1	262	262
	CD630_08040		Clostridium difficile 630	etfB	Electron transfer flavoprotein beta-subunit, core	_	1.00758	1.01527	43.23	7e-65	2	5	1.3 : Energy metabolism (carbon) ;	_	1 : Unknown	16.11 : Scavenge (Catabolism) ; 6 : Energy metabolism ;	c : carrier	17941859, 2326318	2a : Function from experimental evidences in other organisms	1	262	262	1	264	264
	CLOSTRIBL3_v1_11488		Clostridiaceae BL-3	etfB	Electron transfer flavoprotein subunit beta	_	0.99623	1.00763	39.39	2e-63	4	2	_	_	2 : Cytoplasmic	_	e : enzyme	8655474, 11466286	2a : Function from experimental evidences in other organisms	1	262	262	1	264	265
	CD630_04000		Clostridium difficile 630	etfB1	Beta-subunit of electron transfer flavoprotein	_	1.00382	1.00766	41.44	3e-63	3	5	4.2 : Electrochemical potential driven transporters ;	_	1 : Unknown	7 : Transport and binding proteins ;	c : carrier	20195860, 18060402, 8655474	2a : Function from experimental evidences in other organisms	1	262	262	1	261	261
	CLOSTRIBL3_v1_20311		Clostridiaceae BL-3	etfB	Electron transfer flavoprotein subunit beta	_	1	1.01158	44.27	1e-61	5	4	_	_	2 : Cytoplasmic	_	c : carrier	8655474, 11466286, 9694853	2a : Function from experimental evidences in other organisms	1	262	262	1	259	259
	AZOLI_0535		Azospirillum lipoferum 4B	fixA	electron transfer flavoprotein beta subunit	_	0.85866	0.92748	40.33	4e-60	1	5	1.4.3 : Electron carrier ;	_	2 : Cytoplasmic	6.5 : Electron transport ; 5.6 : Nitrogen fixation ;	c : carrier	15028689	2a : Function from experimental evidences in other organisms	1	238	262	1	242	283
	SBF1_v1_470015		Desulfosporosinus sp. SbF1	fixA	electron-transferring flavoprotein, subunit FixA	_	0.90975	0.96183	41.67	2e-59	2	5	_	_	1 : Unknown	_	c : carrier	_	2b : Function from indirect experimental evidences (e.g. phenotypes)	1	246	262	1	248	277
	MGMSRv2_0362		Magnetospirillum gryphiswaldense MSR-1 v2	fixA	Electron transfer flavoprotein, beta-subunit	_	0.93662	1.01527	39.85	9e-59	1	3	1.4.3 : Electron carrier ;	_	2 : Cytoplasmic	5.6 : Nitrogen fixation ;	c : carrier	15028689, 3216855, 1850088, 9163424, 8369342, 8599534, 6317191, 3029021	2a : Function from experimental evidences in other organisms	1	256	262	1	266	284
	CD630_10550		Clostridium difficile 630	etfB	Electron transfer flavoproteins subunit beta	_	0.98491	0.99618	42.53	1e-58	4	5	1.3 : Energy metabolism (carbon) ;	_	1 : Unknown	6 : Energy metabolism ; 16.11 : Scavenge (Catabolism) ;	c : carrier	18060402, 17873051, 15991056	2a : Function from experimental evidences in other organisms	1	258	262	6	261	265
	BRADO5386		Bradyrhizobium sp. ORS278	fixA	protein fixA; electron transfer flavoprotein beta-subunit (Beta-ETF)	_	0.93594	1.00382	39.54	4e-58	1	4	1.4.3 : Electron carrier ;	_	2 : Cytoplasmic	5.6 : Nitrogen fixation ;	c : carrier	15028689	2b : Function from indirect experimental evidences (e.g. phenotypes)	1	256	262	1	263	281
	pRALTA_0381		Cupriavidus taiwanensis LMG19424	fixA	Electron transfer flavoprotein beta-subunit	_	0.93972	1.01145	37.36	9e-57	1	4	1.4.3 : Electron carrier ; 1.8.4 : Nitrogen fixation ;	_	1 : Unknown	5.6 : Nitrogen fixation ; 6.5 : Electron transport ;	c : carrier	3029021	2a : Function from experimental evidences in other organisms	1	256	262	1	265	282
	SCFA_v1_500013		Ca. Phosphitivorax anaerolimi F81	etfB	Electron transfer flavoprotein, beta subunit	_	0.97802	1.01908	40.07	1e-54	1	3	_	_	2 : Cytoplasmic	_	e : enzyme	_	2b : Function from indirect experimental evidences (e.g. phenotypes)	1	259	262	2	264	273
	BURPHP2_0599		Burkholderia phymatum STM815	fixA	protein fixA, electron transfer flavoprotein beta-subunit (Beta-ETF)	_	0.84043	0.90458	37.97	2e-54	1	4	1.4.3 : Electron carrier ; 1.8.4 : Nitrogen fixation ;	_	1 : Unknown	5.6 : Nitrogen fixation ; 6.5 : Electron transport ;	c : carrier	3029021	2a : Function from experimental evidences in other organisms	1	232	262	1	237	282
	MGMSRv2_1063		Magnetospirillum gryphiswaldense MSR-1 v2	fixA	protein fixA; electron transfer flavoprotein beta-subunit (Beta-ETF)	_	0.93885	0.99618	38.7	4e-54	2	4	1.4.3 : Electron carrier ;	_	2 : Cytoplasmic	5.6 : Nitrogen fixation ;	c : carrier	15028689	2b : Function from indirect experimental evidences (e.g. phenotypes)	1	252	262	1	261	278
	RM41v1_psym670028		Sinorhizobium sp. Rm41	fixA	protein fixA; electron transfer flavoprotein beta-subunit (Beta-ETF)	_	0.91096	1.01527	38.35	4e-48	1	5	1.4.3 : Electron carrier ; 1.8.4 : Nitrogen fixation ;	_	2 : Cytoplasmic	5.6 : Nitrogen fixation ; 16.15 : Symbiosis ;	c : carrier	15028689, 16453824	2b : Function from indirect experimental evidences (e.g. phenotypes)	1	252	262	1	262	292
CLOSTRIBL3_v1_11486	Label	Synteny	Organism	Gene	Product	Reaction	maxLrap	minLrap	Ident %	Eval	OrderQ	OrderB	Roles	EC number	Localization	BioProcess	Product Type	PubMedId	Class	BeginQ	EndQ	LengthQ	BeginB	EndB	LengthB
	SBF1_v1_6700005		Desulfosporosinus sp. SbF1	lutD_2	L-lactate, D-lactate, and/or glycolate dehydrogenase, FAD-linked subunit (etfBA associated, with TM domain)	_	0.98726	0.99785	36.13	2e-97	1	3	_	_	2 : Cytoplasmic	_	e : enzyme	_	2a : Function from experimental evidences in other organisms	10	469	471	6	464	466
	CD630_11730		Clostridium difficile 630	_	Putative FAD-linked oxidase	_	0.97665	0.99352	37.83	2e-96	1	3	_	1.1.-.-	1 : Unknown	_	e : enzyme	_	3 : Putative function from multiple computational evidences	16	469	471	10	462	463
	SBF1_v1_1830012		Desulfosporosinus sp. SbF1	glcD	glycolate, D-lactate, or L-lactate dehydrogenase, FAD-linked subunit	GLYCOLATEDEHYDRO-RXN ; RHEA:21264 ;	0.98938	1.00648	36.27	1e-85	2	5	_	_	2 : Cytoplasmic	_	e : enzyme	_	2a : Function from experimental evidences in other organisms	11	469	471	1	460	463
CLOSTRIBL3_v1_11487	Label	Synteny	Organism	Gene	Product	Reaction	maxLrap	minLrap	Ident %	Eval	OrderQ	OrderB	Roles	EC number	Localization	BioProcess	Product Type	PubMedId	Class	BeginQ	EndQ	LengthQ	BeginB	EndB	LengthB
	CLOSTRIBL3_v1_20312		Clostridiaceae BL-3	etfA	Electron transfer flavoprotein subunit alpha	_	0.97898	0.9939	50.61	1e-100	1	3	_	_	2 : Cytoplasmic	16.11 : Scavenge (Catabolism) ;	c : carrier	17189250, 20059546, 21398533, 8655474, 11466286	2a : Function from experimental evidences in other organisms	4	323	328	5	330	333
	CD630_08050		Clostridium difficile 630	etfA	Electron transfer flavoprotein alpha-subunit	_	0.95882	0.9939	47.24	9e-94	1	5	1.3 : Energy metabolism (carbon) ;	_	1 : Unknown	16.11 : Scavenge (Catabolism) ; 6 : Energy metabolism ;	c : carrier	17941859, 2326318	2a : Function from experimental evidences in other organisms	4	322	328	14	338	340
	CD630_04010		Clostridium difficile 630	etfA1	Alpha-subunit of electron transfer flavoprotein	_	0.94203	0.99085	48.31	3e-93	2	5	4.2 : Electrochemical potential driven transporters ;	_	1 : Unknown	7 : Transport and binding proteins ;	c : carrier	20195860, 18060402, 8655474	2a : Function from experimental evidences in other organisms	5	322	328	10	333	345
	CD630_11720		Clostridium difficile 630	etfA	Electron transfer flavoprotein subunit alpha	_	0.80049	0.99085	47.08	4e-90	3	4	1.3 : Energy metabolism (carbon) ;	_	1 : Unknown	6 : Energy metabolism ; 16.11 : Scavenge (Catabolism) ;	c : carrier	18060402, 17873051, 15991056	2a : Function from experimental evidences in other organisms	4	324	328	68	392	406
	CLOSTRIBL3_v1_11114		Clostridiaceae BL-3	etfA	Electron transfer flavoprotein subunit alpha	_	0.81683	1.0061	45.76	8e-90	2	2	_	_	2 : Cytoplasmic	_	c : carrier	17189250	2a : Function from experimental evidences in other organisms	5	325	328	71	397	404
	SBF1_v1_6700004		Desulfosporosinus sp. SbF1	etfA_2	electron-transferring flavoprotein, alpha subunit EtfA (lutD-associated)	_	0.80597	0.9878	46.91	1e-86	1	3	_	_	2 : Cytoplasmic	_	c : carrier	_	2a : Function from experimental evidences in other organisms	5	324	328	71	394	402
	CLOSTRIBL3_v1_20125		Clostridiaceae BL-3	etfA	Electron transfer flavoprotein subunit alpha	_	0.97898	0.9939	47.85	3e-86	4	4	_	_	2 : Cytoplasmic	_	e : enzyme	8655474, 11466286	2a : Function from experimental evidences in other organisms	6	323	328	2	326	333
	CLOSTRIBL3_v1_12010		Clostridiaceae BL-3	etfA	Electron transfer flavoprotein subunit alpha	_	0.98214	1.0061	43.33	5e-82	5	4	_	_	2 : Cytoplasmic	_	c : carrier	_	2a : Function from experimental evidences in other organisms	3	324	328	4	332	336
	BURPHP2_0598		Burkholderia phymatum STM815	fixB	Protein fixB, Electron transfer flavoprotein, alpha subunit	_	0.87166	0.9939	44.48	5e-80	1	5	1.4.3 : Electron carrier ; 1.8.4 : Nitrogen fixation ;	_	1 : Unknown	5.6 : Nitrogen fixation ; 6.5 : Electron transport ;	c : carrier	3029021	2a : Function from experimental evidences in other organisms	3	318	328	30	355	374
	CD630_10560		Clostridium difficile 630	etfA	Electron transfer flavoprotein subunit alpha	_	0.96131	0.98476	44.89	1e-78	4	6	1.3 : Energy metabolism (carbon) ;	_	1 : Unknown	6 : Energy metabolism ; 16.11 : Scavenge (Catabolism) ;	c : carrier	18060402, 17873051, 15991056	2a : Function from experimental evidences in other organisms	8	322	328	4	324	336
	BRADO5385		Bradyrhizobium sp. ORS278	fixB	protein FixB; electron transfer flavoprotein alpha chain	_	0.89674	1.0061	41.52	7e-77	1	4	1.4.3 : Electron carrier ;	_	2 : Cytoplasmic	5.6 : Nitrogen fixation ;	c : carrier	15028689	2b : Function from indirect experimental evidences (e.g. phenotypes)	3	323	328	26	355	368
	AZOLI_0536		Azospirillum lipoferum 4B	fixB	electron transfer flavoprotein alpha chain	_	0.93593	1.02439	42.26	9e-77	1	5	1.4.3 : Electron carrier ;	_	2 : Cytoplasmic	6.5 : Electron transport ; 5.6 : Nitrogen fixation ;	c : carrier	15028689	2a : Function from experimental evidences in other organisms	3	328	328	19	354	359
	pRALTA_0380		Cupriavidus taiwanensis LMG19424	fixB	Electron transfer flavoprotein, alpha subunit	_	0.86933	0.9939	43.56	2e-75	1	6	1.4.3 : Electron carrier ; 1.8.4 : Nitrogen fixation ;	_	1 : Unknown	5.6 : Nitrogen fixation ; 6.5 : Electron transport ;	c : carrier	3029021	2a : Function from experimental evidences in other organisms	3	318	328	30	355	375
	MGMSRv2_1064		Magnetospirillum gryphiswaldense MSR-1 v2	fixB	protein FixB; electron transfer flavoprotein alpha chain	_	0.90437	1.00915	39.88	1e-74	1	5	1.4.3 : Electron carrier ;	_	2 : Cytoplasmic	5.6 : Nitrogen fixation ;	c : carrier	15028689	2b : Function from indirect experimental evidences (e.g. phenotypes)	5	325	328	28	358	366
	MGMSRv2_0361		Magnetospirillum gryphiswaldense MSR-1 v2	fixB	Electron transfer flavoprotein, alpha subunit	_	0.91033	1.02134	37.91	3e-73	2	6	1.4.3 : Electron carrier ;	_	1 : Unknown	5.6 : Nitrogen fixation ;	c : carrier	15028689, 3029021, 7875566, 8796346, 9163424, 8599534, 2503674	2a : Function from experimental evidences in other organisms	3	328	328	29	363	368
	SBF1_v1_470014		Desulfosporosinus sp. SbF1	fixB	electron-transferring flavoprotein, subunit FixB	_	0.73815	0.99695	40.06	3e-68	3	6	_	_	1 : Unknown	_	c : carrier	_	2b : Function from indirect experimental evidences (e.g. phenotypes)	5	325	328	110	436	443
	SCFA_v1_500012		Ca. Phosphitivorax anaerolimi F81	etfA	Electron transfer flavoprotein subunit alpha	_	0.99399	1.00915	37.46	5e-64	1	5	_	_	2 : Cytoplasmic	_	e : enzyme	_	2b : Function from indirect experimental evidences (e.g. phenotypes)	1	325	328	1	330	333
CLOSTRIBL3_v1_11488	Label	Synteny	Organism	Gene	Product	Reaction	maxLrap	minLrap	Ident %	Eval	OrderQ	OrderB	Roles	EC number	Localization	BioProcess	Product Type	PubMedId	Class	BeginQ	EndQ	LengthQ	BeginB	EndB	LengthB
	CLOSTRIBL3_v1_20124		Clostridiaceae BL-3	etfB	Electron transfer flavoprotein subunit beta	_	0.96226	0.96226	45.49	5e-71	1	1	_	_	2 : Cytoplasmic	_	e : enzyme	8655474, 11466286	2a : Function from experimental evidences in other organisms	1	255	265	1	252	265
	CD630_08040		Clostridium difficile 630	etfB	Electron transfer flavoprotein beta-subunit, core	_	1.00755	1.01136	44.57	5e-69	1	4	1.3 : Energy metabolism (carbon) ;	_	1 : Unknown	16.11 : Scavenge (Catabolism) ; 6 : Energy metabolism ;	c : carrier	17941859, 2326318	2a : Function from experimental evidences in other organisms	1	264	265	1	264	264
	SBF1_v1_6700003		Desulfosporosinus sp. SbF1	etfB_2	electron-transferring flavoprotein, beta subunit EtfB (lutD-associated)	_	0.86792	0.90909	43.91	4e-64	1	5	_	_	2 : Cytoplasmic	_	c : carrier	_	2a : Function from experimental evidences in other organisms	1	230	265	1	229	253
	CLOSTRIBL3_v1_11115		Clostridiaceae BL-3	etfB	Electron transfer flavoprotein subunit beta	_	0.99623	1.00763	39.39	2e-63	2	4	_	_	2 : Cytoplasmic	_	c : carrier	8655474, 11466286	2a : Function from experimental evidences in other organisms	1	264	265	1	262	262
	CD630_11710		Clostridium difficile 630	etfB	Electron transfer flavoprotein subunit alpha	_	0.99623	0.99623	42.42	2e-63	2	4	1.3 : Energy metabolism (carbon) ;	_	1 : Unknown	6 : Energy metabolism ; 16.11 : Scavenge (Catabolism) ;	c : carrier	18060402, 17873051, 15991056	2a : Function from experimental evidences in other organisms	1	264	265	4	265	265
	CLOSTRIBL3_v1_12011		Clostridiaceae BL-3	etfB	Electron transfer flavoprotein subunit beta	_	0.96226	0.97328	42.75	4e-63	3	5	1.3 : Energy metabolism (carbon) ;	_	2 : Cytoplasmic	_	c : carrier	_	2a : Function from experimental evidences in other organisms	1	255	265	1	252	262
	CD630_04000		Clostridium difficile 630	etfB1	Beta-subunit of electron transfer flavoprotein	_	1	1.01533	39.62	2e-59	3	6	4.2 : Electrochemical potential driven transporters ;	_	1 : Unknown	7 : Transport and binding proteins ;	c : carrier	20195860, 18060402, 8655474	2a : Function from experimental evidences in other organisms	1	264	265	1	261	261
	CLOSTRIBL3_v1_20311		Clostridiaceae BL-3	etfB	Electron transfer flavoprotein subunit beta	_	1	1.02317	40	2e-57	4	5	_	_	2 : Cytoplasmic	_	c : carrier	8655474, 11466286, 9694853	2a : Function from experimental evidences in other organisms	1	264	265	1	259	259
	CD630_10550		Clostridium difficile 630	etfB	Electron transfer flavoproteins subunit beta	_	1	1	39.62	3e-55	4	6	1.3 : Energy metabolism (carbon) ;	_	1 : Unknown	6 : Energy metabolism ; 16.11 : Scavenge (Catabolism) ;	c : carrier	18060402, 17873051, 15991056	2a : Function from experimental evidences in other organisms	1	264	265	6	265	265
	SBF1_v1_470015		Desulfosporosinus sp. SbF1	fixA	electron-transferring flavoprotein, subunit FixA	_	0.85199	0.89057	41.1	1e-54	2	6	_	_	1 : Unknown	_	c : carrier	_	2b : Function from indirect experimental evidences (e.g. phenotypes)	1	233	265	1	234	277
	BRADO5386		Bradyrhizobium sp. ORS278	fixA	protein fixA; electron transfer flavoprotein beta-subunit (Beta-ETF)	_	0.9573	1.01509	36.43	6e-49	1	6	1.4.3 : Electron carrier ;	_	2 : Cytoplasmic	5.6 : Nitrogen fixation ;	c : carrier	15028689	2b : Function from indirect experimental evidences (e.g. phenotypes)	1	261	265	1	267	281
	AZOLI_0535		Azospirillum lipoferum 4B	fixA	electron transfer flavoprotein beta subunit	_	0.87986	0.93962	37.75	1e-47	1	6	1.4.3 : Electron carrier ;	_	2 : Cytoplasmic	6.5 : Electron transport ; 5.6 : Nitrogen fixation ;	c : carrier	15028689	2a : Function from experimental evidences in other organisms	1	242	265	1	245	283
	MGMSRv2_1063		Magnetospirillum gryphiswaldense MSR-1 v2	fixA	protein fixA; electron transfer flavoprotein beta-subunit (Beta-ETF)	_	0.92446	0.96981	36.58	2e-46	1	6	1.4.3 : Electron carrier ;	_	2 : Cytoplasmic	5.6 : Nitrogen fixation ;	c : carrier	15028689	2b : Function from indirect experimental evidences (e.g. phenotypes)	1	245	265	1	256	278
	MGMSRv2_0362		Magnetospirillum gryphiswaldense MSR-1 v2	fixA	Electron transfer flavoprotein, beta-subunit	_	0.87676	0.93962	37.75	3e-45	2	6	1.4.3 : Electron carrier ;	_	2 : Cytoplasmic	5.6 : Nitrogen fixation ;	c : carrier	15028689, 3216855, 1850088, 9163424, 8369342, 8599534, 6317191, 3029021	2a : Function from experimental evidences in other organisms	1	242	265	1	247	284
	pRALTA_0381		Cupriavidus taiwanensis LMG19424	fixA	Electron transfer flavoprotein beta-subunit	_	0.95035	1.01132	35.07	5e-43	1	6	1.4.3 : Electron carrier ; 1.8.4 : Nitrogen fixation ;	_	1 : Unknown	5.6 : Nitrogen fixation ; 6.5 : Electron transport ;	c : carrier	3029021	2a : Function from experimental evidences in other organisms	1	255	265	1	262	282
	BURPHP2_0599		Burkholderia phymatum STM815	fixA	protein fixA, electron transfer flavoprotein beta-subunit (Beta-ETF)	_	0.8617	0.91698	37.04	3e-42	1	6	1.4.3 : Electron carrier ; 1.8.4 : Nitrogen fixation ;	_	1 : Unknown	5.6 : Nitrogen fixation ; 6.5 : Electron transport ;	c : carrier	3029021	2a : Function from experimental evidences in other organisms	1	233	265	1	237	282
	SCFA_v1_500013		Ca. Phosphitivorax anaerolimi F81	etfB	Electron transfer flavoprotein, beta subunit	_	0.96703	0.99623	35.23	3e-40	1	6	_	_	2 : Cytoplasmic	_	e : enzyme	_	2b : Function from indirect experimental evidences (e.g. phenotypes)	1	261	265	2	260	273
CLOSTRIBL3_v1_12010	Label	Synteny	Organism	Gene	Product	Reaction	maxLrap	minLrap	Ident %	Eval	OrderQ	OrderB	Roles	EC number	Localization	BioProcess	Product Type	PubMedId	Class	BeginQ	EndQ	LengthQ	BeginB	EndB	LengthB
	CLOSTRIBL3_v1_20312		Clostridiaceae BL-3	etfA	Electron transfer flavoprotein subunit alpha	_	0.99405	1.003	50.3	2e-111	2	2	_	_	2 : Cytoplasmic	16.11 : Scavenge (Catabolism) ;	c : carrier	17189250, 20059546, 21398533, 8655474, 11466286	2a : Function from experimental evidences in other organisms	1	334	336	1	333	333
	CD630_04010		Clostridium difficile 630	etfA1	Alpha-subunit of electron transfer flavoprotein	_	0.95942	0.98512	48.94	1e-107	1	3	4.2 : Electrochemical potential driven transporters ;	_	1 : Unknown	7 : Transport and binding proteins ;	c : carrier	20195860, 18060402, 8655474	2a : Function from experimental evidences in other organisms	6	336	336	10	339	345
	CD630_08050		Clostridium difficile 630	etfA	Electron transfer flavoprotein alpha-subunit	_	0.97059	0.98214	44.55	1e-98	2	3	1.3 : Energy metabolism (carbon) ;	_	1 : Unknown	16.11 : Scavenge (Catabolism) ; 6 : Energy metabolism ;	c : carrier	17941859, 2326318	2a : Function from experimental evidences in other organisms	1	330	336	10	338	340
	pRALTA_0380		Cupriavidus taiwanensis LMG19424	fixB	Electron transfer flavoprotein, alpha subunit	_	0.864	0.96429	45.06	1e-95	1	2	1.4.3 : Electron carrier ; 1.8.4 : Nitrogen fixation ;	_	1 : Unknown	5.6 : Nitrogen fixation ; 6.5 : Electron transport ;	c : carrier	3029021	2a : Function from experimental evidences in other organisms	6	326	336	32	355	375
	SBF1_v1_470014		Desulfosporosinus sp. SbF1	fixB	electron-transferring flavoprotein, subunit FixB	_	0.73589	0.97024	46.32	3e-95	1	3	_	_	1 : Unknown	_	c : carrier	_	2b : Function from indirect experimental evidences (e.g. phenotypes)	6	331	336	110	434	443
	BURPHP2_0598		Burkholderia phymatum STM815	fixB	Protein fixB, Electron transfer flavoprotein, alpha subunit	_	0.86631	0.96429	43.52	1e-92	1	2	1.4.3 : Electron carrier ; 1.8.4 : Nitrogen fixation ;	_	1 : Unknown	5.6 : Nitrogen fixation ; 6.5 : Electron transport ;	c : carrier	3029021	2a : Function from experimental evidences in other organisms	6	326	336	32	355	374
	MGMSRv2_0361		Magnetospirillum gryphiswaldense MSR-1 v2	fixB	Electron transfer flavoprotein, alpha subunit	_	0.90217	0.9881	42.47	8e-91	1	3	1.4.3 : Electron carrier ;	_	1 : Unknown	5.6 : Nitrogen fixation ;	c : carrier	15028689, 3029021, 7875566, 8796346, 9163424, 8599534, 2503674	2a : Function from experimental evidences in other organisms	3	331	336	28	358	368
	BRADO5385		Bradyrhizobium sp. ORS278	fixB	protein FixB; electron transfer flavoprotein alpha chain	_	0.90489	0.99107	43.84	1e-90	1	3	1.4.3 : Electron carrier ;	_	2 : Cytoplasmic	5.6 : Nitrogen fixation ;	c : carrier	15028689	2b : Function from indirect experimental evidences (e.g. phenotypes)	3	332	336	25	356	368
	CD630_10560		Clostridium difficile 630	etfA	Electron transfer flavoprotein subunit alpha	_	0.97321	0.97321	43.73	6e-90	3	4	1.3 : Energy metabolism (carbon) ;	_	1 : Unknown	6 : Energy metabolism ; 16.11 : Scavenge (Catabolism) ;	c : carrier	18060402, 17873051, 15991056	2a : Function from experimental evidences in other organisms	8	334	336	3	328	336
	CLOSTRIBL3_v1_20125		Clostridiaceae BL-3	etfA	Electron transfer flavoprotein subunit alpha	_	0.97917	0.98799	42.55	9e-88	3	3	_	_	2 : Cytoplasmic	_	e : enzyme	8655474, 11466286	2a : Function from experimental evidences in other organisms	7	334	336	2	329	333
	MGMSRv2_1064		Magnetospirillum gryphiswaldense MSR-1 v2	fixB	protein FixB; electron transfer flavoprotein alpha chain	_	0.89891	0.97917	40.43	5e-87	2	3	1.4.3 : Electron carrier ;	_	2 : Cytoplasmic	5.6 : Nitrogen fixation ;	c : carrier	15028689	2b : Function from indirect experimental evidences (e.g. phenotypes)	6	331	336	28	356	366
	SBF1_v1_550002		Desulfosporosinus sp. SbF1	etfA	electron-transferring flavoprotein, alpha subunit EtfA	_	0.97321	0.99695	42.51	3e-85	2	3	_	_	2 : Cytoplasmic	_	c : carrier	23468890	2a : Function from experimental evidences in other organisms	7	333	336	3	326	328
	RM41v1_psym670029		Sinorhizobium sp. Rm41	fixB	protein FixB; electron transfer flavoprotein alpha chain	_	0.92918	0.97619	42.68	2e-84	1	3	1.4.3 : Electron carrier ; 1.8.4 : Nitrogen fixation ; 7.1 : Cytoplasm ;	_	2 : Cytoplasmic	5.6 : Nitrogen fixation ; 16.15 : Symbiosis ;	c : carrier	15028689, 3029021	1c : Function from experimental evidences in the studied genus	3	326	336	9	335	353
	CLOSTRIBL3_v1_11487		Clostridiaceae BL-3	etfA	Electron transfer flavoprotein subunit alpha	_	0.98214	1.0061	43.33	5e-82	4	5	_	_	2 : Cytoplasmic	_	e : enzyme	8655474, 11466286	2a : Function from experimental evidences in other organisms	4	332	336	3	324	328
	AZOLI_0536		Azospirillum lipoferum 4B	fixB	electron transfer flavoprotein alpha chain	_	0.90251	0.96429	41.36	2e-81	1	3	1.4.3 : Electron carrier ;	_	2 : Cytoplasmic	6.5 : Electron transport ; 5.6 : Nitrogen fixation ;	c : carrier	15028689	2a : Function from experimental evidences in other organisms	6	326	336	21	344	359
	SCFA_v1_130009		Ca. Phosphitivorax anaerolimi F81	etfA	Electron transfer flavoprotein subunit alpha	_	0.97024	1.01242	42.94	7e-79	1	2	_	_	2 : Cytoplasmic	_	e : enzyme	_	2b : Function from indirect experimental evidences (e.g. phenotypes)	11	334	336	6	321	322
	CLOSTRIBL3_v1_11114		Clostridiaceae BL-3	etfA	Electron transfer flavoprotein subunit alpha	_	0.82426	0.99107	39.04	1e-78	5	4	_	_	2 : Cytoplasmic	_	c : carrier	17189250	2a : Function from experimental evidences in other organisms	6	336	336	71	400	404
	CD630_11720		Clostridium difficile 630	etfA	Electron transfer flavoprotein subunit alpha	_	0.81773	0.9881	37.05	2e-78	4	5	1.3 : Energy metabolism (carbon) ;	_	1 : Unknown	6 : Energy metabolism ; 16.11 : Scavenge (Catabolism) ;	c : carrier	18060402, 17873051, 15991056	2a : Function from experimental evidences in other organisms	4	335	336	67	395	406
	SBF1_v1_6700004		Desulfosporosinus sp. SbF1	etfA_2	electron-transferring flavoprotein, alpha subunit EtfA (lutD-associated)	_	0.81095	0.97024	39.88	2e-77	3	5	_	_	2 : Cytoplasmic	_	c : carrier	_	2a : Function from experimental evidences in other organisms	6	331	336	71	393	402
	LEPBIa1132	_	Leptospira biflexa serovar Patoc Patoc 1	etfA	Electron transfer flavoprotein alpha-subunit (Alpha-ETF) (Electron transfer flavoprotein large subunit) (ETFLS)	_	0.97024	1.02194	41.1	1e-74	1	1	1.4.3 : Electron carrier ;	_	1 : Unknown	16.10 : Respire ;	c : carrier	_	2a : Function from experimental evidences in other organisms	8	333	336	3	317	319
	FRAAL5877		Frankia alni ACN14a	etfA	Electron transfer flavoprotein alpha-subunit (Alpha-ETF) (Electron transfer flavoprotein large subunit) (ETFLS)	_	0.97321	1.02188	39.14	1e-66	1	1	1.4.3 : Electron carrier ;	_	2 : Cytoplasmic	16.1 : Circulate ;	c : carrier	_	2b : Function from indirect experimental evidences (e.g. phenotypes)	8	334	336	3	318	320
	SCFA_v1_500012		Ca. Phosphitivorax anaerolimi F81	etfA	Electron transfer flavoprotein subunit alpha	_	0.97619	0.98498	35.37	3e-63	2	6	_	_	2 : Cytoplasmic	_	e : enzyme	_	2b : Function from indirect experimental evidences (e.g. phenotypes)	4	331	336	3	328	333
	BN45v3_60005	_	Mycobacterium canettii STB-J	fixB	Putative electron transfer flavoprotein (alpha-subunit) FixB (alpha-ETF) (electron transfer flavoprotein large subunit) (ETFLS)	_	0.97321	1.0283	37.92	2e-61	1	1	7 : intermediary metabolism and respiration ;	_	_	_	_	10493122, 10510226, 10768780, 11271494, 15525680	3 : Putative function from multiple computational evidences	8	334	336	3	317	318
	BN43v3_60007	_	Mycobacterium canettii STB-L	fixB	Putative electron transfer flavoprotein (alpha-subunit) FixB (alpha-ETF) (electron transfer flavoprotein large subunit) (ETFLS)	_	0.97321	1.0283	37.92	2e-61	1	1	7 : intermediary metabolism and respiration ;	_	_	_	_	10493122, 10510226, 10768780, 11271494, 15525680	3 : Putative function from multiple computational evidences	8	334	336	3	317	318
	BN44v3_60522	_	Mycobacterium canettii STB-D	fixB	Putative electron transfer flavoprotein (alpha-subunit) FixB (alpha-ETF) (electron transfer flavoprotein large subunit) (ETFLS)	_	0.97321	1.0283	37.31	6e-61	1	1	7 : intermediary metabolism and respiration ;	_	_	_	_	10493122, 10510226, 10768780, 11271494, 15525680	3 : Putative function from multiple computational evidences	8	334	336	3	317	318
	BN42v3_41031	_	Mycobacterium canettii STB-K	fixB	Putative electron transfer flavoprotein (alpha-subunit) FixB (alpha-ETF) (electron transfer flavoprotein large subunit) (ETFLS)	_	0.97321	1.0283	37.31	1e-60	1	1	7 : intermediary metabolism and respiration ;	_	_	_	_	10493122, 10510226, 10768780, 11271494, 15525680	3 : Putative function from multiple computational evidences	8	334	336	3	317	318
	MARHY1802	_	Marinobacter hydrocarbonoclasticus ATCC 49840	etfA	electron transfer flavoprotein alpha-subunit	_	0.82143	0.88179	40.22	4e-57	1	1	1.4.3 : Electron carrier ;	_	1 : Unknown	6 : Energy metabolism ;	c : carrier	3415685	2a : Function from experimental evidences in other organisms	58	333	336	49	312	313
	HEAR0620	_	Herminiimonas arsenicoxydans	etfA	electron transfer flavoprotein alpha-subunit (Alpha-ETF) (Electron transfer flavoprotein large subunit) (ETFLS)	_	0.81845	0.88997	41.09	1e-53	1	1	1.4.3 : electron carrier ;	_	1 : Unknown	6 : Energy metabolism ;	c : carrier	10026281, 1576992, 8376381, 8599534	2a : Function from experimental evidences in other organisms	56	330	336	47	308	309
	AZOLI_0089		Azospirillum lipoferum 4B	etfA3	Electron transfer flavoprotein alpha-subunit	_	0.8244	0.89935	38.27	8e-51	2	2	1.4.3 : Electron carrier ;	_	2 : Cytoplasmic	6.5 : Electron transport ;	c : carrier	8599534	2b : Function from indirect experimental evidences (e.g. phenotypes)	54	330	336	45	308	308
	BURPHK2_1883		Burkholderia phymatum STM815	etfA	electron transfer flavoprotein, alpha subunit	_	0.87798	0.94551	39.32	3e-50	1	2	1.4.3 : Electron carrier ;	_	1 : Unknown	4 : Biosynthesis of cofactors, prosthetic groups, and carriers ;	c : carrier	10026281	2a : Function from experimental evidences in other organisms	35	326	336	25	306	312
	METDI2208		Methylobacterium extorquens DM4	etfA	electron transfer flavoprotein, NAD/FAD-binding domain and ETFP adenine nucleotide-binding domain-like	_	0.97321	1.03155	36.09	5e-50	1	2	1.1.1 : Carbohydrates/Carbon compounds ;	_	1 : Unknown	_	e : enzyme	15188393, 16926146, 8599534	2a : Function from experimental evidences in other organisms	11	335	336	5	316	317
	Mchl_1823		Methylobacterium extorquens CM4	etfA	electron transfer flavoprotein alpha subunit	_	0.97321	1.03155	36.7	7e-50	1	2	1.1.1 : Carbohydrates/Carbon compounds ;	_	1 : Unknown	_	e : enzyme	15188393, 16926146, 8599534	2a : Function from experimental evidences in other organisms	11	335	336	5	316	317
	PSEEN3657	_	Pseudomonas entomophila L48	etfA	electron transfer flavoprotein alpha-subunit	_	0.8244	1.00362	40.07	4e-48	1	1	1.4.3 : Electron carrier ;	_	Unknown	6 : Energy metabolism ;	c : carrier	_	2a : Function from experimental evidences in other organisms	54	330	336	12	276	276
	NT26v4_3414		Rhizobium sp. NT-26	etfA	Electron transfer flavoprotein alpha-subunit (Alpha-ETF) (Electron transfer flavoprotein large subunit) (ETFLS)	_	0.84524	0.91909	38.73	4e-45	1	2	1.4.3 : Electron carrier ;	_	2 : Cytoplasmic	_	c : carrier	8599534	2b : Function from indirect experimental evidences (e.g. phenotypes)	45	326	336	35	305	309
	VIBNIv4_B0455		Vibrio nigripulchritudo SFn1	etfA	Electron transfer flavoprotein subunit alpha	_	0.8631	0.93548	35.86	2e-42	1	4	1.4.1 : Electron donor ;	_	1 : Unknown	5.8 : Electron carrier regeneration ;	c : carrier	8599534, 12597275	2a : Function from experimental evidences in other organisms	46	332	336	34	309	310
CLOSTRIBL3_v1_12011	Label	Synteny	Organism	Gene	Product	Reaction	maxLrap	minLrap	Ident %	Eval	OrderQ	OrderB	Roles	EC number	Localization	BioProcess	Product Type	PubMedId	Class	BeginQ	EndQ	LengthQ	BeginB	EndB	LengthB
	CD630_08040		Clostridium difficile 630	etfB	Electron transfer flavoprotein beta-subunit, core	_	1.00379	1.01145	50.94	2e-90	1	3	1.3 : Energy metabolism (carbon) ;	_	1 : Unknown	16.11 : Scavenge (Catabolism) ; 6 : Energy metabolism ;	c : carrier	17941859, 2326318	2a : Function from experimental evidences in other organisms	1	262	262	1	264	264
	CLOSTRIBL3_v1_20311		Clostridiaceae BL-3	etfB	Electron transfer flavoprotein subunit beta	_	1	1.01158	49.62	1e-80	2	2	_	_	2 : Cytoplasmic	_	c : carrier	8655474, 11466286, 9694853	2a : Function from experimental evidences in other organisms	1	262	262	1	259	259
	SBF1_v1_470015		Desulfosporosinus sp. SbF1	fixA	electron-transferring flavoprotein, subunit FixA	_	0.9639	1.01908	45.32	6e-78	1	1	_	_	1 : Unknown	_	c : carrier	_	2b : Function from indirect experimental evidences (e.g. phenotypes)	1	262	262	1	266	277
	CD630_04000		Clostridium difficile 630	etfB1	Beta-subunit of electron transfer flavoprotein	_	0.97328	0.97701	47.45	6e-78	2	3	4.2 : Electrochemical potential driven transporters ;	_	1 : Unknown	7 : Transport and binding proteins ;	c : carrier	20195860, 18060402, 8655474	2a : Function from experimental evidences in other organisms	1	254	262	1	254	261
	CD630_10550		Clostridium difficile 630	etfB	Electron transfer flavoproteins subunit beta	_	0.98868	1	44.66	2e-73	3	3	1.3 : Energy metabolism (carbon) ;	_	1 : Unknown	6 : Energy metabolism ; 16.11 : Scavenge (Catabolism) ;	c : carrier	18060402, 17873051, 15991056	2a : Function from experimental evidences in other organisms	1	262	262	6	265	265
	pRALTA_0381		Cupriavidus taiwanensis LMG19424	fixA	Electron transfer flavoprotein beta-subunit	_	0.94326	1.01527	43.98	4e-73	1	1	1.4.3 : Electron carrier ; 1.8.4 : Nitrogen fixation ;	_	1 : Unknown	5.6 : Nitrogen fixation ; 6.5 : Electron transport ;	c : carrier	3029021	2a : Function from experimental evidences in other organisms	1	257	262	1	266	282
	BURPHP2_0599		Burkholderia phymatum STM815	fixA	protein fixA, electron transfer flavoprotein beta-subunit (Beta-ETF)	_	0.87943	0.94656	45.16	9e-71	1	1	1.4.3 : Electron carrier ; 1.8.4 : Nitrogen fixation ;	_	1 : Unknown	5.6 : Nitrogen fixation ; 6.5 : Electron transport ;	c : carrier	3029021	2a : Function from experimental evidences in other organisms	1	241	262	1	248	282
	MGMSRv2_0362		Magnetospirillum gryphiswaldense MSR-1 v2	fixA	Electron transfer flavoprotein, beta-subunit	_	0.90141	0.9771	44.92	3e-69	1	1	1.4.3 : Electron carrier ;	_	2 : Cytoplasmic	5.6 : Nitrogen fixation ;	c : carrier	15028689, 3216855, 1850088, 9163424, 8369342, 8599534, 6317191, 3029021	2a : Function from experimental evidences in other organisms	1	248	262	1	256	284
	AZOLI_0535		Azospirillum lipoferum 4B	fixA	electron transfer flavoprotein beta subunit	_	0.85159	0.91985	47.72	5e-68	1	1	1.4.3 : Electron carrier ;	_	2 : Cytoplasmic	6.5 : Electron transport ; 5.6 : Nitrogen fixation ;	c : carrier	15028689	2a : Function from experimental evidences in other organisms	1	232	262	1	237	283
	CLOSTRIBL3_v1_11115		Clostridiaceae BL-3	etfB	Electron transfer flavoprotein subunit beta	_	1.00382	1.00382	41.44	1e-66	3	3	_	_	2 : Cytoplasmic	_	c : carrier	8655474, 11466286	2a : Function from experimental evidences in other organisms	1	262	262	1	262	262
	BRADO5386		Bradyrhizobium sp. ORS278	fixA	protein fixA; electron transfer flavoprotein beta-subunit (Beta-ETF)	_	0.93594	1.00382	41.83	2e-66	1	1	1.4.3 : Electron carrier ;	_	2 : Cytoplasmic	5.6 : Nitrogen fixation ;	c : carrier	15028689	2b : Function from indirect experimental evidences (e.g. phenotypes)	1	256	262	1	263	281
	MGMSRv2_1063		Magnetospirillum gryphiswaldense MSR-1 v2	fixA	protein fixA; electron transfer flavoprotein beta-subunit (Beta-ETF)	_	0.94245	1	43.13	3e-66	2	2	1.4.3 : Electron carrier ;	_	2 : Cytoplasmic	5.6 : Nitrogen fixation ;	c : carrier	15028689	2b : Function from indirect experimental evidences (e.g. phenotypes)	1	253	262	1	262	278
	SBF1_v1_6700003		Desulfosporosinus sp. SbF1	etfB_2	electron-transferring flavoprotein, beta subunit EtfB (lutD-associated)	_	0.87786	0.90909	45.22	2e-65	2	4	_	_	2 : Cytoplasmic	_	c : carrier	_	2a : Function from experimental evidences in other organisms	1	229	262	1	230	253
	CLOSTRIBL3_v1_20124		Clostridiaceae BL-3	etfB	Electron transfer flavoprotein subunit beta	_	0.95472	0.96565	41.11	4e-64	4	4	_	_	2 : Cytoplasmic	_	e : enzyme	8655474, 11466286	2a : Function from experimental evidences in other organisms	1	252	262	1	252	265
	CLOSTRIBL3_v1_11488		Clostridiaceae BL-3	etfB	Electron transfer flavoprotein subunit beta	_	0.96226	0.97328	42.75	4e-63	5	3	_	_	2 : Cytoplasmic	_	e : enzyme	8655474, 11466286	2a : Function from experimental evidences in other organisms	1	252	262	1	255	265
	RM41v1_psym670028		Sinorhizobium sp. Rm41	fixA	protein fixA; electron transfer flavoprotein beta-subunit (Beta-ETF)	_	0.86301	0.96183	42.06	1e-61	1	1	1.4.3 : Electron carrier ; 1.8.4 : Nitrogen fixation ;	_	2 : Cytoplasmic	5.6 : Nitrogen fixation ; 16.15 : Symbiosis ;	c : carrier	15028689, 16453824	2b : Function from indirect experimental evidences (e.g. phenotypes)	1	244	262	1	252	292
	CD630_11710		Clostridium difficile 630	etfB	Electron transfer flavoprotein subunit alpha	_	0.99245	1.00382	39.54	4e-60	4	5	1.3 : Energy metabolism (carbon) ;	_	1 : Unknown	6 : Energy metabolism ; 16.11 : Scavenge (Catabolism) ;	c : carrier	18060402, 17873051, 15991056	2a : Function from experimental evidences in other organisms	1	262	262	4	265	265
	SCFA_v1_500013		Ca. Phosphitivorax anaerolimi F81	etfB	Electron transfer flavoprotein, beta subunit	_	0.94139	0.98092	35.8	6e-51	1	5	_	_	2 : Cytoplasmic	_	e : enzyme	_	2b : Function from indirect experimental evidences (e.g. phenotypes)	1	255	262	2	256	273
	FRAAL5878		Frankia alni ACN14a	fixA	Electron transfer flavoprotein beta-subunit (Beta-ETF) (Electron transfer flavoprotein small subunit) (ETFSS)	_	0.9313	0.93487	38.93	1e-47	1	1	1.4.3 : Electron carrier ;	_	1 : Unknown	16.1 : Circulate ;	c : carrier	_	2b : Function from indirect experimental evidences (e.g. phenotypes)	1	241	262	1	242	261
	SCFA_v1_130010		Ca. Phosphitivorax anaerolimi F81	etfB	Electron transfer flavoprotein subunit beta	_	1.00763	1.02326	36.74	7e-44	2	2	_	_	1 : Unknown	_	e : enzyme	_	2b : Function from indirect experimental evidences (e.g. phenotypes)	1	258	262	1	253	258
	SBF1_v1_550001		Desulfosporosinus sp. SbF1	etfB	electron-transferring flavoprotein, beta subunit EtfB	_	0.79389	0.80934	36.06	2e-41	3	2	_	_	2 : Cytoplasmic	_	c : carrier	23468890	2a : Function from experimental evidences in other organisms	1	208	262	1	207	257
	SCFA_v1_1080001		Ca. Phosphitivorax butyraticus R76	etfB	Electron transfer flavoprotein subunit beta (fragment)	_	0.67939	0.98343	37.64	9e-39	2	5	_	_	2 : Cytoplasmic	_	e : enzyme	_	2b : Function from indirect experimental evidences (e.g. phenotypes)	1	177	262	2	179	181
	AZOLI_p50299	_	Azospirillum lipoferum 4B	etfB2	Electron transfer flavoprotein beta-subunit	_	0.78626	0.85833	36.41	2e-30	1	1	1.4.3 : Electron carrier ;	_	2 : Cytoplasmic	6.5 : Electron transport ;	c : carrier	12597275, 16303747, 17449609, 8599534	2b : Function from indirect experimental evidences (e.g. phenotypes)	34	235	262	26	219	240
	AZOLI_0088		Azospirillum lipoferum 4B	etfB3	Electron transfer flavoprotein beta-subunit	_	0.82824	0.87149	35.02	4e-30	2	1	1.4.3 : Electron carrier ;	_	2 : Cytoplasmic	6.5 : Electron transport ;	c : carrier	8599534	2b : Function from indirect experimental evidences (e.g. phenotypes)	1	214	262	1	212	249
	NT26v4_3413		Rhizobium sp. NT-26	etfB	Electron transfer flavoprotein beta-subunit (Beta-ETF) (Electron transfer flavoprotein small subunit) (ETFSS)	_	0.78244	0.82329	35.12	1e-29	1	2	1.4.3 : Electron carrier ;	_	2 : Cytoplasmic	6 : Energy metabolism ;	c : carrier	8599534	2a : Function from experimental evidences in other organisms	1	202	262	1	201	249
	BN77v1_0452	_	Rhizobium mesoamericanum STM3625	etfB	Electron transfer flavoprotein beta-subunit (Beta-ETF) (Electron transfer flavoprotein small subunit) (ETFSS)	_	0.65649	0.86	40.12	2e-25	1	1	1.4.3 : Electron carrier ;	_	1 : Unknown	6.5 : Electron transport ;	c : carrier	10026281	2a : Function from experimental evidences in other organisms	1	167	262	34	199	200
CLOSTRIBL3_v1_20124	Label	Synteny	Organism	Gene	Product	Reaction	maxLrap	minLrap	Ident %	Eval	OrderQ	OrderB	Roles	EC number	Localization	BioProcess	Product Type	PubMedId	Class	BeginQ	EndQ	LengthQ	BeginB	EndB	LengthB
	CLOSTRIBL3_v1_11488		Clostridiaceae BL-3	etfB	Electron transfer flavoprotein subunit beta	_	0.96226	0.96226	45.49	5e-71	1	1	_	_	2 : Cytoplasmic	_	e : enzyme	8655474, 11466286	2a : Function from experimental evidences in other organisms	1	252	265	1	255	265
	CLOSTRIBL3_v1_20311		Clostridiaceae BL-3	etfB	Electron transfer flavoprotein subunit beta	_	0.89811	0.91892	46.64	6e-71	2	3	_	_	2 : Cytoplasmic	_	c : carrier	8655474, 11466286, 9694853	2a : Function from experimental evidences in other organisms	1	238	265	1	236	259
	CD630_04000		Clostridium difficile 630	etfB1	Beta-subunit of electron transfer flavoprotein	_	0.95472	0.96935	42.29	4e-69	1	4	4.2 : Electrochemical potential driven transporters ;	_	1 : Unknown	7 : Transport and binding proteins ;	c : carrier	20195860, 18060402, 8655474	2a : Function from experimental evidences in other organisms	1	252	265	1	252	261
	CLOSTRIBL3_v1_11115		Clostridiaceae BL-3	etfB	Electron transfer flavoprotein subunit beta	_	0.95094	0.96183	44.44	6e-69	3	1	_	_	2 : Cytoplasmic	_	c : carrier	8655474, 11466286	2a : Function from experimental evidences in other organisms	1	251	265	1	252	262
	SBF1_v1_6700003		Desulfosporosinus sp. SbF1	etfB_2	electron-transferring flavoprotein, beta subunit EtfB (lutD-associated)	_	0.86415	0.90514	44.54	3e-66	1	2	_	_	2 : Cytoplasmic	_	c : carrier	_	2a : Function from experimental evidences in other organisms	1	228	265	1	229	253
	CD630_11710		Clostridium difficile 630	etfB	Electron transfer flavoprotein subunit alpha	_	0.87925	0.87925	43.35	3e-65	2	3	1.3 : Energy metabolism (carbon) ;	_	1 : Unknown	6 : Energy metabolism ; 16.11 : Scavenge (Catabolism) ;	c : carrier	18060402, 17873051, 15991056	2a : Function from experimental evidences in other organisms	1	232	265	4	236	265
	CD630_10550		Clostridium difficile 630	etfB	Electron transfer flavoproteins subunit beta	_	1.00377	1.00377	44.36	2e-64	3	4	1.3 : Energy metabolism (carbon) ;	_	1 : Unknown	6 : Energy metabolism ; 16.11 : Scavenge (Catabolism) ;	c : carrier	18060402, 17873051, 15991056	2a : Function from experimental evidences in other organisms	1	265	265	6	265	265
	CD630_08040		Clostridium difficile 630	etfB	Electron transfer flavoprotein beta-subunit, core	_	0.96604	0.9697	40.62	3e-64	4	6	1.3 : Energy metabolism (carbon) ;	_	1 : Unknown	16.11 : Scavenge (Catabolism) ; 6 : Energy metabolism ;	c : carrier	17941859, 2326318	2a : Function from experimental evidences in other organisms	1	252	265	1	255	264
	CLOSTRIBL3_v1_12011		Clostridiaceae BL-3	etfB	Electron transfer flavoprotein subunit beta	_	0.95472	0.96565	41.11	4e-64	4	4	1.3 : Energy metabolism (carbon) ;	_	2 : Cytoplasmic	_	c : carrier	_	2a : Function from experimental evidences in other organisms	1	252	265	1	252	262
	AZOLI_0535		Azospirillum lipoferum 4B	fixA	electron transfer flavoprotein beta subunit	_	0.89753	0.95849	39.37	3e-60	1	4	1.4.3 : Electron carrier ;	_	2 : Cytoplasmic	6.5 : Electron transport ; 5.6 : Nitrogen fixation ;	c : carrier	15028689	2a : Function from experimental evidences in other organisms	1	249	265	1	254	283
	SBF1_v1_470015		Desulfosporosinus sp. SbF1	fixA	electron-transferring flavoprotein, subunit FixA	_	0.84477	0.88302	42.31	2e-59	2	4	_	_	1 : Unknown	_	c : carrier	_	2b : Function from indirect experimental evidences (e.g. phenotypes)	1	231	265	1	234	277
	pRALTA_0381		Cupriavidus taiwanensis LMG19424	fixA	Electron transfer flavoprotein beta-subunit	_	0.87943	0.93585	38.71	3e-56	1	5	1.4.3 : Electron carrier ; 1.8.4 : Nitrogen fixation ;	_	1 : Unknown	5.6 : Nitrogen fixation ; 6.5 : Electron transport ;	c : carrier	3029021	2a : Function from experimental evidences in other organisms	1	242	265	1	246	282
	BRADO5386		Bradyrhizobium sp. ORS278	fixA	protein fixA; electron transfer flavoprotein beta-subunit (Beta-ETF)	_	0.879	0.93208	39.27	8e-54	1	5	1.4.3 : Electron carrier ;	_	2 : Cytoplasmic	5.6 : Nitrogen fixation ;	c : carrier	15028689	2b : Function from indirect experimental evidences (e.g. phenotypes)	1	240	265	1	247	281
	BURPHP2_0599		Burkholderia phymatum STM815	fixA	protein fixA, electron transfer flavoprotein beta-subunit (Beta-ETF)	_	0.84043	0.89434	38.4	3e-53	1	5	1.4.3 : Electron carrier ; 1.8.4 : Nitrogen fixation ;	_	1 : Unknown	5.6 : Nitrogen fixation ; 6.5 : Electron transport ;	c : carrier	3029021	2a : Function from experimental evidences in other organisms	1	231	265	1	237	282
	MGMSRv2_1063		Magnetospirillum gryphiswaldense MSR-1 v2	fixA	protein fixA; electron transfer flavoprotein beta-subunit (Beta-ETF)	_	0.92806	0.97358	37.6	5e-52	1	5	1.4.3 : Electron carrier ;	_	2 : Cytoplasmic	5.6 : Nitrogen fixation ;	c : carrier	15028689	2b : Function from indirect experimental evidences (e.g. phenotypes)	1	248	265	1	257	278
	MGMSRv2_0362		Magnetospirillum gryphiswaldense MSR-1 v2	fixA	Electron transfer flavoprotein, beta-subunit	_	0.84155	0.90189	39.75	6e-52	2	5	1.4.3 : Electron carrier ;	_	2 : Cytoplasmic	5.6 : Nitrogen fixation ;	c : carrier	15028689, 3216855, 1850088, 9163424, 8369342, 8599534, 6317191, 3029021	2a : Function from experimental evidences in other organisms	1	232	265	1	239	284
	SCFA_v1_500013		Ca. Phosphitivorax anaerolimi F81	etfB	Electron transfer flavoprotein, beta subunit	_	0.87179	0.89811	37.82	2e-51	1	4	_	_	2 : Cytoplasmic	_	e : enzyme	_	2b : Function from indirect experimental evidences (e.g. phenotypes)	1	236	265	2	238	273
	RM41v1_psym670028		Sinorhizobium sp. Rm41	fixA	protein fixA; electron transfer flavoprotein beta-subunit (Beta-ETF)	_	0.81507	0.89811	38.24	4e-49	1	4	1.4.3 : Electron carrier ; 1.8.4 : Nitrogen fixation ;	_	2 : Cytoplasmic	5.6 : Nitrogen fixation ; 16.15 : Symbiosis ;	c : carrier	15028689, 16453824	2b : Function from indirect experimental evidences (e.g. phenotypes)	1	231	265	1	238	292
	FRAAL5878		Frankia alni ACN14a	fixA	Electron transfer flavoprotein beta-subunit (Beta-ETF) (Electron transfer flavoprotein small subunit) (ETFSS)	_	0.86038	0.87356	35.96	2e-41	1	4	1.4.3 : Electron carrier ;	_	1 : Unknown	16.1 : Circulate ;	c : carrier	_	2b : Function from indirect experimental evidences (e.g. phenotypes)	1	226	265	1	227	261
CLOSTRIBL3_v1_20125	Label	Synteny	Organism	Gene	Product	Reaction	maxLrap	minLrap	Ident %	Eval	OrderQ	OrderB	Roles	EC number	Localization	BioProcess	Product Type	PubMedId	Class	BeginQ	EndQ	LengthQ	BeginB	EndB	LengthB
	CLOSTRIBL3_v1_20312		Clostridiaceae BL-3	etfA	Electron transfer flavoprotein subunit alpha	_	0.98498	0.98498	46.95	4e-100	1	4	_	_	2 : Cytoplasmic	16.11 : Scavenge (Catabolism) ;	c : carrier	17189250, 20059546, 21398533, 8655474, 11466286	2a : Function from experimental evidences in other organisms	2	329	333	7	333	333
	CD630_04010		Clostridium difficile 630	etfA1	Alpha-subunit of electron transfer flavoprotein	_	0.93333	0.96697	47.83	1e-99	1	4	4.2 : Electrochemical potential driven transporters ;	_	1 : Unknown	7 : Transport and binding proteins ;	c : carrier	20195860, 18060402, 8655474	2a : Function from experimental evidences in other organisms	2	323	333	11	331	345
	CD630_08050		Clostridium difficile 630	etfA	Electron transfer flavoprotein alpha-subunit	_	0.95294	0.97297	45.68	2e-95	2	4	1.3 : Energy metabolism (carbon) ;	_	1 : Unknown	16.11 : Scavenge (Catabolism) ; 6 : Energy metabolism ;	c : carrier	17941859, 2326318	2a : Function from experimental evidences in other organisms	4	325	333	18	338	340
	SBF1_v1_470014		Desulfosporosinus sp. SbF1	fixB	electron-transferring flavoprotein, subunit FixB	_	0.74041	0.98498	45.12	3e-91	1	4	_	_	1 : Unknown	_	c : carrier	_	2b : Function from indirect experimental evidences (e.g. phenotypes)	4	331	333	113	436	443
	CD630_10560		Clostridium difficile 630	etfA	Electron transfer flavoprotein subunit alpha	_	0.98512	0.99399	44.11	4e-90	3	3	1.3 : Energy metabolism (carbon) ;	_	1 : Unknown	6 : Energy metabolism ; 16.11 : Scavenge (Catabolism) ;	c : carrier	18060402, 17873051, 15991056	2a : Function from experimental evidences in other organisms	1	331	333	1	330	336
	CLOSTRIBL3_v1_12010		Clostridiaceae BL-3	etfA	Electron transfer flavoprotein subunit alpha	_	0.97917	0.98799	42.55	8e-88	3	3	_	_	2 : Cytoplasmic	_	c : carrier	_	2a : Function from experimental evidences in other organisms	2	329	333	7	334	336
	CLOSTRIBL3_v1_11487		Clostridiaceae BL-3	etfA	Electron transfer flavoprotein subunit alpha	_	0.97898	0.9939	47.85	3e-86	4	4	_	_	2 : Cytoplasmic	_	e : enzyme	8655474, 11466286	2a : Function from experimental evidences in other organisms	2	326	333	6	323	328
	MGMSRv2_0361		Magnetospirillum gryphiswaldense MSR-1 v2	fixB	Electron transfer flavoprotein, alpha subunit	_	0.8913	0.98498	41.77	3e-83	1	4	1.4.3 : Electron carrier ;	_	1 : Unknown	5.6 : Nitrogen fixation ;	c : carrier	15028689, 3029021, 7875566, 8796346, 9163424, 8599534, 2503674	2a : Function from experimental evidences in other organisms	2	326	333	32	358	368
	MGMSRv2_1064		Magnetospirillum gryphiswaldense MSR-1 v2	fixB	protein FixB; electron transfer flavoprotein alpha chain	_	0.89344	0.98198	40.67	2e-80	2	4	1.4.3 : Electron carrier ;	_	2 : Cytoplasmic	5.6 : Nitrogen fixation ;	c : carrier	15028689	2b : Function from indirect experimental evidences (e.g. phenotypes)	4	327	333	31	357	366
	AZOLI_0536		Azospirillum lipoferum 4B	fixB	electron transfer flavoprotein alpha chain	_	0.90529	0.97598	42.46	4e-80	1	4	1.4.3 : Electron carrier ;	_	2 : Cytoplasmic	6.5 : Electron transport ; 5.6 : Nitrogen fixation ;	c : carrier	15028689	2a : Function from experimental evidences in other organisms	2	321	333	22	344	359
	BURPHP2_0598		Burkholderia phymatum STM815	fixB	Protein fixB, Electron transfer flavoprotein, alpha subunit	_	0.86364	0.96997	42.11	4e-80	1	4	1.4.3 : Electron carrier ; 1.8.4 : Nitrogen fixation ;	_	1 : Unknown	5.6 : Nitrogen fixation ; 6.5 : Electron transport ;	c : carrier	3029021	2a : Function from experimental evidences in other organisms	4	321	333	35	355	374
	pRALTA_0380		Cupriavidus taiwanensis LMG19424	fixB	Electron transfer flavoprotein, alpha subunit	_	0.88	0.99099	40.3	1e-77	1	4	1.4.3 : Electron carrier ; 1.8.4 : Nitrogen fixation ;	_	1 : Unknown	5.6 : Nitrogen fixation ; 6.5 : Electron transport ;	c : carrier	3029021	2a : Function from experimental evidences in other organisms	2	328	333	33	362	375
	CLOSTRIBL3_v1_11114		Clostridiaceae BL-3	etfA	Electron transfer flavoprotein subunit alpha	_	0.7896	0.95796	40.13	4e-77	5	5	_	_	2 : Cytoplasmic	_	c : carrier	17189250	2a : Function from experimental evidences in other organisms	13	329	333	83	398	404
	SBF1_v1_6700004		Desulfosporosinus sp. SbF1	etfA_2	electron-transferring flavoprotein, alpha subunit EtfA (lutD-associated)	_	0.79353	0.95796	40.44	2e-75	2	6	_	_	2 : Cytoplasmic	_	c : carrier	_	2a : Function from experimental evidences in other organisms	13	331	333	83	398	402
	SCFA_v1_500012		Ca. Phosphitivorax anaerolimi F81	etfA	Electron transfer flavoprotein subunit alpha	_	0.97898	0.97898	36.2	3e-75	1	3	_	_	2 : Cytoplasmic	_	e : enzyme	_	2b : Function from indirect experimental evidences (e.g. phenotypes)	2	327	333	6	329	333
	BRADO5385		Bradyrhizobium sp. ORS278	fixB	protein FixB; electron transfer flavoprotein alpha chain	_	0.8913	0.98498	40.24	7e-75	1	6	1.4.3 : Electron carrier ;	_	2 : Cytoplasmic	5.6 : Nitrogen fixation ;	c : carrier	15028689	2b : Function from indirect experimental evidences (e.g. phenotypes)	2	326	333	29	355	368
	RM41v1_psym670029		Sinorhizobium sp. Rm41	fixB	protein FixB; electron transfer flavoprotein alpha chain	_	0.91785	0.97297	40.12	7e-75	1	4	1.4.3 : Electron carrier ; 1.8.4 : Nitrogen fixation ; 7.1 : Cytoplasm ;	_	2 : Cytoplasmic	5.6 : Nitrogen fixation ; 16.15 : Symbiosis ;	c : carrier	15028689, 3029021	1c : Function from experimental evidences in the studied genus	2	321	333	13	335	353
	CD630_11720		Clostridium difficile 630	etfA	Electron transfer flavoprotein subunit alpha	_	0.7931	0.96697	37.58	9e-73	4	6	1.3 : Energy metabolism (carbon) ;	_	1 : Unknown	6 : Energy metabolism ; 16.11 : Scavenge (Catabolism) ;	c : carrier	18060402, 17873051, 15991056	2a : Function from experimental evidences in other organisms	9	329	333	77	394	406
	FRAAL5877		Frankia alni ACN14a	etfA	Electron transfer flavoprotein alpha-subunit (Alpha-ETF) (Electron transfer flavoprotein large subunit) (ETFLS)	_	0.99099	1.03125	36.97	5e-59	1	4	1.4.3 : Electron carrier ;	_	2 : Cytoplasmic	16.1 : Circulate ;	c : carrier	_	2b : Function from indirect experimental evidences (e.g. phenotypes)	1	329	333	1	318	320
CLOSTRIBL3_v1_10629	Label	Synteny	Organism	Gene	Product	Reaction	maxLrap	minLrap	Ident %	Eval	OrderQ	OrderB	Roles	EC number	Localization	BioProcess	Product Type	PubMedId	Class	BeginQ	EndQ	LengthQ	BeginB	EndB	LengthB
	SCFA_v1_420042		Ca. Phosphitivorax anaerolimi F81	rnfC	Electron transport complex subunit RnfC	_	0.96061	1.00688	54.67	2e-172	1	1	_	_	2 : Cytoplasmic	_	e : enzyme	_	2b : Function from indirect experimental evidences (e.g. phenotypes)	2	439	457	1	436	436
	SCFA_v1_1220012		Ca. Phosphitivorax butyraticus R76	rnfC	Electron transport complex subunit RnfC	_	0.9628	1.00228	53.86	4e-171	1	1	_	_	2 : Cytoplasmic	_	e : enzyme	_	2b : Function from indirect experimental evidences (e.g. phenotypes)	2	440	457	1	437	439
	NBG4_v1_240018		Candidatus Sulfobium mesophilum	rnfC	Electron transport complex protein RnfC	_	0.94311	0.9908	55.45	3e-161	1	1	1.4.3 : Electron carrier ;	_	2 : Cytoplasmic	6.5 : Electron transport ;	c : carrier	9492268, 9154934, 8264535, 21747791	2a : Function from experimental evidences in other organisms	2	430	457	3	431	435
	CD630_11370		Clostridium difficile 630	rnfC	Electron transport complex protein	_	0.97155	0.99775	49.1	1e-150	1	1	1.4.3 : Electron carrier ;	_	1 : Unknown	6.5 : Electron transport ;	c : carrier	9492268, 9154934, 8264535, 12773378, 11160111	2a : Function from experimental evidences in other organisms	2	442	457	3	444	445
	MAGMOv5_3971		Magnetotactic ovoidal bacterium MO-1	rnfC	Electron transport complex protein rnfC. 4Fe-4S	_	0.75484	1.02407	44.02	2e-133	1	1	6.1 : Membrane ; 7.3 : Inner membrane ;	_	6 : Inner membrane-associated	6 : Energy metabolism ;	c : carrier	9492268	2b : Function from indirect experimental evidences (e.g. phenotypes)	1	457	457	7	471	620
	MARHY2352		Marinobacter hydrocarbonoclasticus ATCC 49840	rnfC	Electron transport complex, RnfABCDGE type, C subunit. Required for the reduction of SoxR	_	0.76355	1.01751	41.08	1e-122	1	1	_	_	11 : Membrane	_	t : transporter	_	2b : Function from indirect experimental evidences (e.g. phenotypes)	2	457	457	4	466	609
	MALCv4_3938		Methylomicrobium alcaliphilum 20Z	rnfC	electron transport complex protein RnfC	_	0.94092	0.96413	41.16	4e-113	2	1	1.4.3 : Electron carrier ;	_	2 : Cytoplasmic	_	c : carrier	8264535	2b : Function from indirect experimental evidences (e.g. phenotypes)	4	429	457	8	433	446
	PSHAa1103		Pseudoalteromonas haloplanktis TAC125	rsxC	Electron transport complex protein rnfC	_	0.54728	1.01313	40.39	2e-104	1	1	1.4.2 : Electron transport ;	_	inner membrane associated	_	t : transporter	_	2a : Function from experimental evidences in other organisms	1	457	457	12	469	846
	VIBNIv4_A0907		Vibrio nigripulchritudo SFn1	_	putative Electron transport complex protein rnfC	_	0.45034	1.00219	39.52	4e-101	1	1	1.4.3 : Electron carrier ; 7.5 : Extracellular ;	_	10 : Secreted	6.5 : Electron transport ;	c : carrier	_	3 : Putative function from multiple computational evidences	2	454	457	13	464	1017
	ECK1625		Escherichia coli K12	rsxC	putative 4Fe-4S ferredoxin-type protein fused with unknown protein	_	0.62297	1.00875	36.23	9e-92	1	1	6.1 : Membrane ; 7.3 : Inner membrane ;	_	6 : Inner membrane-associated	18.1 : Enzymes of unknown specificity ;	c : carrier	_	3 : Putative function from multiple computational evidences	5	457	457	16	469	740
	VS_0976		Vibrio tasmaniensis LGP32	_	Putative membrane protein	_	0.54048	0.89493	38.06	2e-52	1	1	6.1 : Membrane ;	_	5 : Inner membrane protein	18 : Unknown function ;	m : membrane component	_	3 : Putative function from multiple computational evidences	4	248	457	27	271	276
CLOSTRIBL3_v1_10630	Label	Synteny	Organism	Gene	Product	Reaction	maxLrap	minLrap	Ident %	Eval	OrderQ	OrderB	Roles	EC number	Localization	BioProcess	Product Type	PubMedId	Class	BeginQ	EndQ	LengthQ	BeginB	EndB	LengthB
	NBG4_v1_240019		Candidatus Sulfobium mesophilum	_	Putative electron transport complex protein RnfD	_	0.97101	1.01208	48.96	8e-111	1	1	1.4.3 : Electron carrier ;	_	5 : Inner membrane protein	6.5 : Electron transport ;	c : carrier	9492268, 9154934, 8264535, 21747791	3 : Putative function from multiple computational evidences	3	329	331	2	336	345
	SCFA_v1_420043		Ca. Phosphitivorax anaerolimi F81	rnfD	Electron transport complex subunit D	_	0.96522	1.00604	48.05	1e-98	1	1	_	_	5 : Inner membrane protein	_	e : enzyme	_	2b : Function from indirect experimental evidences (e.g. phenotypes)	2	331	331	14	345	345
	SCFA_v1_190017		Ca. Phosphitivorax butyraticus R76	rnfD	putative Ion-translocating oxidoreductase complex subunit D	_	0.89426	1.0137	50.34	1e-89	1	1	6.1 : Membrane ;	_	11 : Membrane	18.1 : Enzymes of unknown specificity ;	e : enzyme	10637328, 12773378	3 : Putative function from multiple computational evidences	43	331	331	2	292	292
	CD630_11380		Clostridium difficile 630	rnfD	Electron transport complex protein	_	0.96677	0.98462	46.25	3e-85	1	1	6.1 : Membrane ;	_	11 : Membrane	18.1 : Enzymes of unknown specificity ;	e : enzyme	9492268, 9154934, 8264535, 12773378, 11160111	2a : Function from experimental evidences in other organisms	13	328	331	7	321	325
	MAGMOv5_3970		Magnetotactic ovoidal bacterium MO-1	rnfD	Electron transport complex protein rnfD	_	0.96657	1.04834	40.92	1e-82	1	1	6.1 : Membrane ;	_	5 : Inner membrane protein	18.1 : Enzymes of unknown specificity ;	c : carrier	10637328, 12773378	2b : Function from indirect experimental evidences (e.g. phenotypes)	14	331	331	6	349	359
	MALCv4_3937		Methylomicrobium alcaliphilum 20Z	rnfD	electron transport complex protein RnfD	_	1.00602	1.00906	43.11	2e-80	1	1	1.4.3 : Electron carrier ;	_	1 : Unknown	_	c : carrier	8264535	2a : Function from experimental evidences in other organisms	13	328	331	8	331	332
	ECK1626		Escherichia coli K12	rsxD	putative inner membrane oxidoreductase	_	1.02273	1.08761	36.67	5e-60	1	1	6.1 : Membrane ;	_	11 : Membrane	18.1 : Enzymes of unknown specificity ;	e : enzyme	10637328, 12773378	3 : Putative function from multiple computational evidences	10	331	331	2	351	352
	ECUMN_1921		Escherichia coli UMN026	rsxD	putative inner membrane oxidoreductase	_	1.02273	1.08761	36.39	1e-59	1	1	6.1 : Membrane ;	_	5 : Inner membrane protein	18.1 : Enzymes of unknown specificity ;	e : enzyme	10637328, 12773378, 15849754, 16850406	3 : Putative function from multiple computational evidences	10	331	331	2	351	352
	EFER_1413		Escherichia fergusonii ATCC 35469T	rsxD	putative inner membrane oxidoreductase	_	1.01705	1.08157	35.47	1e-59	1	1	6.1 : Membrane ;	_	5 : Inner membrane protein	18.1 : Enzymes of unknown specificity ;	e : enzyme	10637328, 12773378, 15849754, 16850406	3 : Putative function from multiple computational evidences	10	331	331	2	351	352
	ECS88_1678		Escherichia coli S88	rsxD	putative inner membrane oxidoreductase	_	1.02273	1.08761	35.83	6e-59	1	1	6.1 : Membrane ;	_	5 : Inner membrane protein	18.1 : Enzymes of unknown specificity ;	e : enzyme	10637328, 12773378, 15849754, 16850406	3 : Putative function from multiple computational evidences	10	331	331	2	351	352
	VC1014		Vibrio cholerae N16961	rfnD	Electron transport complex protein rnfD	_	1.00575	1.0574	35.43	2e-53	1	1	1.4.3 : Electron carrier ; 7.3 : Inner membrane ;	_	5 : Inner membrane protein	6.5 : Electron transport ;	c : carrier	_	2b : Function from indirect experimental evidences (e.g. phenotypes)	11	328	331	3	347	348
CLOSTRIBL3_v1_10631	Label	Synteny	Organism	Gene	Product	Reaction	maxLrap	minLrap	Ident %	Eval	OrderQ	OrderB	Roles	EC number	Localization	BioProcess	Product Type	PubMedId	Class	BeginQ	EndQ	LengthQ	BeginB	EndB	LengthB
	CD630_11390		Clostridium difficile 630	rnfG	Electron transport complex protein	_	0.94709	0.96757	35.2	1e-30	1	1	_	_	11 : Membrane	18.1 : Enzymes of unknown specificity ;	e : enzyme	11160111, 12773378, 8264535, 9154934, 9492268	2a : Function from experimental evidences in other organisms	8	175	185	2	180	189
	NBG4_v1_240020		Candidatus Sulfobium mesophilum	_	Putative electron transport complex protein RnfG	_	0.89796	0.95135	39.2	3e-30	1	1	1.4.3 : Electron carrier ;	_	1 : Unknown	6.5 : Electron transport ;	c : carrier	9492268, 9154934, 8264535, 21747791	3 : Putative function from multiple computational evidences	10	175	185	6	176	196
CLOSTRIBL3_v1_10632	Label	Synteny	Organism	Gene	Product	Reaction	maxLrap	minLrap	Ident %	Eval	OrderQ	OrderB	Roles	EC number	Localization	BioProcess	Product Type	PubMedId	Class	BeginQ	EndQ	LengthQ	BeginB	EndB	LengthB
	CD630_11400		Clostridium difficile 630	rnfE	Electron transport complex protein	_	0.88208	0.94924	50.8	4e-65	1	1	_	_	11 : Membrane	18.1 : Enzymes of unknown specificity ;	c : carrier	11160111, 12773378, 8264535, 9154934, 9492268	2a : Function from experimental evidences in other organisms	1	187	212	1	187	197
	SCFA_v1_420045		Ca. Phosphitivorax anaerolimi F81	rnfE	Ion-translocating oxidoreductase complex subunit E (Predicted NADH:ubiquinone oxidoreductase, subunit RnfE)	_	0.83721	0.84906	50.56	1e-61	1	1	6.1 : Membrane ;	1.18.1.-	5 : Inner membrane protein	18.1 : Enzymes of unknown specificity ;	e : enzyme	_	2b : Function from indirect experimental evidences (e.g. phenotypes)	9	188	212	9	188	215
	SCFA_v1_190015		Ca. Phosphitivorax butyraticus R76	rnfE	Ion-translocating oxidoreductase complex subunit E (Predicted NADH:ubiquinone oxidoreductase, subunit RnfE)	_	0.82569	0.84906	49.44	2e-60	1	1	6.1 : Membrane ;	_	11 : Membrane	18.1 : Enzymes of unknown specificity ;	c : carrier	10411911, 10637328, 12773378	3 : Putative function from multiple computational evidences	9	188	212	9	188	218
	NBG4_v1_240021		Candidatus Sulfobium mesophilum	rnfE	Electron transport complex protein RnfE	_	0.91667	0.93396	45.45	1e-54	1	1	1.4.3 : Electron carrier ;	_	5 : Inner membrane protein	6.5 : Electron transport ;	c : carrier	9492268, 9154934, 8264535, 21747791	2a : Function from experimental evidences in other organisms	3	193	212	9	206	216
	MALCv4_3935		Methylomicrobium alcaliphilum 20Z	rnfE	electron transport complex protein RnfE	_	0.93427	0.93868	42.71	8e-51	1	1	1.4.3 : Electron carrier ;	_	11 : Membrane	18.1 : Enzymes of unknown specificity ;	c : carrier	8264535	2b : Function from indirect experimental evidences (e.g. phenotypes)	5	203	212	19	212	213
	VIBNIv4_A0904		Vibrio nigripulchritudo SFn1	rnfE	Electron transport complex protein rnfE	_	0.93043	1.00943	40.65	3e-49	1	1	1.4.3 : Electron carrier ; 7.3 : Inner membrane ;	_	5 : Inner membrane protein	6.5 : Electron transport ;	c : carrier	9097039, 9278503, 16738553, 10411911, 15919996	2a : Function from experimental evidences in other organisms	6	206	212	7	219	230
	MARHY2355		Marinobacter hydrocarbonoclasticus ATCC 49840	rsxE	Electron transport complex protein rnfE. Required for the reduction of SoxR	_	0.88655	0.99528	39.81	4e-49	1	1	6.1 : Membrane ;	_	11 : Membrane	_	t : transporter	_	2b : Function from indirect experimental evidences (e.g. phenotypes)	5	202	212	8	218	238
	MAGMOv5_3968		Magnetotactic ovoidal bacterium MO-1	rnfE	Electron transport complex protein rnfE	_	0.91071	0.96226	40.2	8e-48	1	1	6.1 : Membrane ;	_	5 : Inner membrane protein	18.1 : Enzymes of unknown specificity ;	c : carrier	10411911, 10637328, 12773378	2b : Function from indirect experimental evidences (e.g. phenotypes)	6	206	212	9	209	224
	PSHAa1100		Pseudoalteromonas haloplanktis TAC125	rsxE	Electron transport complex protein rnfE	_	0.96552	1.0566	38.84	4e-47	1	1	1.4.2 : Electron transport ;	_	integral inner membrane	_	t : transporter	_	2a : Function from experimental evidences in other organisms	2	212	212	3	226	232
	VC2292		Vibrio cholerae N16961	nqrD	Na(+)-translocating NADH-quinone reductase subunit D	_	0.96226	0.97143	37.25	1e-41	2	1	4.S.130 : Na+ ; 7.3 : Inner membrane ;	1.6.5.-	5 : Inner membrane protein	7.4 : Cations and iron carrying compounds ;	t : transporter	7805867, 7729558, 9490015, 10549856, 11248187, 11248188	2a : Function from experimental evidences in other organisms	8	200	212	8	209	210
	ECK1628		Escherichia coli K12	rsxE	putative inner membrane NADH-quinone reductase	_	0.84848	0.92453	38.27	2e-41	1	1	6.1 : Membrane ;	_	11 : Membrane	18.1 : Enzymes of unknown specificity ;	c : carrier	10411911, 10637328, 12773378	3 : Putative function from multiple computational evidences	5	187	212	6	201	231
	ECS88_1680		Escherichia coli S88	rsxE	putative inner membrane NADH-quinone reductase	_	0.84848	0.92453	38.27	2e-41	1	1	6.1 : Membrane ;	_	5 : Inner membrane protein	18.1 : Enzymes of unknown specificity ;	c : carrier	10411911, 10637328, 12773378, 15849754, 16850406	3 : Putative function from multiple computational evidences	5	187	212	6	201	231
	ECUMN_1923		Escherichia coli UMN026	rsxE	putative inner membrane NADH-quinone reductase	_	0.84848	0.92453	38.27	2e-41	1	1	6.1 : Membrane ;	_	5 : Inner membrane protein	18.1 : Enzymes of unknown specificity ;	c : carrier	10411911, 10637328, 12773378, 15849754, 16850406	3 : Putative function from multiple computational evidences	5	187	212	6	201	231
	EFER_1411		Escherichia fergusonii ATCC 35469T	rsxE	putative inner membrane NADH-quinone reductase	_	0.85217	0.92453	37.76	2e-40	1	1	6.1 : Membrane ;	_	5 : Inner membrane protein	18.1 : Enzymes of unknown specificity ;	c : carrier	10411911, 10637328, 12773378, 15849754, 16850406	3 : Putative function from multiple computational evidences	5	187	212	6	201	230
	VIBNIv4_A0569		Vibrio nigripulchritudo SFn1	nqrD	Na(+)-translocating NADH-quinone reductase subunit D	_	0.96226	0.97143	36.76	3e-40	2	1	4.S.130 : Na+ ; 7.3 : Inner membrane ;	1.6.5.-	5 : Inner membrane protein	7.4 : Cations and iron carrying compounds ;	t : transporter	7805867, 7729558, 9490015, 10549856, 11248187, 11248188	1c : Function from experimental evidences in the studied genus	8	200	212	8	209	210
	NMV_1857		Neisseria meningitidis NEM8013	nqrD	Na(+)-translocating NADH-quinone reductase subunit D (Na(+)-translocating NQR subunit D; Na(+)-NQR subunit D; NQR complex subunit D; NQR-1 subunit D)	_	0.85849	0.875	36.81	2e-36	1	1	_	1.6.5.8	11 : Membrane	_	e : enzyme	_	2b : Function from indirect experimental evidences (e.g. phenotypes)	12	186	212	16	195	208
CLOSTRIBL3_v1_10633	Label	Synteny	Organism	Gene	Product	Reaction	maxLrap	minLrap	Ident %	Eval	OrderQ	OrderB	Roles	EC number	Localization	BioProcess	Product Type	PubMedId	Class	BeginQ	EndQ	LengthQ	BeginB	EndB	LengthB
	NBG4_v1_240022		Candidatus Sulfobium mesophilum	rnfA	Electron transport complex protein RnfA	_	0.94924	0.96891	52.94	3e-73	1	1	1.4.3 : Electron carrier ;	_	5 : Inner membrane protein	6.5 : Electron transport ;	c : carrier	9492268, 9154934, 8264535, 21747791	2a : Function from experimental evidences in other organisms	7	193	193	11	197	197
	ECK1623		Escherichia coli K12	rsxA	putative inner membrane subunit of an electron transport system	_	1	1	47.67	2e-65	1	1	6.1 : Membrane ;	_	11 : Membrane	14 : Cell envelope ;	m : membrane component	10411911, 10637328, 12773378	3 : Putative function from multiple computational evidences	1	193	193	1	193	193
	ECS88_1675		Escherichia coli S88	rsxA	putative inner membrane subunit of an electron transport system	_	1	1	47.67	2e-65	1	1	6.1 : Membrane ;	_	5 : Inner membrane protein	14 : Cell envelope ;	m : membrane component	10411911, 10637328, 12773378, 15849754, 16850406	3 : Putative function from multiple computational evidences	1	193	193	1	193	193
	ECUMN_1918		Escherichia coli UMN026	rsxA	putative inner membrane subunit of an electron transport system	_	1	1	47.67	2e-65	1	1	6.1 : Membrane ;	_	5 : Inner membrane protein	14 : Cell envelope ;	m : membrane component	10411911, 10637328, 12773378, 15849754, 16850406	3 : Putative function from multiple computational evidences	1	193	193	1	193	193
	EFER_1416		Escherichia fergusonii ATCC 35469T	rsxA	putative inner membrane subunit of an electron transport system	_	1	1	47.15	1e-64	1	1	6.1 : Membrane ;	_	5 : Inner membrane protein	14 : Cell envelope ;	m : membrane component	10411911, 10637328, 12773378, 15849754, 16850406	3 : Putative function from multiple computational evidences	1	193	193	1	193	193
	VIBNIv4_A0909		Vibrio nigripulchritudo SFn1	rnfA	Electron transport complex protein rnfA	_	1	1	45.6	4e-63	1	1	1.4.3 : Electron carrier ; 7.3 : Inner membrane ;	_	5 : Inner membrane protein	6.5 : Electron transport ;	c : carrier	9278503, 16738553, 10411911, 15919996	2a : Function from experimental evidences in other organisms	1	193	193	1	193	193
	SCFA_v1_1220010		Ca. Phosphitivorax butyraticus R76	rnfA	Electron transport complex protein rnfA	_	0.97409	0.98429	46.28	5e-62	1	1	6.1 : Membrane ;	_	11 : Membrane	14 : Cell envelope ;	m : membrane component	10411911, 10637328, 12773378	3 : Putative function from multiple computational evidences	4	191	193	3	190	191
	PSHAa1105		Pseudoalteromonas haloplanktis TAC125	rsxA	Electron transport complex protein rnfA, inner membrane protein	_	0.98964	0.98964	45.03	8e-62	1	1	1.4.2 : Electron transport ;	_	integral inner membrane	_	t : transporter	10411911	2a : Function from experimental evidences in other organisms	1	191	193	1	191	193
	SCFA_v1_420040		Ca. Phosphitivorax anaerolimi F81	rnfA	Electron transport complex protein rnfA	_	0.89952	0.97409	45.74	5e-61	1	1	6.1 : Membrane ;	_	5 : Inner membrane protein	14 : Cell envelope ;	m : membrane component	10411911, 10637328, 12773378	2b : Function from indirect experimental evidences (e.g. phenotypes)	4	191	193	21	208	209
	CD630_11410		Clostridium difficile 630	rnfA	Electron transport complex protein	_	0.97927	0.98953	44.44	7e-61	1	1	6.1 : Membrane ;	_	11 : Membrane	14 : Cell envelope ;	m : membrane component	9492268, 9154934, 8264535, 12773378, 11160111	2a : Function from experimental evidences in other organisms	5	193	193	4	191	191
	MARHY2350		Marinobacter hydrocarbonoclasticus ATCC 49840	rsxA	Electron transport complex protein rnfA	_	1	1	43.52	8e-61	1	1	6.1 : Membrane ;	_	11 : Membrane	_	t : transporter	_	2b : Function from indirect experimental evidences (e.g. phenotypes)	1	193	193	1	193	193
	MAGMOv5_3973		Magnetotactic ovoidal bacterium MO-1	rnfA	Electron transport complex protein rnfA	_	0.95431	0.97409	43.09	1e-59	1	1	6.1 : Membrane ;	_	5 : Inner membrane protein	14 : Cell envelope ;	c : carrier	10411911, 10637328, 12773378	2b : Function from indirect experimental evidences (e.g. phenotypes)	4	191	193	9	196	197
	MALCv4_3934		Methylomicrobium alcaliphilum 20Z	rnfA	electron transport complex protein RnfA	_	0.97409	0.97409	40.43	1e-50	2	1	1.4.3 : Electron carrier ;	_	11 : Membrane	14 : Cell envelope ;	m : membrane component	8264535, 9154934	2a : Function from experimental evidences in other organisms	3	190	193	5	191	193
	NMV_1858		Neisseria meningitidis NEM8013	nqrE	Na(+)-translocating NADH-quinone reductase subunit E (Na(+)-translocating NQR subunit E; Na(+)-NQR subunit E; NQR complex subunit E; NQR-1 subunit E)	_	0.98985	1.01036	43.59	1e-50	1	1	_	1.6.5.8	11 : Membrane	_	e : enzyme	_	2b : Function from indirect experimental evidences (e.g. phenotypes)	1	190	193	1	195	197
	VIBNIv4_A0570		Vibrio nigripulchritudo SFn1	nqrE	Na(+)-translocating NADH-quinone reductase subunit E	_	0.9899	1.01554	40.31	1e-46	2	1	4.S.130 : Na+ ; 7.3 : Inner membrane ;	1.6.5.-	5 : Inner membrane protein	7.4 : Cations and iron carrying compounds ;	t : transporter	10587447	1c : Function from experimental evidences in the studied genus	1	190	193	1	196	198
CLOSTRIBL3_v1_10634	Label	Synteny	Organism	Gene	Product	Reaction	maxLrap	minLrap	Ident %	Eval	OrderQ	OrderB	Roles	EC number	Localization	BioProcess	Product Type	PubMedId	Class	BeginQ	EndQ	LengthQ	BeginB	EndB	LengthB
	NBG4_v1_240023		Candidatus Sulfobium mesophilum	_	Putative electron transport complex protein RnfB	_	0.65404	0.90244	49.42	2e-91	1	1	1.4.3 : Electron carrier ;	_	2 : Cytoplasmic	6.5 : Electron transport ;	c : carrier	9492268, 9154934, 8264535, 21747791	3 : Putative function from multiple computational evidences	9	266	287	58	311	396
	CD630_11420		Clostridium difficile 630	rnfB	Electron transport complex protein	_	0.80308	0.90941	44.06	1e-75	1	1	1.4.3 : Electron carrier ;	_	1 : Unknown	6.5 : Electron transport ;	c : carrier	9492268, 9154934, 8264535, 12773378, 11160111	2a : Function from experimental evidences in other organisms	6	266	287	6	260	325
	SCFA_v1_420041		Ca. Phosphitivorax anaerolimi F81	RnfB	electron transport complex protein RnfB	_	0.81481	0.91986	39.39	5e-64	1	1	_	1.18.1.-	2 : Cytoplasmic	_	e : enzyme	_	2b : Function from indirect experimental evidences (e.g. phenotypes)	6	269	287	2	261	324
	SCFA_v1_1220011		Ca. Phosphitivorax butyraticus R76	rnfB	Electron transport complex protein RnfB	_	0.82407	0.93031	38.2	4e-61	1	1	_	_	2 : Cytoplasmic	_	e : enzyme	_	2b : Function from indirect experimental evidences (e.g. phenotypes)	6	269	287	2	261	324
CLOSTRIBL3_v1_10096	Label	Synteny	Organism	Gene	Product	Reaction	maxLrap	minLrap	Ident %	Eval	OrderQ	OrderB	Roles	EC number	Localization	BioProcess	Product Type	PubMedId	Class	BeginQ	EndQ	LengthQ	BeginB	EndB	LengthB
	CD630_33130		Clostridium difficile 630	hydN1	Putative oxidoreductase, Fe-S subunit	_	0.95745	1.05263	45	3e-56	1	1	_	_	2 : Cytoplasmic	_	e : enzyme	_	3 : Putative function from multiple computational evidences	3	180	188	2	165	171
	CD630_33150		Clostridium difficile 630	hydN2	Putative oxidoreductase, Fe-S subunit	_	0.99468	1.02186	41.71	5e-48	2	2	_	_	11 : Membrane	_	e : enzyme	_	3 : Putative function from multiple computational evidences	1	182	188	1	175	183
	ECK3562		Escherichia coli K12	yiaI	putative hydrogenase, 4Fe-4S ferredoxin-type component	_	0.87234	1.04459	46.34	2e-47	2	1	_	_	1 : Unknown	18.1 : Enzymes of unknown specificity ;	c : carrier	_	3 : Putative function from multiple computational evidences	3	166	188	2	140	157
	AZOLI_p30032		Azospirillum lipoferum 4B	hydN	formate dehydrogenase-H, [4Fe-4S] ferredoxin subunit	_	0.95213	0.99444	43.02	7e-47	1	1	1.3.7 : Anaerobic respiration ;	_	2 : Cytoplasmic	6.3 : Anaerobic ;	c : carrier	8661925	2a : Function from experimental evidences in other organisms	3	180	188	2	167	180
	Ent638_0146		Enterobacter sp. 638	ysaA	Putative hydrogenase, 4Fe-4S ferredoxin-type component	_	0.88298	1.08497	42.17	8e-44	2	1	_	_	1 : Unknown	18 : Unknown function ;	c : carrier	_	3 : Putative function from multiple computational evidences	3	168	188	2	142	153
	ECK2463		Escherichia coli K12	aegA	fused putative oxidoreductase: FeS binding subunit ; NAD/FAD-binding subunit	_	0.25341	0.8883	43.11	5e-43	3	5	_	_	1 : Unknown	18.1 : Enzymes of unknown specificity ;	e : enzyme	8955321	3 : Putative function from multiple computational evidences	3	169	188	2	146	659
	ECK2881		Escherichia coli K12	ygfS	putative oxidoreductase, 4Fe-4S ferredoxin-type subunit	_	0.87234	1.01235	41.46	2e-41	4	1	_	_	1 : Unknown	18.1 : Enzymes of unknown specificity ;	c : carrier	_	3 : Putative function from multiple computational evidences	6	169	188	5	142	162
	AZOLI_p30030		Azospirillum lipoferum 4B	hyfA	hydrogenase 4, 4Fe-4S subunit	_	0.73191	0.91489	40.12	1e-38	2	1	1.3.5 : Fermentation ; 1.3.7 : Anaerobic respiration ;	_	1 : Unknown	6.3 : Anaerobic ; 6.7 : Fermentation ;	c : carrier	_	2b : Function from indirect experimental evidences (e.g. phenotypes)	3	171	188	40	203	235
	EFER_0694		Escherichia fergusonii ATCC 35469T	_	putative hydrogenase 4, 4Fe-4S subunit	_	0.90732	0.98936	39.25	2e-38	5	1	_	_	1 : Unknown	_	c : carrier	_	3 : Putative function from multiple computational evidences	3	169	188	2	171	205
	ECK2882		Escherichia coli K12	ygfT	fused putative oxidoreductase: Fe-S subunit ; nucleotide-binding subunit	_	0.27074	0.92021	39.31	3e-37	7	5	_	_	1 : Unknown	18.1 : Enzymes of unknown specificity ;	e : enzyme	_	3 : Putative function from multiple computational evidences	3	174	188	2	141	639
	Pars_0924	_	Pyrobaculum arsenaticum DSM 13514	_	putative polysulfide reductase chain B (Sulfur reductase chain B) PsrB	_	0.83621	1.03191	36.6	1e-26	1	1	_	_	1 : Unknown	_	e : enzyme	_	3 : Putative function from multiple computational evidences	1	162	188	1	189	232
	SCFA_v1_1550009		Ca. Phosphitivorax anaerolimi F81	_	putative ferredoxin	_	0.26064	0.85965	40.82	7e-09	7	9	_	_	9 : Periplasmic	_	e : enzyme	_	3 : Putative function from multiple computational evidences	60	108	188	10	56	57
CLOSTRIBL3_v1_10095	Label	Synteny	Organism	Gene	Product	Reaction	maxLrap	minLrap	Ident %	Eval	OrderQ	OrderB	Roles	EC number	Localization	BioProcess	Product Type	PubMedId	Class	BeginQ	EndQ	LengthQ	BeginB	EndB	LengthB
	CD630_33140		Clostridium difficile 630	hydA	Iron hydrogenase	_	0.97186	0.97397	64.37	0	1	1	_	1.12.7.2	2 : Cytoplasmic	_	e : enzyme	10529166, 15899410, 7894709, 10585557	1c : Function from experimental evidences in the studied genus	7	455	462	5	453	461
	SCFA_v1_560006	_	Ca. Propionivorax syntrophicum F70	hydA	Ferredoxin hydrogenase, Fe-only	_	0.7987	0.99461	52.57	3e-137	1	1	_	1.12.7.2	2 : Cytoplasmic	_	e : enzyme	_	2b : Function from indirect experimental evidences (e.g. phenotypes)	92	460	462	1	365	371
	SBF1_v1_5500002		Desulfosporosinus sp. SbF1	hndD_2	hydrogen dehydrogenase (NADP+), delta subunit (hydrogenase active site)	1.12.1.3-RXN ; RHEA:18640 ;	0.8	1.00433	43.32	3e-127	1	1	_	1.12.1.3	2 : Cytoplasmic	_	e : enzyme	_	2a : Function from experimental evidences in other organisms	11	460	462	148	579	580
	CD630_34070		Clostridium difficile 630	_	Putative iron-only hydrogenase, catalytic subunit HymC-like	_	0.77403	0.99351	43.57	6e-126	2	1	1.3.7 : Anaerobic respiration ; 1.4.1 : Electron donor ; 4.3.D.1 : The Proton- or sodium ion-translocating NADH Dehydrogenase (NDH) Family ; 7.1 : Cytoplasm ;	1.6.99.5	2 : Cytoplasmic	6.3 : Anaerobic ; 6.5 : Electron transport ; 7.4 : Cations and iron carrying compounds ;	c : carrier	12560990, 11891051	3 : Putative function from multiple computational evidences	11	455	462	147	573	593
	SBF1_v1_40032		Desulfosporosinus sp. SbF1	hndD_1	hydrogen dehydrogenase (NADP+), delta subunit (hydrogenase active site)	1.12.1.3-RXN ; RHEA:18640 ;	0.8	1.00433	42.03	1e-119	2	1	_	1.12.1.3	2 : Cytoplasmic	_	e : enzyme	_	2a : Function from experimental evidences in other organisms	11	460	462	148	579	580
	SBF1_v1_3630004		Desulfosporosinus sp. SbF1	hndD_3b	fragment of hydrogen dehydrogenase (NADP+), delta subunit (hydrogenase active site) (part 2/3)	1.12.1.3-RXN ; RHEA:18640 ;	0.34632	0.99379	44.38	6e-39	3	1	_	1.12.1.3	2 : Cytoplasmic	_	e : enzyme	_	2a : Function from experimental evidences in other organisms	211	365	462	1	160	161
	SCFA_v1_620002		Ca. Propionivorax syntrophicum F70	hydA	Hydrogenase, Fe-only	_	0.24459	0.94958	53.1	2e-31	3	1	_	_	2 : Cytoplasmic	_	e : enzyme	_	2b : Function from indirect experimental evidences (e.g. phenotypes)	211	316	462	1	113	119
	SCFA_v1_620001		Ca. Propionivorax syntrophicum F70	hydA	Hydrogenase, Fe-only	_	0.23593	0.90083	42.2	3e-23	4	1	_	1.12.7.2	2 : Cytoplasmic	_	e : enzyme	_	2b : Function from indirect experimental evidences (e.g. phenotypes)	350	458	462	4	109	121
	SBF1_v1_3630005		Desulfosporosinus sp. SbF1	hndD_3c	fragment of hydrogen dehydrogenase (NADP+), delta subunit (hydrogenase active site) (part 3/3)	1.12.1.3-RXN ; RHEA:18640 ;	0.17965	1.0122	48.19	2e-19	6	1	_	1.12.1.3	2 : Cytoplasmic	_	e : enzyme	_	2a : Function from experimental evidences in other organisms	378	460	462	2	81	82
	SCFA_v1_1550009		Ca. Phosphitivorax anaerolimi F81	_	putative ferredoxin	_	0.09957	0.80702	52.17	3e-11	1	3	_	_	9 : Periplasmic	_	e : enzyme	_	3 : Putative function from multiple computational evidences	10	55	462	5	49	57
CLOSTRIBL3_v1_10094	Label	Synteny	Organism	Gene	Product	Reaction	maxLrap	minLrap	Ident %	Eval	OrderQ	OrderB	Roles	EC number	Localization	BioProcess	Product Type	PubMedId	Class	BeginQ	EndQ	LengthQ	BeginB	EndB	LengthB
	CD630_33150		Clostridium difficile 630	hydN2	Putative oxidoreductase, Fe-S subunit	_	0.98919	1	53.01	8e-64	1	1	_	_	11 : Membrane	_	e : enzyme	_	3 : Putative function from multiple computational evidences	1	182	185	1	182	183
	CD630_33130		Clostridium difficile 630	hydN1	Putative oxidoreductase, Fe-S subunit	_	0.94595	1.02339	39.43	7e-44	2	2	_	_	2 : Cytoplasmic	_	e : enzyme	_	3 : Putative function from multiple computational evidences	5	179	185	1	171	171
	CLOSTRIBL3_v1_10096		Clostridiaceae BL-3	hydN	Electron transport protein HydN	_	0.97872	0.99459	39.13	2e-42	1	1	1.3.7 : Anaerobic respiration ;	_	2 : Cytoplasmic	6.3 : Anaerobic ;	c : carrier	8661925	2a : Function from experimental evidences in other organisms	6	177	185	3	184	188
	AZOLI_p30032		Azospirillum lipoferum 4B	hydN	formate dehydrogenase-H, [4Fe-4S] ferredoxin subunit	_	0.97838	1.00556	38.67	2e-41	1	2	1.3.7 : Anaerobic respiration ;	_	2 : Cytoplasmic	6.3 : Anaerobic ;	c : carrier	8661925	2a : Function from experimental evidences in other organisms	5	181	185	1	178	180
	ECK3562		Escherichia coli K12	yiaI	putative hydrogenase, 4Fe-4S ferredoxin-type component	_	0.8973	1.05732	39.16	4e-37	2	2	_	_	1 : Unknown	18.1 : Enzymes of unknown specificity ;	c : carrier	_	3 : Putative function from multiple computational evidences	5	170	185	1	151	157
	Ent638_0146		Enterobacter sp. 638	ysaA	Putative hydrogenase, 4Fe-4S ferredoxin-type component	_	0.8973	1.08497	35.54	7e-37	2	2	_	_	1 : Unknown	18 : Unknown function ;	c : carrier	_	3 : Putative function from multiple computational evidences	5	170	185	1	151	153
	ECK2463		Escherichia coli K12	aegA	fused putative oxidoreductase: FeS binding subunit ; NAD/FAD-binding subunit	_	0.23824	0.84865	39.49	9e-36	3	6	_	_	1 : Unknown	18.1 : Enzymes of unknown specificity ;	e : enzyme	8955321	3 : Putative function from multiple computational evidences	5	161	185	1	145	659
	AZOLI_p30030		Azospirillum lipoferum 4B	hyfA	hydrogenase 4, 4Fe-4S subunit	_	0.80851	1.02703	35.79	1e-34	2	2	1.3.5 : Fermentation ; 1.3.7 : Anaerobic respiration ;	_	1 : Unknown	6.3 : Anaerobic ; 6.7 : Fermentation ;	c : carrier	_	2b : Function from indirect experimental evidences (e.g. phenotypes)	4	176	185	38	215	235
	ECK2882		Escherichia coli K12	ygfT	fused putative oxidoreductase: Fe-S subunit ; nucleotide-binding subunit	_	0.25196	0.87027	35.4	2e-31	6	6	_	_	1 : Unknown	18.1 : Enzymes of unknown specificity ;	e : enzyme	_	3 : Putative function from multiple computational evidences	5	164	185	1	140	639
	EFER_0694		Escherichia fergusonii ATCC 35469T	_	putative hydrogenase 4, 4Fe-4S subunit	_	0.8878	0.98378	35.16	5e-30	5	2	_	_	1 : Unknown	_	c : carrier	_	3 : Putative function from multiple computational evidences	5	161	185	1	170	205
CLOSTRIBL3_v1_10091	Label	Synteny	Organism	Gene	Product	Reaction	maxLrap	minLrap	Ident %	Eval	OrderQ	OrderB	Roles	EC number	Localization	BioProcess	Product Type	PubMedId	Class	BeginQ	EndQ	LengthQ	BeginB	EndB	LengthB
	SCFA_v1_560028		Ca. Phosphitivorax anaerolimi F81	hydC	Fe-hydrogenase gamma subunit (NADP-reducing hydrogenase subunit HndA)	_	0.88344	0.94118	45.14	1e-44	1	1	_	1.6.5.11	2 : Cytoplasmic	_	e : enzyme	_	2b : Function from indirect experimental evidences (e.g. phenotypes)	18	160	163	10	153	153
	NBG4_v1_170016		Candidatus Sulfobium mesophilum	_	Putative NADH dehydrogenase (Ubiquinone) 24 kDa subunit	NADH-DEHYDROG-A-RXN ;	0.88957	0.90062	42.07	6e-43	1	1	1.4 : Energy production/transport ;	1.6.5.3	2 : Cytoplasmic	6 : Energy metabolism ;	e : enzyme	9446680, 20505720, 22392981	3 : Putative function from multiple computational evidences	17	161	163	16	160	161
	SCFA_v1_220024		Ca. Phosphitivorax anaerolimi F81	hndA	NADP-reducing hydrogenase subunit HndA (Putative NADH dehydrogenase (Ubiquinone) 24 kDa subunit)	_	0.51237	0.88957	44.83	5e-42	2	1	_	1.6.5.11	2 : Cytoplasmic	_	e : enzyme	_	2b : Function from indirect experimental evidences (e.g. phenotypes)	18	162	163	8	152	283
	SBF1_v1_40019		Desulfosporosinus sp. SbF1	fdhC	putative formate dehydrogenase, gamma subunit	_	0.87117	0.8875	45.07	8e-42	1	1	_	_	2 : Cytoplasmic	_	e : enzyme	_	2b : Function from indirect experimental evidences (e.g. phenotypes)	18	159	163	18	159	160
	SBF1_v1_210026		Desulfosporosinus sp. SbF1	nuoE	putative NADH:quinone oxidoreductase, subunit E	_	0.83523	0.90184	42.86	2e-40	2	1	_	1.6.5.-	5 : Inner membrane protein	_	e : enzyme	_	2a : Function from experimental evidences in other organisms	13	158	163	19	165	176
	SCFA_v1_1110002		Ca. Phosphitivorax butyraticus R76	hndA	NADP-reducing hydrogenase subunit HndA (Putative NADH dehydrogenase (Ubiquinone) 24 kDa subunit)	_	0.51237	0.88957	43.45	4e-40	1	1	_	_	2 : Cytoplasmic	_	e : enzyme	_	2b : Function from indirect experimental evidences (e.g. phenotypes)	18	162	163	8	152	283
	SBF1_v1_1490002		Desulfosporosinus sp. SbF1	hndA_2	hydrogen dehydrogenase (NADP+), alpha subunit (NADP+-reducing)	1.12.1.3-RXN ; RHEA:18640 ;	0.83237	0.88344	40.97	3e-37	3	1	_	1.12.1.3	2 : Cytoplasmic	_	e : enzyme	_	2a : Function from experimental evidences in other organisms	18	160	163	16	159	173
	SCFA_v1_120014		Ca. Phosphitivorax anaerolimi F81	hydC	NADP-reducing hydrogenase subunit HndA	_	0.85119	0.8773	35.66	2e-34	3	1	_	1.12.1.3	2 : Cytoplasmic	_	e : enzyme	_	2b : Function from indirect experimental evidences (e.g. phenotypes)	18	160	163	26	168	168
	SBF1_v1_3630001		Desulfosporosinus sp. SbF1	hndA_3	hydrogen dehydrogenase (NADP+), alpha subunit (NADP+-reducing)	1.12.1.3-RXN ; RHEA:18640 ;	0.88344	0.88889	36.11	2e-32	4	1	_	1.12.1.3	2 : Cytoplasmic	_	e : enzyme	_	2a : Function from experimental evidences in other organisms	18	160	163	16	159	162
	CD630_34050		Clostridium difficile 630	_	Putative iron-only hydrogenase,electron-transferring subunit HymA-like	_	0.85455	0.86503	37.59	2e-31	1	1	1.3.7 : Anaerobic respiration ; 1.4.1 : Electron donor ; 4.3.D.1 : The Proton- or sodium ion-translocating NADH Dehydrogenase (NDH) Family ; 7.1 : Cytoplasm ;	1.6.99.5	2 : Cytoplasmic	6.3 : Anaerobic ; 6.5 : Electron transport ; 7.4 : Cations and iron carrying compounds ;	c : carrier	12560990, 11891051	3 : Putative function from multiple computational evidences	20	160	163	19	159	165
	LEPBIa1300		Leptospira biflexa serovar Patoc Patoc 1	nuoE	NADH-quinone oxidoreductase, chain E (NADH dehydrogenase I, chain E) (NDH-1, chain E) (NUO5)	_	0.86585	0.87117	35.92	1e-29	1	1	1.3.6 : Aerobic respiration ; 1.3.7 : Anaerobic respiration ; 1.4.1 : Electron donor ; 4.3.D.1 : The Proton- or sodium ion-translocating NADH Dehydrogenase (NDH) Family ; 7.1 : Cytoplasm ;	1.6.5.11	2 : Cytoplasmic	16.10 : Respire ;	e : enzyme	12923180, 8774714	2a : Function from experimental evidences in other organisms	19	158	163	18	159	164
	SCFA_v1_100025		Ca. Phosphitivorax anaerolimi F81	nuoE	NADH-quinone oxidoreductase subunit E 2	_	0.85276	0.87975	36.69	6e-28	4	1	_	7.1.1.2	1 : Unknown	_	e : enzyme	_	2b : Function from indirect experimental evidences (e.g. phenotypes)	24	161	163	18	156	158
CLOSTRIBL3_v1_10092	Label	Synteny	Organism	Gene	Product	Reaction	maxLrap	minLrap	Ident %	Eval	OrderQ	OrderB	Roles	EC number	Localization	BioProcess	Product Type	PubMedId	Class	BeginQ	EndQ	LengthQ	BeginB	EndB	LengthB
	SCFA_v1_560027		Ca. Phosphitivorax anaerolimi F81	hydB	Fe-hydrogenase beta subunit (NADP-reducing hydrogenase subunit HndC)	_	0.95491	0.98998	58.52	0	1	1	_	1.12.1.3	2 : Cytoplasmic	_	e : enzyme	_	2b : Function from indirect experimental evidences (e.g. phenotypes)	6	598	599	31	620	621
	CD630_34060		Clostridium difficile 630	_	Putative iron-only hydrogenase,electron-transferring subunit HymB-like	_	0.94108	0.98664	51.95	0	1	1	1.3.7 : Anaerobic respiration ; 1.4.1 : Electron donor ; 4.3.D.1 : The Proton- or sodium ion-translocating NADH Dehydrogenase (NDH) Family ; 7.1 : Cytoplasm ;	1.6.99.5	2 : Cytoplasmic	6.3 : Anaerobic ; 6.5 : Electron transport ; 7.4 : Cations and iron carrying compounds ;	c : carrier	12560990, 11891051	3 : Putative function from multiple computational evidences	9	596	599	39	625	628
	SBF1_v1_40018		Desulfosporosinus sp. SbF1	fdhB	putative formate dehydrogenase, beta subunit	_	0.99499	1.00168	51.85	0	1	1	_	_	2 : Cytoplasmic	_	e : enzyme	_	2b : Function from indirect experimental evidences (e.g. phenotypes)	1	596	599	1	592	595
	SBF1_v1_3630002		Desulfosporosinus sp. SbF1	hndC_3	hydrogen dehydrogenase (NADP+), gamma HndC-like subunit (NADP+-reducing)	1.12.1.3-RXN ; RHEA:18640 ;	0.87073	0.9783	51.71	0	2	1	_	1.12.1.3	2 : Cytoplasmic	_	e : enzyme	_	2a : Function from experimental evidences in other organisms	7	592	599	86	665	673
	NBG4_v1_170017		Candidatus Sulfobium mesophilum	_	Putative hydrogen hydrogenase (HndC)	1.12.1.3-RXN ;	0.94436	0.99165	53.7	0	1	1	1.4 : Energy production/transport ;	1.12.1.3	2 : Cytoplasmic	6 : Energy metabolism ;	e : enzyme	9703971, 2538471, 8389482, 18156274	3 : Putative function from multiple computational evidences	7	598	599	29	616	629
	SBF1_v1_40033		Desulfosporosinus sp. SbF1	hndC_1	hydrogen dehydrogenase (NADP+), gamma HndC-like subunit (NADP+-reducing)	1.12.1.3-RXN ; RHEA:18640 ;	0.94268	0.98831	50	0	3	1	_	1.12.1.3	2 : Cytoplasmic	_	e : enzyme	_	2a : Function from experimental evidences in other organisms	1	592	599	35	620	628
	SBF1_v1_210025		Desulfosporosinus sp. SbF1	nuoF	putative NADH:quinone oxidoreductase, subunit F	_	0.96327	0.98632	51.65	0	4	1	_	1.6.5.-	5 : Inner membrane protein	_	e : enzyme	_	2a : Function from experimental evidences in other organisms	25	598	599	17	584	585
	SCFA_v1_120012		Ca. Phosphitivorax anaerolimi F81	hndC	NADP-reducing hydrogenase subunit HndC	_	0.52616	0.88982	52.91	0	2	1	_	1.12.1.3	2 : Cytoplasmic	_	e : enzyme	_	2b : Function from indirect experimental evidences (e.g. phenotypes)	9	541	599	10	539	1013
	SCFA_v1_2590004		Ca. Phosphitivorax butyraticus R76	hydB	Fe-hydrogenase beta subunit (NADP-reducing hydrogenase subunit HndC)	_	0.65776	1	65.99	0	1	1	_	1.12.1.3	2 : Cytoplasmic	_	e : enzyme	_	2b : Function from indirect experimental evidences (e.g. phenotypes)	205	598	599	1	393	394
	SCFA_v1_220025		Ca. Phosphitivorax anaerolimi F81	hndC	hydrogen dehydrogenase (NADP+), gamma HndC-like subunit (NADP+-reducing)	_	0.49675	0.89316	49.35	6e-178	3	1	_	1.12.1.3	2 : Cytoplasmic	_	e : enzyme	_	2b : Function from indirect experimental evidences (e.g. phenotypes)	9	542	599	30	560	1077
	ADVE02_v2_11630		Methylosinus trichosporium OB3b	fdsB	NAD-linked formate dehydrogenase molybdenum containing, beta subunit	_	0.85643	0.99226	40.74	1e-125	1	1	1.3 : Energy metabolism (carbon) ; 1.3.6 : Aerobic respiration ; 4.S.59 : formate ;	1.2.1.2, 1.2.1.43, 1.6.99.5	2 : Cytoplasmic	5 : Central intermediary metabolism ; 5.2 : One-carbon metabolism ;	e : enzyme	1657982, 204923	1a : Function from experimental evidences in the studied strain	16	526	599	13	509	517
	MSPATv1_360031		Methylocystis sp. ATCC 49242	fdhB	NAD-linked formate dehydrogenase, molybdenum containing, beta subunit	_	0.83806	0.97099	41.63	8e-125	1	1	1.1 : Carbon compound utilization ; 1.4 : Energy production/transport ;	1.2.1.2	2 : Cytoplasmic	5.2 : One-carbon metabolism ;	e : enzyme	9756865	2a : Function from experimental evidences in other organisms	27	526	599	20	509	517
	BRADO4976		Bradyrhizobium sp. ORS278	fdsB	Putative formate dehydrogenase beta subunit	_	0.86144	0.99614	40.89	3e-123	1	1	1.3.7 : Anaerobic respiration ; 1.4.3 : Electron carrier ; 4.S.59 : formate ;	1.2.1.2	2 : Cytoplasmic	_	e : enzyme	_	3 : Putative function from multiple computational evidences	9	524	599	7	507	518
	METBGv2_11586		Methylomicrobium album BG8	fdsB	NAD-dependent formate dehydrogenase, beta subunit	_	0.82805	0.95938	39.52	6e-123	1	1	4.S.59 : formate ;	1.2.1.2	2 : Cytoplasmic	5.2 : One-carbon metabolism ;	e : enzyme	9756865	2a : Function from experimental evidences in other organisms	31	524	599	25	508	517
	SCFA_v1_100026		Ca. Phosphitivorax anaerolimi F81	nuoF	NADH:ubiquinone oxidoreductase, chain F	RXN0-5388 ; NADH-DEHYDROG-A-RXN ;	0.69282	0.9976	44.82	5e-121	4	1	1.3.6 : Aerobic respiration ; 1.3.7 : Anaerobic respiration ; 1.4.1 : Electron donor ; 4.3.D.1 : The Proton- or sodium ion-translocating NADH Dehydrogenase (NDH) Family ; 4.S.130 : Na+ ; 7.1 : Cytoplasm ;	7.1.1.2	2 : Cytoplasmic	6.1 : Aerobic ; 6.3 : Anaerobic ; 6.5 : Electron transport ; 7.4 : Cations and iron carrying compounds ;	c : carrier	7690854, 8157582, 8366049, 9593861	2a : Function from experimental evidences in other organisms	115	529	599	3	414	416
	AZOLI_p10069		Azospirillum lipoferum 4B	fdsB	formate dehydrogenase beta subunit	_	0.86144	0.98099	37.79	1e-119	1	1	_	1.2.1.2	2 : Cytoplasmic	5.2 : One-carbon metabolism ;	e : enzyme	9756865	2a : Function from experimental evidences in other organisms	13	526	599	14	513	526
	HEAR3433		Herminiimonas arsenicoxydans	fdsB	NAD-dependent formate dehydrogenase beta subunit	_	0.83639	0.95429	38.72	3e-119	1	1	1.1 : Carbon compound utilization ; 1.4 : Energy production/transport ;	1.2.1.2	1 : Unknown	6 : Energy metabolism ; 5 : Central intermediary metabolism ;	e : enzyme	9756865	2a : Function from experimental evidences in other organisms	26	524	599	24	516	525
	MGMSRv2_1755		Magnetospirillum gryphiswaldense MSR-1 v2	nuoF	NADH-quinone oxidoreductase subunit F, NuoF	_	0.87646	1.0274	37.33	4e-118	1	1	1.3.7 : Anaerobic respiration ; 1.4.3 : Electron carrier ; 4.S.59 : formate ;	1.6.99.5	2 : Cytoplasmic	6.5 : Electron transport ;	e : enzyme	_	2a : Function from experimental evidences in other organisms	9	524	599	9	510	511
	METUNv2_520263		Methyloversatilis universalis FAM5	fdsB	NAD-dependent formate dehydrogenase beta subunit	_	0.85309	0.99031	38.75	5e-117	1	1	1.1 : Carbon compound utilization ; 1.4 : Energy production/transport ;	1.2.1.2	2 : Cytoplasmic	5 : Central intermediary metabolism ; 5.2 : One-carbon metabolism ; 6 : Energy metabolism ;	e : enzyme	9521673, 9756865	2a : Function from experimental evidences in other organisms	16	524	599	14	508	516
	NIDE1931		Candidatus Nitrospira defluvii	fdsB	Formate dehydrogenase, beta subunit	_	0.69783	0.83936	42.58	9e-117	1	1	7.1 : Cytoplasm ; 1.4.3 : Electron carrier ;	1.2.1.2	2 : Cytoplasmic	6.5 : Electron transport ; 5.2 : One-carbon metabolism ;	e : enzyme	15862094, 2181145, 9756865	2b : Function from indirect experimental evidences (e.g. phenotypes)	112	529	599	86	497	498
	MAGMOv5_3364		Magnetotactic ovoidal bacterium MO-1	nuoF	NADH-quinone oxidoreductase chain F (NADH dehydrogenase I, chain F) (NDH-1, chain F)	_	0.70284	0.98826	42.99	2e-116	1	1	1.3.6 : Aerobic respiration ; 1.3.7 : Anaerobic respiration ; 1.4.1 : Electron donor ; 4.3.D.1 : The Proton- or sodium ion-translocating NADH Dehydrogenase (NDH) Family ; 7.1 : Cytoplasm ;	1.6.99.5, 1.6.5.3	2 : Cytoplasmic	16.10 : Respire ; 16.7 : Manage energy ; 6.1 : Aerobic ; 6.3 : Anaerobic ; 6.5 : Electron transport ;	e : enzyme	12118882, 12923180, 12975362, 15175326, 15368583, 7565112, 9219542	2a : Function from experimental evidences in other organisms	115	533	599	5	423	426
	Rmet_0554		Cupriavidus metallidurans CH34	fdsB	NAD-dependent formate dehydrogenase beta subunit	_	0.83639	0.96718	38.72	1e-115	1	1	_	1.2.1.2	1 : Unknown	5 : Central intermediary metabolism ;	e : enzyme	9756865	2b : Function from indirect experimental evidences (e.g. phenotypes)	26	524	599	20	508	518
	NIDE0611		Candidatus Nitrospira defluvii	nuoF	NADH-quinone oxidoreductase, subunit F	_	0.65776	0.90575	42.39	2e-115	2	1	1.3.6 : Aerobic respiration ; 1.3.7 : Anaerobic respiration ; 1.4.1 : Electron donor ; 4.3.D.1 : The Proton- or sodium ion-translocating NADH Dehydrogenase (NDH) Family ; 7.1 : Cytoplasm ; 4.S.132 : Na+/ H+ ;	1.6.99.5	6 : Inner membrane-associated	6 : Energy metabolism ; 6.1 : Aerobic ; 6.3 : Anaerobic ; 6.5 : Electron transport ;	e : enzyme	12730198, 17157874, 1903537, 7690854, 8366049, 8566820, 9030257, 9593861	2a : Function from experimental evidences in other organisms	131	524	599	20	413	435
	METDI5438		Methylobacterium extorquens DM4	fdh2B	NAD-dependent formate dehydrogenase, Molybdenum containing, beta subunit	_	0.8197	0.94605	38.7	9e-115	1	1	1.4.3 : Electron carrier ; 7.1 : Cytoplasm ;	1.2.1.2	2 : Cytoplasmic	6.5 : Electron transport ; 5.2 : One-carbon metabolism ;	e : enzyme	12730156	1c : Function from experimental evidences in the studied genus	36	524	599	30	508	519
	RALTA_A0598		Cupriavidus taiwanensis LMG19424	fdsB	NAD-dependent formate dehydrogenase beta subunit	_	0.85309	0.98269	38.55	1e-114	1	1	1.7.21 : Glyoxylate degradation ;	1.6.99.5, 1.2.1.2	1 : Unknown	6 : Energy metabolism ;	e : enzyme	9756865	2b : Function from indirect experimental evidences (e.g. phenotypes)	16	524	599	16	510	520
	LEPBIa1301		Leptospira biflexa serovar Patoc Patoc 1	nuoF	NADH-quinone oxidoreductase, chain F (NADH dehydrogenase I, chain F) (NDH-1, chain F) (NUO6)	_	0.6778	0.95981	41.38	5e-109	1	1	1.3.6 : Aerobic respiration ; 1.3.7 : Anaerobic respiration ; 1.4.1 : Electron donor ; 4.3.D.1 : The Proton- or sodium ion-translocating NADH Dehydrogenase (NDH) Family ; 7.1 : Cytoplasm ;	1.6.5.11	2 : Cytoplasmic	16.10 : Respire ;	e : enzyme	12923180, 8774714	2a : Function from experimental evidences in other organisms	128	531	599	15	418	423
	THI_2634		Thiomonas sp. 3As	nuoF	NADH-quinone oxidoreductase chain F (NADH dehydrogenase I, chain F) (NDH-1, chain F)	_	0.67446	0.91403	43.07	7e-108	1	1	1.4 : Energy production/transport ; 4.3.D.1 : The Proton- or sodium ion-translocating NADH Dehydrogenase (NDH) Family ; 1.3.6 : Aerobic respiration ; 1.3.7 : Anaerobic respiration ;	1.6.99.5	1 : Unknown	6 : Energy metabolism ;	e : enzyme	9108316	2a : Function from experimental evidences in other organisms	132	533	599	35	436	442
	NMV_0272		Neisseria meningitidis NEM8013	nuoF	NADH-quinone oxidoreductase chain F (NADH dehydrogenase I, chain F; NDH-1, chain F)	_	0.67613	0.93968	42.47	1e-107	1	1	1.3.6 : Aerobic respiration ;	1.6.5.11	2 : Cytoplasmic	_	e : enzyme	_	2a : Function from experimental evidences in other organisms	128	530	599	19	421	431
	CAGGBEG34_v5_20009		Candidatus Glomeribacter gigasporarum BEG34	nuoF	NADH-quinone oxidoreductase subunit F (NADH dehydrogenase I subunit F) (NDH-1 subunit F)	_	0.67446	0.93735	43.56	1e-107	1	1	1.3.6 : Aerobic respiration ; 1.3.7 : Anaerobic respiration ; 1.4.1 : Electron donor ; 4.3.D.1 : The Proton- or sodium ion-translocating NADH Dehydrogenase (NDH) Family ; 7.1 : Cytoplasm ;	1.6.99.5	2 : Cytoplasmic	6.1 : Aerobic ; 6.3 : Anaerobic ; 6.5 : Electron transport ; 7.4 : Cations and iron carrying compounds ;	e : enzyme	1605643, 1905152, 1909571, 7690854, 8157582, 19061856	2a : Function from experimental evidences in other organisms	132	533	599	24	425	431
	CMR15v5_2233		Ralstonia solanacearum CMR15	nuoF	NADH-quinone oxidoreductase subunit F	_	0.68114	0.94664	41.67	7e-107	1	1	1.3.6 : Aerobic respiration ; 1.3.7 : Anaerobic respiration ; 1.4.1 : Electron donor ; 4.3.D.1 : The Proton- or sodium ion-translocating NADH Dehydrogenase (NDH) Family ; 7.1 : Cytoplasm ;	1.6.99.5	2 : Cytoplasmic	6.1 : Aerobic ; 6.3 : Anaerobic ; 6.5 : Electron transport ; 7 : Transport and binding proteins ;	e : enzyme	15368583, 15922336, 7565112, 9219542, 9593861	2a : Function from experimental evidences in other organisms	128	533	599	20	425	431
	Rmet_0932		Cupriavidus metallidurans CH34	nuoF	NADH:ubiquinone oxidoreductase, chain F	_	0.67446	0.93735	41.83	2e-106	2	1	1.3.6 : Aerobic respiration ; 1.3.7 : Anaerobic respiration ; 1.4.1 : Electron donor ; 4.3.D.1 : The Proton- or sodium ion-translocating NADH Dehydrogenase (NDH) Family ; 7.1 : Cytoplasm ;	1.6.99.5	2 : Cytoplasmic	6.1 : Aerobic ; 6.3 : Anaerobic ; 6.5 : Electron transport ; 7.4 : Cations and iron carrying compounds ;	e : enzyme	7690854, 8157582, 8366049, 9593861	2a : Function from experimental evidences in other organisms	132	533	599	24	425	431
	SBF1_v1_5500001		Desulfosporosinus sp. SbF1	hndC_2b	fragment of hydrogen dehydrogenase (NADP+), gamma HndC-like subunit (NADP+-reducing) (part 2/2)	1.12.1.3-RXN ; RHEA:18640 ;	0.4424	0.97426	54.72	4e-106	5	1	_	1.12.1.3	2 : Cytoplasmic	_	e : enzyme	_	2a : Function from experimental evidences in other organisms	328	592	599	2	264	272
	RALTA_A1039		Cupriavidus taiwanensis LMG19424	nuoF	NADH:ubiquinone oxidoreductase complex I, chain F	_	0.67446	0.93735	41.83	5e-106	2	1	1.3.6 : Aerobic respiration ; 1.3.7 : Anaerobic respiration ; 1.4.1 : Electron donor ; 4.3.D.1 : The Proton- or sodium ion-translocating NADH Dehydrogenase (NDH) Family ; 7.1 : Cytoplasm ;	1.6.5.3	2 : Cytoplasmic	6.1 : Aerobic ; 6.3 : Anaerobic ; 6.5 : Electron transport ; 7 : Transport and binding proteins ;	e : enzyme	9593861	2a : Function from experimental evidences in other organisms	132	533	599	24	425	431
	PSEEN1827	_	Pseudomonas entomophila L48	_	putative formate dehydrogenase, beta subunit	_	0.82471	0.95551	38.26	3e-105	1	1	1.4.3 : Electron carrier ;	1.6.99.5	Unknown	6 : Energy metabolism ;	e : enzyme	_	3 : Putative function from multiple computational evidences	36	524	599	29	508	517
	ACIAD0735		Acinetobacter baylyi ADP1	nuoF	NADH dehydrogenase I chain F	NADH-DEHYDROG-A-RXN ; NADH-DEHYDROGENASE-RXN ;	0.66778	0.90293	40.5	9e-104	1	1	1.3.6 : aerobic respiration ; 1.4.1 : electron donor ; 4.3.D.1 : The Proton- or sodium ion-translocating NADH Dehydrogenase (NDH) Family ;	1.6.5.3	2 : Cytoplasmic	_	e : enzyme	_	2a : Function from experimental evidences in other organisms	131	528	599	31	429	443
	PP_4123		Pseudomonas putida KT2440	nuoF	NADH-quinone oxidoreductase subunit F	NADH-DEHYDROGENASE-QUINONE-RXN ; 1.6.99.5-RXN ;	0.68114	0.90066	40.44	5e-101	2	1	1.3.6 : Aerobic respiration ; 1.3.7 : Anaerobic respiration ; 1.4.1 : Electron donor ;	1.6.5.11	2 : Cytoplasmic	6.1 : Aerobic ; 6.3 : Anaerobic ; 6.5 : Electron transport ; 7.4 : Cations and iron carrying compounds ;	c : carrier	8157582, 9593861	2a : Function from experimental evidences in other organisms	121	525	599	25	430	453
	PSEEN3488		Pseudomonas entomophila L48	nuoF	NADH dehydrogenase I chain F	_	0.68114	0.89868	40.44	7e-101	2	1	1.3.6 : Aerobic respiration ; 1.4.1 : Electron donor ; 4.3.D.1 : The Proton- or sodium ion-translocating NADH Dehydrogenase (NDH) Family ;	1.6.5.3	Inner membrane protein	6 : Energy metabolism ; 7 : Transport and binding proteins ;	e : enzyme	_	2a : Function from experimental evidences in other organisms	121	525	599	25	430	454
	BN44v3_60657		Mycobacterium canettii STB-D	nuoF	Putative NADH dehydrogenase I (chain F) NuoF (NADH-ubiquinone oxidoreductase chain F)	_	0.66444	0.89438	41.96	3e-100	1	1	7 : intermediary metabolism and respiration ;	1.6.5.3, 1.6.99.5	2 : Cytoplasmic	_	e : enzyme	11929527, 12657046	3 : Putative function from multiple computational evidences	140	533	599	35	429	445
	BN43v3_60136		Mycobacterium canettii STB-L	nuoF	Putative NADH dehydrogenase I (chain F) NuoF (NADH-ubiquinone oxidoreductase chain F)	_	0.66444	0.89438	41.96	3e-100	1	1	7 : intermediary metabolism and respiration ;	1.6.5.3, 1.6.99.5	2 : Cytoplasmic	_	e : enzyme	11929527, 12657046	3 : Putative function from multiple computational evidences	140	533	599	35	429	445
	BN45v3_60156		Mycobacterium canettii STB-J	nuoF	Putative NADH dehydrogenase I (chain F) NuoF (NADH-ubiquinone oxidoreductase chain F)	_	0.66444	0.89438	41.71	5e-99	1	1	7 : intermediary metabolism and respiration ;	1.6.5.3, 1.6.99.5	2 : Cytoplasmic	_	e : enzyme	11929527, 12657046	3 : Putative function from multiple computational evidences	140	533	599	35	429	445
	BN42v3_41193		Mycobacterium canettii STB-K	nuoF	Putative NADH dehydrogenase I (chain F) NuoF (NADH-ubiquinone oxidoreductase chain F)	_	0.66444	0.89438	41.71	5e-99	1	1	7 : intermediary metabolism and respiration ;	1.6.5.3, 1.6.99.5	2 : Cytoplasmic	_	e : enzyme	11929527, 12657046	3 : Putative function from multiple computational evidences	140	533	599	35	429	445
	AZOLI_2201		Azospirillum lipoferum 4B	nuoF	NADH-quinone oxidoreductase, subunit F	_	0.63439	0.88578	39.21	4e-87	1	1	1.3.6 : Aerobic respiration ; 1.3.7 : Anaerobic respiration ; 1.4.1 : Electron donor ; 4.3.D.1 : The Proton- or sodium ion-translocating NADH Dehydrogenase (NDH) Family ; 7.1 : Cytoplasm ;	1.6.99.5, 1.6.5.3	2 : Cytoplasmic	6.1 : Aerobic ; 6.3 : Anaerobic ; 6.5 : Electron transport ; 7 : Transport and binding proteins ;	e : enzyme	7690854	2a : Function from experimental evidences in other organisms	156	532	599	43	421	429
	BBta_4556		Bradyrhizobium sp. BTAi1	nuoF	NADH-quinone oxidoreductase chain F	_	0.68447	0.92971	38.05	5e-84	2	1	1.3.6 : Aerobic respiration ; 1.3.7 : Anaerobic respiration ; 1.4.1 : Electron donor ; 4.3.D.1 : The Proton- or sodium ion-translocating NADH Dehydrogenase (NDH) Family ; 7.1 : Cytoplasm ;	1.6.99.5, 1.6.5.3	2 : Cytoplasmic	16.10 : Respire ; 16.7 : Manage energy ;	e : enzyme	_	2a : Function from experimental evidences in other organisms	132	537	599	20	426	441
	BRADO4179		Bradyrhizobium sp. ORS278	nuoF	NADH-quinone oxidoreductase chain F (NADH dehydrogenase I, chain F) (NDH-1, chain F)	_	0.6995	0.95011	37.47	2e-83	2	1	1.3.6 : Aerobic respiration ; 1.3.7 : Anaerobic respiration ; 1.4.1 : Electron donor ; 4.3.D.1 : The Proton- or sodium ion-translocating NADH Dehydrogenase (NDH) Family ; 7.1 : Cytoplasm ;	1.6.99.5, 1.6.5.3	2 : Cytoplasmic	16.10 : Respire ; 16.7 : Manage energy ;	e : enzyme	12118882, 12923180, 12975362, 15175326, 15368583, 7565112, 9219542	2a : Function from experimental evidences in other organisms	123	537	599	11	426	441
	MGMSRv2_1322		Magnetospirillum gryphiswaldense MSR-1 v2	nqo1	NADH-quinone oxidoreductase chain 1	_	0.65609	0.92254	38.68	5e-83	2	1	1.3.6 : Aerobic respiration ; 1.3.7 : Anaerobic respiration ; 1.4.1 : Electron donor ; 4.3.D.1 : The Proton- or sodium ion-translocating NADH Dehydrogenase (NDH) Family ; 7.1 : Cytoplasm ;	1.6.99.3	2 : Cytoplasmic	6.1 : Aerobic ; 6.3 : Anaerobic ; 16.7 : Manage energy ; 16.10 : Respire ;	e : enzyme	1905152, 1909571, 1605643	2b : Function from indirect experimental evidences (e.g. phenotypes)	146	535	599	34	425	426
	METDI1561		Methylobacterium extorquens DM4	nuoF	NADH-quinone oxidoreductase chain F (NADH dehydrogenase I, chain F)	_	0.6828	0.94457	38.14	1e-82	2	1	1.3.6 : Aerobic respiration ; 1.3.7 : Anaerobic respiration ; 1.4.1 : Electron donor ; 4.3.D.1 : The Proton- or sodium ion-translocating NADH Dehydrogenase (NDH) Family ; 7.1 : Cytoplasm ;	1.6.5.3	2 : Cytoplasmic	6.1 : Aerobic ; 6.3 : Anaerobic ; 6.5 : Electron transport ;	e : enzyme	_	2b : Function from indirect experimental evidences (e.g. phenotypes)	123	528	599	11	416	433
	Mchl_1209		Methylobacterium extorquens CM4	nuoF	NADH-quinone oxidoreductase chain F	_	0.6828	0.94457	38.14	1e-82	2	1	1.3.6 : Aerobic respiration ; 1.3.7 : Anaerobic respiration ; 1.4.1 : Electron donor ; 4.3.D.1 : The Proton- or sodium ion-translocating NADH Dehydrogenase (NDH) Family ; 7.1 : Cytoplasm ;	1.6.5.3	2 : Cytoplasmic	6.1 : Aerobic ; 6.3 : Anaerobic ; 6.5 : Electron transport ;	e : enzyme	_	2b : Function from indirect experimental evidences (e.g. phenotypes)	123	528	599	11	416	433
	ADVE02_v2_14053		Methylosinus trichosporium OB3b	nuoF	NADH-quinone oxidoreductase subunit F	_	0.68447	0.9447	36.83	6e-81	2	1	_	1.6.99.5	5 : Inner membrane protein	_	e : enzyme	_	2b : Function from indirect experimental evidences (e.g. phenotypes)	130	528	599	10	417	434
	RM41v1_500061		Sinorhizobium sp. Rm41	nuoF	NADH-quinone oxidoreductase chain F (NADH dehydrogenase I, chain F) (NDH-1, chain F)	_	0.68447	0.9447	36.83	1e-80	3	1	1.3.6 : Aerobic respiration ; 1.3.7 : Anaerobic respiration ; 1.4.1 : Electron donor ; 4.3.D.1 : The Proton- or sodium ion-translocating NADH Dehydrogenase (NDH) Family ; 7.1 : Cytoplasm ;	1.6.99.5, 1.6.5.3	2 : Cytoplasmic	16.7 : Manage energy ; 16.10 : Respire ;	e : enzyme	12118882, 12923180, 12975362, 15175326, 15368583, 7565112, 9219542	2a : Function from experimental evidences in other organisms	123	528	599	11	416	434
	RCFBPv5_mp0830		Ralstonia solanacearum CFBP2957	nuoF	NADH-quinone oxidoreductase subunit F	_	0.67947	0.85504	36.12	1e-74	1	1	_	1.6.99.5	2 : Cytoplasmic	6.1 : Aerobic ; 6.3 : Anaerobic ; 6.5 : Electron transport ;	e : enzyme	7690854, 8157582, 8366049, 9593861	2a : Function from experimental evidences in other organisms	119	523	599	78	470	476
	SCFA_v1_1110001		Ca. Phosphitivorax butyraticus R76	hndC	hydrogen dehydrogenase (NADP+), gamma HndC-like subunit (NADP+-reducing)	_	0.42404	0.90391	39.76	2e-57	4	1	_	1.12.1.3	2 : Cytoplasmic	_	e : enzyme	_	2b : Function from indirect experimental evidences (e.g. phenotypes)	9	261	599	30	280	281
	SBF1_v1_1490001		Desulfosporosinus sp. SbF1	hndC_2a	fragment of hydrogen dehydrogenase (NADP+), gamma HndC-like subunit (NADP+-reducing) (part 1/2)	1.12.1.3-RXN ; RHEA:18640 ;	0.36561	0.87952	44.29	2e-57	6	1	_	1.12.1.3	2 : Cytoplasmic	_	e : enzyme	_	2a : Function from experimental evidences in other organisms	1	219	599	35	248	249
CLOSTRIBL3_v1_10093	Label	Synteny	Organism	Gene	Product	Reaction	maxLrap	minLrap	Ident %	Eval	OrderQ	OrderB	Roles	EC number	Localization	BioProcess	Product Type	PubMedId	Class	BeginQ	EndQ	LengthQ	BeginB	EndB	LengthB
	SCFA_v1_2590003		Ca. Phosphitivorax butyraticus R76	hydA	NADH dehydrogenase	_	0.88048	0.91322	43.44	3e-57	1	1	_	1.12.7.2	2 : Cytoplasmic	_	e : enzyme	_	2b : Function from indirect experimental evidences (e.g. phenotypes)	3	217	251	6	223	242
	SCFA_v1_560026		Ca. Phosphitivorax anaerolimi F81	hydA	putative [Fe] hydrogenase (or NADP-reducing hydrogenase subunit HndC)	_	0.91235	0.94628	43.23	9e-57	1	1	_	_	2 : Cytoplasmic	_	e : enzyme	_	2b : Function from indirect experimental evidences (e.g. phenotypes)	3	225	251	6	231	242
CLOSTRIBL3_v1_13020	Label	Synteny	Organism	Gene	Product	Reaction	maxLrap	minLrap	Ident %	Eval	OrderQ	OrderB	Roles	EC number	Localization	BioProcess	Product Type	PubMedId	Class	BeginQ	EndQ	LengthQ	BeginB	EndB	LengthB
	CD630_32580	_	Clostridium difficile 630	_	Iron hydrogenase	_	0.95816	1.02004	41.92	9e-109	1	1	_	_	2 : Cytoplasmic	_	e : enzyme	10368269, 9836629	2a : Function from experimental evidences in other organisms	8	447	449	18	463	478
CLOSTRIBL3_v1_20317	Label	Synteny	Organism	Gene	Product	Reaction	maxLrap	minLrap	Ident %	Eval	OrderQ	OrderB	Roles	EC number	Localization	BioProcess	Product Type	PubMedId	Class	BeginQ	EndQ	LengthQ	BeginB	EndB	LengthB
	CD630_08940		Clostridium difficile 630	_	Putative iron-dependent hydrogenase	_	1.00201	1.00605	55.91	0	1	1	_	1.12.7.2	1 : Unknown	_	e : enzyme	_	3 : Putative function from multiple computational evidences	1	496	496	1	498	498
	CD630_08930		Clostridium difficile 630	_	Putative iron-dependent hydrogenase	_	0.97642	1.00202	54.53	0	2	1	_	1.12.7.2	1 : Unknown	_	e : enzyme	_	3 : Putative function from multiple computational evidences	1	496	496	14	509	509
CLOSTRIBL3_v1_12009	Label	Synteny	Organism	Gene	Product	Reaction	maxLrap	minLrap	Ident %	Eval	OrderQ	OrderB	Roles	EC number	Localization	BioProcess	Product Type	PubMedId	Class	BeginQ	EndQ	LengthQ	BeginB	EndB	LengthB
	ECK1699	_	Escherichia coli K12	ydiD	short chain acyl-CoA synthetase, anaerobic	ACYLCOASYN-RXN ;	0.96113	0.97143	44.49	2e-169	1	1	_	_	1 : Unknown	16.11 : Scavenge (Catabolism) ;	e : enzyme	12535077, 15213221, 7984428	1a : Function from experimental evidences in the studied strain	5	548	560	23	563	566
CLOSTRIBL3_v1_10745	Label	Synteny	Organism	Gene	Product	Reaction	maxLrap	minLrap	Ident %	Eval	OrderQ	OrderB	Roles	EC number	Localization	BioProcess	Product Type	PubMedId	Class	BeginQ	EndQ	LengthQ	BeginB	EndB	LengthB
	RALTA_B1570	_	Cupriavidus taiwanensis LMG19424	pta	phosphate acetyltransferase (taurine catabolism pathway)	_	0.9593	0.99698	47.27	2e-99	1	1	1.8.2 : Sulfur metabolism ;	2.3.1.8	2 : Cytoplasmic	5.5 : Sulfur metabolism ;	e : enzyme	12358600, 8702268	2a : Function from experimental evidences in other organisms	1	330	331	1	330	344
	VIBNIv4_B0182	_	Vibrio nigripulchritudo SFn1	pta	Phosphate acetyltransferase	_	0.99398	0.99698	45.45	2e-98	1	1	7.1 : Cytoplasm ; 1 : Metabolism ;	2.3.1.8	2 : Cytoplasmic	5 : Central intermediary metabolism ;	e : enzyme	8702268, 11466286	2a : Function from experimental evidences in other organisms	1	330	331	1	330	332
	HELPY_0889		Helicobacter pylori B38	pta	Phosphotransacetylase	_	0.61776	0.96677	49.38	1e-96	1	1	1.1.3.7 : Threonine catabolism ; 1.3.5 : Fermentation ; 1.7.28 : Pyruvate catabolism ; 1.7.29 : Acetate catabolism ; 1.7.35 : Lactate oxidation ;	2.3.1.8	1 : Unknown	6.7 : Fermentation ;	e : enzyme	15048838, 15062079, 16552088, 16678422	2a : Function from experimental evidences in other organisms	11	330	331	205	517	518
	BSU37660	_	Bacillus subtilis 168	pta	phosphotransacetylase	PTAALT-RXN ; PHOSACETYLTRANS-RXN ; RHEA:19521 ;	0.94562	0.96904	49.84	2e-96	1	1	2.1.1 : Specific pathways ;	2.3.1.8	2 : Cytoplasmic	16.2 : Construct biomass (Anabolism) ;	e : enzyme	4201530, 10559153, 10809684, 16283428, 17183215, 17233734, 21453533, 23468065, 25355936	1a : Function from experimental evidences in the studied strain	17	329	331	18	322	323
	CDIV41_v1_140089	_	Carnobacterium divergens V41	pta	Phosphate acetyltransferase	PTAALT-RXN ; PHOSACETYLTRANS-RXN ; RHEA:19521 ;	0.9577	0.97239	49.84	3e-94	1	1	_	2.3.1.8	2 : Cytoplasmic	6.2 : Amino acids and amines ; 6.7 : Fermentation ;	e : enzyme	7883769	2a : Function from experimental evidences in other organisms	15	329	331	13	323	326
	NMV_1777	_	Neisseria meningitidis NEM8013	pta	phosphate acetyltransferase (phosphotransacetylase)	_	0.646	0.97583	50.15	1e-93	1	1	1.3.5 : Fermentation ;	2.3.1.8	2 : Cytoplasmic	_	e : enzyme	_	2a : Function from experimental evidences in other organisms	9	330	331	183	496	500
	BN44v3_10449		Mycobacterium canettii STB-D	pta	Putative phosphate acetyltransferase Pta (phosphotransacetylase)	_	0.45915	0.98489	47.85	2e-93	1	1	7 : intermediary metabolism and respiration ;	2.3.1.8	1 : Unknown	_	e : enzyme	17443846	3 : Putative function from multiple computational evidences	6	331	331	389	707	710
	NMCC_0579	_	Neisseria meningitidis 053442	_	putative phosphate acetyltransferase (phosphotransacetylase)	_	0.59375	0.97583	50.15	2e-93	1	1	_	2.3.1.8	2 : Cytoplasmic	_	e : enzyme	_	3 : Putative function from multiple computational evidences	9	330	331	227	540	544
	BN45v3_10446		Mycobacterium canettii STB-J	pta	Putative phosphate acetyltransferase Pta (phosphotransacetylase)	_	0.45915	0.98489	47.85	4e-93	1	1	7 : intermediary metabolism and respiration ;	2.3.1.8	1 : Unknown	_	e : enzyme	17443846	3 : Putative function from multiple computational evidences	6	331	331	389	707	710
	BN43v3_10441		Mycobacterium canettii STB-L	pta	Putative phosphate acetyltransferase Pta (phosphotransacetylase)	_	0.47246	0.98489	47.55	4e-93	1	1	7 : intermediary metabolism and respiration ;	2.3.1.8	1 : Unknown	_	e : enzyme	17443846	3 : Putative function from multiple computational evidences	6	331	331	369	687	690
	BN13v1_910015		Tetrasphaera jenkinsii Ben74	pta	Phosphate acetyltransferase	_	0.47238	0.98187	46.15	9e-93	1	1	_	2.3.1.8	2 : Cytoplasmic	5 : Central intermediary metabolism ; 6 : Energy metabolism ;	e : enzyme	7883769, 7918659	2a : Function from experimental evidences in other organisms	5	329	331	367	684	688
	BN42v3_20129		Mycobacterium canettii STB-K	pta	Putative phosphate acetyltransferase Pta (phosphotransacetylase)	_	0.47246	0.98489	47.24	1e-92	1	1	7 : intermediary metabolism and respiration ;	2.3.1.8	1 : Unknown	_	e : enzyme	17443846	3 : Putative function from multiple computational evidences	6	331	331	369	687	690
	SSV_v1_1079	_	Streptococcus sanguinis 2908	pta	phosphate acetyltransferase	PTAALT-RXN ; PHOSACETYLTRANS-RXN ;	1.00302	1.02154	46.99	1e-91	1	1	_	2.3.1.8	2 : Cytoplasmic	16.2 : Construct biomass (Anabolism) ;	e : enzyme	4201530, 10559153, 10809684, 16283428, 17183215, 17233734, 21453533	2a : Function from experimental evidences in other organisms	1	331	331	1	323	325
	VIBNIv4_A2402		Vibrio nigripulchritudo SFn1	pta	phosphate acetyltransferase	_	0.45467	0.98489	50.31	3e-91	1	1	1.3.5 : Fermentation ; 1.7.28 : Pyruvate catabolism ; 1.7.29 : Acetate catabolism ;	2.3.1.8	1 : Unknown	6.7 : Fermentation ;	e : enzyme	7883769, 7918659, 9205837, 9278503, 16738553, 2536666	2a : Function from experimental evidences in other organisms	6	330	331	394	710	717
	BTCD_v1_2175	_	Brochothrix thermosphacta CD337	pta	phosphotransacetylase	PTAALT-RXN ; PHOSACETYLTRANS-RXN ;	0.94562	0.96308	46.96	4e-90	1	1	_	2.3.1.8	2 : Cytoplasmic	16.11 : Scavenge (Catabolism) ;	e : enzyme	4201530, 10559153, 10809684, 16283428, 17183215, 17233734, 21453533	2a : Function from experimental evidences in other organisms	17	329	331	18	322	325
	BN424_559	_	Carnobacterium maltaromaticum LMA28 v1	pta	phosphate acetyltransferase	PHOSACETYLTRANS-RXN ; RHEA:19521 ;	0.89124	1.01027	50.85	4e-90	1	1	_	2.3.1.8	1 : Unknown	6.2 : Amino acids and amines ; 6.7 : Fermentation ;	e : enzyme	7883769, 7918659, 21796982	2a : Function from experimental evidences in other organisms	35	329	331	1	289	292
	BN10v3_560038		Tetrasphaera elongata Lp2	pta	Phosphate acetyltransferase	_	0.47025	0.97885	46.3	4e-89	1	1	_	2.3.1.8	2 : Cytoplasmic	5 : Central intermediary metabolism ; 6 : Energy metabolism ;	e : enzyme	7883769, 7918659	2a : Function from experimental evidences in other organisms	6	329	331	370	686	689
	RM41v1_pld1620006	_	Sinorhizobium sp. Rm41	pta	Phosphate acetyltransferase	_	0.99396	0.99697	45.29	5e-87	1	1	1.1 : Carbon compound utilization ; 1.3.5 : Fermentation ; 1.7 : Central intermediary metabolism ;	2.3.1.8	1 : Unknown	6.2 : Amino acids and amines ; 6.7 : Fermentation ;	e : enzyme	8226623	2a : Function from experimental evidences in other organisms	1	329	331	1	329	330
	MARHY2149		Marinobacter hydrocarbonoclasticus ATCC 49840	pta	phosphate acetyltransferase	_	0.49317	0.98187	47.69	7e-87	1	1	1.1.3.7 : Threonine catabolism ; 1.3.5 : Fermentation ; 1.7.28 : Pyruvate catabolism ; 1.7.29 : Acetate catabolism ; 1.7.35 : Lactate oxidation ;	2.3.1.8	1 : Unknown	6.2 : Amino acids and amines ; 6.7 : Fermentation ;	e : enzyme	7883769, 7918659	2a : Function from experimental evidences in other organisms	6	330	331	335	651	659
	BN874v1_910011	_	Candidatus Contendobacter odensis Run_B_J11	pta	Phosphate acetyltransferase	_	0.44444	0.96677	46.56	1e-86	1	1	1.7.29 : Acetate catabolism ;	2.3.1.8	2 : Cytoplasmic	_	e : enzyme	7883769, 7918659	2a : Function from experimental evidences in other organisms	11	330	331	398	709	720
	BN12v2_1100006		Tetrasphaera japonica T1-X7	pta	phosphate acetyltransferase (fragment)	_	0.67532	0.9426	45.51	2e-86	1	1	_	2.3.1.8	2 : Cytoplasmic	5 : Central intermediary metabolism ; 6 : Energy metabolism ;	e : enzyme	7883769, 7918659	2a : Function from experimental evidences in other organisms	18	329	331	155	459	462
	BN11v3_1350009		Tetrasphaera australiensis Ben110	pta	Phosphate acetyltransferase	_	0.47445	0.98187	44.62	6e-84	1	1	_	2.3.1.8	2 : Cytoplasmic	5 : Central intermediary metabolism ; 6 : Energy metabolism ;	e : enzyme	7883769, 7918659	2a : Function from experimental evidences in other organisms	5	329	331	366	683	685
	SBF1_v1_1100027	_	Desulfosporosinus sp. SbF1	pta	phosphate acetyltransferase	PHOSACETYLTRANS-RXN ; RHEA:19521 ;	0.98187	1.00619	44.31	2e-82	1	1	_	2.3.1.8	2 : Cytoplasmic	_	e : enzyme	_	2a : Function from experimental evidences in other organisms	3	327	331	1	321	323
	BN873v1_210146	_	Candidatus Competibacter denitrificans Run_A_D11	pta	Phosphate acetyltransferase	_	0.44506	0.96677	45.62	1e-81	1	1	1.7.29 : Acetate catabolism ;	2.3.1.8	2 : Cytoplasmic	_	e : enzyme	7883769, 7918659	2a : Function from experimental evidences in other organisms	11	330	331	398	709	719
	ABAYE3283		Acinetobacter baumannii AYE	pta	phosphate acetyltransferase	_	0.44678	0.96375	47.02	3e-81	1	1	1.1.1 : carbon compounds ; 1.1.3 : amino acids ; 1.7.28 : pyruvate oxidation ; 1.7.29 : acetate catabolism ; 1.7.30 : threonine catabolism ;	2.3.1.8	2 : Cytoplasmic	_	e : enzyme	_	2a : Function from experimental evidences in other organisms	13	330	331	400	708	714
	ACIAD0540		Acinetobacter baylyi ADP1	pta	phosphate acetyltransferase	PTAALT-RXN ; PHOSACETYLTRANS-RXN ; RHEA:19524 ; RHEA:28049 ;	0.44306	0.96375	46.71	4e-81	1	1	1.1.3.7 : Threonine catabolism ; 1.7.28 : Pyruvate catabolism ; 1.7.29 : Acetate catabolism ; 1.7.35 : Lactate oxidation ;	2.3.1.8	2 : Cytoplasmic	6.2 : Amino acids and amines ; 16.2 : Construct biomass (Anabolism) ;	e : enzyme	7765811, 15231792, 10542166, 16272400, 19852855	2a : Function from experimental evidences in other organisms	13	330	331	400	708	720
	PSEEN0916	_	Pseudomonas entomophila L48	pta	phosphate acetyltransferase	_	0.45904	0.98187	43.69	1e-76	1	1	1.7.28 : Pyruvate catabolism ; 1.3.5 : Fermentation ; 1.3.7 : Anaerobic respiration ; 1.7.29 : Acetate catabolism ;	2.3.1.8	Unknown	5 : Central intermediary metabolism ; 6 : Energy metabolism ;	e : enzyme	15231792	2a : Function from experimental evidences in other organisms	6	329	331	389	704	708
	HPP12_0902		Helicobacter pylori P12	pta-2	Fragment of phosphotransacetylase (Part 2)	_	0.55891	1.03352	54.59	4e-57	1	1	_	_	1 : Unknown	_	u : unknown	_	5 : Unknown function	146	330	331	1	178	179
	HPAG1_0885		Helicobacter pylori HPAG1	_	Fragment of phosphotransacetylase (Part 3)	_	0.55891	1.03352	54.59	6e-57	1	1	_	2.3.1.8	1 : Unknown	_	u : unknown	_	5 : Unknown function	146	330	331	1	178	179
	HP0904		Helicobacter pylori 26695	pta	Fragment of putative phosphotransacetylase (Part 4)	_	0.2145	0.9726	67.61	3e-26	1	1	6.7 : Fermentation ;	_	1 : Unknown	_	u : unknown	_	5 : Unknown function	260	330	331	2	72	73
	HP0904		Helicobacter pylori 26695	pta	Fragment of putative phosphotransacetylase (Part 3)	_	0.36858	0.99187	45.9	2e-24	2	1	6.7 : Fermentation ;	_	1 : Unknown	_	u : unknown	_	5 : Unknown function	146	267	331	1	115	123
	HP0904		Helicobacter pylori 26695	pta	Fragment of putative phosphotransacetylase (Part 2)	_	0.32326	0.96396	38.32	8e-19	3	1	6.7 : Fermentation ;	_	1 : Unknown	_	u : unknown	_	5 : Unknown function	22	128	331	7	111	111
CLOSTRIBL3_v1_10746	Label	Synteny	Organism	Gene	Product	Reaction	maxLrap	minLrap	Ident %	Eval	OrderQ	OrderB	Roles	EC number	Localization	BioProcess	Product Type	PubMedId	Class	BeginQ	EndQ	LengthQ	BeginB	EndB	LengthB
	CD630_11750		Clostridium difficile 630	ackA	Acetate kinase (Acetokinase)	_	0.99749	1	63.07	0	1	1	1.1.3.7 : Threonine catabolism ; 1.3.5 : Fermentation ; 1.7.28 : Pyruvate catabolism ; 1.7.29 : Acetate catabolism ; 7.1 : Cytoplasm ;	2.7.2.1	2 : Cytoplasmic	6.2 : Amino acids and amines ; 6.7 : Fermentation ;	e : enzyme	18055595, 19026742, 19019159	2a : Function from experimental evidences in other organisms	1	396	399	1	398	398
	SBF1_v1_800074		Desulfosporosinus sp. SbF1	ackA	acetate kinase	ACETATEKIN-RXN ; RHEA:11355 ;	0.99499	1	57.43	9e-173	1	1	_	2.7.2.1	2 : Cytoplasmic	_	e : enzyme	_	2a : Function from experimental evidences in other organisms	1	396	399	1	397	397
	BSU29470	_	Bacillus subtilis 168	ackA	acetate kinase	ACETATEKIN-RXN ; PROPKIN-RXN ; RHEA:11352 ;	0.98997	1	55.7	4e-160	1	1	2.1.1 : Specific pathways ;	2.7.2.1	2 : Cytoplasmic	16.11 : Scavenge (Catabolism) ;	e : enzyme	8226682, 9811655, 11244084, 16995897, 19019159, 26098117	1a : Function from experimental evidences in the studied strain	2	396	399	3	395	395
	SSV_v1_0105	_	Streptococcus sanguinis 2908	ackA	acetate kinase	ACETATEKIN-RXN ; PROPKIN-RXN ;	0.98496	0.98992	54.45	9e-144	1	1	_	2.7.2.1	2 : Cytoplasmic	16.11 : Scavenge (Catabolism) ;	e : enzyme	8226682, 9811655, 11244084, 16995897, 19019159	2a : Function from experimental evidences in other organisms	2	392	399	3	392	397
	BTCD_v1_0691	_	Brochothrix thermosphacta CD337	ackA	acetate kinase	ACETATEKIN-RXN ; PROPKIN-RXN ;	0.98005	0.98496	50.64	2e-139	1	1	_	2.7.2.1	2 : Cytoplasmic	16.11 : Scavenge (Catabolism) ;	e : enzyme	8226682, 9811655, 11244084, 16995897, 19019159	2a : Function from experimental evidences in other organisms	2	390	399	3	393	401
	EFER_2027	_	Escherichia fergusonii ATCC 35469T	_	putative acetate/propionate kinase pduW	_	0.97277	0.98496	47.84	1e-133	1	1	_	2.7.2.1	1 : Unknown	_	e : enzyme	10498708	3 : Putative function from multiple computational evidences	2	394	399	4	392	404
	NMA1718	_	Neisseria meningitidis Z2491	ackA1	acetate kinase 1 (acetokinase 1)	_	0.96078	0.98246	51.53	2e-133	1	1	_	2.7.2.1	2 : Cytoplasmic	_	e : enzyme	_	2b : Function from indirect experimental evidences (e.g. phenotypes)	3	391	399	16	402	408
	NMV_0875	_	Neisseria meningitidis NEM8013	ackA1	acetate kinase 1 (acetokinase 1)	_	0.98246	0.98492	51.28	5e-132	1	1	1.3.5 : Fermentation ;	2.7.2.1	2 : Cytoplasmic	_	e : enzyme	_	2b : Function from indirect experimental evidences (e.g. phenotypes)	3	391	399	6	392	398
	VIBNIv4_A2401		Vibrio nigripulchritudo SFn1	ackA	acetate kinase	_	0.98747	0.98995	47.21	3e-121	1	1	1.3.5 : Fermentation ; 1.7.28 : Pyruvate catabolism ; 1.7.29 : Acetate catabolism ; 7.1 : Cytoplasm ;	2.7.2.1	2 : Cytoplasmic	6.7 : Fermentation ;	e : enzyme	2536666, 7883769, 9205837, 9278503, 16738553	2a : Function from experimental evidences in other organisms	3	391	399	5	392	398
	VC1098		Vibrio cholerae N16961	ackA	acetate kinase	_	0.98747	0.98995	46.45	2e-118	1	1	1.3.5 : Fermentation ; 1.7.28 : Pyruvate catabolism ; 1.7.29 : Acetate catabolism ; 7.1 : Cytoplasm ;	2.7.2.1	2 : Cytoplasmic	6.7 : Fermentation ;	e : enzyme	2536666, 7883769, 9205837, 9278503, 16738553	2a : Function from experimental evidences in other organisms	3	391	399	5	392	398
	BN12v2_1100005		Tetrasphaera japonica T1-X7	ackA	Acetate kinase	_	0.98496	0.98992	45.29	2e-114	1	1	_	2.7.2.1	2 : Cytoplasmic	5 : Central intermediary metabolism ;	e : enzyme	7883769, 7918659	2a : Function from experimental evidences in other organisms	3	395	399	6	395	397
	BN13v1_910016		Tetrasphaera jenkinsii Ben74	ackA	Acetate kinase	_	0.97995	0.99239	47.31	5e-114	1	1	_	2.7.2.1	2 : Cytoplasmic	5 : Central intermediary metabolism ;	e : enzyme	7883769, 7918659	2a : Function from experimental evidences in other organisms	2	390	399	3	387	394
	BN11v3_1350008		Tetrasphaera australiensis Ben110	ackA	acetate kinase A and propionate kinase 2	_	0.97744	0.97744	46.67	5e-112	1	1	_	2.7.2.-, 2.7.2.1	2 : Cytoplasmic	5 : Central intermediary metabolism ;	e : enzyme	7883769, 7918659	2a : Function from experimental evidences in other organisms	2	390	399	7	391	399
	ECS88_4678	_	Escherichia coli S88	_	Putative Acetate/propionate kinase	_	0.91264	0.99499	43.58	1e-110	1	1	_	2.7.2.1	1 : Unknown	_	e : enzyme	_	3 : Putative function from multiple computational evidences	3	396	399	43	433	435
	ECED1_3455	_	Escherichia coli ED1a	_	Putative Acetate/propionate kinase	_	0.91264	0.99499	43.58	1e-110	1	1	_	2.7.2.1	1 : Unknown	_	e : enzyme	_	3 : Putative function from multiple computational evidences	3	396	399	43	433	435
	MARHY2148		Marinobacter hydrocarbonoclasticus ATCC 49840	ackA	acetate kinase A and propionate kinase 2	_	0.97506	0.97995	44.76	2e-107	1	1	1.1.3.7 : Threonine catabolism ; 1.7.28 : Pyruvate catabolism ; 1.7.29 : Acetate catabolism ;	2.7.2.1, 2.7.2.-	2 : Cytoplasmic	6.2 : Amino acids and amines ; 6.7 : Fermentation ;	e : enzyme	2536666, 7883769	2a : Function from experimental evidences in other organisms	3	390	399	5	387	401
	VIBNIv4_B1211	_	Vibrio nigripulchritudo SFn1	ackA	Acetate kinase	_	0.99749	1.00252	44.72	2e-106	1	1	7.1 : Cytoplasm ; 1.7.29 : Acetate catabolism ; 1.3.7 : Anaerobic respiration ; 1.5.3.5 : Coenzyme A ;	2.7.2.1	2 : Cytoplasmic	6.3 : Anaerobic ; 4 : Biosynthesis of cofactors, prosthetic groups, and carriers ;	e : enzyme	2536666, 7883769	2a : Function from experimental evidences in other organisms	3	395	399	6	397	397
	VS_II1135	_	Vibrio tasmaniensis LGP32	ackA-2	Acetate kinase	ACETATEKIN-RXN ; RXN-7958 ;	1.00501	1.01008	41.9	8e-105	1	1	1.3.5 : Fermentation ; 1.5.3.5 : Coenzyme A ;	2.7.2.1	2 : Cytoplasmic	6.3 : Anaerobic ; 6.7 : Fermentation ;	e : enzyme	_	2a : Function from experimental evidences in other organisms	3	395	399	6	397	397
	BN45v3_10447		Mycobacterium canettii STB-J	ackA	Putative acetate kinase AckA (acetokinase)	_	0.97494	1.01039	42.93	7e-103	1	1	7 : intermediary metabolism and respiration ;	2.7.2.1	2 : Cytoplasmic	_	e : enzyme	12657046, 12775759	3 : Putative function from multiple computational evidences	3	390	399	5	375	385
	BN44v3_10450		Mycobacterium canettii STB-D	ackA	Putative acetate kinase AckA (acetokinase)	_	0.97494	1.01039	42.93	8e-102	1	1	7 : intermediary metabolism and respiration ;	2.7.2.1	2 : Cytoplasmic	_	e : enzyme	12657046, 12775759	3 : Putative function from multiple computational evidences	3	390	399	5	375	385
	BN10v3_560037		Tetrasphaera elongata Lp2	ackA	Acetate kinase	_	0.99248	1.05319	42.17	2e-101	1	1	_	2.7.2.1	2 : Cytoplasmic	5 : Central intermediary metabolism ;	e : enzyme	7883769, 7918659	2a : Function from experimental evidences in other organisms	3	395	399	5	370	376
	BN43v3_10442		Mycobacterium canettii STB-L	ackA	Putative acetate kinase AckA (acetokinase)	_	0.97494	1.01039	42.67	3e-101	1	1	7 : intermediary metabolism and respiration ;	2.7.2.1	2 : Cytoplasmic	_	e : enzyme	12657046, 12775759	3 : Putative function from multiple computational evidences	3	390	399	5	375	385
	BN42v3_20130		Mycobacterium canettii STB-K	ackA	Putative acetate kinase AckA (acetokinase)	_	0.97494	1.01039	42.67	6e-101	1	1	7 : intermediary metabolism and respiration ;	2.7.2.1	2 : Cytoplasmic	_	e : enzyme	12657046, 12775759	3 : Putative function from multiple computational evidences	3	390	399	5	375	385
	ABAYE3282		Acinetobacter baumannii AYE	ack	acetate kinase (propionate kinase)	_	0.9925	0.99499	41.56	8e-98	1	1	1.1.1 : carbon compounds ; 1.1.3 : amino acids ; 1.7.28 : pyruvate oxidation ; 1.7.29 : acetate catabolism ; 1.7.30 : threonine catabolism ;	2.7.2.1	2 : Cytoplasmic	_	e : enzyme	_	2a : Function from experimental evidences in other organisms	3	396	399	5	388	400
	MGMSRv2_1019	_	Magnetospirillum gryphiswaldense MSR-1 v2	ackA	Acetate kinase	_	0.95923	1.00251	41.25	1e-97	1	1	1.5.4 : Fatty acid and phosphatidic acid ; 1.7.29 : Acetate catabolism ; 7.1 : Cytoplasm ;	2.7.2.1	2 : Cytoplasmic	16.2 : Construct biomass (Anabolism) ;	e : enzyme	10094701	2a : Function from experimental evidences in other organisms	3	399	399	22	413	417
	ACIAD0541		Acinetobacter baylyi ADP1	ack	acetate kinase (propionate kinase)	ACETATEKIN-RXN ; PROPKIN-RXN ; RXN-7958 ; RHEA:11355 ; RHEA:23151 ;	1	1.00501	41.4	2e-97	1	1	1.1.3.7 : Threonine catabolism ; 1.7.28 : Pyruvate catabolism ; 1.7.29 : Acetate catabolism ;	2.7.2.1	2 : Cytoplasmic	6.2 : Amino acids and amines ;	e : enzyme	2844264, 6252971, 3020034	1b : Function from experimental evidences in the studied species	3	399	399	5	392	401
	MT37II_v2_a0110		Ca. Spiroplasma holothuricola MT37	ackA	acetate kinase (possibly promiscuous)	RXN-7958 ; ACETATEKIN-RXN ; RHEA:11352 ;	0.97778	0.99248	40.15	5e-95	1	1	_	2.7.2.1	2 : Cytoplasmic	_	e : enzyme	_	2b : Function from indirect experimental evidences (e.g. phenotypes)	4	391	399	7	394	405
	BN874v1_640030	_	Candidatus Contendobacter odensis Run_B_J11	ackA	Acetate/propionate kinase	_	1.01253	1.03061	40.1	7e-92	1	1	1.1.2.1 : Degradation of short-chain fatty acids ; 1.1.2.3 : Propionate degradation ;	2.7.2.1, 2.7.2.-	2 : Cytoplasmic	_	e : enzyme	7883769, 7918659	2a : Function from experimental evidences in other organisms	3	396	399	5	392	392
	HELPY_0888		Helicobacter pylori B38	_	Fragment of putative acetate kinase AckA (Part 1)	_	0.7218	0.96	47.57	5e-91	1	1	1.3.5 : Fermentation ;	2.7.2.1	1 : Unknown	6.7 : Fermentation ;	e : enzyme	12634340, 15755952, 17465479, 18223085	5 : Unknown function	1	284	399	1	286	300
	NIDE3516	_	Candidatus Nitrospira defluvii	ackA	Acetate kinase	_	0.96535	0.97744	42.31	1e-89	1	1	1.3.5 : Fermentation ; 1.7.28 : Pyruvate catabolism ; 1.7.29 : Acetate catabolism ; 7.1 : Cytoplasm ; 1.1.3.7 : Threonine catabolism ;	2.7.2.1	2 : Cytoplasmic	6.2 : Amino acids and amines ; 6.7 : Fermentation ; 6.8 : Glycolysis/gluconeogenesis ;	e : enzyme	10074080, 10075432, 10094701, 11133963, 7883769, 8226623, 8226682, 8702268, 9805396	2a : Function from experimental evidences in other organisms	3	389	399	11	392	404
	AZOLI_p20461	_	Azospirillum lipoferum 4B	ackA2	Acetate kinase	_	0.98529	1.00752	40.3	2e-89	1	1	7.1 : Cytoplasm ; 1.5.4 : Fatty acid and phosphatidic acid ; 1.7.29 : Acetate catabolism ;	2.7.2.1	2 : Cytoplasmic	3.1 : Biosynthesis ; 6 : Energy metabolism ;	e : enzyme	10094701, 2536666, 3053659, 7883769, 9484901	2a : Function from experimental evidences in other organisms	4	395	399	13	399	408
	HP0903		Helicobacter pylori 26695	ackA	Fragment of putative acetate kinase (Part 1)	_	0.7218	0.9863	47.22	5e-89	1	1	6.7 : Fermentation ;	_	1 : Unknown	_	u : unknown	_	5 : Unknown function	1	284	399	1	286	292
	BN873v1_460010	_	Candidatus Competibacter denitrificans Run_A_D11	ackA	Acetate/propionate kinase	_	1.01425	1.07018	36.07	2e-88	1	1	1.1.2.1 : Degradation of short-chain fatty acids ; 1.1.2.3 : Propionate degradation ; 1.7.29 : Acetate catabolism ;	2.7.2.1, 2.7.2.-	2 : Cytoplasmic	_	e : enzyme	7883769, 7918659	2a : Function from experimental evidences in other organisms	3	395	399	5	419	421
	BRADO6361	_	Bradyrhizobium sp. ORS278	ackA	Acetate kinase	_	0.98526	1.00501	39.4	3e-88	1	1	7.1 : Cytoplasm ; 1.5.4 : Fatty acid and phosphatidic acid ; 1.7.29 : Acetate catabolism ;	2.7.2.1	2 : Cytoplasmic	16.2 : Construct biomass (Anabolism) ;	e : enzyme	10094701	2a : Function from experimental evidences in other organisms	3	395	399	5	391	407
	p2METDI0002	_	Methylobacterium extorquens DM4	ackA	acetate kinase	_	0.98747	1.00767	39.34	5e-88	1	1	_	2.7.2.1	2 : Cytoplasmic	_	e : enzyme	10094701	2a : Function from experimental evidences in other organisms	4	392	399	7	388	391
	BN77v1_3277	_	Rhizobium mesoamericanum STM3625	ackA	Acetate kinase	_	0.99749	1.02051	38.19	6e-85	1	1	5.5 : Adaptation to stress ; 5.5.6 : Other stresses (mechanical, nutritional, oxidative) ;	2.7.2.1	1 : Unknown	_	e : enzyme	10094701, 9805396	2a : Function from experimental evidences in other organisms	3	395	399	4	388	390
	RALTA_A1397	_	Cupriavidus taiwanensis LMG19424	_	Acetate kinase	_	1.01754	1.02525	38.92	6e-85	1	1	1.1.3.7 : Threonine catabolism ; 1.7.28 : Pyruvate catabolism ; 1.7.29 : Acetate catabolism ;	2.7.2.1	1 : Unknown	6.2 : Amino acids and amines ;	e : enzyme	_	2b : Function from indirect experimental evidences (e.g. phenotypes)	3	395	399	5	391	396
	AZOLI_0599	_	Azospirillum lipoferum 4B	ackA1	Acetate kinase	_	1.00501	1.01777	39.65	2e-84	1	1	7.1 : Cytoplasm ; 1.5.4 : Fatty acid and phosphatidic acid ; 1.7.29 : Acetate catabolism ;	2.7.2.1	2 : Cytoplasmic	3.1 : Biosynthesis ; 6 : Energy metabolism ; 6.2 : Amino acids and amines ;	e : enzyme	_	2a : Function from experimental evidences in other organisms	3	395	399	5	391	394
	HEAR1515	_	Herminiimonas arsenicoxydans	ackA	Acetate kinase (Acetokinase)	_	0.94903	0.97995	39.64	1e-83	1	1	1.7.28 : Pyruvate catabolism ; 7.1 : Cytoplasm ;	2.7.2.1	2 : Cytoplasmic	5 : Central intermediary metabolism ;	e : enzyme	10094701	2b : Function from indirect experimental evidences (e.g. phenotypes)	3	388	399	21	400	412
	RCFBPv5_mp0810	_	Ralstonia solanacearum CFBP2957	ackA	acetate kinase	_	0.98246	1	40.56	3e-83	1	1	_	2.7.2.1	2 : Cytoplasmic	6.2 : Amino acids and amines ; 5 : Central intermediary metabolism ;	e : enzyme	10094701	2a : Function from experimental evidences in other organisms	3	389	399	4	384	392
	METDI0790	_	Methylobacterium extorquens DM4	_	putative acetate kinase (ackA)	_	1.00501	1.01777	38.4	8e-83	1	1	_	2.7.2.1	2 : Cytoplasmic	_	e : enzyme	_	3 : Putative function from multiple computational evidences	3	395	399	9	391	394
	RM41v1_pld1870123	_	Sinorhizobium sp. Rm41	ackA	Acetate kinase	_	1.00251	1.02041	38	1e-81	1	1	1.3.5 : Fermentation ; 1.5.4 : Fatty acid and phosphatidic acid ; 1.7.29 : Acetate catabolism ; 7.1 : Cytoplasm ;	2.7.2.1	2 : Cytoplasmic	6.2 : Amino acids and amines ; 6.7 : Fermentation ;	e : enzyme	10094701	1b : Function from experimental evidences in the studied species	3	396	399	4	390	392
	Rmet_0562	_	Cupriavidus metallidurans CH34	ackA2	acetate kinase	_	1.00988	1.02506	40.59	2e-81	1	1	_	2.7.2.1	1 : Unknown	_	e : enzyme	_	2b : Function from indirect experimental evidences (e.g. phenotypes)	3	397	399	8	403	405
	RPSI07_mp1366	_	Ralstonia solanacearum PSI07	ackA	Acetate kinase	_	0.98496	1.00255	39.44	1e-79	1	1	_	2.7.2.1	2 : Cytoplasmic	5 : Central intermediary metabolism ;	e : enzyme	10094701	2a : Function from experimental evidences in other organisms	3	389	399	4	384	392
	THI_1474	_	Thiomonas sp. 3As	ackA	Acetate kinase AckA	_	1	1.00251	35.75	2e-69	1	1	1 : Metabolism ; 1.7.28 : Pyruvate catabolism ; 7.1 : Cytoplasm ;	2.7.2.1	2 : Cytoplasmic	5 : Central intermediary metabolism ;	e : enzyme	_	2b : Function from indirect experimental evidences (e.g. phenotypes)	3	391	399	6	395	400
	HPP12_0900		Helicobacter pylori P12	ackA-2	Fragment of acetate kinase (Part 2)	_	0.48622	0.9604	50	6e-66	1	1	_	_	1 : Unknown	_	u : unknown	_	5 : Unknown function	94	287	399	5	198	202
	HPB8_649		Helicobacter pylori B8	_	Fragment of acetate kinase AckA (Part 2)	_	0.41855	0.91257	55.09	9e-63	1	1	_	2.7.2.1	1 : Unknown	_	u : unknown	_	5 : Unknown function	118	284	399	10	176	183
	HPAG1_0884		Helicobacter pylori HPAG1	_	Fragment of acetate kinase (Part 1)	_	0.38847	0.89595	40.65	4e-32	1	1	_	2.7.2.1	1 : Unknown	_	u : unknown	_	5 : Unknown function	1	151	399	2	154	173
	HPB8_650		Helicobacter pylori B8	_	Fragment of acetate kinase AckA (Part 3)	_	0.29323	0.99153	49.57	7e-29	2	1	_	2.7.2.1	1 : Unknown	_	u : unknown	_	5 : Unknown function	284	399	399	2	118	118
	HPG27_856	_	Helicobacter pylori G27	_	Fragment of putative acetate kinase AckA (Part 2)	_	0.28571	0.94215	45.61	2e-26	1	1	_	_	1 : Unknown	_	u : unknown	_	5 : Unknown function	284	396	399	5	118	121
	HPP12_0899		Helicobacter pylori P12	ackA-3	Fragment of acetate kinase (Part 3)	_	0.28571	0.9661	44.74	1e-25	2	1	_	_	1 : Unknown	_	u : unknown	_	5 : Unknown function	284	396	399	2	115	118
	HP0903		Helicobacter pylori 26695	ackA	Fragment of putative acetate kinase (Part 2)	_	0.28571	0.9661	44.74	3e-25	2	1	6.7 : Fermentation ;	_	1 : Unknown	_	u : unknown	_	5 : Unknown function	284	396	399	2	115	118
	HPAG1_0883		Helicobacter pylori HPAG1	_	Fragment of actetate kinase (Part 3)	_	0.20551	0.93182	46.34	3e-18	2	1	_	2.7.2.1	1 : Unknown	_	u : unknown	_	5 : Unknown function	284	365	399	5	86	88
	HELPY_0887		Helicobacter pylori B38	_	Fragment of putative acetate kinase AckA (Part 2)	_	0.20551	0.93182	45.12	2e-17	2	1	1.3.5 : Fermentation ;	2.7.2.1	1 : Unknown	6.7 : Fermentation ;	e : enzyme	12634340, 15755952, 17465479, 18223085	5 : Unknown function	284	365	399	5	86	88
	HPP12_0901		Helicobacter pylori P12	ackA-1	Fragment of acetate kinase (Part 1)	_	0.24812	1.0102	39.39	2e-15	3	1	_	_	1 : Unknown	_	u : unknown	_	5 : Unknown function	1	95	399	1	97	98
	HPB8_648		Helicobacter pylori B8	_	Fragment of acetate kinase AckA (Part 1)	_	0.24812	0.95192	39.39	3e-15	3	1	_	2.7.2.1	1 : Unknown	_	u : unknown	_	5 : Unknown function	1	95	399	1	97	104
CLOSTRIBL3_v1_11881	Label	Synteny	Organism	Gene	Product	Reaction	maxLrap	minLrap	Ident %	Eval	OrderQ	OrderB	Roles	EC number	Localization	BioProcess	Product Type	PubMedId	Class	BeginQ	EndQ	LengthQ	BeginB	EndB	LengthB
	RCFBPv5_mp0504		Ralstonia solanacearum CFBP2957	_	putative iron-containing alcohol dehydrogenase	_	0.99743	1.00258	54.38	2e-140	1	1	_	1.1.1.1	1 : Unknown	5 : Central intermediary metabolism ;	e : enzyme	_	3 : Putative function from multiple computational evidences	1	386	387	1	388	389
	p1METDI0061	_	Methylobacterium extorquens DM4	_	putative iron-containing alcohol dehydrogenase	_	0.98966	0.99481	37.86	2e-76	1	1	_	1.1.1.-	1 : Unknown	_	e : enzyme	2935393	3 : Putative function from multiple computational evidences	3	382	387	2	381	385
	Rmet_4943	_	Cupriavidus metallidurans CH34	_	putative iron-containing alcohol dehydrogenase	_	0.98191	0.98701	35.79	3e-74	1	1	1.7.1 : Unassigned reversible reactions ;	1.1.1.1	1 : Unknown	5 : Central intermediary metabolism ;	e : enzyme	_	3 : Putative function from multiple computational evidences	5	383	387	4	382	385
	plu1563	_	Photorhabdus luminescens TT01	yiaY	_	_	0.91214	0.92167	35.41	1e-70	1	1	_	_	_	_	_	_	_	31	382	387	28	379	383
	ECS88_0712		Escherichia coli S88	_	putative alcohol dehydrogenase	_	0.96641	0.97143	35.56	6e-69	1	1	_	1.1.1.1	2 : Cytoplasmic	_	e : enzyme	_	3 : Putative function from multiple computational evidences	13	385	387	8	377	385
	PSEEN2959	_	Pseudomonas entomophila L48	adhB	alcohol dehydrogenase II (	_	0.94315	0.9555	37.53	2e-68	1	1	1.7.1 : Unassigned reversible reactions ;	1.1.1.1	Unknown	5 : Central intermediary metabolism ;	e : enzyme	_	2b : Function from indirect experimental evidences (e.g. phenotypes)	20	382	387	15	378	382
CLOSTRIBL3_v1_20137	Label	Synteny	Organism	Gene	Product	Reaction	maxLrap	minLrap	Ident %	Eval	OrderQ	OrderB	Roles	EC number	Localization	BioProcess	Product Type	PubMedId	Class	BeginQ	EndQ	LengthQ	BeginB	EndB	LengthB
	CD630_19070		Clostridium difficile 630	eutG	Ethanolamine iron-dependent Alcohol dehydrogenase	_	0.99476	1.01064	53.68	2e-145	1	1	1.1.4 : Amines ;	1.1.1.1	2 : Cytoplasmic	6.2 : Amino acids and amines ;	e : enzyme	19246383, 18776017, 10464203, 8113167, 18689481, 18790863, 20234377	2a : Function from experimental evidences in other organisms	1	380	382	1	375	376
	BTCD_v1_1443		Brochothrix thermosphacta CD337	eutG	Ethanolamine iron-dependent Alcohol dehydrogenase	_	0.99476	1.00796	51.32	4e-128	1	1	1.1.4 : Amines ;	1.1.1.1	2 : Cytoplasmic	6.2 : Amino acids and amines ;	e : enzyme	19246383, 18776017, 10464203, 8113167, 18689481, 18790863, 20234377	2a : Function from experimental evidences in other organisms	1	380	382	1	376	377
	SSV_v1_0411		Streptococcus sanguinis 2908	pduQ	NADPH-dependent butanol dehydrogenase	_	0.98953	0.99474	50.26	1e-122	1	1	_	1.1.1.1	2 : Cytoplasmic	_	e : enzyme	_	2b : Function from indirect experimental evidences (e.g. phenotypes)	7	381	382	7	380	380
	EFER_1994	_	Escherichia fergusonii ATCC 35469T	_	putative Alcohol dehydrogenase, iron-dependent	_	0.98196	0.99738	44.09	3e-106	1	1	_	1.1.1.1	1 : Unknown	_	e : enzyme	_	3 : Putative function from multiple computational evidences	1	381	382	5	380	388
	ECIAI39_4210	_	Escherichia coli IAI39	_	putative Alcohol dehydrogenase, iron-dependent	_	0.98196	0.99738	44.09	7e-106	1	1	1.1.5.2 : Ethanol degradation ; 1.3.5 : Fermentation ;	1.1.1.1	1 : Unknown	6.7 : Fermentation ;	e : enzyme	_	3 : Putative function from multiple computational evidences	1	381	382	5	380	388
	ECED1_3448	_	Escherichia coli ED1a	_	putative propanol dehydrogenase	_	0.96335	0.98925	41.85	8e-94	1	1	_	1.1.1.1	1 : Unknown	_	e : enzyme	_	3 : Putative function from multiple computational evidences	9	376	382	10	366	372
	ECS88_4685	_	Escherichia coli S88	_	putative propanol dehydrogenase	_	0.96335	0.98925	41.58	3e-93	1	1	_	1.1.1.1	1 : Unknown	_	e : enzyme	_	3 : Putative function from multiple computational evidences	9	376	382	10	366	372
	EFER_2022		Escherichia fergusonii ATCC 35469T	_	putative Propanediol utilization propanol dehydrogenase pduQ	_	1	1.03243	40.84	7e-87	2	1	_	1.1.1.1	1 : Unknown	6 : Energy metabolism ;	e : enzyme	10498708	3 : Putative function from multiple computational evidences	1	380	382	1	369	370
	VIBNIv4_B2100	_	Vibrio nigripulchritudo SFn1	_	putative Alcohol dehydrogenase, iron-type	_	0.93782	0.94764	37.85	3e-72	1	1	1.1.5.2 : Ethanol degradation ; 1.3.5 : Fermentation ; 7.1 : Cytoplasm ;	1.1.1.1	2 : Cytoplasmic	6.7 : Fermentation ;	e : enzyme	_	3 : Putative function from multiple computational evidences	30	381	382	35	385	386
CLOSTRIBL3_v1_12484	Label	Synteny	Organism	Gene	Product	Reaction	maxLrap	minLrap	Ident %	Eval	OrderQ	OrderB	Roles	EC number	Localization	BioProcess	Product Type	PubMedId	Class	BeginQ	EndQ	LengthQ	BeginB	EndB	LengthB
	SSV_v1_0420		Streptococcus sanguinis 2908	_	putative acetaldehyde dehydrogenase	_	0.85283	0.9187	52.88	1e-162	1	1	_	1.2.1.10	2 : Cytoplasmic	_	e : enzyme	_	3 : Putative function from multiple computational evidences	5	454	530	5	455	492
	CD630_19170		Clostridium difficile 630	eutE	Ethanolamine acetaldehyde oxydoreductase	_	0.86415	0.93661	50	3e-147	1	1	1.1.4 : Amines ;	1.2.1.10	2 : Cytoplasmic	6.2 : Amino acids and amines ;	e : enzyme	19246383, 18776017, 10464203, 8113167, 18689481, 18790863, 20234377	2a : Function from experimental evidences in other organisms	4	457	530	4	459	489
	EFER_1992		Escherichia fergusonii ATCC 35469T	_	putative Aldehyde dehydrogenase	_	0.85366	0.85849	47.69	4e-147	1	2	_	1.2.1.10	1 : Unknown	18.1 : Enzymes of unknown specificity ;	e : enzyme	_	3 : Putative function from multiple computational evidences	4	456	530	9	462	533
	ECIAI39_4208		Escherichia coli IAI39	_	putative Aldehyde dehydrogenase	_	0.85366	0.85849	47.69	9e-147	1	2	_	_	1 : Unknown	18.1 : Enzymes of unknown specificity ;	e : enzyme	_	3 : Putative function from multiple computational evidences	4	456	530	9	462	533
	BTCD_v1_1434		Brochothrix thermosphacta CD337	eutE	Ethanolamine acetaldehyde oxydoreductase	_	0.86038	0.94606	46.93	5e-146	1	2	_	1.2.1.10	2 : Cytoplasmic	_	e : enzyme	19246383, 18776017, 10464203, 8113167, 18689481, 18790863, 20234377	2a : Function from experimental evidences in other organisms	4	457	530	3	457	482
	BTCD_v1_1042		Brochothrix thermosphacta CD337	_	putative succinate-semialdehyde dehydrogenase (acetylating)	RXN-8891 ;	0.83208	0.98879	47.85	6e-135	2	1	_	1.2.1.76	2 : Cytoplasmic	_	e : enzyme	_	3 : Putative function from multiple computational evidences	13	447	530	10	445	446
	BTCD_v1_1045		Brochothrix thermosphacta CD337	_	putative acetaldehyde dehydrogenase (Acetylating)	_	0.85094	1.00222	45.9	2e-131	3	1	_	1.2.1.10	1 : Unknown	_	e : enzyme	_	3 : Putative function from multiple computational evidences	1	448	530	2	450	450
	AZOLI_p10253	_	Azospirillum lipoferum 4B	adhE2	Aldehyde-alcohol dehydrogenase	_	0.49889	0.84906	46.44	9e-128	1	1	1.1.5.2 : Ethanol degradation ; 1.3.5 : Fermentation ; 5.5.6 : Other stresses (mechanical, nutritional, oxidative) ;	1.2.1.10, 1.1.1.1	2 : Cytoplasmic	6.7 : Fermentation ; 15.10 : Adaptations to atypical conditions ;	e : enzyme	12783863, 4301680	2a : Function from experimental evidences in other organisms	8	450	530	5	452	902
	AZOLI_p20688	_	Azospirillum lipoferum 4B	adhE	Aldehyde-alcohol dehydrogenase	_	0.47598	0.82264	47.48	1e-127	1	1	1.1.5.2 : Ethanol degradation ; 1.3.5 : Fermentation ; 5.5.6 : Other stresses (mechanical, nutritional, oxidative) ;	1.2.1.10, 1.1.1.1	1 : Unknown	6.7 : Fermentation ; 15.10 : Adaptations to atypical conditions ;	e : enzyme	2695398, 2015910	2a : Function from experimental evidences in other organisms	22	450	530	47	480	916
	VIBNIv4_A0888	_	Vibrio nigripulchritudo SFn1	adhE	Aldehyde-alcohol dehydrogenase [Includes: Alcohol dehydrogenase ; Acetaldehyde dehydrogenase [acetylating] ; Pyruvate-formate-lyase deactivase]	_	0.48287	0.82453	45.77	2e-117	1	1	1.1.5.2 : Ethanol degradation ; 1.3.5 : Fermentation ; 7.1 : Cytoplasm ;	1.2.1.10, 1.1.1.1	2 : Cytoplasmic	6.7 : Fermentation ;	e : enzyme	2695398, 2015910, 8905232, 9278503, 16738553, 7773397, 7521508, 12783863, 18723842	2a : Function from experimental evidences in other organisms	22	450	530	17	451	905
	VS_0958	_	Vibrio tasmaniensis LGP32	adhE	Fused acetaldehyde-CoA dehydrogenase ; iron-dependent alcohol dehydrogenase	ACETALD-DEHYDROG-RXN ; ALCOHOL-DEHYDROG-RXN ; RHEA:10736 ; RHEA:23288 ;	0.48448	0.82453	44.62	1e-113	1	1	1.1.5.2 : Ethanol degradation ;	1.2.1.10, 1.1.1.1	2 : Cytoplasmic	6 : Energy metabolism ; 6.7 : Fermentation ;	e : enzyme	_	2a : Function from experimental evidences in other organisms	22	450	530	17	451	902
CLOSTRIBL3_v1_12496	Label	Synteny	Organism	Gene	Product	Reaction	maxLrap	minLrap	Ident %	Eval	OrderQ	OrderB	Roles	EC number	Localization	BioProcess	Product Type	PubMedId	Class	BeginQ	EndQ	LengthQ	BeginB	EndB	LengthB
	EFER_1992		Escherichia fergusonii ATCC 35469T	_	putative Aldehyde dehydrogenase	_	0.84803	0.91129	54.2	1e-173	1	1	_	1.2.1.10	1 : Unknown	18.1 : Enzymes of unknown specificity ;	e : enzyme	_	3 : Putative function from multiple computational evidences	4	455	496	9	460	533
	ECIAI39_4208		Escherichia coli IAI39	_	putative Aldehyde dehydrogenase	_	0.84803	0.91129	54.2	5e-173	1	1	_	_	1 : Unknown	18.1 : Enzymes of unknown specificity ;	e : enzyme	_	3 : Putative function from multiple computational evidences	4	455	496	9	460	533
	SSV_v1_0420		Streptococcus sanguinis 2908	_	putative acetaldehyde dehydrogenase	_	0.91734	0.9248	49.23	2e-157	1	2	_	1.2.1.10	2 : Cytoplasmic	_	e : enzyme	_	3 : Putative function from multiple computational evidences	1	455	496	1	455	492
	BTCD_v1_1434		Brochothrix thermosphacta CD337	eutE	Ethanolamine acetaldehyde oxydoreductase	_	0.92339	0.95021	47.6	1e-146	1	1	_	1.2.1.10	2 : Cytoplasmic	_	e : enzyme	19246383, 18776017, 10464203, 8113167, 18689481, 18790863, 20234377	2a : Function from experimental evidences in other organisms	3	460	496	2	459	482
	CD630_19170		Clostridium difficile 630	eutE	Ethanolamine acetaldehyde oxydoreductase	_	0.91935	0.93252	44.3	6e-142	1	2	1.1.4 : Amines ;	1.2.1.10	2 : Cytoplasmic	6.2 : Amino acids and amines ;	e : enzyme	19246383, 18776017, 10464203, 8113167, 18689481, 18790863, 20234377	2a : Function from experimental evidences in other organisms	1	455	496	1	456	489
	BTCD_v1_1042		Brochothrix thermosphacta CD337	_	putative succinate-semialdehyde dehydrogenase (acetylating)	RXN-8891 ;	0.87097	0.96861	43.52	6e-122	2	2	_	1.2.1.76	2 : Cytoplasmic	_	e : enzyme	_	3 : Putative function from multiple computational evidences	17	448	496	14	445	446
	CLOSTRIBL3_v1_12484		Clostridiaceae BL-3	_	putative acetaldehyde dehydrogenase	ACETALD-DEHYDROG-RXN ; RHEA:23288 ;	0.84528	0.90323	43.08	8e-122	1	1	_	1.2.1.10	2 : Cytoplasmic	_	e : enzyme	_	3 : Putative function from multiple computational evidences	4	450	496	4	449	530
	BTCD_v1_1045		Brochothrix thermosphacta CD337	_	putative acetaldehyde dehydrogenase (Acetylating)	_	0.89315	0.98444	41.08	3e-121	3	2	_	1.2.1.10	1 : Unknown	_	e : enzyme	_	3 : Putative function from multiple computational evidences	7	449	496	8	450	450
CLOSTRIBL3_v1_12732	Label	Synteny	Organism	Gene	Product	Reaction	maxLrap	minLrap	Ident %	Eval	OrderQ	OrderB	Roles	EC number	Localization	BioProcess	Product Type	PubMedId	Class	BeginQ	EndQ	LengthQ	BeginB	EndB	LengthB
	RALTA_B0400		Cupriavidus taiwanensis LMG19424	mhpF	acetaldehyde dehydrogenase, NAD-binding	_	0.95681	0.9931	54.17	3e-105	1	1	1.1.1 : Carbohydrates/Carbon compounds ;	1.2.1.10	2 : Cytoplasmic	6 : Energy metabolism ;	e : enzyme	12902278	2a : Function from experimental evidences in other organisms	1	281	290	1	288	301
	Rmet_1320		Cupriavidus metallidurans CH34	mhpF	Acetaldehyde-CoA dehydrogenase II, NAD-binding (gene belongs to CMGI-2)(ICE Tn4371 6054)	_	0.967	1.01034	53.92	6e-105	1	1	1.1.2.2 : 3-phenylpropionate and 3-(3-hydroxyphenyl)propionate degradation ; 1.1.5.2 : Ethanol degradation ; 7.1 : Cytoplasm ;	1.2.1.10	2 : Cytoplasmic	6 : Energy metabolism ;	e : enzyme	_	2b : Function from indirect experimental evidences (e.g. phenotypes)	1	286	290	1	293	303
	METUNv2_590024		Methyloversatilis universalis FAM5	_	Acetaldehyde dehydrogenase 1	_	0.96393	1.01379	52.38	6e-100	1	1	_	1.2.1.10	1 : Unknown	_	e : enzyme	_	3 : Putative function from multiple computational evidences	1	285	290	1	294	305
	BN42v3_90030		Mycobacterium canettii STB-K	_	Putative acetaldehyde dehydrogenase (Acetaldehyde dehydrogenase)	_	0.9835	1.02759	50.34	2e-97	1	1	7 : intermediary metabolism and respiration ;	1.2.1.10	1 : Unknown	_	e : enzyme	12657046, 17264217, 17635188, 7496535	3 : Putative function from multiple computational evidences	3	289	290	4	301	303
	BN45v3_100030		Mycobacterium canettii STB-J	hsaG	Putative acetaldehyde dehydrogenase (Acetaldehyde dehydrogenase)	_	0.9835	1.02759	50	3e-97	1	1	7 : intermediary metabolism and respiration ;	1.2.1.10	1 : Unknown	_	e : enzyme	12657046, 17264217, 17635188, 7496535	3 : Putative function from multiple computational evidences	3	289	290	4	301	303
	BN44v3_110027		Mycobacterium canettii STB-D	hsaG	Putative acetaldehyde dehydrogenase (Acetaldehyde dehydrogenase)	_	0.9835	1.02759	50	3e-97	1	1	7 : intermediary metabolism and respiration ;	1.2.1.10	1 : Unknown	_	e : enzyme	12657046, 17264217, 17635188, 7496535	3 : Putative function from multiple computational evidences	3	289	290	4	301	303
	BN43v3_90033		Mycobacterium canettii STB-L	hsaG	Putative acetaldehyde dehydrogenase (Acetaldehyde dehydrogenase)	_	0.9835	1.02759	50	3e-97	1	1	7 : intermediary metabolism and respiration ;	1.2.1.10	1 : Unknown	_	e : enzyme	12657046, 17264217, 17635188, 7496535	3 : Putative function from multiple computational evidences	3	289	290	4	301	303
	EC55989_0358		Escherichia coli 55989	mhpF	acetaldehyde-CoA dehydrogenase II, NAD-binding	_	0.99367	1.08276	50.96	4e-97	1	1	1.1.2.2 : 3-phenylpropionate and 3-(3-hydroxyphenyl)propionate degradation ; 1.1.5.2 : Ethanol degradation ; 7.1 : Cytoplasm ;	1.2.1.10	2 : Cytoplasmic	6 : Energy metabolism ;	e : enzyme	9098055, 9603882	1b : Function from experimental evidences in the studied species	1	290	290	1	314	316
	Rmet_5208		Cupriavidus metallidurans CH34	mhpF	acetaldehyde-CoA dehydrogenase II, NAD-binding	_	0.96815	1.04828	52.63	1e-96	1	1	1.1.2.2 : 3-phenylpropionate and 3-(3-hydroxyphenyl)propionate degradation ; 1.1.5.2 : Ethanol degradation ; 7.1 : Cytoplasm ;	1.2.1.10	2 : Cytoplasmic	_	e : enzyme	_	2a : Function from experimental evidences in other organisms	1	284	290	1	304	314
	CMR15v5_mp1210		Ralstonia solanacearum CMR15	mhpF	acetaldehyde dehydrogenase, NAD-binding	_	0.9902	1.04483	50.5	3e-93	1	1	1.1.1 : Carbohydrates/Carbon compounds ;	1.2.1.10	2 : Cytoplasmic	6 : Energy metabolism ;	e : enzyme	_	2b : Function from indirect experimental evidences (e.g. phenotypes)	2	286	290	3	305	306
	BN11v3_400013		Tetrasphaera australiensis Ben110	mhpF	acetaldehyde dehydrogenase	_	0.88788	1.01034	49.83	2e-89	1	1	1.1.2.2 : 3-phenylpropionate and 3-(3-hydroxyphenyl)propionate degradation ; 1.1.5.2 : Ethanol degradation ; 7.1 : Cytoplasm ;	1.2.1.10	2 : Cytoplasmic	6 : Energy metabolism ;	e : enzyme	9098055	2a : Function from experimental evidences in other organisms	3	278	290	4	296	330
	Spro_3026		Serratia proteamaculans 568	nahO	Acetaldehyde dehydrogenase	_	0.94915	0.96552	36.79	2e-56	1	1	1.1.2.2 : 3-phenylpropionate and 3-(3-hydroxyphenyl)propionate degradation ; 1.1.5.2 : Ethanol degradation ;	1.2.1.10	2 : Cytoplasmic	6 : Energy metabolism ;	e : enzyme	_	2b : Function from indirect experimental evidences (e.g. phenotypes)	4	281	290	3	281	295

## Sheet: SwissProt
CLOSTRIBL3_v1_11086	PB id	Exp	maxLrap	minLrap	Ident %	Eval	OrderQ	OrderB	Gene	Description	EC number	Keywords	PubMedId	Organism	Strain	BeginQ	EndQ	LengthQ	BeginB	EndB	LengthB
	D9TQ02	IPMed?	0.99061	0.99764	30.57	3e-50	1	3	larA	Lactate racemase	5.1.2.1	3D-structure, Complete proteome, Isomerase, Metal-binding, Nickel, Reference proteome	24710389	Thermoanaerobacterium thermosaccharolyticum (strain ATCC 7956 / DSM 571 / NCIB 9385 / NCA 3814)	_	8	417	423	8	418	426
	F9USS9	IPMed?	0.97406	0.97636	28.57	4e-43	2	3	larA	Lactate racemase	5.1.2.1	3D-structure, Complete proteome, Isomerase, Metal-binding, Nickel, Reference proteome	12566566, 22156394, 16166538, 24710389, 25349156, 27114550, 26138974	Lactobacillus plantarum (strain ATCC BAA-793 / NCIMB 8826 / WCFS1)	ATCC BAA-793 / NCIMB 8826 / WCFS1 / ATCC BAA-793 / NCIMB 8826 / WCFS1 / ATCC BAA-793 / NCIMB 8826 / WCFS1 / ATCC BAA-793 / NCIMB 8826 / WCFS1 / ATCC BAA-793 / NCIMB 8826 / WCFS1	16	417	423	21	418	424
CLOSTRIBL3_v1_11116	PB id	Exp	maxLrap	minLrap	Ident %	Eval	OrderQ	OrderB	Gene	Description	EC number	Keywords	PubMedId	Organism	Strain	BeginQ	EndQ	LengthQ	BeginB	EndB	LengthB
	F9USS9	IPMed?	0.99764	0.99764	64.3	0	1	1	larA	Lactate racemase	5.1.2.1	3D-structure, Complete proteome, Isomerase, Metal-binding, Nickel, Reference proteome	12566566, 22156394, 16166538, 24710389, 25349156, 27114550, 26138974	Lactobacillus plantarum (strain ATCC BAA-793 / NCIMB 8826 / WCFS1)	ATCC BAA-793 / NCIMB 8826 / WCFS1 / ATCC BAA-793 / NCIMB 8826 / WCFS1 / ATCC BAA-793 / NCIMB 8826 / WCFS1 / ATCC BAA-793 / NCIMB 8826 / WCFS1 / ATCC BAA-793 / NCIMB 8826 / WCFS1	1	423	424	1	423	424
	D9TQ02	IPMed?	0.99296	0.99764	60.28	0	2	1	larA	Lactate racemase	5.1.2.1	3D-structure, Complete proteome, Isomerase, Metal-binding, Nickel, Reference proteome	24710389	Thermoanaerobacterium thermosaccharolyticum (strain ATCC 7956 / DSM 571 / NCIB 9385 / NCA 3814)	_	1	423	424	1	423	426
	P13626	IPMed?	0.4434	0.56456	21.28	0.016	3	1	petA	Cytochrome f	_	Electron transport, Heme, Iron, Membrane, Metal-binding, Photosynthesis, Signal, Thylakoid, Transmembrane, Transmembrane helix, Transport	2842748	Desmonostoc sp. (strain PCC 7906)	_	2	169	424	92	266	333
	Q5IR70	IPMed?	0.08716	0.17453	31.08	0.85	4	4	Cage1	Cancer-associated gene 1 protein homolog	_	Alternative splicing, Coiled coil, Complete proteome, Direct protein sequencing, Phosphoprotein, Reference proteome	15819420, 19468303, 15489334, 21183079	Mus musculus	C57BL/6N / C57BL/6J / C57BL/6J	2	72	424	317	386	849
CLOSTRIBL3_v1_11117	PB id	Exp	maxLrap	minLrap	Ident %	Eval	OrderQ	OrderB	Gene	Description	EC number	Keywords	PubMedId	Organism	Strain	BeginQ	EndQ	LengthQ	BeginB	EndB	LengthB
	O33654	IPMed?	0.86417	0.92616	56.72	4e-173	1	1	lctP	L-lactate permease	_	Cell membrane, Membrane, Transmembrane, Transmembrane helix, Transport	10508058	Streptococcus iniae	_	9	446	508	6	444	474
	Q46839	IPMed?	0.94464	1.04134	36.86	3e-100	2	1	glcA	Glycolate permease GlcA	_	Cell inner membrane, Cell membrane, Complete proteome, Membrane, Reference proteome, Transmembrane, Transmembrane helix, Transport	9278503, 16738553, 11283302, 11785976, 15919996	Escherichia coli (strain K12)	K12 / MG1655 / ATCC 47076 / K12 / W3110 / ATCC 27325 / DSM 5911 / K12 / MC4100 / ATCC 35695 / DSM 6574 / K12 / MC4100 / ATCC 35695 / DSM 6574 / K12 / MG1655 / ATCC 47076	9	497	508	20	546	560
	Q8Z2E3	_	0.96007	1.04134	35.16	4e-100	3	1	lldP	L-lactate permease	_	Cell inner membrane, Cell membrane, Complete proteome, Membrane, Transmembrane, Transmembrane helix, Transport	11677608, 12644504	Salmonella typhi	CT18 / ATCC 700931 / Ty2	2	497	508	13	538	551
	Q8ZL63	_	0.96007	1.04134	35.16	6e-100	4	1	lldP	L-lactate permease	_	Cell inner membrane, Cell membrane, Complete proteome, Membrane, Reference proteome, Transmembrane, Transmembrane helix, Transport	11677609	Salmonella typhimurium (strain LT2 / SGSC1412 / ATCC 700720)	LT2 / SGSC1412 / ATCC 700720	2	497	508	13	538	551
	P33231	IPMed?	0.96007	1.04134	35.35	1e-98	5	1	lldP	L-lactate permease	_	Cell inner membrane, Cell membrane, Complete proteome, Membrane, Reference proteome, Transmembrane, Transmembrane helix, Transport	8407843, 8041620, 9278503, 16738553, 11283302, 11785976, 15919996	Escherichia coli (strain K12)	K12 / K12 / MG1655 / ATCC 47076 / K12 / MG1655 / ATCC 47076 / K12 / W3110 / ATCC 27325 / DSM 5911 / K12 / MC4100 / ATCC 35695 / DSM 6574 / K12 / MC4100 / ATCC 35695 / DSM 6574 / K12 / MG1655 / ATCC 47076	2	497	508	13	538	551
	P65254	_	0.96007	1.04134	35.16	3e-98	6	1	lldP	L-lactate permease	_	Cell inner membrane, Cell membrane, Complete proteome, Membrane, Reference proteome, Transmembrane, Transmembrane helix, Transport	11206551, 11258796	Escherichia coli O157:H7	O157:H7 / EDL933 / ATCC 700927 / EHEC / O157:H7 / Sakai / RIMD 0509952 / EHEC	2	497	508	13	538	551
	P65253	_	0.96007	1.04134	35.16	3e-98	6	1	lldP	L-lactate permease	_	Cell inner membrane, Cell membrane, Complete proteome, Membrane, Transmembrane, Transmembrane helix, Transport	12471157	Escherichia coli O6:H1 (strain CFT073 / ATCC 700928 / UPEC)	CFT073 / ATCC 700928 / UPEC	2	497	508	13	538	551
	P71067	IPMed?	0.9627	1.06693	35.42	3e-95	7	1	lutP	L-lactate permease	_	Cell membrane, Complete proteome, Membrane, Reference proteome, Transmembrane, Transmembrane helix, Transport	9384377, 8969506, 19201793	Bacillus subtilis (strain 168)	168 / 168 / 3610	2	499	508	13	552	563
	P55910	IPMed?	0.98336	1.04724	31.39	2e-76	8	1	lctP	L-lactate permease	_	Cell membrane, Complete proteome, Membrane, Reference proteome, Transmembrane, Transmembrane helix, Transport	8969502, 9384377, 19383706, 10809684	Bacillus subtilis (strain 168)	168 / 168	2	504	508	11	539	541
	Q9K5Z9	_	0.96183	0.99213	32.74	5e-74	9	1	lctP	L-lactate permease	_	Cell membrane, Complete proteome, Membrane, Reference proteome, Transmembrane, Transmembrane helix, Transport	11058132	Bacillus halodurans (strain ATCC BAA-125 / DSM 18197 / FERM 7344 / JCM 9153 / C-125)	ATCC BAA-125 / DSM 18197 / FERM 7344 / JCM 9153 / C-125	8	499	508	17	518	524
	Q57251	_	1.01504	1.06299	23.89	5e-37	10	1	_	Putative L-lactate permease	_	Cell inner membrane, Cell membrane, Complete proteome, Membrane, Reference proteome, Transmembrane, Transmembrane helix, Transport	7542800	Haemophilus influenzae (strain ATCC 51907 / DSM 11121 / KW20 / Rd)	ATCC 51907 / DSM 11121 / KW20 / Rd	5	504	508	2	528	532
	P45428	IPMed?	0.63189	0.70549	19.94	0.033	11	1	dcuD	Putative cryptic C4-dicarboxylate transporter DcuD	_	Cell inner membrane, Cell membrane, Complete proteome, Membrane, Reference proteome, Transmembrane, Transmembrane helix, Transport	9278503, 16738553, 10525738, 15919996	Escherichia coli (strain K12)	K12 / MG1655 / ATCC 47076 / K12 / W3110 / ATCC 27325 / DSM 5911 / K12 / MG1655 / ATCC 47076	180	474	508	131	425	455
	P46921	IPMed?	0.3622	0.65248	23.91	0.23	12	14	opuAB	Glycine betaine transport system permease protein OpuAB	_	Amino-acid transport, Cell membrane, Complete proteome, Membrane, Reference proteome, Transmembrane, Transmembrane helix, Transport	7622480, 8969502, 9384377, 8752321	Bacillus subtilis (strain 168)	168 / JH642 / 168 / 168 / 168 / JH642	35	203	508	100	269	282
	P36062	IPMed?	0.25867	0.35236	21.23	0.26	13	1	AVT3	Vacuolar amino acid transporter 3	_	Amino-acid transport, Complete proteome, Membrane, Phosphoprotein, Reference proteome, Transmembrane, Transmembrane helix, Transport, Vacuole	8091859, 8196765, 24374639, 11274162, 17330950, 18407956, 19779198, 22814378	Saccharomyces cerevisiae (strain ATCC 204508 / S288c)	ATCC 204508 / S288c / ATCC 204508 / S288c / ATCC 204508 / S288c / ADR376	35	201	508	415	584	692
	Q5VRB2	IPMed?	0.55315	0.67064	26.33	0.9	14	6	BASS2	Probable sodium/metabolite cotransporter BASS2, chloroplastic	_	Chloroplast, Complete proteome, Membrane, Plastid, Reference proteome, Symport, Transit peptide, Transmembrane, Transmembrane helix, Transport	12447438, 16100779, 18089549, 24280374, 15685292, 12869764, 12177140	Oryza sativa subsp. japonica	cv. Nipponbare / cv. Nipponbare / cv. Nipponbare / cv. Nipponbare / cv. Nipponbare / cv. Nipponbare	16	275	508	146	419	419
CLOSTRIBL3_v1_30024	PB id	Exp	maxLrap	minLrap	Ident %	Eval	OrderQ	OrderB	Gene	Description	EC number	Keywords	PubMedId	Organism	Strain	BeginQ	EndQ	LengthQ	BeginB	EndB	LengthB
	F9USS9	IPMed?	1	1	61.08	4e-177	1	2	larA	Lactate racemase	5.1.2.1	3D-structure, Complete proteome, Isomerase, Metal-binding, Nickel, Reference proteome	12566566, 22156394, 16166538, 24710389, 25349156, 27114550, 26138974	Lactobacillus plantarum (strain ATCC BAA-793 / NCIMB 8826 / WCFS1)	ATCC BAA-793 / NCIMB 8826 / WCFS1 / ATCC BAA-793 / NCIMB 8826 / WCFS1 / ATCC BAA-793 / NCIMB 8826 / WCFS1 / ATCC BAA-793 / NCIMB 8826 / WCFS1 / ATCC BAA-793 / NCIMB 8826 / WCFS1	1	424	424	1	424	424
	D9TQ02	IPMed?	0.99296	0.99764	55.08	9e-164	2	2	larA	Lactate racemase	5.1.2.1	3D-structure, Complete proteome, Isomerase, Metal-binding, Nickel, Reference proteome	24710389	Thermoanaerobacterium thermosaccharolyticum (strain ATCC 7956 / DSM 571 / NCIB 9385 / NCA 3814)	_	1	423	424	1	423	426
CLOSTRIBL3_v1_10010	PB id	Exp	maxLrap	minLrap	Ident %	Eval	OrderQ	OrderB	Gene	Description	EC number	Keywords	PubMedId	Organism	Strain	BeginQ	EndQ	LengthQ	BeginB	EndB	LengthB
	A6QK89	IPMed?	0.44203	0.57367	27.32	4e-07	1	2	ldh2	L-lactate dehydrogenase 2	1.1.1.27	Complete proteome, Cytoplasm, NAD, Oxidoreductase, Phosphoprotein, Stress response	17951380, 18356528	Staphylococcus aureus (strain Newman)	Newman	124	305	414	8	180	319
	Q5HCV0	IPMed?	0.44203	0.57367	27.32	4e-07	1	2	ldh2	L-lactate dehydrogenase 2	1.1.1.27	Complete proteome, Cytoplasm, NAD, Oxidoreductase, Phosphoprotein, Stress response	15774886, 18356528	Staphylococcus aureus (strain COL)	COL	124	305	414	8	180	319
	P42123	IPMed?	0.50725	0.62874	27.62	0.0001	2	2	Ldhb	L-lactate dehydrogenase B chain	1.1.1.27	Acetylation, Complete proteome, Cytoplasm, Direct protein sequencing, NAD, Oxidoreductase, Phosphoprotein, Reference proteome	7937776, 15489334, 22673903	Rattus norvegicus	_	104	308	414	6	199	334
	P00336	IPMed?	0.50725	0.62874	26.67	0.001	3	2	LDHB	L-lactate dehydrogenase B chain	1.1.1.27	3D-structure, Acetylation, Complete proteome, Cytoplasm, Direct protein sequencing, NAD, Oxidoreductase, Phosphoprotein, Reference proteome	7937776, 838465, 7338899	Sus scrofa	_	104	308	414	6	199	334
	P07195	IPMed?	0.50725	0.62874	26.67	0.002	4	2	LDHB	L-lactate dehydrogenase B chain	1.1.1.27	3D-structure, Acetylation, Complete proteome, Cytoplasm, Direct protein sequencing, Disease mutation, NAD, Oxidoreductase, Phosphoprotein, Polymorphism, Reference proteome	2930497, 3435492, 15489334, 10508479, 15592455, 19690332, 19608861, 20068231, 21269460, 23186163, 24275569, 25944712, 11276087, 8314553, 8462975, 1587525, 2334429, 8611651, 10211631, 9929983, 11509017	Homo sapiens	_	104	308	414	6	199	334
	P0C0J3	IPMed?	0.45894	0.60317	23.16	0.002	5	2	ldh	L-lactate dehydrogenase	1.1.1.27	Complete proteome, Cytoplasm, Direct protein sequencing, NAD, Oxidoreductase, Phosphoprotein	7679720, 16077101	Mycoplasma hyopneumoniae (strain J / ATCC 25934 / NCTC 10110)	J / ATCC 25934 / NCTC 10110	124	312	414	6	185	315
	P13714	IPMed?	0.44686	0.57812	25.41	0.004	6	2	ldh	L-lactate dehydrogenase	1.1.1.27	3D-structure, Allosteric enzyme, Complete proteome, Cytoplasm, Direct protein sequencing, NAD, Oxidoreductase, Phosphoprotein, Reference proteome	8969502, 9384377, 19383706, 3098260, 10809684, 17218307	Bacillus subtilis (strain 168)	168 / 168 / 168	124	305	414	8	180	320
	D8KFT1	IPMed?	0.36473	0.48089	28.48	0.006	7	2	ldh	L-lactate dehydrogenase	1.1.1.27	Allosteric enzyme, Cytoplasm, NAD, Oxidoreductase, Phosphoprotein	12867459, 20639323	Lactococcus lactis subsp. cremoris (strain NZ9000)	NZ9000 / NZ9000	124	274	414	8	147	314
	A6QDL6	IPMed?	0.39614	0.51735	24.39	0.009	8	2	ldh1	L-lactate dehydrogenase 1	1.1.1.27	Complete proteome, Cytoplasm, NAD, Oxidoreductase, Phosphoprotein, Stress response	17951380, 18356528	Staphylococcus aureus (strain Newman)	Newman	119	279	414	4	155	317
	Q5HJD7	IPMed?	0.39614	0.51735	24.39	0.009	8	2	ldh1	L-lactate dehydrogenase 1	1.1.1.27	3D-structure, Complete proteome, Cytoplasm, NAD, Oxidoreductase, Phosphoprotein, Stress response	15774886, 18356528	Staphylococcus aureus (strain COL)	COL	119	279	414	4	155	317
	O32765	IPMed?	0.48068	0.6161	24.12	0.009	9	2	ldh	L-lactate dehydrogenase	1.1.1.27	Cytoplasm, Direct protein sequencing, NAD, Oxidoreductase, Phosphoprotein	9212432	Lactobacillus helveticus	1953-07-01	196	389	414	74	262	323
	P00343	IPMed?	0.3744	0.47546	27.74	0.012	10	2	ldh	L-lactate dehydrogenase	1.1.1.27	3D-structure, Allosteric enzyme, Cytoplasm, Direct protein sequencing, NAD, Oxidoreductase, Phosphoprotein	1768113, 6411465, 14601, 7766183, 19787773	Lactobacillus casei	ATCC 393 / DSM 20011 / JCM 1134 / NBRC 15883 / NCIMB 11970 / NCDO 161 / ATCC 393 / DSM 20011 / JCM 1134 / NBRC 15883 / NCIMB 11970 / NCDO 161 / ATCC 393 / DSM 20011 / JCM 1134 / NBRC 15883 / NCIMB 11970 / NCDO 161	126	279	414	14	157	326
CLOSTRIBL3_v1_10012	PB id	Exp	maxLrap	minLrap	Ident %	Eval	OrderQ	OrderB	Gene	Description	EC number	Keywords	PubMedId	Organism	Strain	BeginQ	EndQ	LengthQ	BeginB	EndB	LengthB
	Q97DC6	_	1	1	58.13	1e-133	1	1	ldh2	L-lactate dehydrogenase 2	1.1.1.27	Allosteric enzyme, Complete proteome, Cytoplasm, NAD, Oxidoreductase, Reference proteome	11466286	Clostridium acetobutylicum (strain ATCC 824 / DSM 792 / JCM 1419 / LMG 5710 / VKM B-1787)	ATCC 824 / DSM 792 / JCM 1419 / LMG 5710 / VKM B-1787	1	320	320	1	320	320
	Q9EVR0	IPMed?	0.98125	0.98742	51.59	2e-110	2	1	ldh	L-lactate dehydrogenase	1.1.1.27	Cytoplasm, NAD, Oxidoreductase, Phosphoprotein	11821921	Selenomonas ruminantium	HD4	5	318	320	4	317	318
	Q8KQC4	_	0.95625	0.9653	38.89	1e-73	3	1	ldh	L-lactate dehydrogenase	1.1.1.27	Allosteric enzyme, Complete proteome, Cytoplasm, NAD, Oxidoreductase, Phosphoprotein, Reference proteome	_	Hungateiclostridium thermocellum (strain ATCC 27405 / DSM 1237 / JCM 9322 / NBRC 103400 / NCIMB 10682 / NRRL B-4536 / VPI 7372)	_	7	311	320	9	309	317
	Q892U0	_	0.94063	0.95253	39.87	2e-71	4	1	ldh	L-lactate dehydrogenase	1.1.1.27	Allosteric enzyme, Complete proteome, Cytoplasm, NAD, Oxidoreductase, Phosphoprotein, Reference proteome	12552129	Clostridium tetani (strain Massachusetts / E88)	Massachusetts / E88	7	306	320	7	303	316
	Q63CN1	_	0.97813	0.99682	37.7	2e-69	5	1	ldh1	L-lactate dehydrogenase 1	1.1.1.27	Allosteric enzyme, Complete proteome, Cytoplasm, NAD, Oxidoreductase, Phosphoprotein	16621833	Bacillus cereus (strain ZK / E33L)	ZK / E33L	1	313	320	1	310	314
	Q6HK31	_	0.97813	0.99682	37.7	2e-69	5	1	ldh1	L-lactate dehydrogenase 1	1.1.1.27	Allosteric enzyme, Complete proteome, Cytoplasm, NAD, Oxidoreductase, Phosphoprotein	16621833	Bacillus thuringiensis subsp. konkukian (strain 97-27)	97-27	1	313	320	1	310	314
	P62047	_	0.97813	0.99682	37.7	2e-69	5	1	ldh1	L-lactate dehydrogenase 1	1.1.1.27	Allosteric enzyme, Complete proteome, Cytoplasm, NAD, Oxidoreductase, Phosphoprotein	14960714	Bacillus cereus (strain ATCC 10987 / NRS 248)	ATCC 10987 / NRS 248	1	313	320	1	310	314
	Q81RW4	_	0.97813	0.99682	37.7	2e-69	5	1	ldh1	L-lactate dehydrogenase 1	1.1.1.27	Allosteric enzyme, Complete proteome, Cytoplasm, NAD, Oxidoreductase, Phosphoprotein, Reference proteome	12721629, 18952800	Bacillus anthracis	Ames / isolate Porton / Ames ancestor	1	313	320	1	310	314
	C3KVF0	_	1.00937	1.01572	36.84	3e-69	6	1	ldh	L-lactate dehydrogenase	1.1.1.27	Complete proteome, Cytoplasm, NAD, Oxidoreductase, Phosphoprotein	_	Clostridium botulinum (strain 657 / Type Ba4)	_	2	318	320	4	318	318
	B1L1N3	_	1.00937	1.01572	36.53	6e-69	7	1	ldh	L-lactate dehydrogenase	1.1.1.27	Complete proteome, Cytoplasm, NAD, Oxidoreductase, Phosphoprotein	18060065	Clostridium botulinum (strain Loch Maree / Type A3)	Loch Maree / Type A3	2	318	320	4	318	318
	A7GDK3	_	1.00937	1.01572	36.53	9e-69	8	1	ldh	L-lactate dehydrogenase	1.1.1.27	Complete proteome, Cytoplasm, NAD, Oxidoreductase, Phosphoprotein	_	Clostridium botulinum (strain Langeland / NCTC 10281 / Type F)	_	2	318	320	4	318	318
	B1IKX1	_	1.00937	1.01572	36.53	9e-69	8	1	ldh	L-lactate dehydrogenase	1.1.1.27	Complete proteome, Cytoplasm, NAD, Oxidoreductase, Phosphoprotein	18060065	Clostridium botulinum (strain Okra / Type B1)	Okra / Type B1	2	318	320	4	318	318
	Q81EP4	_	0.97813	0.99682	37.38	1e-68	10	1	ldh1	L-lactate dehydrogenase 1	1.1.1.27	3D-structure, Allosteric enzyme, Complete proteome, Cytoplasm, NAD, Oxidoreductase, Phosphoprotein, Reference proteome	12721630	Bacillus cereus (strain ATCC 14579 / DSM 31 / JCM 2152 / NBRC 15305 / NCIMB 9373 / NRRL B-3711)	ATCC 14579 / DSM 31 / JCM 2152 / NBRC 15305 / NCIMB 9373 / NRRL B-3711	1	313	320	1	310	314
	Q7X5C9	IPMed?	0.98125	1.00965	39.17	1e-68	9	1	ldh	L-lactate dehydrogenase	1.1.1.27	Allosteric enzyme, Complete proteome, Cytoplasm, NAD, Oxidoreductase, Phosphoprotein	15007569	Thermoanaerobacterium saccharolyticum (strain DSM 8691 / JW/SL-YS485)	DSM 8691 / JW/SL-YS485	6	314	320	2	307	311
	P00345	IPMed?	0.98125	0.98742	36.62	4e-67	11	1	ldh	L-lactate dehydrogenase	1.1.1.27	Allosteric enzyme, Cytoplasm, Direct protein sequencing, NAD, Oxidoreductase, Phosphoprotein	3122782, 3118900	Bacillus megaterium	DSM 090	3	316	320	7	316	318
	P00343	IPMed?	0.96012	0.97813	35.46	4e-66	12	1	ldh	L-lactate dehydrogenase	1.1.1.27	3D-structure, Allosteric enzyme, Cytoplasm, Direct protein sequencing, NAD, Oxidoreductase, Phosphoprotein	1768113, 6411465, 14601, 7766183, 19787773	Lactobacillus casei	ATCC 393 / DSM 20011 / JCM 1134 / NBRC 15883 / NCIMB 11970 / NCDO 161 / ATCC 393 / DSM 20011 / JCM 1134 / NBRC 15883 / NCIMB 11970 / NCDO 161 / ATCC 393 / DSM 20011 / JCM 1134 / NBRC 15883 / NCIMB 11970 / NCDO 161	7	316	320	11	316	326
	P13714	IPMed?	0.96562	0.96562	35.92	6e-66	13	1	ldh	L-lactate dehydrogenase	1.1.1.27	3D-structure, Allosteric enzyme, Complete proteome, Cytoplasm, Direct protein sequencing, NAD, Oxidoreductase, Phosphoprotein, Reference proteome	8969502, 9384377, 19383706, 3098260, 10809684, 17218307	Bacillus subtilis (strain 168)	168 / 168 / 168	6	311	320	6	311	320
	P14561	IPMed?	0.96875	0.97484	35.81	2e-64	14	1	ldh1	L-lactate dehydrogenase 1	1.1.1.27	Allosteric enzyme, Cytoplasm, Direct protein sequencing, NAD, Oxidoreductase, Phosphoprotein	2334516, 3435642	Bacillus psychrosaccharolyticus	_	6	315	320	7	312	318
	Q01462	IPMed?	0.94769	0.9625	34.42	4e-64	16	1	ldh1	L-lactate dehydrogenase 1	1.1.1.27	Allosteric enzyme, Complete proteome, Cytoplasm, NAD, Oxidoreductase, Phosphoprotein, Reference proteome	1400245, 1452029, 8081494, 9023947, 11337471	Lactococcus lactis subsp. lactis (strain IL1403)	LM0230 / BU2-60 / 1117M / IL1403	5	309	320	6	306	325
	P04034	IPMed?	0.94769	0.9625	34.74	4e-64	15	1	ldh1	L-lactate dehydrogenase 1	1.1.1.27	Allosteric enzyme, Cytoplasm, Direct protein sequencing, NAD, Oxidoreductase, Phosphoprotein	8081494, 9023947, 518918	Lactococcus lactis subsp. cremoris	ML1 / AM4 / US3	5	309	320	6	306	325
	O32765	IPMed?	0.96285	0.97188	35.05	6e-64	17	1	ldh	L-lactate dehydrogenase	1.1.1.27	Cytoplasm, Direct protein sequencing, NAD, Oxidoreductase, Phosphoprotein	9212432	Lactobacillus helveticus	1953-07-01	7	316	320	9	313	323
	P56511	IPMed?	1.00625	1.00625	35.4	3e-63	18	1	ldh	L-lactate dehydrogenase	1.1.1.27	3D-structure, Cytoplasm, Direct protein sequencing, NAD, Oxidoreductase, Phosphoprotein	1840590, 1425707, 11807949	Lactobacillus pentosus	ATCC 8041 / DSM 20314 / JCM 1558 / NCDO 363 / NCIMB 8026 / ATCC 8041 / DSM 20314 / JCM 1558 / NCDO 363 / NCIMB 8026	3	313	320	5	310	320
CLOSTRIBL3_v1_12309	PB id	Exp	maxLrap	minLrap	Ident %	Eval	OrderQ	OrderB	Gene	Description	EC number	Keywords	PubMedId	Organism	Strain	BeginQ	EndQ	LengthQ	BeginB	EndB	LengthB
	O52792	IPMed?	0.94398	0.94663	32.34	1e-36	1	1	hmo	4-hydroxymandelate oxidase	1.1.3.46	3D-structure, Antibiotic biosynthesis, Flavoprotein, FMN, Oxidoreductase	9545426, 11137816, 12240298	Amycolatopsis orientalis	_	54	345	356	27	344	357
	Q54E41	_	0.84278	0.91854	31.5	9e-36	2	1	haox	Hydroxyacid oxidase	1.1.3.15	Complete proteome, Flavoprotein, FMN, Oxidoreductase, Reference proteome	15875012	Dictyostelium discoideum	AX4	64	356	356	65	382	388
	Q9LJH5	IPMed?	0.9146	0.93258	29.52	4e-35	3	1	GLO4	Peroxisomal (S)-2-hydroxy-acid oxidase GLO4	1.1.3.15	Complete proteome, Flavoprotein, FMN, Glycolate pathway, Oxidoreductase, Peroxisome, Photorespiration, Reference proteome	10907853, 27862469, 14593172, 19264754	Arabidopsis thaliana	cv. Columbia / cv. Columbia / cv. Columbia	54	348	356	28	347	363
	Q3ZBW2	_	0.41854	0.4221	44.3	2e-33	4	1	HAO2	Hydroxyacid oxidase 2	1.1.3.15	Complete proteome, Flavoprotein, FMN, Oxidoreductase, Peroxisome, Reference proteome	_	Bos taurus	_	206	353	356	200	348	353
	Q24JJ8	IPMed?	0.9146	0.93258	27.41	5e-33	5	1	GLO3	Peroxisomal (S)-2-hydroxy-acid oxidase GLO3	1.1.3.15	Complete proteome, Flavoprotein, FMN, Glycolate pathway, Oxidoreductase, Peroxisome, Photorespiration, Reference proteome	10907853, 27862469, 19264754, 19329564	Arabidopsis thaliana	cv. Columbia / cv. Columbia	54	348	356	28	347	363
	Q9UJM8	IPMed?	0.38378	0.39888	47.18	6e-33	6	1	HAO1	Hydroxyacid oxidase 1	1.1.3.15	3D-structure, Complete proteome, Flavoprotein, FMN, Oxidoreductase, Peroxisome, Phosphoprotein, Reference proteome	10978532, 10777549, 11780052, 15489334, 24275569, 18215067, 20054120	Homo sapiens	_	213	353	356	220	360	370
	Q9HV37	_	0.37008	0.39607	48.23	8e-32	7	1	lldD	L-lactate dehydrogenase	1.1.-.-	Cell inner membrane, Cell membrane, Complete proteome, Flavoprotein, FMN, Membrane, Oxidoreductase, Reference proteome	10984043	Pseudomonas aeruginosa (strain ATCC 15692 / DSM 22644 / CIP 104116 / JCM 14847 / LMG 12228 / 1C / PRS 101 / PAO1)	ATCC 15692 / DSM 22644 / CIP 104116 / JCM 14847 / LMG 12228 / 1C / PRS 101 / PAO1	210	350	356	235	372	381
	Q02FQ1	_	0.37008	0.39607	48.23	8e-32	7	1	lldD	L-lactate dehydrogenase	1.1.-.-	Cell inner membrane, Cell membrane, Complete proteome, Flavoprotein, FMN, Membrane, Oxidoreductase	17038190	Pseudomonas aeruginosa (strain UCBPP-PA14)	UCBPP-PA14	210	350	356	235	372	381
	B7V1I3	_	0.37008	0.39607	48.23	8e-32	7	1	lldD	L-lactate dehydrogenase	1.1.-.-	Cell inner membrane, Cell membrane, Flavoprotein, FMN, Membrane, Oxidoreductase	19047519	Pseudomonas aeruginosa (strain LESB58)	LESB58	210	350	356	235	372	381
	Q9WU19	IPMed?	0.38378	0.39888	45.07	9e-32	8	1	Hao1	Hydroxyacid oxidase 1	1.1.3.15	Complete proteome, Flavoprotein, FMN, Oxidoreductase, Peroxisome, Phosphoprotein, Reference proteome	9891009, 17242355, 21183079, 23806337	Mus musculus	_	213	353	356	220	360	370
[truncated: 1,007 more rows]

## Sheet: UniFIRE 
CLOSTRIBL3_v1_10012	UniRule	Annotation type	Annotation value	Begin	End	UniRule Source	UniRule Method
[truncated: 481 more rows]

## Sheet: PRIAM EC number
CLOSTRIBL3_v1_10010	PRIAM EC number	Evidence	Profile	Profile Length	Eval	Ident %	Begin	End	Match Length	Enzyme Description	Alternative Name	Catalysed Reaction	Reaction Cofactor	Comments
[truncated: 240 more rows]

[truncated: 5 more sheets: COG, EGGNOG, FIGfam, InterProScan, PSortB]
