# Supplementary material for: Three Novel Clostridia Isolates Produce n-Caproate and iso-Butyrate from Lactate: Comparative Genomics of Chain-Elongating Bacteria
Source: Microorganisms. 2020 Dec 11;8(12):1970. doi: 10.3390/microorganisms8121970 (PMC7764203; doi:10.3390/microorganisms8121970)
Supplement: Supplementary file 1 [file microorganisms-08-01970-s001.zip › microorganisms-1013833-supplementary-proofed/microorganisms-1013833-supplementary file 6.xlsx]

## Sheet: reactions
Predicted function	No.	Enzyme abbreviation	EC number	Enzyme	Reaction
Acetyl-CoA formation	1	LacA	5.1.2.1	lactate racemase	D-lactate <=> L-lactate
	2	LacR		L-lactate permease
	3	LDH	1.1.1.27	lactate dehydrogenase	(S)-lactate + NAD+ → H+ + NADH + pyruvate
	4	PFOR	1.2.7.1	pyruvate ferredoxin oxidoreductase	pyruvate + CoA + 2 oxidized ferredoxin → acetyl-CoA + CO2 + 2 reduced ferredoxin + 2 H+
		PorABCD	1.2.7.1	pyruvate synthase
	5	ACoAS	6.2.1.1	acetyl-CoA synthetase	ATP + acetate + CoA → ADP + phosphate + acetyl-CoA
	6	ACK	2.7.2.1	acetate kinase	ATP + acetate → ADP + acetyl phosphate
	7	PTA	2.3.1.8	phosphate acetyltransferase	CoA + acetyl phosphate → acetyl-CoA + phosphate
	8	ADH	1.1.1.1	Alcohol dehydrogenase	A primary alcohol + NAD(+) → an aldehyde + NADH
	9	ADA	1.2.1.10	acetaldehyde dehydrogenase	Acetaldehyde + CoA + NAD(+) → acetyl-CoA + NADH
reverse β-oxidation	10	ACAT	2.3.1.9, 2.3.1.16	acetyl-CoA acetyltransferase	2 acetyl-CoA → acetoacetyl-CoA + coenzyme A
	11	HAD	1.1.1.157	3-hydroxybutyryl-CoA dehydrogenase	acetoacetyl-CoA + NADPH + H+ → (S)-3-hydroxybutyryl-CoA + NADP+
	12	ECH	4.2.1.150, 4.2.1.55	enoyl-CoA hydratase	(S)-3-hydroxybutyryl-CoA → crotonyl-CoA + H2O
	13	BCD	1.3.8.1	butyryl-CoA dehydrogenase	crotonyl-CoA + a reduced electron-transfer flavoprotein → butyryl-CoA + an oxidized electron-transfer flavoprotein + H+
	14	EtfA,B		electron transfer flavoprotein A,B
	15	CoAT	2.8.3.-	Butyryl-CoA:acetate CoA-transferase	Acyl-CoA + acetate → a fatty acid anion + acetyl-CoA
Butyrate formation	16	ACT	3.1.2.20	acyl-CoA thioesterase	an acyl-CoA + H2O → a carboxylate + coenzyme A + H+
	17	PTB	2.3.1.19	phosphate butyryltransferase	butyryl-CoA + phosphate → CoA + butyryl phosphate
	18	BUK	2.7.2.7	butyrate kinase	ADP + butyryl phosphate → ATP + butyrate
Energy conservation	19	RnfABCDEG	7.1.1.1	Proton-translocating ferredoxin:NAD(+) oxidoreductase complex
	20	EchABCDEF		energy-conserving hydrogenase
H2 formation	21	H2ase	1.12.7.2	hydrogen:ferredoxin oxidoreductase	2 reduced ferredoxin + 2 H+ → H2 + 2 oxidized ferredoxin
	22	HndABCD	1.1.12.3	hydrogen:NADP+ oxidoreductase	2H+ + 2NADPH → H2 + 2NADP(+)
	23	HydABC	1.12.1.4		5 H+ + NADH + 2 reduced ferredoxin → 2 H2 + NAD+ + 2 oxidized ferredoxin
Others	24	BM	5.4.99.13	butyryl-CoA:isobutyryl-CoA mutase	butyryl-CoA → iso-butyryl-CoA
	25	ACS	6.2.1.-	acyl-CoA synthetase	ATP + a medium-chain fatty acid + CoA → AMP + diphosphate + a medium-chain acyl-CoA
	26	ACOCT	2.8.3.19	Acetyl-CoA:oxalate CoA-transferase	acetyl-CoA + oxalate → acetate + oxalyl-CoA
	27	HadABC	4.2.1.157	(R)-2-hydroxyisocaproyl-CoA dehydratase activator, alpha subunit, beta subunit	(R)-2-hydroxy-4-methylpentanoyl-CoA → 4-methylpent-2-enoyl-CoA + H2O
	28	CarC	1.3.1.108	Caffeyl-CoA reductase-Etf complex subunit CarC	hydrocaffeoyl-CoA + 2 NAD+ + 2 reduced [2Fe-2S]-[ferredoxin] → (E)-caffeoyl-CoA + 2 NADH + 2 oxidized [2Fe-2S]-[ferredoxin]
	29	HydN		Electron transport protein

## Sheet: instruction
Supplemental file 6. Functional annotations of strain BL-4
Worksheet name	Description
start	information of the gene coding sequence
gene features	measures of the predicted CDS
protein features	measures of the predicted proteins
MaGe-Curated annotations	results of functional gene annotations using the MaGe curated annotations
SwissProt	results of functional gene annotations using SwissProt
UniFIRE	results of functional gene annotations using UniFIRE
PRIAM EC number	the PRIAM method used to predict enzymatic function at the level of the EC number
COG	results of functional gene annotations using COG
EGGNOG	results of functional gene annotations using EGGNOG
FIGfam	results of functional gene annotations using FIGfam
InterProScan	results of functional gene annotations using InterPro
PSortB	results of bacterial protein subcellular localization prediction

## Sheet: start
CDS	Strand	length	Begin	End	AMIGene Start	AMIGene Lpcod	AMIGene Apcod	Matrix	Prodigal Begin	Prodigal End	Glimmer Begin	Glimmer End
CLOSTRIBL4_v1_0061	R	942	70153	71094	71094	0.86545	0.86545	1	70153	71094	70153	71094
CLOSTRIBL4_v1_0433	R	1023	429089	430111	430111	0.912671	0.912671	1	429089	430111	429089	430111
CLOSTRIBL4_v1_0841	D	3555	848655	852209	848655	0.961822	0.961822	2	848655	852209	848655	852209
CLOSTRIBL4_v1_0995	D	1770	1013446	1015215	1013446	0.914721	0.914721	1	1013446	1015215	1013446	1015215
CLOSTRIBL4_v1_1158	R	894	1178196	1179104	1179104	0.894728	0.894728	2	1178196	1179089	1178196	1179089
CLOSTRIBL4_v1_1159	R	1194	1179127	1180320	1180320	0.89726	0.89726	2	1179127	1180320	1179127	1180320
CLOSTRIBL4_v1_1160	D	1185	1180912	1182168	1180912	0.934126	0.934126	1	1180984	1182168	1180984	1182168
CLOSTRIBL4_v1_1161	D	831	1182120	1182950	1182120	0.911637	0.911637	1	1182120	1182950	1182168	1182950
CLOSTRIBL4_v1_1162	D	1209	1182962	1184194	1182962	0.950739	0.950739	1	1182986	1184194	1182986	1184194
CLOSTRIBL4_v1_1163	D	789	1184228	1185016	1184228	0.886962	0.886962	1	1184228	1185016	1184228	1185016
CLOSTRIBL4_v1_1164	D	1299	1185018	1186316	1185018	0.926639	0.926639	1	1185018	1186316	1185018	1186316
CLOSTRIBL4_v1_1165	D	1128	1186309	1187436	1186309	0.950966	0.950966	1	1186309	1187436	1186309	1187436
CLOSTRIBL4_v1_1443	R	480	1444841	1445329	1445329	0.779111	0.779111	1	1444841	1445320	1444841	1445320
CLOSTRIBL4_v1_1444	R	951	1445347	1446297	1446297	0.887687	0.887687	2	1445347	1446297	1445347	1446297
CLOSTRIBL4_v1_1867	D	1269	1879735	1881003	1879735	0.942525	0.942525	2	1879813	1881003	1879735	1881003
CLOSTRIBL4_v1_1868	D	777	1881019	1881795	1881019	0.901687	0.901687	1	1881019	1881795	1881019	1881795
CLOSTRIBL4_v1_1869	D	840	1881902	1882741	1881902	0.935205	0.935205	2	1881902	1882741	1881902	1882741
CLOSTRIBL4_v1_1870	D	1158	1882871	1884028	1882871	0.933863	0.933863	2	1882871	1884028	1882871	1884028
CLOSTRIBL4_v1_1871	D	801	1884052	1884852	1884052	0.940088	0.940088	2	1884052	1884852	1884052	1884852
CLOSTRIBL4_v1_1872	D	1107	1884873	1885979	1884873	0.917503	0.917503	2	1884873	1885979	1884873	1885979
CLOSTRIBL4_v1_1873	R	1344	1886194	1887558	1887558	0.940372	0.940372	2	1886194	1887537	1886194	1887537
CLOSTRIBL4_v1_2140	D	1911	2143932	2145869	2143932	0.96666	0.96666	2	2143959	2145869	2143959	2145869
CLOSTRIBL4_v1_2149	R	1506	2152967	2154472	2154472	0.941024	0.941024	1	2152967	2154472	2152967	2154472
CLOSTRIBL4_v1_2199	D	1383	2197193	2198662	2197415	0.828246	0.92233	2	2197280	2198662	2197280	2198662
CLOSTRIBL4_v1_2200	D	939	2198662	2199600	2198662	0.918762	0.918762	2	2198662	2199600	2198662	2199600
CLOSTRIBL4_v1_2201	D	576	2199597	2200172	2199597	0.928588	0.928588	2	2199597	2200172	2199597	2200172
CLOSTRIBL4_v1_2202	D	693	2200162	2200866	2200162	0.843605	0.843605	2	2200174	2200866	2200174	2200866
CLOSTRIBL4_v1_2203	D	597	2200866	2201462	2200866	0.924578	0.924578	2	2200866	2201462	2200866	2201462
CLOSTRIBL4_v1_2204	D	795	2201478	2202272	2201478	0.901916	0.901916	2	2201478	2202272	2201478	2202272
CLOSTRIBL4_v1_2205	R	945	2202391	2203335	2203335	0.929842	0.929842	1	2202391	2203335	2202391	2203335
CLOSTRIBL4_v1_2217	R	1254	2214929	2216182	2216182	0.955565	0.955565	2	2214929	2216182	2214929	2216182
CLOSTRIBL4_v1_2290	R	1155	2291057	2292211	2292211	0.93333	0.93333	1	2291057	2292211	2291057	2292211
CLOSTRIBL4_v1_2331	R	1002	2333270	2334271	2334271	0.91911	0.91911	2	2333270	2334271	2333270	2334271

## Sheet: gene features
CDS	GC Content	GC1 Content	GC2 Content	GC3 Content	CAI	GCskew	R/Y ratio
CLOSTRIBL4_v1_0061	47.56	58.6	44.9	39.17	0.65	-0.161	1.165
CLOSTRIBL4_v1_0433	47.41	58.65	43.4	40.18	0.68	-0.192	1.219
CLOSTRIBL4_v1_1444	43.11	54.89	38.17	36.28	0.68	-0.098	1.171
CLOSTRIBL4_v1_2205	41.69	51.75	38.41	34.92	0.63	-0.259	1.245
CLOSTRIBL4_v1_0841	47.9	54.77	42.03	46.92	0.79	-0.066	1.075
CLOSTRIBL4_v1_1867	45.78	56.97	42.08	38.3	0.8	-0.188	1.199
CLOSTRIBL4_v1_1868	44.27	56.37	37.84	38.61	0.72	-0.215	1.208
CLOSTRIBL4_v1_1869	43.69	56.07	37.5	37.5	0.79	-0.15	1.205
CLOSTRIBL4_v1_1870	46.98	56.99	38.08	45.85	0.78	-0.125	1.102
CLOSTRIBL4_v1_1871	45.57	60.3	38.95	37.45	0.81	-0.151	1.07
CLOSTRIBL4_v1_1872	45.62	58.27	38.21	40.38	0.8	-0.141	1.039
CLOSTRIBL4_v1_1873	41.44	52.9	38.17	33.26	0.75	-0.081	1.08
CLOSTRIBL4_v1_1158	42.73	49.33	37.92	40.94	0.76	0.026	1.149
CLOSTRIBL4_v1_1159	46.98	56.53	44.22	40.2	0.72	-0.005	1.087
CLOSTRIBL4_v1_1160	44.81	52.66	38.73	43.04	0.65	-0.243	1.384
CLOSTRIBL4_v1_1161	45.49	54.51	41.88	40.07	0.73	-0.212	1.381
CLOSTRIBL4_v1_1162	43.26	54.59	40.2	34.99	0.68	-0.124	1.144
CLOSTRIBL4_v1_1163	44.87	53.61	41.06	39.92	0.69	-0.17	1.198
CLOSTRIBL4_v1_1164	44.57	51.96	37.88	43.88	0.73	-0.105	1.179
CLOSTRIBL4_v1_1165	45.48	52.66	36.97	46.81	0.76	-0.131	1.153
CLOSTRIBL4_v1_2140	46.15	55.42	40.19	42.86	0.7	-0.011	1.159
CLOSTRIBL4_v1_1443	42.71	55.62	37.5	35	0.68	-0.102	1.253
CLOSTRIBL4_v1_2199	47.72	56.62	42.3	44.25	0.71	-0.052	1.118
CLOSTRIBL4_v1_2200	47.82	52.08	42.81	48.56	0.72	0.029	0.827
CLOSTRIBL4_v1_2201	40.8	48.44	41.67	32.29	0.74	-0.021	1.165
CLOSTRIBL4_v1_2202	45.02	52.38	41.56	41.13	0.75	-0.019	0.838
CLOSTRIBL4_v1_2203	41.88	49.75	33.67	42.21	0.68	0.04	0.756
CLOSTRIBL4_v1_2204	46.92	55.85	46.04	38.87	0.73	-0.142	1.092
CLOSTRIBL4_v1_2149	45.68	55.38	42.23	39.44	0.67	-0.206	1.202
CLOSTRIBL4_v1_0995	46.1	54.24	41.69	42.37	0.69	-0.15	1.102
CLOSTRIBL4_v1_2217	46.65	56.46	37.32	46.17	0.77	-0.091	1.083
CLOSTRIBL4_v1_2331	44.11	53.29	40.12	38.92	0.76	-0.149	1.202
CLOSTRIBL4_v1_2290	46.32	56.1	39.22	43.64	0.68	-0.181	1.278

## Sheet: protein features
CDS	Mw (Da)	Hydrophobicity	Tiny	Small	Aliphatic	Aromatic	Non Polar	Polar	Charged	Basic	Acidic	pI	Oxyphobic Index
CLOSTRIBL4_v1_0061	33108.6	0.02	36.1	54.95	22.68	6.71	57.83	42.17	24.6	12.14	12.46	5.53	8.86
CLOSTRIBL4_v1_0433	35906.1	0.05	34.12	56.18	21.76	7.65	63.24	36.76	22.06	11.76	10.29	7.63	9.42
CLOSTRIBL4_v1_1444	34483	-0.06	31.65	50.32	23.1	10.13	56.65	43.35	25.95	13.29	12.66	5.8	9.25
CLOSTRIBL4_v1_2205	34544.3	-0.01	29.94	47.45	25.16	10.19	56.69	43.31	26.11	13.06	13.06	5.54	8.8
CLOSTRIBL4_v1_0841	128800	-0.29	33.7	54.98	16.98	11.66	56.5	43.5	25	12.92	12.08	5.95	9.49
CLOSTRIBL4_v1_1867	44731	0.05	33.89	57.11	22.04	5.45	60.19	39.81	23.7	12.8	10.9	8.5	9.82
CLOSTRIBL4_v1_1868	27981.1	-0.06	31.4	50.39	19.77	8.14	58.91	41.09	23.26	12.02	11.24	7.7	9.62
CLOSTRIBL4_v1_1869	29824.5	0.09	31.18	50.9	25.09	6.09	59.14	40.86	24.37	12.54	11.83	6.17	9.1
CLOSTRIBL4_v1_1870	42514	-0.26	31.17	46.75	20	10.39	55.32	44.68	27.27	13.77	13.51	5.76	9.69
CLOSTRIBL4_v1_1871	28369.8	0.08	30.45	56.39	25.19	4.89	60.53	39.47	24.81	11.28	13.53	4.93	9.32
CLOSTRIBL4_v1_1872	39767.1	-0.04	31.25	54.35	25	8.15	56.52	43.48	26.9	13.86	13.04	5.9	9.28
CLOSTRIBL4_v1_1873	49193.1	-0.18	29.31	53.92	21.7	10.51	56.38	43.62	22.82	11.63	11.19	5.79	9.59
CLOSTRIBL4_v1_1158	32907.4	-0.31	29.63	51.52	20.88	8.75	51.85	48.15	26.94	14.48	12.46	8.4	9.26
CLOSTRIBL4_v1_1159	42773.4	-0.14	33.5	52.64	22.67	6.55	56.42	43.58	23.68	12.85	10.83	8.17	9.65
CLOSTRIBL4_v1_1160	43878.7	-0.3	27.41	48.48	23.35	9.64	56.09	43.91	28.17	14.47	13.71	6.07	9.64
CLOSTRIBL4_v1_1161	30120.6	-0.17	32.25	48.91	22.1	5.43	55.8	44.2	28.26	14.13	14.13	5.93	9.88
CLOSTRIBL4_v1_1162	44784.1	-0.37	29.6	51.74	19.15	13.43	54.48	45.52	28.11	14.68	13.43	5.86	9.62
CLOSTRIBL4_v1_1163	27989.1	0.05	33.97	52.67	24.43	6.87	56.87	43.13	25.19	12.6	12.6	5.57	8.99
CLOSTRIBL4_v1_1164	49216	-0.51	27.55	47.69	17.13	11.81	52.31	47.69	25.69	12.96	12.73	5.8	10.19
CLOSTRIBL4_v1_1165	42389.5	-0.21	26.13	45.87	21.6	10.93	57.07	42.93	24.53	12.8	11.73	6.23	9.91
CLOSTRIBL4_v1_2140	68987.5	-0.24	31.29	50.63	19.97	9.43	58.18	41.82	25.16	13.21	11.95	7.21	9.32
CLOSTRIBL4_v1_1443	17829.5	-0.32	27.67	50.94	24.53	10.06	47.8	52.2	30.82	16.98	13.84	6.41	9.52
CLOSTRIBL4_v1_2199	49081.5	-0.02	31.3	56.74	22.39	5	59.35	40.65	23.91	13.7	10.22	8.75	9.5
CLOSTRIBL4_v1_2200	33186.6	0.82	33.01	53.21	32.05	7.37	69.87	30.13	13.46	8.65	4.81	9.38	8.88
CLOSTRIBL4_v1_2201	20075.9	-0.23	38.22	59.69	21.47	5.76	49.21	50.79	21.99	12.04	9.95	9.05	8.39
CLOSTRIBL4_v1_2202	24426.4	0.82	33.48	50	30.87	7.83	70.87	29.13	14.78	8.26	6.52	8.07	8.86
CLOSTRIBL4_v1_2203	21530.1	1.04	28.28	47.98	36.87	11.11	71.21	28.79	12.63	7.07	5.56	8.53	8.4
CLOSTRIBL4_v1_2204	27019.7	0.4	39.77	64.39	23.11	4.17	68.18	31.82	20.45	11.74	8.71	8.07	10.28
CLOSTRIBL4_v1_2149	54954.9	-0.08	31.74	50.9	20.76	9.18	59.68	40.32	26.75	14.97	11.78	8.37	9.81
CLOSTRIBL4_v1_0995	65461.7	-0.18	30.39	53.14	21.73	10.02	54.33	45.67	25.81	14.26	11.54	6.84	9.8
CLOSTRIBL4_v1_2217	45845.9	-0.13	30.46	49.88	22.06	11.27	56.12	43.88	27.1	14.39	12.71	5.98	9.39
CLOSTRIBL4_v1_2331	35958.8	-0.2	32.13	52.85	19.22	7.51	56.16	43.84	27.03	13.51	13.51	6.14	9.13
CLOSTRIBL4_v1_2290	41775.1	-0.14	31.77	50.52	21.09	10.42	57.29	42.71	26.82	13.28	13.54	5.44	9.38

## Sheet: MaGe-Curated annotations
CLOSTRIBL4_v1_0061	Label	Synteny	Organism	Gene	Product	Reaction	maxLrap	minLrap	Ident %	Eval	OrderQ	OrderB	Roles	EC number	Localization	BioProcess	Product Type	PubMedId	Class	BeginQ	EndQ	LengthQ	BeginB	EndB	LengthB
	CD630_21640	_	Clostridium difficile 630	ldh	L-lactate dehydrogenase (L-LDH)	_	0.97826	1.00639	43.49	1e-89	1	1	1.1.1.20 : Glycol degradation ; 1.3.4 : Tricarboxylic acid cycle ; 1.3.5 : Fermentation ; 1.3.7 : Anaerobic respiration ; 1.7.2 : Glyoxylate bypass ; 1.7.21 : Glyoxylate degradation ; 1.7.8 : Gluconeogenesis ;	1.1.1.27	2 : Cytoplasmic	6.3 : Anaerobic ; 6.7 : Fermentation ; 6.8 : Glycolysis/gluconeogenesis ; 6.12 : TCA cycle ;	e : enzyme	10644484, 16085862, 15644899	2a : Function from experimental evidences in other organisms	1	310	313	3	317	322
CLOSTRIBL4_v1_0433	Label	Synteny	Organism	Gene	Product	Reaction	maxLrap	minLrap	Ident %	Eval	OrderQ	OrderB	Roles	EC number	Localization	BioProcess	Product Type	PubMedId	Class	BeginQ	EndQ	LengthQ	BeginB	EndB	LengthB
	CD630_12630	_	Clostridium difficile 630	_	Putative FMN-dependent dehydrogenase	_	0.99412	1	46.75	7e-105	1	1	1.4.1 : Electron donor ;	_	1 : Unknown	6.5 : Electron transport ;	e : enzyme	18367206	3 : Putative function from multiple computational evidences	1	338	340	1	338	338
	CLOSTRIBL3_v1_12309	_	Clostridiaceae BL-3	_	Putative L-lactate dehydrogenase	S-2-HYDROXY-ACID-OXIDASE-RXN ; RHEA:16789 ;	0.94663	0.99118	44.51	3e-100	1	1	_	1.1.3.15	2 : Cytoplasmic	_	e : enzyme	_	3 : Putative function from multiple computational evidences	1	337	340	18	354	356
	LEPBIa1341	_	Leptospira biflexa serovar Patoc Patoc 1	_	Putative oxidase or carboxylase	_	0.45067	0.99412	38.76	5e-65	1	1	_	1.1.3.15, 4.1.1.21	1 : Unknown	_	e : enzyme	_	3 : Putative function from multiple computational evidences	1	336	340	407	744	750
CLOSTRIBL4_v1_1444	Label	Synteny	Organism	Gene	Product	Reaction	maxLrap	minLrap	Ident %	Eval	OrderQ	OrderB	Roles	EC number	Localization	BioProcess	Product Type	PubMedId	Class	BeginQ	EndQ	LengthQ	BeginB	EndB	LengthB
	Ent638_2002	_	Enterobacter sp. 638	ldh	L-lactate dehydrogenase 2 (L-LDH 2)	_	0.91202	0.98418	37.94	2e-65	1	1	_	1.1.1.27	2 : Cytoplasmic	6.8 : Glycolysis/gluconeogenesis ;	e : enzyme	_	2b : Function from indirect experimental evidences (e.g. phenotypes)	2	312	316	31	340	341
CLOSTRIBL4_v1_2205	Label	Synteny	Organism	Gene	Product	Reaction	maxLrap	minLrap	Ident %	Eval	OrderQ	OrderB	Roles	EC number	Localization	BioProcess	Product Type	PubMedId	Class	BeginQ	EndQ	LengthQ	BeginB	EndB	LengthB
	BSU03050	_	Bacillus subtilis 168	lctE	L-lactate dehydrogenase	L-LACTATE-DEHYDROGENASE-RXN ; RHEA:23444 ;	0.95639	0.97771	45.93	6e-100	1	1	_	1.1.1.27	2 : Cytoplasmic	16.10 : Respire ;	e : enzyme	10809684, 16207915, 19383131	1a : Function from experimental evidences in the studied strain	5	310	314	7	312	321
	BN424_462	_	Carnobacterium maltaromaticum LMA28 v1	ldh1	L-lactate dehydrogenase 1	L-LACTATE-DEHYDROGENASE-RXN ; RHEA:23444 ;	0.96262	0.98408	46.28	3e-98	1	1	_	1.1.1.27	2 : Cytoplasmic	6.8 : Glycolysis/gluconeogenesis ;	e : enzyme	6411465, 1768113	2a : Function from experimental evidences in other organisms	3	311	314	8	315	321
	SSV_v1_1093		Streptococcus sanguinis 2908	ldh	L-lactate dehydrogenase	L-LACTATE-DEHYDROGENASE-RXN ;	0.93902	0.98089	45.78	3e-93	1	1	_	1.1.1.27	2 : Cytoplasmic	16.10 : Respire ;	e : enzyme	10809684, 16207915	2a : Function from experimental evidences in other organisms	6	311	314	9	315	328
	BTCD_v1_2573	_	Brochothrix thermosphacta CD337	lctE	L-lactate dehydrogenase	L-LACTATE-DEHYDROGENASE-RXN ; RHEA:23444 ;	0.97452	0.9871	45.42	1e-90	1	1	_	1.1.1.27	2 : Cytoplasmic	16.10 : Respire ;	e : enzyme	10809684, 16207915, 19383131, 10644484, 16085862, 15644899	2b : Function from indirect experimental evidences (e.g. phenotypes)	6	310	314	7	307	310
	AZOLI_2908	_	Azospirillum lipoferum 4B	ldh	L-lactate dehydrogenase	_	0.9557	0.96178	38.74	5e-76	1	1	_	1.1.1.27	10 : Secreted	6.8 : Glycolysis/gluconeogenesis ;	e : enzyme	10809684	2a : Function from experimental evidences in other organisms	6	307	314	2	303	316
	BN10v3_10012	_	Tetrasphaera elongata Lp2	ldh	L-lactate dehydrogenase	_	0.97143	0.97452	38.24	9e-75	1	1	_	1.1.1.27	2 : Cytoplasmic	6.7 : Fermentation ;	e : enzyme	10809684, 16207915	2a : Function from experimental evidences in other organisms	8	310	314	9	311	315
	CLOSTRIBL3_v1_10012		Clostridiaceae BL-3	ldh2	L-lactate dehydrogenase 2	RHEA:23444 ;	0.975	0.99363	37.18	3e-71	1	1	_	1.1.1.27	2 : Cytoplasmic	_	e : enzyme	11466286	1c : Function from experimental evidences in the studied genus	5	310	314	6	314	320
	CLOSTRIBL4_v1_0061	_	Clostridiales BL-4	ldh	L-lactate dehydrogenase	L-LACTATE-DEHYDROGENASE-RXN ; RHEA:23447 ;	0.97134	0.97444	36.07	1e-67	1	1	_	1.1.1.27	2 : Cytoplasmic	_	e : enzyme	16621833	2a : Function from experimental evidences in other organisms	6	309	314	5	309	313
CLOSTRIBL4_v1_0841	Label	Synteny	Organism	Gene	Product	Reaction	maxLrap	minLrap	Ident %	Eval	OrderQ	OrderB	Roles	EC number	Localization	BioProcess	Product Type	PubMedId	Class	BeginQ	EndQ	LengthQ	BeginB	EndB	LengthB
	CLOSTRIBL3_v1_10343	_	Clostridiaceae BL-3	pfo	Pyruvate-flavodoxin oxidoreductase	PYFLAVOXRE-RXN ; RHEA:12765 ;	0.99493	1.00856	62.14	0	1	1	1.3 : Energy metabolism (carbon) ;	1.2.7.1	2 : Cytoplasmic	6 : Energy metabolism ;	e : enzyme	8620891, 7608066, 9495749	1c : Function from experimental evidences in the studied genus	5	1182	1184	3	1166	1168
	SBF1_v1_1620011	_	Desulfosporosinus sp. SbF1	pfoA_2	pyruvate synthase	PYRUFLAVREDUCT-RXN ; PYFLAVOXRE-RXN ; RHEA:12768 ;	1	1.00852	57.01	0	1	1	_	1.2.7.1	2 : Cytoplasmic	_	e : enzyme	_	2a : Function from experimental evidences in other organisms	3	1183	1184	2	1172	1174
	CD630_26820	_	Clostridium difficile 630	pfo	Pyruvate-ferredoxin oxidoreductase	_	1	1.00424	57.6	0	1	1	_	1.2.7.-	2 : Cytoplasmic	_	e : enzyme	10486982	1c : Function from experimental evidences in the studied genus	6	1181	1184	5	1178	1179
	CLOAM0324	_	Candidatus Cloacamonas acidaminovorans Evry	_	putative pyruvate-ferredoxin oxidoreductase (por-like) or pyruvate-flavodoxin oxidoreductase (ydbK-like), 4Fe-4S domain	_	1.00422	1.01364	52.06	0	1	1	1.7.1 : Unassigned reversible reactions ; 1.1.2.3 : Propionate degradation ; 1.3.5 : Fermentation ;	1.2.7.1	1 : Unknown	_	e : enzyme	_	3 : Putative function from multiple computational evidences	1	1181	1184	1	1171	1173
	AZOLI_p30297	_	Azospirillum lipoferum 4B	_	putative pyruvate-ferredoxin/flavodoxin oxidoreductase	_	1.00253	1.0128	47.94	0	1	1	1.7.1 : Unassigned reversible reactions ;	_	1 : Unknown	16.11 : Scavenge (Catabolism) ; 5 : Central intermediary metabolism ;	e : enzyme	_	3 : Putative function from multiple computational evidences	9	1184	1184	1	1171	1172
	Ent638_2136	_	Enterobacter sp. 638	ydbK	Putative 2-oxoacid-flavodoxin fused oxidoreductase:conserved protein; 4Fe-4S cluster binding protein	_	1.00338	1.01193	46.8	0	1	1	1.7.1 : Unassigned reversible reactions ;	_	1 : Unknown	16.11 : Scavenge (Catabolism) ; 5 : Central intermediary metabolism ;	e : enzyme	_	2b : Function from indirect experimental evidences (e.g. phenotypes)	6	1181	1184	1	1165	1174
	Spro_2604	_	Serratia proteamaculans 568	_	Putative 2-oxoacid-flavodoxin fused oxidoreductase:conserved protein; 4Fe-4S cluster binding protein (NifJ)	_	1.00845	1.01444	46.23	0	1	1	1.7.1 : Unassigned reversible reactions ;	_	1 : Unknown	16.11 : Scavenge (Catabolism) ; 5 : Central intermediary metabolism ;	e : enzyme	_	3 : Putative function from multiple computational evidences	6	1181	1184	1	1168	1177
	ECK1374	_	Escherichia coli K12	ydbK	putative 2-oxoacid-flavodoxin fused oxidoreductase:conserved protein; 4Fe-4S cluster binding protein	PYRUFLAVREDUCT-RXN ;	1.00676	1.01533	46.64	0	1	1	1.7.1 : Unassigned reversible reactions ;	_	1 : Unknown	16.11 : Scavenge (Catabolism) ; 5 : Central intermediary metabolism ;	e : enzyme	9025293	3 : Putative function from multiple computational evidences	6	1181	1184	1	1165	1174
	BN11v3_340013	_	Tetrasphaera australiensis Ben110	_	putative pyruvate-flavodoxin oxidoreductase	_	0.99665	1.00422	45.92	0	1	1	_	1.2.7.-	2 : Cytoplasmic	_	e : enzyme	8352652	3 : Putative function from multiple computational evidences	8	1182	1184	8	1179	1193
	BN874v1_1210009	_	Candidatus Contendobacter odensis Run_B_J11	_	putative pyruvate-flavodoxin oxidoreductase (nifJ)	_	1.00251	1.01098	46.37	0	1	1	_	1.2.7.-	1 : Unknown	5 : Central intermediary metabolism ; 5.6 : Nitrogen fixation ;	e : enzyme	11167002, 21317262, 8415612	3 : Putative function from multiple computational evidences	1	1182	1184	1	1182	1194
	BN873v1_150048	_	Candidatus Competibacter denitrificans Run_A_D11	_	putative pyruvate-flavodoxin oxidoreductase (nifJ)	_	1.00587	1.01351	45.75	0	1	1	_	1.2.7.-	1 : Unknown	5 : Central intermediary metabolism ; 5.6 : Nitrogen fixation ;	e : enzyme	11167002, 21317262, 8415612	3 : Putative function from multiple computational evidences	1	1182	1184	1	1182	1193
	FRAAL3253	_	Frankia alni ACN14a	_	Pyruvate-flavodoxin oxidoreductase	_	1.00169	1.00936	44.77	0	1	1	1.7.1 : Unassigned reversible reactions ;	1.2.7.-	1 : Unknown	16.11 : Scavenge (Catabolism) ;	e : enzyme	_	2b : Function from indirect experimental evidences (e.g. phenotypes)	7	1182	1184	4	1164	1175
	SBF1_v1_1030024		Desulfosporosinus sp. SbF1	pfoA_3a	fragment of pyruvate synthase (part 1/2)	PYRUFLAVREDUCT-RXN ; PYFLAVOXRE-RXN ; RHEA:12768 ;	0.58615	0.9844	60.37	0	3	1	1.7.1 : Unassigned reversible reactions ;	1.2.7.1	2 : Cytoplasmic	5 : Central intermediary metabolism ; 16.11 : Scavenge (Catabolism) ;	e : enzyme	9025293	2a : Function from experimental evidences in other organisms	5	698	1184	3	694	705
	VCA0530	_	Vibrio cholerae N16961	_	putative Pyruvate-flavodoxin oxidoreductase	_	0.94088	1.03244	37.43	0	1	1	_	_	1 : Unknown	_	e : enzyme	_	3 : Putative function from multiple computational evidences	10	1112	1184	6	1071	1079
	BN1095v2_250042		Clostridium difficile MID11 7032989	pfo	Pyruvate-ferredoxin oxidoreductase	_	0.38429	0.96809	62.42	0	2	1	_	1.2.7.-	2 : Cytoplasmic	_	e : enzyme	10486982	2a : Function from experimental evidences in other organisms	6	460	1184	5	458	470
	SBF1_v1_1030023		Desulfosporosinus sp. SbF1	pfoA_3b	fragment of pyruvate synthase (part 2/2)	PYRUFLAVREDUCT-RXN ; PYFLAVOXRE-RXN ; RHEA:12768 ;	0.3978	1.00857	56.05	1e-167	5	1	1.7.1 : Unassigned reversible reactions ;	1.2.7.1	2 : Cytoplasmic	5 : Central intermediary metabolism ; 16.11 : Scavenge (Catabolism) ;	e : enzyme	9025293	2a : Function from experimental evidences in other organisms	717	1184	1184	1	464	467
	NBG4_v1_230036	_	Candidatus Sulfobium mesophilum	nifJ	Pyruvate:ferredoxin oxidoreductase	PYRUFLAVREDUCT-RXN ;	0.22804	0.99265	54.81	8e-95	1	1	1.3 : Energy metabolism (carbon) ;	1.2.7.1	1 : Unknown	6 : Energy metabolism ;	e : enzyme	11167002	2a : Function from experimental evidences in other organisms	3	272	1184	2	271	272
CLOSTRIBL4_v1_1867	Label	Synteny	Organism	Gene	Product	Reaction	maxLrap	minLrap	Ident %	Eval	OrderQ	OrderB	Roles	EC number	Localization	BioProcess	Product Type	PubMedId	Class	BeginQ	EndQ	LengthQ	BeginB	EndB	LengthB
	CLOSTRIBL3_v1_12838	_	Clostridiaceae BL-3	thlA	Acetyl-CoA acetyltransferase	ACETYL-COA-ACETYLTRANSFER-RXN ; RHEA:21036 ;	0.92654	0.99745	62.92	5e-172	1	1	_	2.3.1.9	2 : Cytoplasmic	16.11 : Scavenge (Catabolism) ;	e : enzyme	7867955, 11075929, 11466286, 1685080	2a : Function from experimental evidences in other organisms	29	418	422	2	391	392
	CD630_10590		Clostridium difficile 630	thlA1	Acetoacetyl-CoA thiolase 1	_	0.92417	0.99744	60	2e-165	1	1	1.1.2 : Fatty acids (fatty acid oxidation) ; 1.1.2.7 : Acetoacetate degradation ;	2.3.1.9	2 : Cytoplasmic	3.2 : Degradation ;	e : enzyme	11075929, 2191949	1c : Function from experimental evidences in the studied genus	29	418	422	2	390	391
	RALTA_A1351	_	Cupriavidus taiwanensis LMG19424	phaA	Acetyl-CoA acetyltransferase (beta-ketothiolase)	_	0.9218	0.98982	58.1	7e-156	1	1	1.6 : Macromolecules (cellular constituent) biosynthesis ;	2.3.1.9	1 : Unknown	_	e : enzyme	10416645, 1987116, 2670936	2a : Function from experimental evidences in other organisms	31	418	422	4	391	393
	Rmet_1357		Cupriavidus metallidurans CH34	phaA	Acetyl-CoA acetyltransferase (Acetoacetyl-CoA thiolase)	_	0.9218	0.98982	57.58	1e-155	1	1	_	2.3.1.9	2 : Cytoplasmic	_	e : enzyme	_	2b : Function from indirect experimental evidences (e.g. phenotypes)	31	418	422	4	391	393
	AZOLI_2388	_	Azospirillum lipoferum 4B	phbA3	Acetyl-CoA acetyltransferase with thiolase domain (Acetoacetyl-CoA thiolase)	_	0.9218	0.99488	58.35	2e-155	1	1	1.5.4 : Fatty acid and phosphatidic acid ;	2.3.1.9	2 : Cytoplasmic	3.1 : Biosynthesis ;	e : enzyme	7582015, 12788722, 12039753	1c : Function from experimental evidences in the studied genus	30	418	422	3	389	391
	PSEEN4635	_	Pseudomonas entomophila L48	phbA	acetyl-CoA acetyltransferase	_	0.94313	0.97789	56.03	1e-154	1	1	5.6.2 : Detoxification (xenobiotic metabolism) ;	2.3.1.9	Unknown	3 : Fatty acid and phospholipid metabolism ;	e : enzyme	_	2a : Function from experimental evidences in other organisms	22	418	422	9	405	407
	MARHY3102	_	Marinobacter hydrocarbonoclasticus ATCC 49840	phbA	acetyl-CoA acetyltransferase with thiolase domain, PHB biosynthesis	_	0.92654	0.99745	56.01	4e-151	1	1	1.1.2.1 : Degradation of short-chain fatty acids ;	2.3.1.9	2 : Cytoplasmic	5 : Central intermediary metabolism ;	e : enzyme	1396692	2a : Function from experimental evidences in other organisms	29	418	422	2	391	392
	BRADO0562	_	Bradyrhizobium sp. ORS278	phbA	acetyl-CoA acetyltransferase with thiolase domain (Acetoacetyl-CoA thiolase)	_	0.92654	0.99239	55.75	2e-150	1	1	1.5.4 : Fatty acid and phosphatidic acid ;	2.3.1.9	1 : Unknown	16.2 : Construct biomass (Anabolism) ;	e : enzyme	7582015	2b : Function from indirect experimental evidences (e.g. phenotypes)	27	417	422	3	391	394
	PP_4636	_	Pseudomonas putida KT2440	yqeF	acetyl-CoA acetyltransferase	METHYLACETOACETYLCOATHIOL-RXN ; RXN-12561 ; ACETYL-COA-ACETYLTRANSFER-RXN ; RHEA:21039 ;	0.9218	0.99235	56.56	4e-150	1	1	1.1.2 : Fatty acids (fatty acid oxidation) ; 1.1.3 : Amino acids ;	2.3.1.9	2 : Cytoplasmic	3.2 : Degradation ;	e : enzyme	4150713, 773366, 236278, 9904, 2883931	2a : Function from experimental evidences in other organisms	31	418	422	4	391	392
	CMR15v5_2547	_	Ralstonia solanacearum CMR15	phaA	Acetyl-CoA acetyltransferase (beta-ketothiolase)	_	0.9218	0.98982	55.78	3e-149	1	1	1.6 : Macromolecules (cellular constituent) biosynthesis ;	2.3.1.9	1 : Unknown	5 : Central intermediary metabolism ;	e : enzyme	10416645, 1987116, 2670936	2a : Function from experimental evidences in other organisms	31	418	422	4	391	393
	HEAR0577	_	Herminiimonas arsenicoxydans	phbA	acetyl-CoA acetyltransferase (Acetoacetyl-CoA thiolase)	_	0.95735	1.01253	54.21	6e-149	1	1	1.3 : Energy metabolism (carbon) ; 7.1 : Cytoplasm ;	2.3.1.9	2 : Cytoplasmic	6 : Energy metabolism ;	e : enzyme	1396692, 2670935	2b : Function from indirect experimental evidences (e.g. phenotypes)	15	418	422	2	398	399
	METDI4272	_	Methylobacterium extorquens DM4	phaA	beta-ketothiolase	_	0.92654	0.99239	55.24	1e-148	1	1	1.1 : Carbon compound utilization ; 1.7.37 : C1 assimilation, serine pathway ;	2.3.1.16	2 : Cytoplasmic	_	e : enzyme	11208803	1b : Function from experimental evidences in the studied species	28	418	422	4	392	394
	Spro_0592	_	Serratia proteamaculans 568	atoB	Acetyl-CoA acetyltransferase (Acetoacetyl-CoA thiolase)	_	0.93839	0.98753	55.3	1e-146	1	1	1.1.2.7 : Acetoacetate degradation ;	2.3.1.9	2 : Cytoplasmic	3.2 : Degradation ;	e : enzyme	_	2b : Function from indirect experimental evidences (e.g. phenotypes)	24	418	422	6	399	401
	BN873v1_100077	_	Candidatus Competibacter denitrificans Run_A_D11	phaA	Acetyl-CoA acetyltransferase	_	0.92654	0.99491	54.22	2e-145	1	1	_	2.3.1.9	2 : Cytoplasmic	5 : Central intermediary metabolism ; 6 : Energy metabolism ; 16.14 : Store ;	e : enzyme	1685080, 1755959, 7867955, 9904	2a : Function from experimental evidences in other organisms	29	418	422	2	391	393
	THI_1641	_	Thiomonas sp. 3As	phbA1	acetyl-CoA acetyltransferase (Acetoacetyl-CoA thiolase)	_	0.91232	0.98214	55.84	3e-143	1	1	1.3 : Energy metabolism (carbon) ;	2.3.1.9	2 : Cytoplasmic	15 : Cellular processes ; 6 : Energy metabolism ;	e : enzyme	2670935, 2670936	2a : Function from experimental evidences in other organisms	31	414	422	4	387	392
	BN874v1_850028	_	Candidatus Contendobacter odensis Run_B_J11	phaA	Acetyl-CoA acetyltransferase	_	0.9218	0.98982	54.5	5e-143	1	1	1.3 : Energy metabolism (carbon) ;	2.3.1.9	2 : Cytoplasmic	5 : Central intermediary metabolism ; 6 : Energy metabolism ; 16.14 : Store ;	e : enzyme	1685080, 1755959, 7867955, 9904	2b : Function from indirect experimental evidences (e.g. phenotypes)	31	418	422	4	391	393
	NT26v4_3604	_	Rhizobium sp. NT-26	phbA	Acetyl-CoA acetyltransferase with thiolase domain (Acetoacetyl-CoA thiolase)	_	0.9218	0.98982	55.53	9e-143	1	1	1.5.4 : Fatty acid and phosphatidic acid ; 1.3 : Energy metabolism (carbon) ; 7.1 : Cytoplasm ;	2.3.1.9	1 : Unknown	16.2 : Construct biomass (Anabolism) ; 6 : Energy metabolism ;	e : enzyme	7582015	2b : Function from indirect experimental evidences (e.g. phenotypes)	31	419	422	6	392	393
	MGMSRv2_1838	_	Magnetospirillum gryphiswaldense MSR-1 v2	phbA	acetyl-CoA acetyltransferase containing thiolase domain (Acetoacetyl-CoA thiolase)	_	0.91943	0.99487	55.67	3e-142	1	1	1.5.4 : Fatty acid and phosphatidic acid ; 1.7 : Central intermediary metabolism ;	2.3.1.9	2 : Cytoplasmic	5 : Central intermediary metabolism ;	e : enzyme	_	2b : Function from indirect experimental evidences (e.g. phenotypes)	31	418	422	4	389	390
	RM41v1_110012	_	Sinorhizobium sp. Rm41	phbA	acetyl-CoA acetyltransferase with thiolase domain (Acetoacetyl-CoA thiolase)	_	0.91943	0.98728	54.64	5e-138	1	1	1.5.4 : Fatty acid and phosphatidic acid ; 1.7 : Central intermediary metabolism ;	2.3.1.9	1 : Unknown	5 : Central intermediary metabolism ; 16.2 : Construct biomass (Anabolism) ;	e : enzyme	7582015	1b : Function from experimental evidences in the studied species	31	418	422	6	391	393
	ECK2842	_	Escherichia coli K12	yqeF	Acetyl-CoA acetyltransferase	_	0.92417	0.99237	50.26	1e-136	1	1	1.7 : Central intermediary metabolism ;	2.3.1.9	2 : Cytoplasmic	5 : Central intermediary metabolism ;	e : enzyme	7763384	2a : Function from experimental evidences in other organisms	29	418	422	2	390	393
	VIBNIv4_B1306	_	Vibrio nigripulchritudo SFn1	phbA	acetyl-CoA acetyltransferase	_	0.9455	0.99501	49.62	4e-130	1	1	1.1.2.7 : Acetoacetate degradation ; 7.1 : Cytoplasm ; 1.3 : Energy metabolism (carbon) ;	2.3.1.9	2 : Cytoplasmic	3.2 : Degradation ; 6 : Energy metabolism ;	e : enzyme	2670935, 16964242, 2670936	2a : Function from experimental evidences in other organisms	29	418	422	2	399	401
	HELPY_0683	_	Helicobacter pylori B38	atoB	Acetyl coenzyme A acetyltransferase	_	0.9218	0.99488	49.61	8e-130	1	1	1.1.2.7 : Acetoacetate degradation ;	2.3.1.9	2 : Cytoplasmic	3.1 : General ;	e : enzyme	3025185	2a : Function from experimental evidences in other organisms	30	418	422	3	389	391
	NBG4_v1_200004		Candidatus Sulfobium mesophilum	thlA	Acetyl-CoA acetyltransferase	ACETYL-COA-ACETYLTRANSFER-RXN ; RHEA:21036 ;	0.93365	0.99747	46.45	2e-126	1	1	1.1.2 : Fatty acids (fatty acid oxidation) ;	2.3.1.9	2 : Cytoplasmic	3 : Fatty acid and phospholipid metabolism ;	e : enzyme	23468890	2a : Function from experimental evidences in other organisms	25	418	422	5	394	395
	AZOLI_p10676	_	Azospirillum lipoferum 4B	phbA2	Acetyl-CoA acetyltransferase with thiolase domain (Beta-ketothiolase)	_	0.92654	0.99491	47.31	9e-124	1	1	1.5.4 : Fatty acid and phosphatidic acid ; 1.1.1 : Carbohydrates/Carbon compounds ;	2.3.1.9	1 : Unknown	3.1 : Biosynthesis ; 3 : Fatty acid and phospholipid metabolism ;	e : enzyme	12534463, 9851987	2a : Function from experimental evidences in other organisms	27	416	422	1	389	393
	SCFA_v1_120020		Ca. Phosphitivorax anaerolimi F81	yqeF	Acetyl-CoA acetyltransferase	_	0.92654	0.99745	49.36	1e-123	3	1	1.7 : Central intermediary metabolism ;	2.3.1.9	2 : Cytoplasmic	5 : Central intermediary metabolism ;	e : enzyme	7763384	2a : Function from experimental evidences in other organisms	29	418	422	2	390	392
	VS_II0585	_	Vibrio tasmaniensis LGP32	_	Acetyl-CoA C acetyltransferase	ACETYL-COA-ACETYLTRANSFER-RXN ; RHEA:21036 ;	0.9455	0.99007	48.62	4e-123	1	1	1.1.2 : Fatty acids (fatty acid oxidation) ; 1.1.2.7 : Acetoacetate degradation ;	2.3.1.9	2 : Cytoplasmic	6 : Energy metabolism ; 6.7 : Fermentation ;	e : enzyme	_	2a : Function from experimental evidences in other organisms	29	418	422	2	399	403
	NIDE3116		Candidatus Nitrospira defluvii	atoB	Acetyl-CoA acetyltransferase	_	0.91943	0.98477	48.71	1e-119	1	1	1.1.2.1 : Degradation of short-chain fatty acids ; 1.1.2.7 : Acetoacetate degradation ; 1.1.2 : Fatty acids (fatty acid oxidation) ;	2.3.1.9	2 : Cytoplasmic	3.2 : Degradation ;	e : enzyme	15229654, 1685080, 1755959, 7867955, 9904	2a : Function from experimental evidences in other organisms	32	418	422	8	393	394
	Rmet_1362		Cupriavidus metallidurans CH34	bktB	acetyl-CoA acetyltransferase	_	0.92654	0.99239	46.8	6e-118	2	2	1.1.2.1 : Degradation of short-chain fatty acids ; 1.1.2.7 : Acetoacetate degradation ;	2.3.1.9	1 : Unknown	_	e : enzyme	_	2a : Function from experimental evidences in other organisms	27	416	422	1	390	394
	PSHAa1586	_	Pseudoalteromonas haloplanktis TAC125	atoB	acetyl-CoA acetyltransferase with thiolase domain, Acetoacetyl-CoA thiolase	_	0.95261	0.98289	46.52	1e-117	1	1	_	2.3.1.9	cytoplasm (undefined)	_	e : enzyme	7867955	2a : Function from experimental evidences in other organisms	23	419	422	9	408	409
	CLOSTRIBL3_v1_13111		Clostridiaceae BL-3	thlA	Acetyl-CoA acetyltransferase	ACETYL-COA-ACETYLTRANSFER-RXN ; RHEA:21036 ;	0.93602	1.01023	45.82	1e-117	2	1	_	2.3.1.9	2 : Cytoplasmic	_	e : enzyme	7867955, 11075929, 11466286, 1685080	1c : Function from experimental evidences in the studied genus	29	418	422	2	390	391
	RPSI07_1730		Ralstonia solanacearum PSI07	phaA	acetyl-CoA acetyltransferase, thiolase-like	_	0.92654	0.99239	45.78	6e-117	2	2	1.7 : Central intermediary metabolism ;	2.3.1.9	1 : Unknown	5 : Central intermediary metabolism ;	e : enzyme	_	2b : Function from indirect experimental evidences (e.g. phenotypes)	27	416	422	1	390	394
	VIBNIv4_A1234	_	Vibrio nigripulchritudo SFn1	phbA	Acetyl-CoA acetyltransferase	_	0.90521	0.96954	47.38	2e-116	1	1	1.7 : Central intermediary metabolism ; 7.1 : Cytoplasm ;	2.3.1.9	2 : Cytoplasmic	5 : Central intermediary metabolism ;	e : enzyme	1396692	2a : Function from experimental evidences in other organisms	31	412	422	6	385	394
	PSEEN3197		Pseudomonas entomophila L48	_	putative Acetoacetyl-CoA thiolase	_	0.92417	0.98985	45.64	2e-114	2	1	1.1.1 : Carbohydrates/Carbon compounds ;	2.3.1.9	Unknown	3 : Fatty acid and phospholipid metabolism ;	e : enzyme	_	3 : Putative function from multiple computational evidences	28	416	422	3	390	394
	RCFBPv4_3139		Ralstonia solanacearum CFBP2957	_	putative acetyl-CoA acetyltransferase with thiolase domain	_	0.9218	0.98982	47.56	4e-114	3	1	1.1.2.1 : Degradation of short-chain fatty acids ;	2.3.1.9	1 : Unknown	3.2 : Degradation ;	e : enzyme	_	3 : Putative function from multiple computational evidences	27	414	422	1	387	393
	BN424_3179	_	Carnobacterium maltaromaticum LMA28 v1	thlA	Acetoacetyl-CoA thiolase	METHYLACETOACETYLCOATHIOL-RXN ; RXN-12561 ; ACETYL-COA-ACETYLTRANSFER-RXN ; RHEA:21036 ;	0.92417	1.00257	45.38	4e-113	1	1	_	2.3.1.9	2 : Cytoplasmic	3 : Fatty acid and phospholipid metabolism ;	e : enzyme	_	2b : Function from indirect experimental evidences (e.g. phenotypes)	29	418	422	2	387	389
	RPSI07_3138		Ralstonia solanacearum PSI07	_	putative acetyl-CoA acetyltransferase with thiolase domain	_	0.9218	0.98982	47.04	5e-113	3	1	1.1.2.1 : Degradation of short-chain fatty acids ;	2.3.1.9	2 : Cytoplasmic	3.2 : Degradation ;	e : enzyme	_	3 : Putative function from multiple computational evidences	27	414	422	1	387	393
	CMR15v5_0670		Ralstonia solanacearum CMR15	_	putative acetyl-CoA acetyltransferase with thiolase domain	_	0.9218	0.98982	47.04	7e-113	2	1	1.1.2.1 : Degradation of short-chain fatty acids ;	2.3.1.9	1 : Unknown	3.2 : Degradation ;	e : enzyme	_	3 : Putative function from multiple computational evidences	27	414	422	1	387	393
	METUNv2_520573	_	Methyloversatilis universalis FAM5	phbA	Acetyl-CoA acetyltransferase	_	0.92654	0.98987	45.52	9e-113	1	1	1 : Metabolism ; 1.1.1 : Carbohydrates/Carbon compounds ;	2.3.1.9	2 : Cytoplasmic	15.11 : Biosynthesis of natural products ;	e : enzyme	_	2a : Function from experimental evidences in other organisms	29	418	422	5	393	395
	BSU24170		Bacillus subtilis 168	mmgA	degradative acetoacetyl-CoA thiolase	ACETYL-COA-ACETYLTRANSFER-RXN ; RHEA:21036 ;	0.93128	1	45.55	9e-112	1	1	2.4 : Metabolism of lipids ;	2.3.1.9	2 : Cytoplasmic	16.11 : Scavenge (Catabolism) ;	e : enzyme	16352833, 18246303, 19016856, 28956599	1a : Function from experimental evidences in the studied strain	29	420	422	2	393	393
	ACIAD0694	_	Acinetobacter baylyi ADP1	fadA	3-ketoacyl-CoA thiolase, Acetyl-CoA acetyltransferase	ACETYL-COA-ACETYLTRANSFER-RXN ; RXN-11246 ; RXN-12561 ; RXN0-6512 ; RXN-12565 ; KETOACYLCOATHIOL-RXN ; RHEA:21039 ; RHEA:21567 ;	0.9218	0.99488	46.02	2e-110	1	1	1.1.5.1 : Phenylacetic acid degradation ;	2.3.1.16, 2.3.1.9	2 : Cytoplasmic	3.2 : Degradation ; 16.11 : Scavenge (Catabolism) ;	e : enzyme	11075929, 18246303, 21209787	2a : Function from experimental evidences in other organisms	30	418	422	3	389	391
	MARHY1170		Marinobacter hydrocarbonoclasticus ATCC 49840	thlA	acetyl-CoA acetyltransferase, Acetoacetyl-CoA thiolase	_	0.91943	0.98728	46.13	1e-109	2	1	1.1.2 : Fatty acids (fatty acid oxidation) ;	2.3.1.9	1 : Unknown	5 : Central intermediary metabolism ;	e : enzyme	7867955	2a : Function from experimental evidences in other organisms	31	418	422	6	391	393
	NIDE3104		Candidatus Nitrospira defluvii	fadA	3-ketoacyl-CoA thiolase	_	0.93602	0.99747	44.81	1e-109	2	1	1.1.2.4 : Anaerobic fatty acid oxidation pathway ; 7.1 : Cytoplasm ;	2.3.1.16	2 : Cytoplasmic	3.2 : Degradation ;	e : enzyme	12535077, 1354266, 15229654, 2191949, 6350283	2b : Function from indirect experimental evidences (e.g. phenotypes)	29	418	422	2	394	396
	BTCD_v1_1714	_	Brochothrix thermosphacta CD337	mevB	Acetyl-CoA acetyltransferase	ACETYL-COA-ACETYLTRANSFER-RXN ; RHEA:21036 ;	0.92417	1.00515	46.15	4e-109	1	1	_	2.3.1.9	2 : Cytoplasmic	_	e : enzyme	7763384	2a : Function from experimental evidences in other organisms	29	417	422	2	385	388
	BN381v2_150043	_	Candidatus Microthrix parvicella RN1	phaA	acetyl-CoA acetyltransferase	_	0.9218	0.98982	46.79	2e-108	1	1	_	2.3.1.9	2 : Cytoplasmic	_	e : enzyme	18246303, 10416645, 1987116, 2670936	2a : Function from experimental evidences in other organisms	32	418	422	5	391	393
	Rmet_0106		Cupriavidus metallidurans CH34	atoB	acetyl-CoA acetyltransferase	_	0.92654	0.99239	45.01	1e-107	3	1	1.1.2.1 : Degradation of short-chain fatty acids ;	2.3.1.9	1 : Unknown	_	e : enzyme	_	2a : Function from experimental evidences in other organisms	31	420	422	6	394	394
	PSEEN3547		Pseudomonas entomophila L48	fadAx	acetyl-CoA acetyltransferase with thiolase domain FadAx	_	0.9218	0.97985	46.79	2e-107	3	1	1.1.2 : Fatty acids (fatty acid oxidation) ;	2.3.1.-	Unknown	3 : Fatty acid and phospholipid metabolism ;	e : enzyme	11251808	2b : Function from indirect experimental evidences (e.g. phenotypes)	31	418	422	8	394	397
	LEPBIa0355	_	Leptospira biflexa serovar Patoc Patoc 1	thiL1	Putative acetyl-CoA acetyltransferase (Acetoacetyl-CoA thiolase)	_	0.92654	0.99491	44.5	7e-107	1	1	1.1.2.1 : Degradation of short-chain fatty acids ;	2.3.1.9	2 : Cytoplasmic	16.2 : Construct biomass (Anabolism) ;	e : enzyme	15733928	2a : Function from experimental evidences in other organisms	29	418	422	2	389	393
	PP_2215		Pseudomonas putida KT2440	_	acetyl-CoA acetyltransferase	ACETYL-COA-ACETYLTRANSFER-RXN ; RHEA:21039 ;	0.9218	0.97985	46.79	1e-106	3	1	1.1.2 : Fatty acids (fatty acid oxidation) ;	2.3.1.9	2 : Cytoplasmic	3.2 : Degradation ;	e : enzyme	4150713, 773366, 236278, 9904, 2883931	2a : Function from experimental evidences in other organisms	31	418	422	8	394	397
	THI_0462		Thiomonas sp. 3As	pcaF1	Beta-ketoadipyl CoA thiolase	_	0.93602	0.9875	45.32	1e-105	2	2	1 : Metabolism ;	2.3.1.-	2 : Cytoplasmic	5 : Central intermediary metabolism ;	e : enzyme	7961399	2a : Function from experimental evidences in other organisms	33	418	422	6	398	400
	BN12v2_3170003	_	Tetrasphaera japonica T1-X7	phaA	acetyl-CoA acetyltransferase (fadA) (Acetoacetyl-CoA thiolase) (beta-ketothiolase)	_	0.92891	0.98492	43.88	5e-105	1	1	_	2.3.1.9	2 : Cytoplasmic	6 : Energy metabolism ;	e : enzyme	10416645, 1987116, 2670936	2a : Function from experimental evidences in other organisms	31	418	422	7	394	398
	RALTA_A0113		Cupriavidus taiwanensis LMG19424	_	putative acetyl-CoA acetyltransferase with thiolase domain	_	0.91706	0.98724	44.19	2e-104	3	1	1.1.2.1 : Degradation of short-chain fatty acids ;	2.3.1.9	1 : Unknown	3.2 : Degradation ;	e : enzyme	_	3 : Putative function from multiple computational evidences	29	414	422	2	386	392
	BN13v1_460011	_	Tetrasphaera jenkinsii Ben74	_	putative Acetyl-CoA acetyltransferase (beta-ketothiolase) (phaA)	_	0.92891	0.98492	45.92	9e-104	1	1	_	2.3.1.9	2 : Cytoplasmic	6 : Energy metabolism ;	e : enzyme	10416645, 1987116, 2670936	3 : Putative function from multiple computational evidences	31	418	422	7	394	398
	SCFA_v1_3830001		Ca. Phosphitivorax butyraticus R76	atoB	fragment of acetyl-CoA acetyltransferase (part 2)	ACETYL-COA-ACETYLTRANSFER-RXN ;	0.93677	0.94787	44.5	2e-103	4	1	1.1.2.7 : Acetoacetate degradation ;	2.3.1.9	2 : Cytoplasmic	3.2 : Degradation ;	e : enzyme	_	2a : Function from experimental evidences in other organisms	29	403	422	28	427	427
	BSU32830		Bacillus subtilis 168	fadA	acetyl-CoA C-acyltransferase	KETOACYLCOATHIOL-RXN ; RHEA:21564 ;	0.95024	1.02558	45.14	6e-103	2	1	2.4 : Metabolism of lipids ;	2.3.1.16	2 : Cytoplasmic	16.11 : Scavenge (Catabolism) ;	e : enzyme	17189250, 21398533	1a : Function from experimental evidences in the studied strain	29	416	422	2	387	391
	ABAYE2367		Acinetobacter baumannii AYE	paaJ	beta-ketoadipyl CoA thiolase with thiolase-like domain, phenylacetic acid degradation	_	0.94787	0.99502	44.75	3e-102	3	2	1.1.5.1 : Phenylacetic acid degradation ;	2.3.1.-	1 : Unknown	_	e : enzyme	9748275	2b : Function from indirect experimental evidences (e.g. phenotypes)	31	421	422	4	402	402
	AZOLI_p40258		Azospirillum lipoferum 4B	paaJ	beta-ketoadipyl CoA thiolase	_	0.94787	0.99502	43.5	6e-102	2	1	1.1.2.1 : Degradation of short-chain fatty acids ; 1.1.5.1 : Phenylacetic acid degradation ;	2.3.1.-	2 : Cytoplasmic	3.2 : Degradation ;	e : enzyme	10766858, 12846838, 9748275	2a : Function from experimental evidences in other organisms	29	418	422	2	400	402
	AZOLI_p10029		Azospirillum lipoferum 4B	atoB	acetyl-CoA acetyltransferase with thiolase domain	_	0.93128	1	45.8	7e-102	2	1	1.1.2.1 : Degradation of short-chain fatty acids ; 1.1 : Carbon compound utilization ; 1.1.2 : Fatty acids (fatty acid oxidation) ; 1.1.3 : Amino acids ;	2.3.1.9	2 : Cytoplasmic	3.2 : Degradation ; 6.2 : Amino acids and amines ;	e : enzyme	7867955	2a : Function from experimental evidences in other organisms	27	418	422	1	391	393
	pRALTA_0081	_	Cupriavidus taiwanensis LMG19424	_	acetyl-CoA acetyltransferase	_	0.92891	0.98	43.88	1e-101	1	1	1.1.2.1 : Degradation of short-chain fatty acids ;	2.3.1.9	1 : Unknown	3.2 : Degradation ;	e : enzyme	_	2b : Function from indirect experimental evidences (e.g. phenotypes)	31	418	422	9	398	400
	ECK1394		Escherichia coli K12	paaE	beta-ketoadipyl CoA thiolase	RXN-3641 ; RXN0-6512 ;	0.9455	0.99501	44.36	2e-101	3	2	1.1.5.1 : Phenylacetic acid degradation ;	_	2 : Cytoplasmic	16.11 : Scavenge (Catabolism) ; 6 : Energy metabolism ;	e : enzyme	10766858, 12846838, 17259607, 9748275	1a : Function from experimental evidences in the studied strain	29	418	422	2	399	401
	Atu3475		Agrobacterium tumefaciens C58	fadAx	acetyl-CoA C-acetyltransferase	_	0.91232	0.93447	45.97	3e-101	1	1	1 : Metabolism ;	_	2 : Cytoplasmic	_	e : enzyme	11251808	2b : Function from indirect experimental evidences (e.g. phenotypes)	31	414	422	32	406	412
	MGMSRv2_3177		Magnetospirillum gryphiswaldense MSR-1 v2	paaE	beta-ketoadipyl CoA thiolase	_	0.94076	0.99002	43.07	5e-101	2	2	1.1.5.1 : Phenylacetic acid degradation ;	2.3.1.-	2 : Cytoplasmic	6 : Energy metabolism ; 16.11 : Scavenge (Catabolism) ;	e : enzyme	10766858, 12846838, 17259607, 9748275	2a : Function from experimental evidences in other organisms	31	418	422	4	399	401
	PP_3280		Pseudomonas putida KT2440	paaJ	3-oxoadipyl-CoA/3-oxo-5,6-dehydrosuberyl-CoA thiolase	RXN0-6512 ; RXN-3641 ; RHEA:34441 ; RHEA:19483 ;	0.96209	1	43.1	1e-99	5	2	1.1.5.1 : Phenylacetic acid degradation ;	2.3.1.-, 2.3.1.174	2 : Cytoplasmic	6 : Energy metabolism ; 16.11 : Scavenge (Catabolism) ;	e : enzyme	20660314, 17259607	2a : Function from experimental evidences in other organisms	22	418	422	1	404	406
	FRAAL5910	_	Frankia alni ACN14a	atoB	acetyl-CoA acetyltransferase with thiolase domain	_	0.93602	1	44.56	2e-99	1	1	1.1.2.1 : Degradation of short-chain fatty acids ;	2.3.1.9	1 : Unknown	16.11 : Scavenge (Catabolism) ;	e : enzyme	_	2b : Function from indirect experimental evidences (e.g. phenotypes)	27	418	422	1	391	395
	PSEEN2795		Pseudomonas entomophila L48	pcaF-2	beta-ketoadipyl CoA thiolase	_	0.96209	1	43.6	2e-99	5	2	1.1.5.1 : Phenylacetic acid degradation ;	2.3.1.9	Cytoplasmic	6 : Energy metabolism ;	e : enzyme	12534466, 15474299, 9600981	2a : Function from experimental evidences in other organisms	22	418	422	1	404	406
	ACIAD1612		Acinetobacter baylyi ADP1	_	putative acetyl-CoA C-acetyltransferase with thiolase domain	_	0.93128	1	43.51	2e-98	4	1	1.1.1 : carbon compounds ;	2.3.1.-	2 : Cytoplasmic	_	e : enzyme	_	3 : Putative function from multiple computational evidences	27	418	422	1	391	393
	Pars_0309	_	Pyrobaculum arsenaticum DSM 13514	thlA	Acetyl-CoA acetyltransferase (Acetoacetyl-CoA thiolase)	_	0.93602	0.97052	44.3	2e-97	1	1	_	2.3.1.9	2 : Cytoplasmic	_	e : enzyme	11075929, 11466286, 1685080, 7867955	2a : Function from experimental evidences in other organisms	28	418	422	13	405	407
	MGMSRv2_0194		Magnetospirillum gryphiswaldense MSR-1 v2	atoB	acetyl-CoA acetyltransferase with thiolase domain	_	0.9218	0.99235	44.22	3e-97	3	1	1.1 : Carbon compound utilization ; 1.1.2 : Fatty acids (fatty acid oxidation) ; 1.1.2.1 : Degradation of short-chain fatty acids ; 1.1.3 : Amino acids ;	2.3.1.-	2 : Cytoplasmic	16.11 : Scavenge (Catabolism) ;	e : enzyme	2670935, 2670936	2a : Function from experimental evidences in other organisms	31	418	422	6	389	392
	THI_3278		Thiomonas sp. 3As	phbA2	acetyl-CoA acetyltransferase (Acetoacetyl-CoA thiolase)	_	0.93128	1.00255	44.78	5e-97	4	1	1.3 : Energy metabolism (carbon) ;	2.3.1.9	2 : Cytoplasmic	15 : Cellular processes ; 6 : Energy metabolism ;	e : enzyme	2670935, 2670936	2a : Function from experimental evidences in other organisms	27	418	422	1	390	392
	ACIAD1689		Acinetobacter baylyi ADP1	dcaF	beta-ketoadipyl CoA thiolase	2.3.1.155-RXN ; KETOACYLCOATHIOL-RXN ; RXN-3641 ;	0.92654	0.97506	42.2	2e-96	6	2	_	2.3.1.-	1 : Unknown	_	e : enzyme	2298704, 8002591, 8063101, 8181753, 8331077, 8449410, 9515921, 11571189	1a : Function from experimental evidences in the studied strain	38	418	422	11	398	401
	XDD1v4_3927		Xenorhabdus doucetiae FRM16	paaJ	protein PaaJ; Beta-ketoadipyl-CoA thiolase	_	0.95024	0.99257	41.65	3e-96	1	2	1.1.5.1 : Phenylacetic acid degradation ;	2.3.1.174	1 : Unknown	_	e : enzyme	_	2a : Function from experimental evidences in other organisms	33	421	422	6	404	404
	BN11v3_1860009	_	Tetrasphaera australiensis Ben110	phaA	Acetyl-CoA acetyltransferase (beta-ketothiolase)	_	0.92891	0.98246	43.11	4e-96	1	1	_	2.3.1.9	2 : Cytoplasmic	6 : Energy metabolism ;	e : enzyme	10416645, 1987116, 2670936	2a : Function from experimental evidences in other organisms	31	418	422	8	395	399
	ABAYE2307		Acinetobacter baumannii AYE	dcaF	beta-ketoadipyl CoA thiolase	_	0.92654	0.97506	41.43	2e-95	6	2	1.1.1 : carbon compounds ;	2.3.1.-	1 : Unknown	_	e : enzyme	2298704, 8002591, 8063101, 8181753, 8331077, 8449410, 9515921	2a : Function from experimental evidences in other organisms	38	418	422	11	398	401
	BRADO3134		Bradyrhizobium sp. ORS278	atoB	acetyl-CoA acetyltransferase with thiolase domain	_	0.91232	0.97468	43.9	7e-95	2	1	1.1.2.1 : Degradation of short-chain fatty acids ; 1.1 : Carbon compound utilization ; 1.1.2 : Fatty acids (fatty acid oxidation) ; 1.1.3 : Amino acids ;	2.3.1.9	2 : Cytoplasmic	_	e : enzyme	_	2b : Function from indirect experimental evidences (e.g. phenotypes)	31	414	422	7	389	395
	BN45v3_30404	_	Mycobacterium canettii STB-J	fadA	Putative Acetyl-CoA acetyltransferase FadA4 (Acetoacetyl-CoA Thiolase)	_	0.92654	1.00514	42.46	1e-94	1	1	1 : lipid metabolism ;	2.3.1.9	2 : Cytoplasmic	_	e : enzyme	11271494, 12010964, 12657046, 17443846	3 : Putative function from multiple computational evidences	31	419	422	1	388	389
	BN44v3_11488	_	Mycobacterium canettii STB-D	fadA	Putative Acetyl-CoA acetyltransferase FadA4 (Acetoacetyl-CoA Thiolase)	_	0.92654	1.00514	42.2	3e-94	1	1	1 : lipid metabolism ;	2.3.1.9	2 : Cytoplasmic	_	e : enzyme	11271494, 12010964, 12657046, 17443846	3 : Putative function from multiple computational evidences	31	419	422	1	388	389
	BN43v3_30420	_	Mycobacterium canettii STB-L	fadA	Putative Acetyl-CoA acetyltransferase FadA4 (Acetoacetyl-CoA Thiolase)	_	0.92654	1.00514	42.46	4e-94	1	1	1 : lipid metabolism ;	2.3.1.9	2 : Cytoplasmic	_	e : enzyme	11271494, 12010964, 12657046, 17443846	3 : Putative function from multiple computational evidences	31	419	422	1	388	389
	BN42v3_21228	_	Mycobacterium canettii STB-K	fadA	Putative Acetyl-CoA acetyltransferase FadA4 (Acetoacetyl-CoA Thiolase)	_	0.92654	1.00514	42.2	2e-93	1	1	1 : lipid metabolism ;	2.3.1.9	2 : Cytoplasmic	_	e : enzyme	11271494, 12010964, 12657046, 17443846	3 : Putative function from multiple computational evidences	31	419	422	1	388	389
	AZOLI_p30161	_	Azospirillum lipoferum 4B	phbA4	Acetyl-CoA acetyltransferase with thiolase domain (Acetoacetyl-CoA thiolase)	_	0.94076	1.02057	43.07	2e-93	1	1	1.5.4 : Fatty acid and phosphatidic acid ;	2.3.1.9	2 : Cytoplasmic	3.1 : Biosynthesis ;	e : enzyme	7582015, 1396692	2a : Function from experimental evidences in other organisms	27	418	422	1	387	389
	MARHY2135		Marinobacter hydrocarbonoclasticus ATCC 49840	fadA	3-ketoacyl-CoA thiolase; (thiolase I, acetyl-CoA transferase), in complex with FadB catalyzes Catalyzes the final step of fatty acid oxidation	_	0.93602	1.01023	43.04	9e-92	5	1	1.1.2.1 : Degradation of short-chain fatty acids ; 7.1 : Cytoplasm ;	2.3.1.16	2 : Cytoplasmic	3 : Fatty acid and phospholipid metabolism ;	e : enzyme	12115060	2a : Function from experimental evidences in other organisms	29	416	422	6	387	391
	BN11v3_1360003		Tetrasphaera australiensis Ben110	_	Putative acetyl-CoA C-acyltransferase (Beta-ketothiolase)	_	0.9218	1.00517	40.62	5e-86	2	1	_	2.3.1.16	2 : Cytoplasmic	6 : Energy metabolism ;	e : enzyme	17189250	3 : Putative function from multiple computational evidences	32	418	422	7	385	387
	HEAR2836		Herminiimonas arsenicoxydans	fadA	3-ketoacyl-CoA thiolase (Fatty acid oxidation complex beta subunit) (Beta-ketothiolase) (Acetyl-CoA acyltransferase)	_	0.96682	1.02513	39.71	3e-85	2	2	1.1.2 : Fatty acids (fatty acid oxidation) ;	2.3.1.16	1 : Unknown	3 : Fatty acid and phospholipid metabolism ;	e : enzyme	11356168, 11696182, 14630959, 15979881, 9490742	2a : Function from experimental evidences in other organisms	27	416	422	1	394	398
	Rmet_1853		Cupriavidus metallidurans CH34	atoB	acetyl-CoA acetyltransferase / thiolase	_	0.93602	1.00765	39.49	5e-83	5	1	1.1.2.1 : Degradation of short-chain fatty acids ;	2.3.1.9	1 : Unknown	_	c : carrier	_	3 : Putative function from multiple computational evidences	32	414	422	5	386	392
	RALTA_A1469		Cupriavidus taiwanensis LMG19424	_	putative 3-ketoacyl-CoA thiolase / acetyl-CoA acetyltransferase	_	0.93602	1.00765	38.73	9e-83	5	1	1.1.2.1 : Degradation of short-chain fatty acids ;	2.3.1.16, 2.3.1.9	1 : Unknown	3.2 : Degradation ;	e : enzyme	_	3 : Putative function from multiple computational evidences	32	414	422	5	386	392
	BN45v3_30114		Mycobacterium canettii STB-J	fadA	Putative beta-ketoacyl CoA thiolase FadA3	_	0.95972	0.9878	38.52	1e-82	2	2	1 : lipid metabolism ;	2.3.1.-	2 : Cytoplasmic	_	e : enzyme	10493122, 10510226, 12657046, 17443846	3 : Putative function from multiple computational evidences	32	418	422	10	407	410
	BN44v3_11190		Mycobacterium canettii STB-D	fadA	Putative beta-ketoacyl CoA thiolase FadA3	_	0.95972	0.9878	38.52	2e-82	2	2	1 : lipid metabolism ;	2.3.1.-	2 : Cytoplasmic	_	e : enzyme	10493122, 10510226, 12657046, 17443846	3 : Putative function from multiple computational evidences	32	418	422	10	407	410
	BN43v3_30127		Mycobacterium canettii STB-L	fadA	Putative beta-ketoacyl CoA thiolase FadA3	_	0.95972	0.9878	38.52	2e-82	2	2	1 : lipid metabolism ;	2.3.1.-	2 : Cytoplasmic	_	e : enzyme	10493122, 10510226, 12657046, 17443846	3 : Putative function from multiple computational evidences	32	418	422	10	407	410
	BN42v3_20922		Mycobacterium canettii STB-K	fadA	Putative beta-ketoacyl CoA thiolase FadA3	_	0.95972	1	38.52	2e-82	2	2	1 : lipid metabolism ;	2.3.1.-	2 : Cytoplasmic	_	e : enzyme	10493122, 10510226, 12657046, 17443846	3 : Putative function from multiple computational evidences	32	418	422	5	402	405
	BN11v3_1350015		Tetrasphaera australiensis Ben110	phaA	Acetyl-CoA acetyltransferase (beta-ketothiolase)	_	0.96209	1	39.16	5e-82	3	2	_	2.3.1.16	2 : Cytoplasmic	6 : Energy metabolism ;	e : enzyme	10416645, 1987116, 2670936	2a : Function from experimental evidences in other organisms	32	418	422	5	403	406
	CMR15v5_2683		Ralstonia solanacearum CMR15	_	acetyl-CoA acetyltransferase	_	0.93602	1.00765	38.48	1e-81	5	1	1.1.2.1 : Degradation of short-chain fatty acids ;	2.3.1.16	1 : Unknown	3.2 : Degradation ;	e : enzyme	_	2b : Function from indirect experimental evidences (e.g. phenotypes)	32	414	422	5	386	392
	AZCBGv1_p150132	_	Azospirillum brasilense CBG497	phaA	Beta-ketothiolase (acetyl-CoA acetyltransferase with thiolase domain)(Acetyl-CoA C-acyltransferase)	_	0.94313	1.02842	38.19	1e-81	1	1	1.5.4 : Fatty acid and phosphatidic acid ;	2.3.1.16	2 : Cytoplasmic	3.1 : Biosynthesis ;	e : enzyme	12039753, 7582015	1b : Function from experimental evidences in the studied species	26	419	422	8	386	387
	RALTA_B0504		Cupriavidus taiwanensis LMG19424	_	putative beta-ketoadipyl CoA thiolase	_	0.94076	1.01018	38.04	9e-80	3	2	1.1.5.1 : Phenylacetic acid degradation ; 1.4 : Energy production/transport ;	2.3.1.-	1 : Unknown	6.5 : Electron transport ;	e : enzyme	_	3 : Putative function from multiple computational evidences	29	418	422	12	391	393
	PSEEN3727		Pseudomonas entomophila L48	fadA	3-ketoacyl-CoA thiolase (Fatty oxidation complex beta subunit) (Beta-ketothiolase) (Acetyl-CoA acyltransferase)	_	0.93602	1.01023	38.73	1e-79	6	2	1.1.2.1 : Degradation of short-chain fatty acids ;	2.3.1.16	Cytoplasmic	3 : Fatty acid and phospholipid metabolism ;	e : enzyme	_	2a : Function from experimental evidences in other organisms	29	416	422	6	387	391
	ACIAD1569		Acinetobacter baylyi ADP1	_	putative 3-ketoacyl-CoA thiolase/acetyl-CoA acetyltransferase	_	0.9218	1.00517	38.56	2e-77	7	1	1.1.1 : carbon compounds ;	2.3.1.-	1 : Unknown	_	e : enzyme	_	3 : Putative function from multiple computational evidences	33	419	422	6	385	387
	ACIAD2988		Acinetobacter baylyi ADP1	_	putative thiolase; putative acyl-CoA thiolase	_	0.98104	1.02985	38.89	3e-76	8	1	_	_	1 : Unknown	_	e : enzyme	_	3 : Putative function from multiple computational evidences	27	418	422	1	400	402
	BN43v3_20310		Mycobacterium canettii STB-L	fadA	Putative acyl-CoA thiolase FadA	_	0.99289	1.02445	37.71	2e-75	4	1	1 : lipid metabolism ;	2.3.1.-	2 : Cytoplasmic	_	e : enzyme	12657046	3 : Putative function from multiple computational evidences	23	418	422	3	407	409
	BN42v3_20639		Mycobacterium canettii STB-K	fadA	Putative acyl-CoA thiolase FadA	_	0.98341	1.02978	38.07	3e-75	4	1	1 : lipid metabolism ;	2.3.1.-	2 : Cytoplasmic	_	e : enzyme	12657046	3 : Putative function from multiple computational evidences	27	418	422	1	401	403
	BN44v3_10940		Mycobacterium canettii STB-D	fadA	Putative acyl-CoA thiolase FadA	_	0.99289	1.02445	37.71	5e-75	4	1	1 : lipid metabolism ;	2.3.1.-	2 : Cytoplasmic	_	e : enzyme	12657046	3 : Putative function from multiple computational evidences	23	418	422	3	407	409
	ACIAD0334		Acinetobacter baylyi ADP1	fadA	3-ketoacyl-CoA thiolase (Fatty oxidation complex beta subunit) (Beta-ketothiolase) (Acetyl-CoA acyltransferase)	2.3.1.155-RXN ; KETOACYLCOATHIOL-RXN ; METHYLACETOACETYLCOATHIOL-RXN ;	0.93602	1.01282	37.72	8e-75	9	2	1.1.2 : fatty acids ;	2.3.1.16	2 : Cytoplasmic	_	e : enzyme	_	2a : Function from experimental evidences in other organisms	29	418	422	7	388	390
	Rmet_5156		Cupriavidus metallidurans CH34	paaE	beta-ketoadipyl CoA thiolase	_	0.94313	1.01531	37.19	9e-75	2	1	1.1.5.1 : Phenylacetic acid degradation ;	2.3.1.16	1 : Unknown	3.2 : Degradation ;	e : enzyme	_	2b : Function from indirect experimental evidences (e.g. phenotypes)	33	418	422	6	390	392
	BN45v3_20150		Mycobacterium canettii STB-J	fadA	Putative acyl-CoA thiolase FadA	_	0.99289	1.01699	37.71	1e-74	5	1	1 : lipid metabolism ;	2.3.1.-	2 : Cytoplasmic	_	e : enzyme	12657046	3 : Putative function from multiple computational evidences	23	418	422	6	410	412
	RALTA_B0598		Cupriavidus taiwanensis LMG19424	_	putative ACETYL-COA ACETYLTRANSFERASE (ACETOACETYL-COA THIOLASE) PROTEIN	_	0.92891	1.00256	37.24	2e-74	5	2	1.1.2.1 : Degradation of short-chain fatty acids ; 7.1 : Cytoplasm ;	_	2 : Cytoplasmic	3.2 : Degradation ;	e : enzyme	_	3 : Putative function from multiple computational evidences	33	418	422	6	389	391
	BRADO0983		Bradyrhizobium sp. ORS278	pimB	Acetyl-CoA acetyltransferase with thiolase domain (Acetoacetyl-CoA thiolase)	_	0.93839	1.00253	36.62	1e-73	6	2	1.1.2.1 : Degradation of short-chain fatty acids ;	2.3.1.9	2 : Cytoplasmic	16.11 : Scavenge (Catabolism) ;	e : enzyme	2883171	2a : Function from experimental evidences in other organisms	32	414	422	5	388	395
	METDI4034		Methylobacterium extorquens DM4	_	putative acetyl-CoA acyltransferase (Fatty oxidation complex beta subunit) (3-ketoacyl-CoA thiolase) (Beta-ketothiolase) (fadA-like)	_	0.94787	0.96386	36.75	6e-72	2	1	1.1.2 : Fatty acids (fatty acid oxidation) ;	2.3.1.16	1 : Unknown	3 : Fatty acid and phospholipid metabolism ;	e : enzyme	1699931, 7961399	3 : Putative function from multiple computational evidences	42	418	422	30	413	415
	BBta_7072		Bradyrhizobium sp. BTAi1	pimB	Acetyl-CoA acetyltransferase with thiolase domain	_	0.93839	1.00253	36.11	7e-72	7	2	1.1.2.1 : Degradation of short-chain fatty acids ;	2.3.1.9	2 : Cytoplasmic	16.11 : Scavenge (Catabolism) ;	e : enzyme	_	2a : Function from experimental evidences in other organisms	32	414	422	5	388	395
	NT26v4_0120		Rhizobium sp. NT-26	_	putative acyl-CoA ketothiolase / acetyl-CoA acyltransferase	_	0.94787	0.99502	36.25	1e-71	4	1	1.1.2.6 : Aerobic fatty acid oxidation pathway ;	2.3.1.16	2 : Cytoplasmic	3.2 : Degradation ;	e : enzyme	17259607	3 : Putative function from multiple computational evidences	42	418	422	17	400	402
	RALTA_A1580		Cupriavidus taiwanensis LMG19424	fadA	3-ketoacyl-CoA thiolase; (thiolase I, acetyl-CoA transferase)	_	0.95261	1.02551	36.07	1e-71	6	2	1.1.2.1 : Degradation of short-chain fatty acids ; 7.1 : Cytoplasm ;	2.3.1.16	2 : Cytoplasmic	3.2 : Degradation ;	e : enzyme	_	2a : Function from experimental evidences in other organisms	29	418	422	2	390	392
	Atu0502		Agrobacterium tumefaciens C58	fadA	acetyl-CoA acetyltransferase	_	0.94787	0.99502	35.75	2e-71	2	2	_	2.3.1.9	2 : Cytoplasmic	_	e : enzyme	_	2b : Function from indirect experimental evidences (e.g. phenotypes)	42	418	422	17	400	402
	BRADO6724		Bradyrhizobium sp. ORS278	_	putative acyl-CoA thiolase	_	0.95972	1.00746	36.79	4e-70	7	2	_	2.3.1.16	1 : Unknown	_	e : enzyme	_	3 : Putative function from multiple computational evidences	42	418	422	17	400	402
	BN11v3_4910007		Tetrasphaera australiensis Ben110	_	Putative acetyl-CoA C-acyltransferase (Beta-ketothiolase) or Acetoacetyl-CoA thiolase (EC no 2.3.1.9)	_	0.94076	0.98511	36.52	5e-66	4	1	_	2.3.1.16	2 : Cytoplasmic	6 : Energy metabolism ;	e : enzyme	_	3 : Putative function from multiple computational evidences	29	416	422	6	390	403
	Rmet_5510		Cupriavidus metallidurans CH34	_	beta-ketoadipyl CoA thiolase	_	0.94313	0.99005	35.43	1e-65	4	1	_	_	2 : Cytoplasmic	_	e : enzyme	_	2b : Function from indirect experimental evidences (e.g. phenotypes)	42	418	422	17	400	402
	BN13v1_130025		Tetrasphaera jenkinsii Ben74	_	Putative acetyl-CoA C-acyltransferase (Beta-ketothiolase) or Acetoacetyl-CoA thiolase (EC no 2.3.1.9)	_	0.95261	0.99752	36.07	2e-64	4	1	_	2.3.1.16	2 : Cytoplasmic	6 : Energy metabolism ;	e : enzyme	_	3 : Putative function from multiple computational evidences	29	421	422	6	395	403
CLOSTRIBL4_v1_1868	Label	Synteny	Organism	Gene	Product	Reaction	maxLrap	minLrap	Ident %	Eval	OrderQ	OrderB	Roles	EC number	Localization	BioProcess	Product Type	PubMedId	Class	BeginQ	EndQ	LengthQ	BeginB	EndB	LengthB
	CLOSTRIBL3_v1_20308		Clostridiaceae BL-3	crt	Short-chain-enoyl-CoA hydratase	ENOYL-COA-HYDRAT-RXN ; RHEA:16105 ;	0.98842	0.99225	57.81	1e-95	1	1	_	4.2.1.17	2 : Cytoplasmic	16.11 : Scavenge (Catabolism) ;	e : enzyme	8655474, 5057466	1c : Function from experimental evidences in the studied genus	4	258	258	6	259	259
	CD630_08000		Clostridium difficile 630	crt1	3-hydroxybutyryl-CoA dehydratase (Crotonase)	_	0.99615	1.00388	47.49	1e-75	1	1	1.6 : Macromolecules (cellular constituent) biosynthesis ;	4.2.1.55	1 : Unknown	6 : Energy metabolism ;	e : enzyme	8001771, 16346566, 11263873	2a : Function from experimental evidences in other organisms	1	258	258	4	260	260
	CD630_10570		Clostridium difficile 630	crt2	3-hydroxybutyryl-CoA dehydratase (Crotonase)	_	0.93962	0.96512	49.4	2e-72	2	1	_	4.2.1.55	1 : Unknown	16.11 : Scavenge (Catabolism) ; 6 : Energy metabolism ;	e : enzyme	_	2a : Function from experimental evidences in other organisms	4	251	258	12	259	265
	IBTHAUMv1_18460003	_	Ianthella basta symbiont thaum	crt	3-hydroxybutyryl-CoA dehydratase	_	0.95349	0.97619	45.53	2e-69	1	1	1.1 : Carbon compound utilization ;	4.2.1.55	2 : Cytoplasmic	5.2 : One-carbon metabolism ;	e : enzyme	_	2b : Function from indirect experimental evidences (e.g. phenotypes)	7	251	258	6	251	252
	NVIE_008340	_	Nitrososphaera viennensis EN76	_	3-hydroxybutyryl-CoA dehydratase	_	0.94314	1.09302	42.2	2e-65	1	1	_	4.2.1.55	2 : Cytoplasmic	5 : Central intermediary metabolism ;	e : enzyme	_	2b : Function from indirect experimental evidences (e.g. phenotypes)	1	251	258	17	298	299
	LEPBIa0927	_	Leptospira biflexa serovar Patoc Patoc 1	crt	3-hydroxybutyryl-CoA dehydratase (Crotonase)	_	0.97674	0.99213	43.65	6e-64	1	1	1.1.2 : Fatty acids (fatty acid oxidation) ;	4.2.1.55	1 : Unknown	16.11 : Scavenge (Catabolism) ;	e : enzyme	12379132, 8490573	2a : Function from experimental evidences in other organisms	1	251	258	1	251	254
	BSU18220		Bacillus subtilis 168	ldeF	methylglutaconyl-CoA hydratase (leucine degradation)	METHYLGLUTACONYL-COA-HYDRATASE-RXN ; RHEA:21536 ;	0.92692	0.93411	43.57	1e-62	1	2	_	4.2.1.18	2 : Cytoplasmic	16.11 : Scavenge (Catabolism) ;	e : enzyme	19935659	2b : Function from indirect experimental evidences (e.g. phenotypes)	12	251	258	14	254	260
	Rmet_3162	_	Cupriavidus metallidurans CH34	paaF	enoyl-CoA hydratase-isomerase	_	1.01938	1.01938	43.73	2e-61	1	1	1.1.5.1 : Phenylacetic acid degradation ;	4.2.1.17	1 : Unknown	_	e : enzyme	10766858, 12846838, 9748275	2a : Function from experimental evidences in other organisms	1	258	258	1	258	258
	THI_0338	_	Thiomonas sp. 3As	fadB	enoyl-CoA hydratase-isomerase	_	0.95019	0.96124	44.76	2e-61	1	1	1.1.5.1 : Phenylacetic acid degradation ;	4.2.1.17	1 : Unknown	5 : Central intermediary metabolism ;	e : enzyme	10766858, 12846838, 9748275	2a : Function from experimental evidences in other organisms	7	251	258	12	255	261
	SCFA_v1_1190005	_	Ca. Phosphitivorax anaerolimi F81	crt	3-hydroxybutyryl-CoA dehydratase (Crotonase)	_	0.97287	0.99209	42.63	3e-61	1	1	_	4.2.1.55	2 : Cytoplasmic	_	e : enzyme	_	2b : Function from indirect experimental evidences (e.g. phenotypes)	1	251	258	1	247	253
	BN873v1_210051		Candidatus Competibacter denitrificans Run_A_D11	_	putative enoyl-CoA hydratase-isomerase	_	0.96124	0.96124	43.55	2e-60	1	1	1.1.2 : Fatty acids (fatty acid oxidation) ; 1.1.5.1 : Phenylacetic acid degradation ;	4.2.1.17	1 : Unknown	_	e : enzyme	8655474, 10727085, 2204034, 1743516	3 : Putative function from multiple computational evidences	4	250	258	6	251	258
	CLOSTRIBL3_v1_13112		Clostridiaceae BL-3	crt	Short-chain-enoyl-CoA hydratase	RXN-11667 ; RHEA:52664 ;	0.97674	0.98824	42.46	7e-60	2	1	_	4.2.1.150	2 : Cytoplasmic	_	e : enzyme	8655474, 5057466	1c : Function from experimental evidences in the studied genus	1	251	258	1	249	255
	Rmet_2603		Cupriavidus metallidurans CH34	paaG1	Enoyl-CoA hydratase/isomerase	_	0.92776	0.94574	44.67	1e-59	2	2	1.1.5.1 : Phenylacetic acid degradation ;	4.2.1.17	1 : Unknown	_	e : enzyme	_	2b : Function from indirect experimental evidences (e.g. phenotypes)	12	251	258	14	257	263
	PSEEN3545		Pseudomonas entomophila L48	fadB1x	enoyl-CoA hydratase, FadB1x	_	0.95736	0.988	43.72	4e-59	1	1	1.5.4 : Fatty acid and phosphatidic acid ;	4.2.1.-	Unknown	3 : Fatty acid and phospholipid metabolism ;	e : enzyme	11251808	2a : Function from experimental evidences in other organisms	10	251	258	5	244	250
	NIDE3102		Candidatus Nitrospira defluvii	paaF	putative Enoyl-CoA hydratase	_	0.9313	0.94574	42.62	1e-58	1	1	1.1.5.1 : Phenylacetic acid degradation ; 1.1.1 : Carbohydrates/Carbon compounds ; 1.1.3 : Amino acids ;	4.2.1.17	1 : Unknown	3.2 : Degradation ; 6.2 : Amino acids and amines ; 6.11 : Sugars ;	e : enzyme	10766858, 11263873, 12445775, 12846838, 9748275	3 : Putative function from multiple computational evidences	10	251	258	15	256	262
	BN874v1_720037		Candidatus Contendobacter odensis Run_B_J11	_	putative enoyl-CoA hydratase-isomerase	_	1.00388	1.00388	42.47	2e-58	1	2	1.1.2 : Fatty acids (fatty acid oxidation) ;	4.2.1.-	1 : Unknown	_	e : enzyme	8655474, 10727085, 2204034, 1743516	3 : Putative function from multiple computational evidences	1	253	258	1	254	258
	BN42v3_20918		Mycobacterium canettii STB-K	echA	Putative enoyl-CoA hydratase EchA8 (enoyl hydrase) (unsaturated acyl-CoA hydratase) (crotonase)	_	0.94961	0.95331	40.82	2e-58	1	2	1 : lipid metabolism ;	4.2.1.17	1 : Unknown	_	e : enzyme	10768780, 11271494, 11929527, 12657046	3 : Putative function from multiple computational evidences	7	250	258	9	250	257
	BDBv6_60063	_	Blood disease bacterium R229	paaF	enoyl-CoA hydratase-isomerase	_	0.99225	0.99225	44.14	2e-58	1	1	1.1.1 : Carbohydrates/Carbon compounds ;	4.2.1.17	1 : Unknown	6 : Energy metabolism ;	e : enzyme	9748275	2a : Function from experimental evidences in other organisms	1	251	258	1	252	258
	CMR15v5_1457	_	Ralstonia solanacearum CMR15	paaF	enoyl-CoA hydratase-isomerase	_	0.99225	0.99225	44.14	2e-58	1	1	1.1.1 : Carbohydrates/Carbon compounds ;	4.2.1.17	1 : Unknown	6 : Energy metabolism ;	e : enzyme	9748275	2a : Function from experimental evidences in other organisms	1	251	258	1	252	258
	BN45v3_30109		Mycobacterium canettii STB-J	echA	Putative enoyl-CoA hydratase EchA8 (enoyl hydrase) (unsaturated acyl-CoA hydratase) (crotonase)	_	0.94961	0.95331	41.22	3e-58	1	2	1 : lipid metabolism ;	4.2.1.17	1 : Unknown	_	e : enzyme	10768780, 11271494, 11929527, 12657046	3 : Putative function from multiple computational evidences	7	250	258	9	250	257
	BN44v3_11186		Mycobacterium canettii STB-D	echA	Putative enoyl-CoA hydratase EchA8 (enoyl hydrase) (unsaturated acyl-CoA hydratase) (crotonase)	_	0.94961	0.95331	41.22	3e-58	1	2	1 : lipid metabolism ;	4.2.1.17	1 : Unknown	_	e : enzyme	10768780, 11271494, 11929527, 12657046	3 : Putative function from multiple computational evidences	7	250	258	9	250	257
	BN43v3_30123		Mycobacterium canettii STB-L	echA	Putative enoyl-CoA hydratase EchA8 (enoyl hydrase) (unsaturated acyl-CoA hydratase) (crotonase)	_	0.94961	0.95331	41.22	3e-58	1	2	1 : lipid metabolism ;	4.2.1.17	1 : Unknown	_	e : enzyme	10768780, 11271494, 11929527, 12657046	3 : Putative function from multiple computational evidences	7	250	258	9	250	257
	RALTA_A2759	_	Cupriavidus taiwanensis LMG19424	badK	cyclohex-1-ene-1-carboxyl-CoA hydratase	_	0.95736	0.95736	43.32	1e-57	1	1	1.1.1 : Carbohydrates/Carbon compounds ;	4.2.1.17	1 : Unknown	6 : Energy metabolism ;	e : enzyme	9177244	2b : Function from indirect experimental evidences (e.g. phenotypes)	7	250	258	9	251	258
	ABAYE3764		Acinetobacter baumannii AYE	_	putative Enoyl-CoA hydratase	_	0.96512	0.96887	40.96	3e-57	1	1	_	4.2.1.17	1 : Unknown	_	e : enzyme	_	3 : Putative function from multiple computational evidences	4	251	258	6	251	257
	ACIAD1608		Acinetobacter baylyi ADP1	FadB	Enoyl-CoA hydratase (valine degradation) (valine degradation)	3-HYDROXBUTYRYL-COA-DEHYDRATASE-RXN ; ENOYL-COA-HYDRAT-RXN ; METHYLACYLYLCOA-HYDROXY-RXN ; RXN-902 ; TIGLYLCOA-HYDROXY-RXN ; RHEA:31178 ;	0.96124	0.96498	39.92	4e-56	1	1	1.1.3.14 : Valine degradation ; 1.1.5.1 : Phenylacetic acid degradation ;	4.2.1.17	2 : Cytoplasmic	6 : Energy metabolism ; 16.11 : Scavenge (Catabolism) ;	e : enzyme	7122152, 8938168, 21104317	2a : Function from experimental evidences in other organisms	4	250	258	6	250	257
	BN13v1_100067		Tetrasphaera jenkinsii Ben74	_	putative enoyl-CoA hydratase echA8	_	0.95753	0.96124	37.9	1e-55	1	2	_	4.2.1.17	2 : Cytoplasmic	6 : Energy metabolism ;	e : enzyme	_	3 : Putative function from multiple computational evidences	3	249	258	4	249	259
	FRAAL5882		Frankia alni ACN14a	echA	enoyl-CoA hydratase-isomerase	_	0.96124	0.96124	40.73	2e-55	1	1	1.1.2.1 : Degradation of short-chain fatty acids ;	4.2.1.17	1 : Unknown	16.2 : Construct biomass (Anabolism) ;	e : enzyme	_	2b : Function from indirect experimental evidences (e.g. phenotypes)	1	247	258	1	246	258
	BN11v3_3200006		Tetrasphaera australiensis Ben110	_	putative enoyl-CoA hydratase echA8	_	0.95367	0.95736	38.87	2e-55	1	2	_	4.2.1.17	2 : Cytoplasmic	6 : Energy metabolism ;	e : enzyme	_	3 : Putative function from multiple computational evidences	3	249	258	4	249	259
	HEAR0207	_	Herminiimonas arsenicoxydans	ech	Enoyl-CoA hydratase	_	0.96124	0.96124	41.94	3e-55	1	1	1.1.5.1 : Phenylacetic acid degradation ; 1.1.2 : Fatty acids (fatty acid oxidation) ;	4.2.1.17	1 : Unknown	3 : Fatty acid and phospholipid metabolism ;	e : enzyme	8012501	2a : Function from experimental evidences in other organisms	4	250	258	6	251	258
	SCFA_v1_100018		Ca. Phosphitivorax anaerolimi F81	_	Enoyl-CoA hydratase	_	0.96124	0.96875	41.13	3e-53	2	1	_	4.2.1.17	2 : Cytoplasmic	_	e : enzyme	_	2b : Function from indirect experimental evidences (e.g. phenotypes)	7	251	258	9	250	256
	ABAYE2304		Acinetobacter baumannii AYE	dcaE	enoyl-CoA hydratase	_	0.8893	0.93411	40.66	8e-53	2	2	1.1.1 : carbon compounds ;	4.2.1.17	1 : Unknown	_	e : enzyme	2298704, 8002591, 8063101, 8181753, 8331077, 8449410, 9515921	2a : Function from experimental evidences in other organisms	12	251	258	28	265	271
	PP_3284		Pseudomonas putida KT2440	paaF	enoyl-CoA hydratase-isomerase	RXN0-6513 ; RHEA:34866 ;	0.93411	0.93774	43.15	2e-52	2	2	_	4.2.1.17	2 : Cytoplasmic	16.11 : Scavenge (Catabolism) ;	e : enzyme	12846838, 15137080, 18437357	2a : Function from experimental evidences in other organisms	12	251	258	14	251	257
	MGMSRv2_0209		Magnetospirillum gryphiswaldense MSR-1 v2	_	probable enoyl-CoA hydratase	_	0.94595	0.94961	41.22	5e-52	2	2	1.1.2 : Fatty acids (fatty acid oxidation) ; 1.1.5.1 : Phenylacetic acid degradation ;	4.2.1.17	1 : Unknown	16.11 : Scavenge (Catabolism) ;	e : enzyme	1743516, 2204034, 2806264, 7815937, 7751302	2b : Function from indirect experimental evidences (e.g. phenotypes)	7	250	258	10	252	259
	ACIAD1692		Acinetobacter baylyi ADP1	dcaE	Enoyl-CoA hydratase (branched-chain amino acid degradation)	3-HYDROXBUTYRYL-COA-DEHYDRATASE-RXN ; ENOYL-COA-HYDRAT-RXN ; METHYLACYLYLCOA-HYDROXY-RXN ; RXN-2425 ; RXN-902 ; TIGLYLCOA-HYDROXY-RXN ; RXN0-6513 ; RXN-7838 ; RHEA:16107 ; RHEA:17850 ; RHEA:31178 ; RHEA:31122 ;	0.92337	0.93411	39	2e-51	2	2	1.1.5.1 : Phenylacetic acid degradation ;	4.2.1.17	1 : Unknown	6 : Energy metabolism ;	e : enzyme	2298704, 8002591, 8063101, 8181753, 8331077, 8449410, 9515921, 11571189	1a : Function from experimental evidences in the studied strain	12	251	258	18	255	261
	BN10v3_570010		Tetrasphaera elongata Lp2	_	putative enoyl-CoA hydratase echA8	_	0.96512	0.96512	38.55	6e-51	1	2	_	4.2.1.17	2 : Cytoplasmic	6 : Energy metabolism ;	e : enzyme	_	3 : Putative function from multiple computational evidences	4	251	258	5	252	258
	PSEEN2791		Pseudomonas entomophila L48	phaA	enoyl-CoA hydratase/isomerase PhaA	_	0.93023	0.93385	41.67	7e-51	2	2	1.1.5.1 : Phenylacetic acid degradation ;	4.2.1.17	Cytoplasmic	6 : Energy metabolism ;	e : enzyme	12534466, 15474299, 9600981	2a : Function from experimental evidences in other organisms	12	250	258	14	250	257
	SCFA_v1_130011		Ca. Phosphitivorax anaerolimi F81	paaF	Enoyl-CoA hydratase/isomerase family (3-hydroxybutyryl-CoA dehydratase (Crotonase))	RXN-11667 ;	0.36778	0.93798	40.08	2e-50	3	2	_	4.2.1.17, 5.1.2.3	2 : Cytoplasmic	_	e : enzyme	_	2b : Function from indirect experimental evidences (e.g. phenotypes)	12	251	258	413	652	658
	XDD1v4_3923		Xenorhabdus doucetiae FRM16	paaF	protein PaaF; enoyl-CoA hydratase-isomerase	_	0.96512	0.96887	35.74	2e-50	1	2	1.1.5.1 : Phenylacetic acid degradation ;	4.2.1.17	1 : Unknown	_	e : enzyme	_	2a : Function from experimental evidences in other organisms	3	251	258	5	251	257
	SCFA_v1_3390003		Ca. Phosphitivorax butyraticus R76	hbd	3-hydroxybutyryl-CoA dehydrogenase (modular protein)	_	0.36778	0.93798	40.5	5e-50	2	2	_	1.1.1.157	2 : Cytoplasmic	_	e : enzyme	_	2b : Function from indirect experimental evidences (e.g. phenotypes)	12	251	258	413	652	658
	BN12v2_350029		Tetrasphaera japonica T1-X7	_	putative enoyl-CoA hydratase echA8	_	0.94656	0.96124	36.69	8e-50	1	2	_	4.2.1.17	2 : Cytoplasmic	6 : Energy metabolism ;	e : enzyme	_	3 : Putative function from multiple computational evidences	4	248	258	5	251	262
	ECS88_4526	_	Escherichia coli S88	_	putative Enoyl-CoA hydratase/carnithine racemase	_	0.96525	0.96899	37.2	5e-49	1	1	_	4.2.1.17	1 : Unknown	_	e : enzyme	_	3 : Putative function from multiple computational evidences	4	251	258	6	253	259
	MGMSRv2_3173		Magnetospirillum gryphiswaldense MSR-1 v2	paaF	enoyl-CoA hydratase-isomerase	_	0.92278	0.92636	38.91	1e-47	3	2	1.1.5.1 : Phenylacetic acid degradation ;	4.2.1.17	1 : Unknown	6 : Energy metabolism ;	e : enzyme	10766858, 12846838, 9748275	2a : Function from experimental evidences in other organisms	15	251	258	19	253	259
	BSU28540		Bacillus subtilis 168	fadB	enoyl-CoA hydratase	OHBUTYRYL-COA-EPIM-RXN ; RXN-7838 ; ENOYL-COA-HYDRAT-RXN ; RHEA:20724 ; RHEA:34863 ;	0.9845	0.9845	38.58	1e-47	2	1	2.4 : Metabolism of lipids ;	4.2.1.17	2 : Cytoplasmic	16.11 : Scavenge (Catabolism) ;	e : enzyme	17189250, 21398533	1a : Function from experimental evidences in the studied strain	1	251	258	1	252	258
	MARHY1100		Marinobacter hydrocarbonoclasticus ATCC 49840	paaF	enoyl-CoA hydratase-isomerase	_	0.96525	0.96899	37.2	4e-46	1	1	1.1.5.1 : Phenylacetic acid degradation ;	4.2.1.17	1 : Unknown	6 : Energy metabolism ;	e : enzyme	10766858, 12846838, 9748275	2a : Function from experimental evidences in other organisms	4	251	258	5	253	259
	RALTA_B1107		Cupriavidus taiwanensis LMG19424	_	putative ENOYL-COA HYDRATASE ISOMERASE; similar to paaF (E.coli)	_	0.96512	0.97266	37.35	8e-46	1	1	1 : Metabolism ;	4.2.1.-	2 : Cytoplasmic	18.1 : Enzymes of unknown specificity ;	e : enzyme	_	3 : Putative function from multiple computational evidences	4	250	258	2	249	256
	VIBNIv3_pA0027	_	Vibrio nigripulchritudo SFn1	_	Putative enoyl-CoA hydratase/isomerase	_	0.94574	0.94942	36.07	2e-45	1	1	_	_	1 : Unknown	6 : Energy metabolism ;	e : enzyme	_	3 : Putative function from multiple computational evidences	9	251	258	15	257	257
	BN381v2_10064	_	Candidatus Microthrix parvicella RN1	_	putative enoyl-CoA hydratase-isomerase	_	0.92308	0.97674	37.7	6e-45	1	1	1.1.2 : Fatty acids (fatty acid oxidation) ;	4.2.1.-	2 : Cytoplasmic	3 : Fatty acid and phospholipid metabolism ;	e : enzyme	8655474, 10727085, 2204034, 1743516	3 : Putative function from multiple computational evidences	14	254	258	18	265	273
	VIBNIv4_A0947		Vibrio nigripulchritudo SFn1	_	putative Enoyl-CoA hydratase/crotonase	_	0.96124	0.96124	35.48	1e-44	3	1	_	_	2 : Cytoplasmic	_	e : enzyme	_	3 : Putative function from multiple computational evidences	4	250	258	5	251	258
	ABAYE2370		Acinetobacter baumannii AYE	paaF	enoyl-CoA hydratase, phenylacetic acid degradation	_	0.93798	0.94163	38.43	1e-43	3	2	1.1.5.1 : Phenylacetic acid degradation ;	4.2.1.17	1 : Unknown	_	e : enzyme	9748275	2b : Function from indirect experimental evidences (e.g. phenotypes)	12	251	258	14	251	257
	ACIAD1571		Acinetobacter baylyi ADP1	caiD	carnitinyl-CoA dehydratase (Crotonobetainyl-CoA hydratase)	_	0.98462	0.99225	35.94	2e-43	3	2	1.7.22 : carnitine metabolism ; 1.1.4.2 : Carnitine degradation ;	4.2.1.-	1 : Unknown	_	e : enzyme	_	2a : Function from experimental evidences in other organisms	3	253	258	7	256	260
	CMR15v5_mp0937		Ralstonia solanacearum CMR15	_	putative enoyl-CoA hydratase/isomerase (paaF)	_	0.91353	0.94186	37.45	3e-41	1	1	1 : Metabolism ;	4.2.1.-	2 : Cytoplasmic	6 : Energy metabolism ;	e : enzyme	_	3 : Putative function from multiple computational evidences	10	250	258	10	251	266
	RALTA_A1582		Cupriavidus taiwanensis LMG19424	caiD	crotonobetainyl-CoA hydratase	_	0.96124	0.97638	36.29	1e-39	2	1	1.1.4.2 : Carnitine degradation ; 1.7.22 : Carnitine metabolism ;	4.2.1.-	1 : Unknown	6.2 : Amino acids and amines ;	e : enzyme	_	2a : Function from experimental evidences in other organisms	7	251	258	8	248	254
	Rmet_5154		Cupriavidus metallidurans CH34	_	enoyl-CoA hydratase	_	0.96124	0.97638	36.69	2e-39	2	1	1.1.2 : Fatty acids (fatty acid oxidation) ;	4.2.1.17	1 : Unknown	3.2 : Degradation ;	e : enzyme	_	2b : Function from indirect experimental evidences (e.g. phenotypes)	7	251	258	8	248	254
	Rmet_5150		Cupriavidus metallidurans CH34	_	enoyl-CoA hydratase	_	0.98106	1.00388	35.14	3e-39	3	2	1.1.2 : Fatty acids (fatty acid oxidation) ;	4.2.1.17	1 : Unknown	3.2 : Degradation ;	e : enzyme	_	2b : Function from indirect experimental evidences (e.g. phenotypes)	2	251	258	3	259	264
	RALTA_A1578		Cupriavidus taiwanensis LMG19424	_	putative Enoyl-CoA hydratase/isomerase	_	0.97358	1	35.27	4e-38	3	2	_	_	1 : Unknown	_	e : enzyme	_	3 : Putative function from multiple computational evidences	3	250	258	4	258	265
	RALTA_B0595		Cupriavidus taiwanensis LMG19424	_	Putative acyl-CoA hydratase, phenylacetic acid degradation	_	0.89003	1.00388	36.29	7e-36	2	1	1.1.5.1 : Phenylacetic acid degradation ; 1.5.4 : Fatty acid and phosphatidic acid ;	4.2.1.17	1 : Unknown	3.1 : Biosynthesis ; 6 : Energy metabolism ;	e : enzyme	10766858, 9748275	3 : Putative function from multiple computational evidences	4	250	258	11	266	291
	SCFA_v1_200010		Ca. Phosphitivorax butyraticus R76	echA	putative enoyl-CoA hydratase echA12	_	0.87266	0.9031	35.19	2e-33	7	1	_	4.2.1.17	2 : Cytoplasmic	_	e : enzyme	_	2b : Function from indirect experimental evidences (e.g. phenotypes)	7	228	258	15	246	267
	RALTA_B0501		Cupriavidus taiwanensis LMG19424	_	putative Enoyl-CoA hydratase/isomerase	_	0.9272	0.93798	35.95	1e-31	7	1	1.5.4 : Fatty acid and phosphatidic acid ;	4.2.1.17	1 : Unknown	3.1 : Biosynthesis ;	e : enzyme	_	3 : Putative function from multiple computational evidences	12	251	258	16	250	261
	PSEEN3728		Pseudomonas entomophila L48	fadB	fatty oxidation complex alpha subunit [Includes: Enoyl-CoA hydratase ; Delta(3)-cis-delta(2)-trans-enoyl-CoA isomerase ; 3-hydroxyacyl-CoA dehydrogenase; 3- hydroxybutyryl-CoA epimerase]	_	0.30969	0.87984	35.24	1e-30	5	3	1.1.2.1 : Degradation of short-chain fatty acids ;	4.2.1.17, 5.3.3.8, 1.1.1.35, 5.1.2.3	Unknown	3 : Fatty acid and phospholipid metabolism ;	e : enzyme	_	2a : Function from experimental evidences in other organisms	4	227	258	28	253	733
	PP_2136		Pseudomonas putida KT2440	fadB	enoyl-CoA hydratase/3-hydroxyacyl-CoA dehydrogenase	OHACYL-COA-DEHYDROG-RXN ; ENOYL-COA-HYDRAT-RXN ;	0.31748	0.87984	35.24	2e-30	6	3	1.1.2 : Fatty acids (fatty acid oxidation) ;	4.2.1.17, 1.1.1.35	2 : Cytoplasmic	3.2 : Degradation ;	e : enzyme	12115060, 11251808	1b : Function from experimental evidences in the studied species	4	227	258	10	235	715
	MAGMOv5_0719		Magnetotactic ovoidal bacterium MO-1	_	putative 3-hydroxyacyl-CoA dehydrogenase	_	0.30404	0.84496	35.32	4e-28	1	3	1.1.2 : Fatty acids (fatty acid oxidation) ;	5.1.2.3	2 : Cytoplasmic	3.2 : Degradation ;	e : enzyme	_	3 : Putative function from multiple computational evidences	12	224	258	20	230	717
	MARHY2087		Marinobacter hydrocarbonoclasticus ATCC 49840	fadB	bifunctional enzyme (PBE) (PBFE) [Includes: Enoyl-CoA hydratase ; 3,2-trans-enoyl-CoA isomerase ; 3-hydroxyacyl-CoA dehydrogenase ]	_	0.3133	0.84884	36.07	3e-27	6	3	_	5.3.3.8, 4.2.1.17, 1.1.1.35	1 : Unknown	3 : Fatty acid and phospholipid metabolism ;	e : enzyme	4019459, 8549802	2a : Function from experimental evidences in other organisms	4	220	258	3	212	699
	NBG4_v1_200001		Candidatus Sulfobium mesophilum	echA	3-hydroxybutyryl-CoA dehydratase (fragment)	3-HYDROXBUTYRYL-COA-DEHYDRATASE-RXN ; RHEA:17849 ;	0.50775	0.92908	44.27	3e-27	1	1	_	4.2.1.55	2 : Cytoplasmic	_	e : enzyme	_	2b : Function from indirect experimental evidences (e.g. phenotypes)	2	131	258	10	138	141
CLOSTRIBL4_v1_1869	Label	Synteny	Organism	Gene	Product	Reaction	maxLrap	minLrap	Ident %	Eval	OrderQ	OrderB	Roles	EC number	Localization	BioProcess	Product Type	PubMedId	Class	BeginQ	EndQ	LengthQ	BeginB	EndB	LengthB
	CLOSTRIBL3_v1_20313		Clostridiaceae BL-3	hbd	3-hydroxybutyryl-CoA dehydrogenase	3-HYDROXYBUTYRYL-COA-DEHYDROGENASE-RXN ; RHEA:16197 ;	0.99645	1.00717	64.77	6e-122	1	1	_	1.1.1.157	2 : Cytoplasmic	16.11 : Scavenge (Catabolism) ;	e : enzyme	8655474, 11466286, 8001771	1c : Function from experimental evidences in the studied genus	2	279	279	3	282	282
	CD630_10580		Clostridium difficile 630	hbd	3-hydroxybutyryl-CoA dehydrogenase	_	1.00356	1.01075	60.28	7e-111	1	1	1.1.5.1 : Phenylacetic acid degradation ;	1.1.1.157	1 : Unknown	6 : Energy metabolism ;	e : enzyme	15991056, 18060402, 7576770	1c : Function from experimental evidences in the studied genus	1	279	279	1	281	281
	MGMSRv2_1554		Magnetospirillum gryphiswaldense MSR-1 v2	mmgB	3-hydroxybutyryl-CoA dehydrogenase,containing NAD(P)-binding domain	_	0.92079	1	55.56	4e-95	1	1	1.5.4 : Fatty acid and phosphatidic acid ;	1.1.1.157	2 : Cytoplasmic	16.11 : Scavenge (Catabolism) ;	e : enzyme	8759838	2b : Function from indirect experimental evidences (e.g. phenotypes)	2	277	279	17	294	303
	BSU24160		Bacillus subtilis 168	mmgB	3-hydroxybutyryl-CoA dehydrogenase	3-HYDROXYBUTYRYL-COA-DEHYDROGENASE-RXN ; RHEA:16197 ;	0.97909	1.00717	53.74	9e-92	1	1	2.4 : Metabolism of lipids ;	1.1.1.157	2 : Cytoplasmic	16.11 : Scavenge (Catabolism) ;	e : enzyme	8759838, 18461320, 28956599	1a : Function from experimental evidences in the studied strain	2	279	279	5	284	287
	MGMSRv2_3942		Magnetospirillum gryphiswaldense MSR-1 v2	mmgB	3-hydroxybutyryl-CoA dehydrogenase (Beta- hydroxybutyryl-CoA dehydrogenase) (BHBD)	_	0.95548	1	53.41	2e-91	2	1	1.5.4 : Fatty acid and phosphatidic acid ;	1.1.1.157	2 : Cytoplasmic	16.11 : Scavenge (Catabolism) ;	e : enzyme	8759838	2b : Function from indirect experimental evidences (e.g. phenotypes)	2	277	279	6	283	292
	AZCBGv1_p190002		Azospirillum brasilense CBG497	hbdA	3-hydroxybutyryl-CoA dehydrogenase (Beta-hydroxybutyryl-CoA dehydrogenase) (BHBD)	_	0.96233	1.00717	51.25	7e-91	1	1	1.5.4 : Fatty acid and phosphatidic acid ;	1.1.1.157	2 : Cytoplasmic	3.1 : Biosynthesis ;	e : enzyme	11466286, 12597275, 8655474, 8759838, 8969508	2a : Function from experimental evidences in other organisms	2	279	279	6	285	292
	AZOLI_p50063	_	Azospirillum lipoferum 4B	hbdA2	3-hydroxybutyryl-CoA dehydrogenase	_	0.97222	1.00358	50.36	2e-88	1	1	1.1.2 : Fatty acids (fatty acid oxidation) ;	1.1.1.157	2 : Cytoplasmic	3.2 : Degradation ;	e : enzyme	8655474	2a : Function from experimental evidences in other organisms	3	279	279	10	288	288
	AZOLI_p50301		Azospirillum lipoferum 4B	hbdA1	3-hydroxybutyryl-CoA dehydrogenase	_	0.95548	1	50.18	8e-88	2	1	1.5.4 : Fatty acid and phosphatidic acid ;	1.1.1.157	2 : Cytoplasmic	3.1 : Biosynthesis ;	e : enzyme	11466286, 12597275, 8655474, 8759838, 8969508	2a : Function from experimental evidences in other organisms	2	277	279	6	283	292
	NBG4_v1_200002		Candidatus Sulfobium mesophilum	hbd	3-hydroxybutyryl-CoA dehydrogenase	3-HYDROXYBUTYRYL-COA-DEHYDROGENASE-RXN ; RHEA:22432 ;	0.98936	1	49.46	3e-87	1	1	1.1.2 : Fatty acids (fatty acid oxidation) ;	1.1.1.157	2 : Cytoplasmic	3 : Fatty acid and phospholipid metabolism ;	e : enzyme	23468890	2a : Function from experimental evidences in other organisms	2	277	279	5	281	282
	PSHAa0399	_	Pseudoalteromonas haloplanktis TAC125	bhbD	3-hydroxybutyryl-CoA dehydrogenase (Beta- hydroxybutyryl-CoA dehydrogenase) (BHBD)	_	1	1.00717	50.53	2e-85	1	1	_	1.1.1.157	unknown	_	e : enzyme	8001771	2a : Function from experimental evidences in other organisms	1	277	279	1	281	281
	BRADO3444	_	Bradyrhizobium sp. ORS278	hbdA	3-hydroxybutyryl-CoA dehydrogenase (Beta-hydroxybutyryl-CoA dehydrogenase) (BHBD)	_	0.9894	1.00358	49.29	2e-84	1	1	1.1.2 : Fatty acids (fatty acid oxidation) ;	1.1.1.157	2 : Cytoplasmic	16.7 : Manage energy ;	e : enzyme	1444364	2a : Function from experimental evidences in other organisms	3	279	279	5	283	283
	CMR15v5_0701	_	Ralstonia solanacearum CMR15	_	3-HYDROXYBUTYRYL-COA DEHYDROGENASE	_	0.98592	1.00358	49.64	7e-83	1	1	1.1.5.1 : Phenylacetic acid degradation ; 1.1.2 : Fatty acids (fatty acid oxidation) ;	1.1.1.157	1 : Unknown	3.2 : Degradation ; 6 : Energy metabolism ;	e : enzyme	_	2b : Function from indirect experimental evidences (e.g. phenotypes)	3	279	279	6	284	284
	PSEEN3198		Pseudomonas entomophila L48	paaH	putative 3-hydroxybutyryl-CoA dehydrogenase	_	0.98925	1.00364	48.55	1e-82	1	1	1.1.5.1 : Phenylacetic acid degradation ;	1.1.1.157	Unknown	6 : Energy metabolism ;	e : enzyme	_	2b : Function from indirect experimental evidences (e.g. phenotypes)	5	277	279	1	275	275
	BDBv6_40067	_	Blood disease bacterium R229	_	3-HYDROXYBUTYRYL-COA DEHYDROGENASE	_	0.98592	1.00358	49.29	2e-82	1	1	1.1.5.1 : Phenylacetic acid degradation ; 1.1.2 : Fatty acids (fatty acid oxidation) ;	1.1.1.157	1 : Unknown	3.2 : Degradation ; 6 : Energy metabolism ;	e : enzyme	_	2b : Function from indirect experimental evidences (e.g. phenotypes)	3	279	279	6	284	284
	Rmet_0212	_	Cupriavidus metallidurans CH34	hbdA	3-hydroxybutyryl-CoA dehydrogenase	_	0.98592	1.00358	49.64	2e-82	1	1	1.1.2 : Fatty acids (fatty acid oxidation) ; 1.5 : Building block biosynthesis ; 1.5.4 : Fatty acid and phosphatidic acid ;	1.1.1.157	1 : Unknown	3 : Fatty acid and phospholipid metabolism ;	e : enzyme	_	2a : Function from experimental evidences in other organisms	3	279	279	6	284	284
	BN381v2_100132	_	Candidatus Microthrix parvicella RN1	_	putative dehydrogenase	_	0.92739	1.00717	47.69	5e-82	1	1	_	_	2 : Cytoplasmic	3 : Fatty acid and phospholipid metabolism ;	e : enzyme	12846838, 8001771, 1699931	3 : Putative function from multiple computational evidences	2	279	279	24	303	303
	RM41v1_680007	_	Sinorhizobium sp. Rm41	hbdA	3-hydroxybutyryl-CoA dehydrogenase (Beta- hydroxybutyryl-CoA dehydrogenase) (BHBD)	_	0.96207	1	50.18	7e-82	1	1	1.5.4 : Fatty acid and phosphatidic acid ; 7.1 : Cytoplasm ;	1.1.1.157	2 : Cytoplasmic	3 : Fatty acid and phospholipid metabolism ;	e : enzyme	8655474	2b : Function from indirect experimental evidences (e.g. phenotypes)	3	277	279	5	281	290
	ADVE02_v2_10866	_	Methylosinus trichosporium OB3b	hbdA	3-hydroxybutyryl-CoA dehydrogenase	_	0.95222	1	49.1	9e-81	1	1	_	1.1.1.157	2 : Cytoplasmic	_	e : enzyme	_	2b : Function from indirect experimental evidences (e.g. phenotypes)	2	277	279	7	284	293
	BBta_4257	_	Bradyrhizobium sp. BTAi1	hbdA	3-hydroxybutyryl-CoA dehydrogenase	_	0.97491	1.00369	48.9	2e-80	1	1	1.1.2 : Fatty acids (fatty acid oxidation) ;	1.1.1.157	2 : Cytoplasmic	16.7 : Manage energy ;	e : enzyme	_	2a : Function from experimental evidences in other organisms	11	279	279	1	271	271
	RALTA_A0220	_	Cupriavidus taiwanensis LMG19424	_	3-HYDROXYBUTYRYL-COA DEHYDROGENASE	_	0.98592	1.00358	48.57	3e-80	1	1	1.1.5.1 : Phenylacetic acid degradation ; 1.1.2 : Fatty acids (fatty acid oxidation) ;	1.1.1.157	1 : Unknown	3.2 : Degradation ; 6 : Energy metabolism ;	e : enzyme	8655474	2b : Function from indirect experimental evidences (e.g. phenotypes)	3	279	279	6	284	284
	BRADO6490		Bradyrhizobium sp. ORS278	hbdA	3-hydroxybutyryl-CoA dehydrogenase (Beta- hydroxybutyryl-CoA dehydrogenase) (BHBD)	_	0.89137	1	48.75	5e-80	2	1	1.5.4 : Fatty acid and phosphatidic acid ;	1.1.1.157	2 : Cytoplasmic	16.2 : Construct biomass (Anabolism) ;	e : enzyme	8655474	2b : Function from indirect experimental evidences (e.g. phenotypes)	2	277	279	27	304	313
	BBta_1142		Bradyrhizobium sp. BTAi1	hbdA	3-hydroxybutyryl-CoA dehydrogenase	_	0.95548	1	48.75	5e-80	2	1	1.5.4 : Fatty acid and phosphatidic acid ;	1.1.1.157	2 : Cytoplasmic	16.2 : Construct biomass (Anabolism) ;	e : enzyme	_	2b : Function from indirect experimental evidences (e.g. phenotypes)	2	277	279	6	283	292
	Mchl_1824		Methylobacterium extorquens CM4	hbdA	3-hydroxybutyryl-CoA dehydrogenase	_	0.94881	0.99642	48.2	9e-79	1	1	_	1.1.1.157	1 : Unknown	_	e : enzyme	2687255, 8655474	2a : Function from experimental evidences in other organisms	3	277	279	8	284	293
	METDI2209		Methylobacterium extorquens DM4	hbdA	3-hydroxybutyryl-CoA dehydrogenase	_	0.91749	0.99642	48.2	1e-78	1	1	_	1.1.1.157	1 : Unknown	_	e : enzyme	2687255, 8655474	2a : Function from experimental evidences in other organisms	3	277	279	18	294	303
	NIDE3117		Candidatus Nitrospira defluvii	paaH	3-hydroxybutyryl-CoA dehydrogenase	_	0.94558	0.99642	47.48	2e-77	1	1	1.1.5.1 : Phenylacetic acid degradation ; 1.1.2 : Fatty acids (fatty acid oxidation) ;	1.1.1.157	1 : Unknown	6 : Energy metabolism ; 3.2 : Degradation ;	e : enzyme	10766858, 12846838, 2204034, 8001771, 9748275	2b : Function from indirect experimental evidences (e.g. phenotypes)	3	277	279	9	285	294
	BN13v1_460001	_	Tetrasphaera jenkinsii Ben74	_	putative 3-hydroxyacyl-CoA dehydrogenase (Beta-hydroxybutyryl-CoA dehydrogenase (hbd, mmgB, BHBD))	_	0.47128	1	45.52	7e-73	1	1	_	1.1.1.157	2 : Cytoplasmic	_	e : enzyme	_	3 : Putative function from multiple computational evidences	2	277	279	7	284	592
	BN10v3_1170022	_	Tetrasphaera elongata Lp2	_	putative 3-hydroxyacyl-CoA dehydrogenase (Beta-hydroxybutyryl-CoA dehydrogenase (hbd, mmgB, BHBD))	_	0.47208	1	43.73	9e-70	1	1	_	1.1.1.157	2 : Cytoplasmic	6 : Energy metabolism ;	e : enzyme	_	3 : Putative function from multiple computational evidences	2	277	279	7	284	591
	BN12v2_1150036	_	Tetrasphaera japonica T1-X7	_	putative 3-hydroxyacyl-CoA dehydrogenase (Beta-hydroxybutyryl-CoA dehydrogenase (hbd, mmgB, BHBD))	_	0.47128	1	42.65	2e-69	1	1	_	_	2 : Cytoplasmic	_	e : enzyme	_	3 : Putative function from multiple computational evidences	2	277	279	7	284	592
	BN11v3_1490005	_	Tetrasphaera australiensis Ben110	_	putative 3-hydroxyacyl-CoA dehydrogenase (Beta-hydroxybutyryl-CoA dehydrogenase (hbd, mmgB, BHBD)	_	0.47128	1	43.73	1e-68	1	1	_	1.1.1.157	2 : Cytoplasmic	6 : Energy metabolism ;	e : enzyme	1444364	3 : Putative function from multiple computational evidences	2	277	279	7	284	592
	Npun_R3442		Nostoc punctiforme ATCC 29133; PCC 73102	_	3-hydroxybutyryl-CoA dehydrogenase	_	0.96875	1	44.8	6e-68	1	1	_	1.1.1.157	2 : Cytoplasmic	_	e : enzyme	_	2b : Function from indirect experimental evidences (e.g. phenotypes)	3	277	279	7	284	288
	FRAAL5917	_	Frankia alni ACN14a	hbd	3-hydroxybutyryl-CoA dehydrogenase	_	0.4326	0.98925	42.75	5e-65	1	1	1.7.1 : Unassigned reversible reactions ;	1.1.1.157	1 : Unknown	16.2 : Construct biomass (Anabolism) ;	e : enzyme	_	2b : Function from indirect experimental evidences (e.g. phenotypes)	5	277	279	1	275	638
	NIDE3103		Candidatus Nitrospira defluvii	_	putative 3-hydroxyacyl-CoA dehydrogenase	_	0.6855	1	42.65	3e-64	2	1	1.1.2 : Fatty acids (fatty acid oxidation) ; 1.1.2.4 : Anaerobic fatty acid oxidation pathway ; 1.1.2.6 : Aerobic fatty acid oxidation pathway ;	1.1.1.35	2 : Cytoplasmic	3.2 : Degradation ;	e : enzyme	12535077, 15229654	3 : Putative function from multiple computational evidences	2	277	279	5	280	407
	BN874v1_720038		Candidatus Contendobacter odensis Run_B_J11	_	putative hydroxyacyl/hydroxybutyrl -CoA dehydrogenase	RXN0-2044 ;	0.9396	1.00358	41.79	3e-64	1	1	1.1.2 : Fatty acids (fatty acid oxidation) ; 1.1.5.1 : Phenylacetic acid degradation ;	1.1.1.-	2 : Cytoplasmic	_	e : enzyme	_	3 : Putative function from multiple computational evidences	2	277	279	5	282	298
	PP_3282		Pseudomonas putida KT2440	paaH	3-hydroxyadipyl-CoA dehydrogenase	RXN0-2044 ; RHEA:16199 ;	0.55644	1.00717	43.42	5e-62	2	1	1.1.5.1 : Phenylacetic acid degradation ;	1.1.1.35	2 : Cytoplasmic	6 : Energy metabolism ; 16.11 : Scavenge (Catabolism) ;	e : enzyme	12846838, 15137080, 20660314, 10766858, 22961985, 22398448, 21247899, 9748275	2a : Function from experimental evidences in other organisms	1	277	279	8	287	505
	BN873v1_210050		Candidatus Competibacter denitrificans Run_A_D11	_	putative hydroxyacyl/hydroxybutyrl -CoA dehydrogenase	_	0.94966	1.01434	40.99	7e-62	1	1	1.1.2 : Fatty acids (fatty acid oxidation) ; 1.1.5.1 : Phenylacetic acid degradation ;	1.1.1.-	2 : Cytoplasmic	_	e : enzyme	_	3 : Putative function from multiple computational evidences	2	277	279	5	282	298
	PSEEN2793		Pseudomonas entomophila L48	paaC	3-hydroxyacyl-CoA dehydrogenase phaC	_	0.55118	1.00358	41.79	1e-61	2	1	1.1.5.1 : Phenylacetic acid degradation ;	1.1.1.-	Cytoplasmic	6 : Energy metabolism ;	e : enzyme	12534466, 15474299, 9600981	2a : Function from experimental evidences in other organisms	2	277	279	12	290	508
	BN42v3_20192	_	Mycobacterium canettii STB-K	fadB	Putative 3-hydroxybutyryl-CoA dehydrogenase FadB2 (beta-hydroxybutyryl-coa dehydrogenase) (BHBD)	_	0.98252	1.00717	39.86	1e-60	1	1	1 : lipid metabolism ;	1.1.1.157	1 : Unknown	_	e : enzyme	11271494, 12081975, 12657046, 15525680	3 : Putative function from multiple computational evidences	2	277	279	7	286	286
	BN44v3_10518	_	Mycobacterium canettii STB-D	fadB	Putative 3-hydroxybutyryl-CoA dehydrogenase FadB2 (beta-hydroxybutyryl-coa dehydrogenase) (BHBD)	_	0.98252	1.00717	39.5	5e-60	1	1	1 : lipid metabolism ;	1.1.1.157	1 : Unknown	_	e : enzyme	11271494, 12081975, 12657046, 15525680	3 : Putative function from multiple computational evidences	2	277	279	7	286	286
	BN43v3_10507	_	Mycobacterium canettii STB-L	fadB	Putative 3-hydroxybutyryl-CoA dehydrogenase FadB2 (beta-hydroxybutyryl-coa dehydrogenase) (BHBD)	_	0.98252	1.00717	39.5	5e-60	1	1	1 : lipid metabolism ;	1.1.1.157	1 : Unknown	_	e : enzyme	11271494, 12081975, 12657046, 15525680	3 : Putative function from multiple computational evidences	2	277	279	7	286	286
	ABAYE2368		Acinetobacter baumannii AYE	paaH	3-hydroxybutyryl-CoA dehydrogenase, phenylacetic acid degradation	_	0.55078	1.01075	41.13	7e-60	1	1	1.1.5.1 : Phenylacetic acid degradation ;	1.1.1.157	1 : Unknown	_	e : enzyme	9748275	2a : Function from experimental evidences in other organisms	2	279	279	10	290	512
	BN45v3_10517	_	Mycobacterium canettii STB-J	fadB	Putative 3-hydroxybutyryl-CoA dehydrogenase FadB2 (beta-hydroxybutyryl-coa dehydrogenase) (BHBD)	_	0.98252	1.00717	39.15	7e-60	1	1	1 : lipid metabolism ;	1.1.1.157	1 : Unknown	_	e : enzyme	11271494, 12081975, 12657046, 15525680	3 : Putative function from multiple computational evidences	2	277	279	7	286	286
	SCFA_v1_130011		Ca. Phosphitivorax anaerolimi F81	paaF	Enoyl-CoA hydratase/isomerase family (3-hydroxybutyryl-CoA dehydratase (Crotonase))	RXN-11667 ;	0.42857	1.01075	43.26	8e-58	3	1	_	4.2.1.17, 5.1.2.3	2 : Cytoplasmic	_	e : enzyme	_	2b : Function from indirect experimental evidences (e.g. phenotypes)	2	277	279	6	283	658
	MGMSRv2_3175		Magnetospirillum gryphiswaldense MSR-1 v2	paaH	putative 3-hydroxybutyryl-CoA dehydrogenase	_	0.55248	1	41.22	3e-57	3	1	1.1.5.1 : Phenylacetic acid degradation ;	1.1.1.157	1 : Unknown	6 : Energy metabolism ;	e : enzyme	10766858, 12846838, 9748275	2a : Function from experimental evidences in other organisms	3	277	279	10	287	505
	AZOLI_p40260		Azospirillum lipoferum 4B	paaH	3-hydroxybutyryl-CoA dehydrogenase	_	0.50542	1.00358	38.57	5e-57	1	1	1.1.1 : carbon compounds ; 1.1.5.1 : Phenylacetic acid degradation ;	1.1.1.-	1 : Unknown	6 : Energy metabolism ;	e : enzyme	9748275	2a : Function from experimental evidences in other organisms	3	277	279	10	287	554
	XDD1v4_3925		Xenorhabdus doucetiae FRM16	paaH	protein PaaH; 3-hydroxybutyryl-CoA dehydrogenase	_	0.51005	1	41.58	1e-56	1	1	1.1.5.1 : Phenylacetic acid degradation ;	1.1.1.157	1 : Unknown	_	e : enzyme	_	2a : Function from experimental evidences in other organisms	3	277	279	10	287	547
	ACIAD1690		Acinetobacter baylyi ADP1	dcaH	dehydrogenase	1.1.1.259-RXN ; METHELENE-THMPT-OXI-RXN ; RXN0-2044 ;	0.55644	1.00717	39.5	2e-56	1	1	_	1.1.1.-	1 : Unknown	_	e : enzyme	2298704, 8002591, 8063101, 8181753, 8331077, 8449410, 9515921, 11571189	1a : Function from experimental evidences in the studied strain	2	277	279	7	285	505
	MARHY2087		Marinobacter hydrocarbonoclasticus ATCC 49840	fadB	bifunctional enzyme (PBE) (PBFE) [Includes: Enoyl-CoA hydratase ; 3,2-trans-enoyl-CoA isomerase ; 3-hydroxyacyl-CoA dehydrogenase ]	_	0.40057	1.00358	41.43	7e-56	1	1	_	5.3.3.8, 4.2.1.17, 1.1.1.35	1 : Unknown	3 : Fatty acid and phospholipid metabolism ;	e : enzyme	4019459, 8549802	2a : Function from experimental evidences in other organisms	2	277	279	293	567	699
	CLOSTRIBL3_v1_13113		Clostridiaceae BL-3	hbd	3-hydroxybutyryl-CoA dehydrogenase	3-HYDROXYBUTYRYL-COA-DEHYDROGENASE-RXN ; RHEA:16197 ;	0.98611	1.01792	40.14	9e-56	2	2	_	1.1.1.157	2 : Cytoplasmic	_	e : enzyme	8655474, 25112316	1c : Function from experimental evidences in the studied genus	2	277	279	5	287	288
	SCFA_v1_100019		Ca. Phosphitivorax anaerolimi F81	hbd	3-hydroxybutyryl-CoA dehydrogenase	_	0.74142	1.00717	40.57	1e-55	4	1	_	1.1.1.157	1 : Unknown	_	e : enzyme	_	3 : Putative function from multiple computational evidences	2	277	279	5	281	379
	SCFA_v1_3390003		Ca. Phosphitivorax butyraticus R76	hbd	3-hydroxybutyryl-CoA dehydrogenase (modular protein)	_	0.42705	1.00717	41.28	2e-53	3	1	_	1.1.1.157	2 : Cytoplasmic	_	e : enzyme	_	2b : Function from indirect experimental evidences (e.g. phenotypes)	2	277	279	6	283	658
	THI_3559	_	Thiomonas sp. 3As	_	putative 3-hydroxybutyryl-CoA dehydrogenase PaaH	_	0.55315	1.00717	40.57	3e-53	1	1	1.1.5.1 : Phenylacetic acid degradation ;	1.1.1.157	1 : Unknown	5 : Central intermediary metabolism ;	e : enzyme	_	3 : Putative function from multiple computational evidences	2	277	279	10	288	508
	NVIE_010920	_	Nitrososphaera viennensis EN76	_	hydroxyacyl-CoA dehydrogenase	_	0.73438	1.01075	37.59	3e-53	1	1	_	1.1.1.35	1 : Unknown	6 : Energy metabolism ;	e : enzyme	_	2b : Function from indirect experimental evidences (e.g. phenotypes)	2	277	279	9	287	384
	ABAYE2306		Acinetobacter baumannii AYE	dcaH	dehydrogenase	_	0.55227	1.00358	40.36	5e-53	2	1	1.1.1 : carbon compounds ;	1.1.1.-	1 : Unknown	_	e : enzyme	2298704, 8002591, 8063101, 8181753, 8331077, 8449410, 9515921	2a : Function from experimental evidences in other organisms	3	277	279	8	285	507
	THI_0464		Thiomonas sp. 3As	_	putative 3-hydroxybutyryl-CoA dehydrogenase	_	0.55777	1.00358	38.57	1e-52	2	1	1.1.5.1 : Phenylacetic acid degradation ;	1.1.1.157	1 : Unknown	5 : Central intermediary metabolism ;	e : enzyme	_	3 : Putative function from multiple computational evidences	2	277	279	12	289	502
	BN43v3_20311		Mycobacterium canettii STB-L	fadB	Putative fatty acid oxidation protein FadB	_	0.39722	1.02509	36.71	2e-52	2	1	1 : lipid metabolism ;	_	2 : Cytoplasmic	_	e : enzyme	11271494, 12657046, 15525680	3 : Putative function from multiple computational evidences	2	277	279	327	607	720
	BN45v3_20151		Mycobacterium canettii STB-J	fadB	Putative fatty acid oxidation protein FadB	_	0.39722	1.02509	36.71	4e-52	2	1	1 : lipid metabolism ;	_	2 : Cytoplasmic	_	e : enzyme	11271494, 12657046, 15525680	3 : Putative function from multiple computational evidences	2	277	279	327	607	720
	BN42v3_20640		Mycobacterium canettii STB-K	fadB	Putative fatty acid oxidation protein FadB	_	0.39722	1.02509	36.36	4e-52	2	1	1 : lipid metabolism ;	_	2 : Cytoplasmic	_	e : enzyme	11271494, 12657046, 15525680	3 : Putative function from multiple computational evidences	2	277	279	327	607	720
	BN44v3_10941		Mycobacterium canettii STB-D	fadB	Putative fatty acid oxidation protein FadB	_	0.39448	1.02509	36.71	5e-52	2	1	1 : lipid metabolism ;	_	2 : Cytoplasmic	_	e : enzyme	11271494, 12657046, 15525680	3 : Putative function from multiple computational evidences	2	277	279	327	607	725
	XDD1v4_1792		Xenorhabdus doucetiae FRM16	xcnB	3-hydroxyacyl-CoA dehydrogenase involved in xenocoumacin synthesis	_	0.98596	1.00717	37.72	2e-51	2	1	_	1.1.1.157	1 : Unknown	15.11 : Biosynthesis of natural products ;	e : enzyme	16349198, 1955881	2a : Function from experimental evidences in other organisms	1	277	279	1	280	285
	NT26v4_0121		Rhizobium sp. NT-26	_	putative bifunctional anaerobic fatty acid oxidation complex protein (fadJ/fadB-like): enoyl-CoA hydratase/epimerase/isomerase (N-terminal); 3-hydroxyacyl-CoA dehydrogenase (C-terminal)	_	0.38263	1.01075	38.65	5e-51	2	1	1.1.2 : Fatty acids (fatty acid oxidation) ; 1.1.2.4 : Anaerobic fatty acid oxidation pathway ;	4.2.1.17, 1.1.1.35, 5.3.3.8	2 : Cytoplasmic	_	e : enzyme	12270828, 12535077	3 : Putative function from multiple computational evidences	2	277	279	328	606	737
	XNC1_1710		Xenorhabdus nematophila ATCC19061	xcnB	3-hydroxyacyl-CoA dehydrogenase involved in xenocoumacin synthesis	_	0.98596	1.00717	37.01	7e-51	2	1	_	1.1.1.157	1 : Unknown	15.11 : Biosynthesis of natural products ;	e : enzyme	16349198, 1955881	1a : Function from experimental evidences in the studied strain	1	277	279	1	280	285
	AZOLI_p30575	_	Azospirillum lipoferum 4B	pimF	Enoyl-CoA hydratase/3-hydroxyacyl-CoA dehydrogenase	_	0.39463	1	38.71	2e-50	1	1	1.1.2 : Fatty acids (fatty acid oxidation) ;	4.2.1.17, 1.1.1.35	2 : Cytoplasmic	3.2 : Degradation ; 16.11 : Scavenge (Catabolism) ;	e : enzyme	15758219	2a : Function from experimental evidences in other organisms	2	277	279	307	581	707
	METDI4031		Methylobacterium extorquens DM4	_	putative fatty acid oxidation complex subunit alpha (enoyl-CoA hydratase and epimerase and isomerase ; 3-hydroxyacyl-CoA dehydrogenase) (fadJ-like; synonym yfcX)	_	0.38745	1.01792	38.38	4e-49	2	1	1.1.2 : Fatty acids (fatty acid oxidation) ;	4.2.1.17, 5.3.3.8, 5.1.2.3, 1.1.1.35	1 : Unknown	3 : Fatty acid and phospholipid metabolism ;	e : enzyme	12535077	3 : Putative function from multiple computational evidences	2	277	279	330	608	733
	RALTA_A1467		Cupriavidus taiwanensis LMG19424	fadB	multifunctional: 3-hydroxybutyryl-CoA epimerase, delta(3)-cis-delta(2)-trans-enoyl-CoA isomerase, enoyl-CoA hydratase (N-terminal); 3-hydroxyacyl-CoA dehydrogenase (C-terminal)	_	0.40548	1.00717	39.15	4e-48	3	1	1.1.2.1 : Degradation of short-chain fatty acids ;	4.2.1.17, 5.3.3.8, 1.1.1.35, 5.1.2.3	1 : Unknown	3.2 : Degradation ;	e : enzyme	8549802	2a : Function from experimental evidences in other organisms	2	277	279	294	567	693
	Rmet_4582	_	Cupriavidus metallidurans CH34	fadB	multifunctional: 3-hydroxybutyryl-CoA epimerase, delta(3)-cis-delta(2)-trans-enoyl-CoA isomerase, enoyl-CoA hydratase (N-terminal); 3-hydroxyacyl-CoA dehydrogenase (C-terminal)	_	0.40374	1.00717	39.5	6e-48	1	1	_	1.1.1.35, 4.2.1.17	2 : Cytoplasmic	_	e : enzyme	_	2b : Function from indirect experimental evidences (e.g. phenotypes)	2	277	279	297	570	696
	IBTHAUMv1_1140010	_	Ianthella basta symbiont thaum	hbd	3-hydroxybutyryl-CoA dehydrogenase	_	0.84946	0.92578	39.24	3e-47	1	1	1.3 : Energy metabolism (carbon) ;	1.1.1.157	2 : Cytoplasmic	_	e : enzyme	11772643	2b : Function from indirect experimental evidences (e.g. phenotypes)	3	234	279	6	241	256
	Rmet_1855		Cupriavidus metallidurans CH34	fadB	fused 3-hydroxybutyryl-CoA epimerase and delta(3)-cis-delta(2)-trans-enoyl-CoA isomerase and enoyl-CoA hydratase ; 3-hydroxyacyl-CoA dehydrogenase	_	0.40404	1.00358	37.86	4e-47	3	1	1.1.2.1 : Degradation of short-chain fatty acids ;	5.3.3.8, 4.2.1.17, 5.1.2.3, 1.1.1.35	1 : Unknown	3 : Fatty acid and phospholipid metabolism ;	e : enzyme	_	3 : Putative function from multiple computational evidences	2	277	279	294	567	693
	LMIv2_1447	_	Legionella micdadei	_	3-hydroxybutyryl-CoA epimerase	_	0.41159	0.99283	36.82	8e-47	1	1	_	5.1.2.3	1 : Unknown	_	e : enzyme	_	2b : Function from indirect experimental evidences (e.g. phenotypes)	3	277	279	310	577	673
	SCFA_v1_1540002		Ca. Phosphitivorax butyraticus R76	_	Enoyl-CoA hydratase/Delta(3)-cis-Delta(2)-trans-enoyl-CoA isomerase/3-hydroxybutyryl-CoA epimerase / 3-hydroxyacyl-CoA dehydrogenase	_	0.38728	0.96057	37.69	1e-46	4	1	_	1.1.1.35, 4.2.1.17, 5.1.2.3, 5.3.3.8	2 : Cytoplasmic	_	e : enzyme	_	2b : Function from indirect experimental evidences (e.g. phenotypes)	2	265	279	324	588	692
	VIBNIv4_A0766	_	Vibrio nigripulchritudo SFn1	fadJ	Fatty acid oxidation complex subunit alpha [Includes: Enoyl-CoA hydratase/3-hydroxybutyryl-CoA epimerase ; 3-hydroxyacyl-CoA dehydrogenase]	_	0.39574	1	35.13	2e-46	1	1	1.1.2.4 : Anaerobic fatty acid oxidation pathway ; 7.1 : Cytoplasm ;	4.2.1.17, 5.1.2.3, 1.1.1.35	2 : Cytoplasmic	3.2 : Degradation ;	e : enzyme	9205837, 9278503, 16738553, 12270828, 12535077	2a : Function from experimental evidences in other organisms	2	277	279	311	586	705
	BBta_0817		Bradyrhizobium sp. BTAi1	_	putative bifunctional anaerobic fatty acid oxidation complex protein (fadJ/fadB-like): enoyl-CoA hydratase/epimerase/isomerase ; 3-hydroxyacyl-CoA dehydrogenase	_	0.38399	1.01434	36.4	4e-46	3	1	1.1.2 : Fatty acids (fatty acid oxidation) ;	4.2.1.17, 1.1.1.35, 5.3.3.8	1 : Unknown	_	e : enzyme	_	3 : Putative function from multiple computational evidences	2	277	279	329	607	737
	BRADO6723		Bradyrhizobium sp. ORS278	_	putative bifunctional anaerobic fatty acid oxidation complex protein (fadJ/fadB-like): enoyl-CoA hydratase/epimerase/isomerase (N-terminal); 3-hydroxyacyl-CoA dehydrogenase (C-terminal)	_	0.38399	1.01434	36.4	1e-45	3	1	1.1.2 : Fatty acids (fatty acid oxidation) ;	4.2.1.17, 1.1.1.35, 5.3.3.8	1 : Unknown	_	e : enzyme	12270828, 12535077	3 : Putative function from multiple computational evidences	2	277	279	329	607	737
	ACIAD2989		Acinetobacter baylyi ADP1	_	putative 3-hydroxybutyryl-CoA epimerase	OHBUTYRYL-COA-EPIM-RXN ;	0.40506	1.03226	35.76	1e-45	2	1	_	5.1.2.3	1 : Unknown	_	e : enzyme	_	3 : Putative function from multiple computational evidences	2	277	279	316	597	711
	Spro_1832		Serratia proteamaculans 568	paaH	3-hydroxyacyl-CoA dehydrogenase, NAD-binding	_	0.5442	0.99283	36.46	2e-45	2	1	1.1.5.1 : Phenylacetic acid degradation ;	1.1.1.157	1 : Unknown	6 : Energy metabolism ;	e : enzyme	_	2b : Function from indirect experimental evidences (e.g. phenotypes)	3	275	279	11	286	509
	CMR15v5_2681		Ralstonia solanacearum CMR15	fadB	fused 3-hydroxybutyryl-CoA epimerase, delta(3)-cis-delta(2)-trans-enoyl-CoA isomerase, enoyl-CoA hydratase, 3-hydroxyacyl-CoA dehydrogenase	_	0.4026	1	37.99	4e-45	3	1	1.1.2.1 : Degradation of short-chain fatty acids ;	4.2.1.17, 5.3.3.8, 1.1.1.35, 5.1.2.3	1 : Unknown	3.2 : Degradation ;	e : enzyme	8549802	2a : Function from experimental evidences in other organisms	3	277	279	295	567	693
	BRADO0981		Bradyrhizobium sp. ORS278	pimF	Enoyl-CoA hydratase/3-hydroxyacyl-CoA dehydrogenase	_	0.40316	1.00717	38.08	1e-44	4	1	1.1.2 : Fatty acids (fatty acid oxidation) ;	4.2.1.17, 1.1.1.35	1 : Unknown	16.11 : Scavenge (Catabolism) ;	e : enzyme	15758219	2a : Function from experimental evidences in other organisms	2	277	279	297	564	697
	ACIAD0335		Acinetobacter baylyi ADP1	fadB	fatty oxidation complex alpha subunit [Includes: Enoyl-CoA hydratase ; Delta(3)-cis-delta(2)-trans-enoyl-CoA isomerase ; 3-hydroxyacyl-CoA dehydrogenase; 3- hydroxybutyryl-CoA epimerase]	OHACYL-COA-DEHYDROG-RXN ; 3-HYDROXBUTYRYL-COA-DEHYDRATASE-RXN ; OHBUTYRYL-COA-EPIM-RXN ; METHYLACYLYLCOA-HYDROXY-RXN ; RXN-902 ; TIGLYLCOA-HYDROXY-RXN ; RXN0-5391 ; RXN0-5393 ; RXN-11662 ; 5.1.2.3-RXN ; RXN-12570 ; RXN-7931 ; ENOYL-COA-DELTA-ISOM-RXN ; ENOYL-COA-HYDRAT-RXN ; RHEA:23719 ; RHEA:21763 ; RHEA:22435 ; RHEA:17850 ; RHEA:34086 ; RHEA:31178 ; RHEA:31122 ; RHEA:30802 ; RHEA:16107 ;	0.3947	1.01434	38.16	1e-44	3	1	1.1.2 : Fatty acids (fatty acid oxidation) ;	4.2.1.17, 5.3.3.8, 1.1.1.35, 5.1.2.3	2 : Cytoplasmic	3.2 : Degradation ;	e : enzyme	1699931, 1712230, 12115060, 1438362	2a : Function from experimental evidences in other organisms	2	277	279	317	593	717
	plu3200	_	Photorhabdus luminescens TT01	fadJ	Anaerobic beta-oxidation complex II containing 3-hydroxyacyl-CoA dehydrogenase, putative beta-hydroxybutyryl-CoA epimerase, and enoyl-CoA hydratase activities; in FadR regulon (by similarity)	_	0.37954	1.01075	36.17	2e-44	1	1	_	_	_	_	_	_	_	3	277	279	342	616	743
	MARHY2136		Marinobacter hydrocarbonoclasticus ATCC 49840	fadB	Fatty acid oxidation complex subunit alpha	_	0.39441	1.01075	36.88	1e-43	3	1	1.1.2.1 : Degradation of short-chain fatty acids ;	5.3.3.8, 4.2.1.17, 5.1.2.3, 1.1.1.35	1 : Unknown	3 : Fatty acid and phospholipid metabolism ;	e : enzyme	11251808	2a : Function from experimental evidences in other organisms	5	279	279	319	594	715
	VCR9J2v1_150068		Vibrio crassostreae J2-9	fadB	Putative 3-hydroxybutyryl-CoA epimerase	OHBUTYRYL-COA-EPIM-RXN ; RHEA:21760 ;	0.39694	1.02151	36.14	5e-43	2	1	1.1.2.6 : Aerobic fatty acid oxidation pathway ; 7.1 : Cytoplasm ;	5.1.2.3	2 : Cytoplasmic	3.2 : Degradation ;	e : enzyme	1699931, 1712230, 2204034	2a : Function from experimental evidences in other organisms	2	279	279	319	597	718
	PP_2136		Pseudomonas putida KT2440	fadB	enoyl-CoA hydratase/3-hydroxyacyl-CoA dehydrogenase	OHACYL-COA-DEHYDROG-RXN ; ENOYL-COA-HYDRAT-RXN ;	0.39301	1.00717	37.01	5e-43	3	1	1.1.2 : Fatty acids (fatty acid oxidation) ;	4.2.1.17, 1.1.1.35	2 : Cytoplasmic	3.2 : Degradation ;	e : enzyme	12115060, 11251808	1b : Function from experimental evidences in the studied species	2	277	279	316	592	715
	BN11v3_4910008		Tetrasphaera australiensis Ben110	fadJ	fused enoyl-CoA hydratase and epimerase and isomerase ; 3-hydroxyacyl-CoA dehydrogenase	_	0.3802	0.94982	36.98	2e-42	2	1	_	4.2.1.17, 5.3.3.8, 5.1.2.3, 1.1.1.35	2 : Cytoplasmic	3 : Fatty acid and phospholipid metabolism ;	e : enzyme	12270828, 12535077	2a : Function from experimental evidences in other organisms	2	263	279	341	601	697
	PSEEN3728		Pseudomonas entomophila L48	fadB	fatty oxidation complex alpha subunit [Includes: Enoyl-CoA hydratase ; Delta(3)-cis-delta(2)-trans-enoyl-CoA isomerase ; 3-hydroxyacyl-CoA dehydrogenase; 3- hydroxybutyryl-CoA epimerase]	_	0.38336	1.00717	36.3	1e-41	3	1	1.1.2.1 : Degradation of short-chain fatty acids ;	4.2.1.17, 5.3.3.8, 1.1.1.35, 5.1.2.3	Unknown	3 : Fatty acid and phospholipid metabolism ;	e : enzyme	_	2a : Function from experimental evidences in other organisms	2	277	279	334	610	733
	BN13v1_130026		Tetrasphaera jenkinsii Ben74	fadJ	Fatty acid oxidation complex subunit alpha [Includes: Enoyl-CoA hydratase/3-hydroxybutyryl-CoA epimerase ; 3-hydroxyacyl-CoA dehydrogenase]	_	0.38362	0.95699	35.96	1e-41	2	1	_	4.2.1.17, 5.1.2.3, 1.1.1.35	2 : Cytoplasmic	3 : Fatty acid and phospholipid metabolism ;	e : enzyme	12270828, 12535077	2a : Function from experimental evidences in other organisms	2	265	279	339	601	696
	MAGMOv5_0719		Magnetotactic ovoidal bacterium MO-1	_	putative 3-hydroxyacyl-CoA dehydrogenase	_	0.38912	1	35.48	4e-38	1	1	1.1.2 : Fatty acids (fatty acid oxidation) ;	5.1.2.3	2 : Cytoplasmic	3.2 : Degradation ;	e : enzyme	_	3 : Putative function from multiple computational evidences	3	277	279	312	579	717
CLOSTRIBL4_v1_1870	Label	Synteny	Organism	Gene	Product	Reaction	maxLrap	minLrap	Ident %	Eval	OrderQ	OrderB	Roles	EC number	Localization	BioProcess	Product Type	PubMedId	Class	BeginQ	EndQ	LengthQ	BeginB	EndB	LengthB
	CD630_10540		Clostridium difficile 630	bcd2	Butyryl-CoA dehydrogenase	_	0.99221	1.01058	70.94	0	1	1	_	1.3.99.-	1 : Unknown	_	e : enzyme	_	2a : Function from experimental evidences in other organisms	1	382	385	1	376	378
	CLOSTRIBL3_v1_20310		Clostridiaceae BL-3	bcd	Butyryl-CoA dehydrogenase	BUTYRYL-COA-DEHYDROGENASE-RXN ; RHEA:24004 ;	0.99221	1.00792	64.66	5e-177	1	1	_	1.3.8.1	2 : Cytoplasmic	16.11 : Scavenge (Catabolism) ;	e : enzyme	8655474, 11466286	1c : Function from experimental evidences in the studied genus	1	382	385	1	377	379
	BSU37170	_	Bacillus subtilis 168	acdA	acyl-CoA dehydrogenase	ACYLCOADEHYDROG-RXN ;	0.99221	1.00792	55.76	6e-148	1	1	2.4 : Metabolism of lipids ;	1.3.99.-	2 : Cytoplasmic	16.11 : Scavenge (Catabolism) ;	e : enzyme	17189250, 21398533	1a : Function from experimental evidences in the studied strain	1	382	385	1	377	379
	CD630_03990		Clostridium difficile 630	acdB	Acyl-CoA dehydrogenase, short-chain specific	_	0.97143	0.99204	52.94	3e-133	2	1	7.1 : Cytoplasm ;	1.3.99.-	2 : Cytoplasmic	6.2 : Amino acids and amines ;	e : enzyme	16802151, 16233311	2a : Function from experimental evidences in other organisms	6	379	385	4	372	377
	SCFA_v1_190035	_	Ca. Phosphitivorax anaerolimi F81	bcd	acyl-CoA dehydrogenase, short-chain specific (Butyryl-CoA dehydrogenase)	_	1.00519	1.01309	50.9	5e-132	1	1	_	1.3.8.1	1 : Unknown	_	e : enzyme	_	2b : Function from indirect experimental evidences (e.g. phenotypes)	1	385	385	1	382	382
	BSU24150		Bacillus subtilis 168	mmgC	propionyl-CoA dehydrogenase subunit	_	0.98701	1.00264	50.26	2e-131	2	2	2.4 : Metabolism of lipids ;	1.3.99.-	2 : Cytoplasmic	16.11 : Scavenge (Catabolism) ;	e : enzyme	28956599	1a : Function from experimental evidences in the studied strain	3	382	385	1	375	379
	SCFA_v1_2690009	_	Ca. Phosphitivorax butyraticus R76	acdA	Acyl-CoA dehydrogenase (Butyryl-CoA dehydrogenase)	_	1.00519	1.01309	50.65	8e-131	1	1	_	1.3.8.1	2 : Cytoplasmic	_	e : enzyme	_	2b : Function from indirect experimental evidences (e.g. phenotypes)	1	385	385	1	382	382
	BSU18260		Bacillus subtilis 168	ldeJ	isovaleryl-CoA dehydrogenase (leucine degradation)	RXN0-2301 ;	0.99221	1.00526	50.79	3e-130	3	1	2.4 : Metabolism of lipids ;	1.3.8.4	2 : Cytoplasmic	16.11 : Scavenge (Catabolism) ;	e : enzyme	8655474, 17085570, 19935659	2b : Function from indirect experimental evidences (e.g. phenotypes)	1	382	385	1	378	380
	SCFA_v1_500014		Ca. Phosphitivorax anaerolimi F81	bcd	Short-chain specific acyl-CoA dehydrogenase (SCAD) (Butyryl-CoA dehydrogenase)	_	0.96623	0.97128	50	2e-128	2	1	_	1.3.8.1	2 : Cytoplasmic	_	e : enzyme	_	2b : Function from indirect experimental evidences (e.g. phenotypes)	8	379	385	8	375	383
	SCFA_v1_1080002		Ca. Phosphitivorax butyraticus R76	acdA	Acyl-CoA dehydrogenase	_	0.98442	0.98956	50.13	2e-127	2	1	_	1.3.8.-	2 : Cytoplasmic	_	e : enzyme	_	2b : Function from indirect experimental evidences (e.g. phenotypes)	1	379	385	1	375	383
	CD630_08030		Clostridium difficile 630	_	Putative acyl-CoA dehydrogenase	_	0.98961	1.00263	52.23	4e-127	3	1	_	1.3.99.-	1 : Unknown	_	e : enzyme	_	3 : Putative function from multiple computational evidences	1	379	385	1	375	380
	RSK60v3_mp750032		Ralstonia solanacearum K60	_	putative Butyryl-CoA dehydrogenase	_	0.99221	1.01326	44.76	2e-111	1	1	1 : Metabolism ;	1.3.8.1	2 : Cytoplasmic	3 : Fatty acid and phospholipid metabolism ;	e : enzyme	_	3 : Putative function from multiple computational evidences	1	382	385	1	377	377
	RALSYv5_mp0315		Ralstonia syzygii R24	_	putative Butyryl-CoA dehydrogenase	_	0.99221	1.01326	44.24	4e-111	1	1	1 : Metabolism ;	1.3.99.2	2 : Cytoplasmic	3 : Fatty acid and phospholipid metabolism ;	e : enzyme	_	3 : Putative function from multiple computational evidences	1	382	385	1	377	377
	CMR15v5_mp0941		Ralstonia solanacearum CMR15	_	putative Butyryl-CoA dehydrogenase	_	0.99221	1.01326	44.5	6e-111	1	1	1 : Metabolism ;	1.3.99.2	2 : Cytoplasmic	3 : Fatty acid and phospholipid metabolism ;	e : enzyme	_	3 : Putative function from multiple computational evidences	1	382	385	1	377	377
	ACIAD1613		Acinetobacter baylyi ADP1	_	putative acyl-CoA dehydrogenase protein (acdB-like)	2-METHYLACYL-COA-DEHYDROGENASE-RXN ; RXN-8568 ; RXN-12572 ;	0.97403	1	43.2	4e-110	1	2	_	1.3.8.-	1 : Unknown	_	e : enzyme	_	3 : Putative function from multiple computational evidences	5	379	385	3	372	375
	CLOSTRIBL3_v1_10853		Clostridiaceae BL-3	carC	Caffeyl-CoA reductase-Etf complex subunit CarC	RHEA:46956 ;	0.97662	0.99208	46.28	7e-110	4	2	_	1.3.1.108	2 : Cytoplasmic	_	e : enzyme	23479729	2a : Function from experimental evidences in other organisms	5	379	385	3	373	379
	MGMSRv2_0193		Magnetospirillum gryphiswaldense MSR-1 v2	_	Acyl-CoA dehydrogenase	_	0.97403	0.98684	45.07	2e-109	1	2	1.1.2 : Fatty acids (fatty acid oxidation) ; 1.1.3 : Amino acids ;	1.3.99.-	2 : Cytoplasmic	16.11 : Scavenge (Catabolism) ;	e : enzyme	10524212, 8759838, 8969508, 17189250	2a : Function from experimental evidences in other organisms	5	379	385	3	372	380
	BN873v1_590034	_	Candidatus Competibacter denitrificans Run_A_D11	_	putative acyl-CoA dehydrogenase	_	0.97143	0.98681	44.92	2e-109	1	1	1.1.2 : Fatty acids (fatty acid oxidation) ;	1.3.8.-	2 : Cytoplasmic	_	e : enzyme	_	3 : Putative function from multiple computational evidences	5	378	385	3	371	379
	AZOLI_p10028		Azospirillum lipoferum 4B	_	acyl-CoA dehydrogenase	_	0.97922	1	44.03	3e-109	1	2	1.1.2 : Fatty acids (fatty acid oxidation) ; 1.1.3 : Amino acids ;	1.3.99.-	2 : Cytoplasmic	3.2 : Degradation ; 6.2 : Amino acids and amines ;	e : enzyme	_	2a : Function from experimental evidences in other organisms	3	379	385	1	372	377
	ACIAD1607		Acinetobacter baylyi ADP1	acads	Acyl-CoA dehydrogenase, short-chain specific	ACYLCOADEHYDROG-RXN ; BUTYRYL-COA-DEHYDROGENASE-RXN ; RXN0-2301 ; RHEA:24007 ; RHEA:12277 ;	0.97922	1.00533	43.77	7e-109	2	2	1.1.3.12 : Leucine degradation ; 1.1.3.14 : Valine degradation ; 1.1.5.1 : Phenylacetic acid degradation ;	1.3.8.1	1 : Unknown	3 : Fatty acid and phospholipid metabolism ; 5 : Central intermediary metabolism ;	e : enzyme	6712627, 16024185, 6261796, 11571189	2a : Function from experimental evidences in other organisms	3	379	385	1	372	375
	PSEEN2889	_	Pseudomonas entomophila L48	acdA	acyl-CoA dehydrogenase	_	0.98182	0.98695	44.18	3e-108	1	1	_	1.3.99.-	Unknown	3 : Fatty acid and phospholipid metabolism ;	e : enzyme	_	2b : Function from indirect experimental evidences (e.g. phenotypes)	2	379	385	3	375	383
	PSEEN3546		Pseudomonas entomophila L48	fadFx	acyl-CoA dehydrogenase protein FadFx	_	0.97403	1	43.73	1e-107	2	2	1.1.2 : Fatty acids (fatty acid oxidation) ;	1.3.99.-	Unknown	3 : Fatty acid and phospholipid metabolism ;	e : enzyme	11251808	2a : Function from experimental evidences in other organisms	5	379	385	3	372	375
	PP_2216		Pseudomonas putida KT2440	acd	short-chain acyl-CoA dehydrogenase	BUTYRYL-COA-DEHYDROGENASE-RXN ; RHEA:24007 ;	0.97403	1	43.73	1e-107	2	2	1.1.2.1 : Degradation of short-chain fatty acids ;	1.3.99.-	2 : Cytoplasmic	16.11 : Scavenge (Catabolism) ;	e : enzyme	16024185, 11251808, 24317404	1a : Function from experimental evidences in the studied strain	5	379	385	3	372	375
	RALTA_B1110		Cupriavidus taiwanensis LMG19424	_	putative ACYL COA DEHYDROGENASE OXIDOREDUCTASE PROTEIN	_	0.95844	1.00545	44.99	2e-106	1	1	1 : Metabolism ;	1.3.99.-	2 : Cytoplasmic	18.1 : Enzymes of unknown specificity ;	e : enzyme	_	3 : Putative function from multiple computational evidences	11	379	385	1	364	367
	THI_3277		Thiomonas sp. 3As	bcd	Short-chain specific acyl-CoA dehydrogenase (SCAD) (Butyryl-CoA dehydrogenase)	_	0.97403	1	44	4e-105	1	1	1.1.2 : Fatty acids (fatty acid oxidation) ;	1.3.99.2	1 : Unknown	3 : Fatty acid and phospholipid metabolism ;	e : enzyme	11812788, 2777793, 8655474	2a : Function from experimental evidences in other organisms	5	379	385	3	372	375
	Rmet_0108		Cupriavidus metallidurans CH34	_	acyl-CoA dehydrogenase, short-chain specific	_	0.98442	1.00798	42.22	9e-105	1	2	_	1.3.99.2	1 : Unknown	3 : Fatty acid and phospholipid metabolism ;	e : enzyme	_	2b : Function from indirect experimental evidences (e.g. phenotypes)	5	383	385	3	376	376
	RALTA_A0115		Cupriavidus taiwanensis LMG19424	_	putative ACYL COA DEHYDROGENASE OXIDOREDUCTASE PROTEIN	_	0.97403	0.99734	42.93	3e-104	1	2	1 : Metabolism ;	1.3.99.-	1 : Unknown	18.1 : Enzymes of unknown specificity ;	e : enzyme	_	3 : Putative function from multiple computational evidences	5	379	385	3	372	376
	BN45v3_50884	_	Mycobacterium canettii STB-J	fadE	Putative acyl-CoA dehydrogenase FadE19 (MMGC)	_	0.97704	0.99481	43.86	4e-103	1	1	1 : lipid metabolism ;	1.3.99.-	1 : Unknown	_	e : enzyme	12657046	3 : Putative function from multiple computational evidences	5	385	385	11	392	392
	BN43v3_40166	_	Mycobacterium canettii STB-L	fadE	Putative acyl-CoA dehydrogenase FadE19 (MMGC)	_	0.97208	0.99481	43.86	4e-103	1	1	1 : lipid metabolism ;	1.3.99.-	1 : Unknown	_	e : enzyme	12657046	3 : Putative function from multiple computational evidences	5	385	385	13	394	394
	BN42v3_40456	_	Mycobacterium canettii STB-K	fadE	Putative acyl-CoA dehydrogenase FadE19 (MMGC)	_	0.97208	0.99481	44.13	4e-103	1	1	1 : lipid metabolism ;	1.3.99.-	1 : Unknown	_	e : enzyme	12657046	3 : Putative function from multiple computational evidences	5	385	385	13	394	394
	MARHY1166		Marinobacter hydrocarbonoclasticus ATCC 49840	ivdA	Isovaleryl-coenzyme A dehydrogenase	_	0.98969	0.9974	42.71	9e-103	1	1	1.1.3 : Amino acids ;	1.3.99.10	1 : Unknown	5 : Central intermediary metabolism ;	e : enzyme	14612443	2a : Function from experimental evidences in other organisms	1	384	385	8	386	388
	AZOLI_p10030		Azospirillum lipoferum 4B	_	acyl-CoA dehydrogenase	_	0.96923	0.98182	42.33	4e-99	2	1	_	1.3.99.-	2 : Cytoplasmic	3 : Fatty acid and phospholipid metabolism ;	e : enzyme	_	2a : Function from experimental evidences in other organisms	1	378	385	9	381	390
	BN12v2_410006	_	Tetrasphaera japonica T1-X7	_	acyl-CoA dehydrogenase (putative Butyryl-CoA dehydrogenase (EC no. 1.3.99.2))	_	0.97933	0.98442	41.42	2e-98	1	1	_	1.3.99.-	2 : Cytoplasmic	_	e : enzyme	17189250	2a : Function from experimental evidences in other organisms	5	382	385	12	385	387
	CMR15v5_0672		Ralstonia solanacearum CMR15	_	putative acyl CoA dehydrogenase oxidoreductase protein	_	0.97403	0.99734	40.8	4e-98	1	2	1 : Metabolism ;	1.3.99.-	1 : Unknown	18.1 : Enzymes of unknown specificity ;	e : enzyme	_	3 : Putative function from multiple computational evidences	5	379	385	3	372	376
	MGMSRv2_0204		Magnetospirillum gryphiswaldense MSR-1 v2	_	acyl-CoA dehydrogenase	_	0.98442	1	41.42	8e-96	2	1	1.1.2 : Fatty acids (fatty acid oxidation) ; 1.1.3 : Amino acids ;	1.3.99.-	2 : Cytoplasmic	16.11 : Scavenge (Catabolism) ;	e : enzyme	10524212, 8759838, 8969508, 17189250	2a : Function from experimental evidences in other organisms	1	378	385	1	372	379
	THI_3281		Thiomonas sp. 3As	ivd	Isovaleryl-CoA dehydrogenase	_	0.97704	0.99481	40.73	5e-95	2	1	1.1.3.12 : Leucine degradation ;	1.3.99.10	1 : Unknown	5 : Central intermediary metabolism ;	e : enzyme	10677295, 12477932, 12665801, 1310317, 2318964, 7640268, 8468053, 921428	2b : Function from indirect experimental evidences (e.g. phenotypes)	1	378	385	6	383	392
	lpg1824		Legionella pneumophila subsp. pneumophila Philadelphia 1	ivd	Isovaleryl-CoA dehydrogenase 2, mitochondrial precursor (IVD 2)	_	0.97172	0.98182	39.95	2e-94	1	1	_	1.3.99.10	2 : Cytoplasmic	_	e : enzyme	_	2b : Function from indirect experimental evidences (e.g. phenotypes)	1	378	385	8	380	389
	lpp1787		Legionella pneumophila Paris	ivd	Isovaleryl-CoA dehydrogenase 2, mitochondrial precursor (IVD 2)	_	0.97172	0.98182	39.95	2e-94	1	1	_	1.3.99.10	2 : Cytoplasmic	_	e : enzyme	_	2b : Function from indirect experimental evidences (e.g. phenotypes)	1	378	385	8	380	389
	LPVv2_2096		Legionella pneumophila subsp. pneumophila HL06041035	ivd	Isovaleryl-CoA dehydrogenase 2, mitochondrial precursor (IVD 2)	_	0.97927	0.98182	39.95	2e-94	1	1	_	1.3.99.10	2 : Cytoplasmic	_	e : enzyme	_	2b : Function from indirect experimental evidences (e.g. phenotypes)	1	378	385	5	377	386
	LPC_1268		Legionella pneumophila Corby	ivd	Isovaleryl-CoA dehydrogenase 2, mitochondrial precursor (IVD 2)	_	0.97927	0.98182	39.95	2e-94	1	1	_	_	2 : Cytoplasmic	_	e : enzyme	_	2b : Function from indirect experimental evidences (e.g. phenotypes)	1	378	385	5	377	386
	RALTA_A0110		Cupriavidus taiwanensis LMG19424	_	putative ACYL-COA DEHYDROGENASE OXIDOREDUCTASE	_	0.96438	0.98442	41.42	3e-94	2	1	1.4 : Energy production/transport ;	1.3.99.-	1 : Unknown	6.5 : Electron transport ;	e : enzyme	_	3 : Putative function from multiple computational evidences	5	378	385	11	384	393
	lpl1788		Legionella pneumophila Lens	ivd	Isovaleryl-CoA dehydrogenase 2, mitochondrial precursor (IVD 2)	_	0.97172	0.98182	39.68	5e-94	1	1	_	1.3.99.10	2 : Cytoplasmic	_	e : enzyme	_	2b : Function from indirect experimental evidences (e.g. phenotypes)	1	378	385	8	380	389
	LPOv2_1885		Legionella pneumophila subsp. pneumophila Lorraine	ivd	Isovaleryl-CoA dehydrogenase 2, mitochondrial precursor (IVD 2)	_	0.97927	0.98182	39.68	6e-94	1	1	_	1.3.99.10	2 : Cytoplasmic	_	e : enzyme	_	2b : Function from indirect experimental evidences (e.g. phenotypes)	1	378	385	5	377	386
	Rmet_0103		Cupriavidus metallidurans CH34	ivd1	isovaleryl-CoA dehydrogenase	_	0.96438	0.98442	40.9	7e-93	2	1	1.1.3.12 : Leucine degradation ;	1.3.99.10	2 : Cytoplasmic	6 : Energy metabolism ; 1 : Amino acid biosynthesis ;	e : enzyme	_	2a : Function from experimental evidences in other organisms	5	378	385	11	384	393
	LEPBIa0057	_	Leptospira biflexa serovar Patoc Patoc 1	acdA2	Acyl-CoA dehydrogenase	_	0.98454	0.99221	40.84	2e-92	1	1	1.5.4 : Fatty acid and phosphatidic acid ;	1.3.8.-	1 : Unknown	16.2 : Construct biomass (Anabolism) ;	e : enzyme	_	2a : Function from experimental evidences in other organisms	1	382	385	2	377	388
	BRADO1447	_	Bradyrhizobium sp. ORS278	ivd2	isovaleryl-CoA dehydrogenase	_	0.95897	0.97143	40.37	5e-92	1	1	1.1.3.12 : Leucine degradation ;	1.3.99.10	2 : Cytoplasmic	_	e : enzyme	_	2a : Function from experimental evidences in other organisms	5	378	385	13	381	390
	MARHY1099		Marinobacter hydrocarbonoclasticus ATCC 49840	_	acyl-CoA dehydrogenase	_	0.97938	0.98701	38.95	7e-92	2	1	_	1.3.99.-	1 : Unknown	6.5 : Electron transport ;	e : enzyme	_	2b : Function from indirect experimental evidences (e.g. phenotypes)	1	379	385	1	375	388
	ABAYE2303		Acinetobacter baumannii AYE	dcaA	acyl-CoA dehydrogenase	_	0.96364	0.96615	41.24	2e-91	3	1	1.1.1 : carbon compounds ;	1.3.99.-	1 : Unknown	_	e : enzyme	2298704, 8002591, 8063101, 8181753, 8331077, 8449410, 9515921	2a : Function from experimental evidences in other organisms	10	379	385	9	375	384
	CMR15v5_0667		Ralstonia solanacearum CMR15	_	putative acyl-CoA dehydrogenase oxidoreductase	_	0.96438	0.98442	39.05	4e-91	2	1	1.4 : Energy production/transport ;	1.3.99.-	1 : Unknown	6.5 : Electron transport ;	e : enzyme	_	3 : Putative function from multiple computational evidences	5	378	385	11	384	393
	SCFA_v1_1630002		Ca. Propionivorax syntrophicum F70	acdB	Acyl-CoA dehydrogenase, short-chain specific	BUTYRYL-COA-DEHYDROGENASE-RXN ; RHEA:47196 ; RHEA:24004 ;	0.96684	0.98442	40.9	6e-91	1	1	_	1.3.8.1	2 : Cytoplasmic	_	e : enzyme	_	2b : Function from indirect experimental evidences (e.g. phenotypes)	3	380	385	15	387	392
	AZOLI_p40074	_	Azospirillum lipoferum 4B	_	acyl-CoA dehydrogenase	_	0.98701	0.99738	39.47	8e-91	1	1	1.1.2 : Fatty acids (fatty acid oxidation) ;	1.3.99.-	2 : Cytoplasmic	3.2 : Degradation ;	e : enzyme	_	2b : Function from indirect experimental evidences (e.g. phenotypes)	1	379	385	1	373	381
	ACIAD1693		Acinetobacter baylyi ADP1	acads4	Acyl-CoA dehydrogenase, short-chain specific	ACYLCOADEHYDROG-RXN ; BUTYRYL-COA-DEHYDROGENASE-RXN ; GLUTARYL-COA-DEHYDROG-RXN ; RXN0-2301 ; RHEA:24007 ; RHEA:12277 ;	0.96364	0.96615	40.43	3e-89	3	1	1.1.3.12 : Leucine degradation ; 1.1.3.14 : Valine degradation ; 1.1.5.1 : Phenylacetic acid degradation ;	1.3.8.1	1 : Unknown	3 : Fatty acid and phospholipid metabolism ; 5 : Central intermediary metabolism ;	e : enzyme	6712627, 16024185, 6261796, 11571189	1a : Function from experimental evidences in the studied strain	10	379	385	9	375	384
	CLOSTRIBL3_v1_12012		Clostridiaceae BL-3	carC	Caffeyl-CoA reductase-Etf complex subunit CarC	RHEA:46956 ;	0.99221	1.00526	40.58	5e-89	5	1	_	1.3.1.108	2 : Cytoplasmic	_	e : enzyme	23479729	2a : Function from experimental evidences in other organisms	1	382	385	1	375	380
	BRADO3138		Bradyrhizobium sp. ORS278	_	acyl-CoA dehydrogenase	_	0.98701	0.99738	39.21	2e-86	2	1	1.1.2 : Fatty acids (fatty acid oxidation) ; 1.1.3 : Amino acids ;	1.3.99.-	2 : Cytoplasmic	16.11 : Scavenge (Catabolism) ;	e : enzyme	10524212	2b : Function from indirect experimental evidences (e.g. phenotypes)	1	379	385	1	373	381
	MARHY2089		Marinobacter hydrocarbonoclasticus ATCC 49840	fadE	acyl-CoA dehydrogenase	_	0.98187	0.98442	37.47	7e-84	3	1	_	1.3.99.-	1 : Unknown	_	e : enzyme	12359260	2a : Function from experimental evidences in other organisms	5	379	385	1	375	386
	VIBNIv4_A0948		Vibrio nigripulchritudo SFn1	ACAD8	Isobutyryl-CoA dehydrogenase	_	0.98701	0.98958	37.63	8e-82	1	2	1.1.3.14 : Valine degradation ;	1.3.99.-	1 : Unknown	6.2 : Amino acids and amines ;	e : enzyme	10524212, 11013134, 14702039, 15489334, 10235267, 14752098, 12359132, 15505379, 16857760	2a : Function from experimental evidences in other organisms	1	379	385	1	373	384
	Rmet_5908	_	Cupriavidus metallidurans CH34	_	acyl-CoA dehydrogenase-like protein	_	0.98442	0.98442	38.79	4e-81	1	1	1.1.1 : Carbohydrates/Carbon compounds ;	_	1 : Unknown	_	e : enzyme	_	2b : Function from indirect experimental evidences (e.g. phenotypes)	11	382	385	10	382	385
	LEPBIa1138		Leptospira biflexa serovar Patoc Patoc 1	_	Putative acyl-CoA dehydrogenase, short-chain specific (SCAD) (Butyryl-CoA dehydrogenase)	_	0.92893	0.95065	40.16	2e-80	5	1	_	1.3.8.1	1 : Unknown	_	e : enzyme	_	3 : Putative function from multiple computational evidences	12	375	385	23	381	394
	Npun_R3440		Nostoc punctiforme ATCC 29133; PCC 73102	_	putative acyl-CoA dehydrogenase	_	0.97208	0.99481	36.29	6e-80	1	1	_	1.3.99.2	1 : Unknown	_	e : enzyme	_	3 : Putative function from multiple computational evidences	1	381	385	1	372	394
	SCFA_v1_210014		Ca. Phosphitivorax anaerolimi F81	mmgC	Acyl-CoA dehydrogenase	_	0.98961	1.00263	38.06	1e-79	5	1	_	1.3.99.-	2 : Cytoplasmic	_	e : enzyme	_	2b : Function from indirect experimental evidences (e.g. phenotypes)	8	384	385	9	380	380
	NBG4_v1_200003		Candidatus Sulfobium mesophilum	acdA	Acyl-CoA dehydrogenase	RHEA:47196 ; RHEA:24004 ;	0.98201	0.99221	37.96	2e-78	1	1	1.1.2 : Fatty acids (fatty acid oxidation) ;	1.3.8.1	2 : Cytoplasmic	3 : Fatty acid and phospholipid metabolism ;	e : enzyme	23468890	2a : Function from experimental evidences in other organisms	6	385	385	18	387	389
	BSU32820		Bacillus subtilis 168	fadE	acyl-CoA dehydrogenase (FAD dependent)	ACYLCOADEHYDROG-RXN ;	0.66162	1.02078	38.42	1e-77	4	1	2.4 : Metabolism of lipids ;	1.3.99.-	2 : Cytoplasmic	16.11 : Scavenge (Catabolism) ;	e : enzyme	17189250, 21398533	1a : Function from experimental evidences in the studied strain	8	378	385	33	415	594
	MARHY1169		Marinobacter hydrocarbonoclasticus ATCC 49840	fadE	long chain acyl coenzyme A dehydrogenase	_	0.97143	0.97906	36.9	7e-75	5	1	1.1.2 : Fatty acids (fatty acid oxidation) ;	1.3.99.13	1 : Unknown	3 : Fatty acid and phospholipid metabolism ;	e : enzyme	_	2b : Function from indirect experimental evidences (e.g. phenotypes)	7	379	385	8	376	382
	VIBNIv4_B0452		Vibrio nigripulchritudo SFn1	_	putative Acyl-CoA dehydrogenase	_	0.96891	0.97143	35.83	1e-74	1	2	_	_	2 : Cytoplasmic	_	e : enzyme	_	3 : Putative function from multiple computational evidences	10	379	385	13	376	386
	XNC1_1707		Xenorhabdus nematophila ATCC19061	xcnE	Acyl-CoA dehydrogenase involved in xenocoumacin synthesis	_	0.94545	0.95039	37.09	3e-73	1	1	_	1.3.99.2	1 : Unknown	_	e : enzyme	16349198, 1955881	1a : Function from experimental evidences in the studied strain	18	379	385	15	368	383
	Rmet_2599		Cupriavidus metallidurans CH34	acdA	acyl-CoA dehydrogenase	_	0.98182	0.98953	37.3	3e-73	4	2	_	1.3.99.-	2 : Cytoplasmic	_	e : enzyme	_	2a : Function from experimental evidences in other organisms	1	378	385	1	371	382
	BN381v2_250102	_	Candidatus Microthrix parvicella RN1	_	putative Acyl-CoA dehydrogenase	_	0.98537	1.04935	37.38	4e-73	1	1	1.5.4 : Fatty acid and phosphatidic acid ;	1.3.8.-	2 : Cytoplasmic	3 : Fatty acid and phospholipid metabolism ;	e : enzyme	17189250	3 : Putative function from multiple computational evidences	3	379	385	6	401	410
	SCATv2_5101		Streptomyces cattleya NRRL 8057	_	putative Acyl-CoA dehydrogenase	_	0.96364	0.97632	36.39	6e-73	7	2	_	1.3.99.-	2 : Cytoplasmic	_	e : enzyme	_	3 : Putative function from multiple computational evidences	8	378	385	9	374	380
	XDD1v4_1795		Xenorhabdus doucetiae FRM16	xcnE	Acyl-CoA dehydrogenase involved in xenocoumacin synthesis	_	0.94545	0.95039	35.99	2e-72	1	1	_	1.3.8.1	1 : Unknown	_	e : enzyme	16349198, 1955881	2a : Function from experimental evidences in other organisms	18	379	385	15	368	383
	Rmet_2531		Cupriavidus metallidurans CH34	ivd1	isovaleryl-CoA dehydrogenase (IVDHase)	_	0.96883	0.98417	36.19	6e-72	5	1	1.1.1 : Carbohydrates/Carbon compounds ;	1.3.99.10	1 : Unknown	_	e : enzyme	_	2b : Function from indirect experimental evidences (e.g. phenotypes)	7	379	385	10	376	379
	Rmet_5152		Cupriavidus metallidurans CH34	_	putative acyl-CoA dehydrogenase	_	0.97922	0.9895	36.07	1e-70	4	1	1.1.2 : Fatty acids (fatty acid oxidation) ;	1.3.99.-, 1.3.99.13	1 : Unknown	3.2 : Degradation ;	e : enzyme	_	3 : Putative function from multiple computational evidences	5	379	385	8	378	381
	Rmet_5507		Cupriavidus metallidurans CH34	_	Long-chain-acyl-CoA dehydrogenase	_	0.97922	0.97922	35.01	2e-69	5	1	_	1.3.99.13	1 : Unknown	3 : Fatty acid and phospholipid metabolism ;	e : enzyme	_	2b : Function from indirect experimental evidences (e.g. phenotypes)	5	379	385	7	377	385
	Rmet_2530		Cupriavidus metallidurans CH34	ivd	isovaleryl-CoA dehydrogenase (IVDHase)	_	0.97403	0.99206	35.47	3e-66	6	1	1.1.1 : Carbohydrates/Carbon compounds ;	1.3.99.10	1 : Unknown	_	e : enzyme	_	2b : Function from indirect experimental evidences (e.g. phenotypes)	7	379	385	10	375	378
CLOSTRIBL4_v1_1871	Label	Synteny	Organism	Gene	Product	Reaction	maxLrap	minLrap	Ident %	Eval	OrderQ	OrderB	Roles	EC number	Localization	BioProcess	Product Type	PubMedId	Class	BeginQ	EndQ	LengthQ	BeginB	EndB	LengthB
	CD630_04000		Clostridium difficile 630	etfB1	Beta-subunit of electron transfer flavoprotein	_	1.00376	1.02299	53.56	2e-90	1	1	4.2 : Electrochemical potential driven transporters ;	_	1 : Unknown	7 : Transport and binding proteins ;	c : carrier	20195860, 18060402, 8655474	2a : Function from experimental evidences in other organisms	1	266	266	1	261	261
	CD630_08040		Clostridium difficile 630	etfB	Electron transfer flavoprotein beta-subunit, core	_	0.98872	0.99621	52.47	1e-83	2	1	1.3 : Energy metabolism (carbon) ;	_	1 : Unknown	16.11 : Scavenge (Catabolism) ; 6 : Energy metabolism ;	c : carrier	17941859, 2326318	2a : Function from experimental evidences in other organisms	1	260	266	1	258	264
	CD630_10550		Clostridium difficile 630	etfB	Electron transfer flavoproteins subunit beta	_	1	1.00377	47.37	1e-77	3	1	1.3 : Energy metabolism (carbon) ;	_	1 : Unknown	6 : Energy metabolism ; 16.11 : Scavenge (Catabolism) ;	c : carrier	18060402, 17873051, 15991056	2a : Function from experimental evidences in other organisms	1	266	266	6	265	265
	CLOSTRIBL3_v1_20311		Clostridiaceae BL-3	etfB	Electron transfer flavoprotein subunit beta	_	1	1.02703	48.87	3e-77	2	1	_	_	2 : Cytoplasmic	_	c : carrier	8655474, 11466286, 9694853	2a : Function from experimental evidences in other organisms	1	266	266	1	259	259
	CLOSTRIBL3_v1_12011		Clostridiaceae BL-3	etfB	Electron transfer flavoprotein subunit beta	_	0.9812	0.99618	44.06	4e-66	3	1	1.3 : Energy metabolism (carbon) ;	_	2 : Cytoplasmic	_	c : carrier	_	2a : Function from experimental evidences in other organisms	1	260	266	1	256	262
	SBF1_v1_470015		Desulfosporosinus sp. SbF1	fixA	electron-transferring flavoprotein, subunit FixA	_	0.89892	0.93609	43.78	9e-63	1	1	_	_	1 : Unknown	_	c : carrier	_	2b : Function from indirect experimental evidences (e.g. phenotypes)	1	247	266	1	245	277
	MGMSRv2_0362		Magnetospirillum gryphiswaldense MSR-1 v2	fixA	Electron transfer flavoprotein, beta-subunit	_	0.84859	0.90602	43.98	2e-59	1	1	1.4.3 : Electron carrier ;	_	2 : Cytoplasmic	5.6 : Nitrogen fixation ;	c : carrier	15028689, 3216855, 1850088, 9163424, 8369342, 8599534, 6317191, 3029021	2a : Function from experimental evidences in other organisms	1	236	266	1	238	284
	AZOLI_0535		Azospirillum lipoferum 4B	fixA	electron transfer flavoprotein beta subunit	_	0.91166	0.96992	41.47	4e-59	1	1	1.4.3 : Electron carrier ;	_	2 : Cytoplasmic	6.5 : Electron transport ; 5.6 : Nitrogen fixation ;	c : carrier	15028689	2a : Function from experimental evidences in other organisms	1	254	266	1	254	283
	BRADO5386		Bradyrhizobium sp. ORS278	fixA	protein fixA; electron transfer flavoprotein beta-subunit (Beta-ETF)	_	0.93594	0.98872	42.59	5e-59	1	1	1.4.3 : Electron carrier ;	_	2 : Cytoplasmic	5.6 : Nitrogen fixation ;	c : carrier	15028689	2b : Function from indirect experimental evidences (e.g. phenotypes)	1	257	266	1	260	281
	CLOSTRIBL3_v1_20124		Clostridiaceae BL-3	etfB	Electron transfer flavoprotein subunit beta	_	0.97368	0.97736	42.47	5e-59	4	1	_	_	2 : Cytoplasmic	_	e : enzyme	8655474, 11466286	2a : Function from experimental evidences in other organisms	1	258	266	1	253	265
	BURPHP2_0599		Burkholderia phymatum STM815	fixA	protein fixA, electron transfer flavoprotein beta-subunit (Beta-ETF)	_	0.85106	0.90226	43.33	2e-57	1	1	1.4.3 : Electron carrier ; 1.8.4 : Nitrogen fixation ;	_	1 : Unknown	5.6 : Nitrogen fixation ; 6.5 : Electron transport ;	c : carrier	3029021	2a : Function from experimental evidences in other organisms	1	236	266	1	237	282
	pRALTA_0381		Cupriavidus taiwanensis LMG19424	fixA	Electron transfer flavoprotein beta-subunit	_	0.8617	0.91353	41.98	3e-56	1	1	1.4.3 : Electron carrier ; 1.8.4 : Nitrogen fixation ;	_	1 : Unknown	5.6 : Nitrogen fixation ; 6.5 : Electron transport ;	c : carrier	3029021	2a : Function from experimental evidences in other organisms	1	239	266	1	240	282
	MGMSRv2_1063		Magnetospirillum gryphiswaldense MSR-1 v2	fixA	protein fixA; electron transfer flavoprotein beta-subunit (Beta-ETF)	_	0.97842	1.02256	40.07	5e-56	2	1	1.4.3 : Electron carrier ;	_	2 : Cytoplasmic	5.6 : Nitrogen fixation ;	c : carrier	15028689	2b : Function from indirect experimental evidences (e.g. phenotypes)	1	264	266	1	269	278
	CLOSTRIBL3_v1_11488		Clostridiaceae BL-3	etfB	Electron transfer flavoprotein subunit beta	_	1.00752	1.01132	39.18	2e-54	5	1	_	_	2 : Cytoplasmic	_	e : enzyme	8655474, 11466286	2a : Function from experimental evidences in other organisms	1	266	266	1	264	265
	SCFA_v1_500013		Ca. Phosphitivorax anaerolimi F81	etfB	Electron transfer flavoprotein, beta subunit	_	0.96337	0.98872	38.4	2e-53	1	1	_	_	2 : Cytoplasmic	_	e : enzyme	_	2b : Function from indirect experimental evidences (e.g. phenotypes)	1	263	266	2	260	273
	SCFA_v1_1630003		Ca. Propionivorax syntrophicum F70	FixA	Electron transfer flavoproteins subunit beta	_	0.99624	1.00379	37.74	7e-51	1	1	_	_	1 : Unknown	_	e : enzyme	_	2b : Function from indirect experimental evidences (e.g. phenotypes)	1	262	266	1	259	264
	CLOSTRIBL3_v1_11115		Clostridiaceae BL-3	etfB	Electron transfer flavoprotein subunit beta	_	0.9812	0.99618	37.93	5e-50	6	1	_	_	2 : Cytoplasmic	_	c : carrier	8655474, 11466286	2a : Function from experimental evidences in other organisms	1	256	266	1	252	262
	RM41v1_psym670028		Sinorhizobium sp. Rm41	fixA	protein fixA; electron transfer flavoprotein beta-subunit (Beta-ETF)	_	0.82534	0.90602	41.91	2e-48	1	1	1.4.3 : Electron carrier ; 1.8.4 : Nitrogen fixation ;	_	2 : Cytoplasmic	5.6 : Nitrogen fixation ; 16.15 : Symbiosis ;	c : carrier	15028689, 16453824	2b : Function from indirect experimental evidences (e.g. phenotypes)	1	236	266	1	238	292
	CD630_11710		Clostridium difficile 630	etfB	Electron transfer flavoprotein subunit alpha	_	0.89098	0.89434	36.71	2e-48	4	1	1.3 : Energy metabolism (carbon) ;	_	1 : Unknown	6 : Energy metabolism ; 16.11 : Scavenge (Catabolism) ;	c : carrier	18060402, 17873051, 15991056	2a : Function from experimental evidences in other organisms	1	236	266	4	235	265
	SBF1_v1_6700003		Desulfosporosinus sp. SbF1	etfB_2	electron-transferring flavoprotein, beta subunit EtfB (lutD-associated)	_	0.92481	0.97233	35.77	6e-48	2	1	_	_	2 : Cytoplasmic	_	c : carrier	_	2a : Function from experimental evidences in other organisms	1	245	266	1	239	253
	LEPBIa1133		Leptospira biflexa serovar Patoc Patoc 1	etfB	Electron transfer flavoprotein beta-subunit (Beta-ETF) (Electron transfer flavoprotein small subunit) (ETFSS)	_	0.93609	0.98419	36.55	1e-41	1	1	1.4.3 : Electron carrier ;	_	1 : Unknown	16.10 : Respire ;	c : carrier	_	2a : Function from experimental evidences in other organisms	1	249	266	1	234	253
	SCFA_v1_130010		Ca. Phosphitivorax anaerolimi F81	etfB	Electron transfer flavoprotein subunit beta	_	0.96241	0.99225	38.28	9e-41	2	1	_	_	1 : Unknown	_	e : enzyme	_	2b : Function from indirect experimental evidences (e.g. phenotypes)	1	251	266	1	241	258
	SCFA_v1_3390002		Ca. Phosphitivorax butyraticus R76	etfB	Electron transfer flavoprotein subunit beta	_	0.96241	0.99225	37.89	1e-39	1	1	_	_	2 : Cytoplasmic	_	c : carrier	_	2b : Function from indirect experimental evidences (e.g. phenotypes)	1	251	266	1	241	258
	SCFA_v1_1080001		Ca. Phosphitivorax butyraticus R76	etfB	Electron transfer flavoprotein subunit beta (fragment)	_	0.66917	0.98343	40.45	4e-36	2	1	_	_	2 : Cytoplasmic	_	e : enzyme	_	2b : Function from indirect experimental evidences (e.g. phenotypes)	1	178	266	2	178	181
	THI_1678		Thiomonas sp. 3As	etfB	electron transfer flavoprotein beta-subunit (Beta-ETF) (Electron transfer flavoprotein small subunit) (ETFSS)	_	0.92105	0.98394	35.51	8e-36	1	1	1.4.3 : Electron carrier ;	_	1 : Unknown	6 : Energy metabolism ;	c : carrier	10026281, 1576992, 8376381, 8599534	2a : Function from experimental evidences in other organisms	1	243	266	1	230	249
	BBta_1140		Bradyrhizobium sp. BTAi1	etfB	Electron transfer flavoprotein beta-subunit	_	0.76692	0.81928	38.73	4e-35	2	1	1.4.3 : Electron carrier ;	_	2 : Cytoplasmic	_	c : carrier	_	2a : Function from experimental evidences in other organisms	1	202	266	1	199	249
	BRADO6492		Bradyrhizobium sp. ORS278	etfB	Electron transfer flavoprotein beta-subunit (Beta-ETF) (Electron transfer flavoprotein small subunit) (ETFSS)	_	0.76692	0.81928	39.22	5e-35	2	1	1.4.3 : Electron carrier ;	_	2 : Cytoplasmic	_	c : carrier	8599534	2a : Function from experimental evidences in other organisms	1	202	266	1	199	249
	RALTA_A0795		Cupriavidus taiwanensis LMG19424	etfB	ELECTRON TRANSFER FLAVOPROTEIN, BETA-SUBUNIT	_	0.92857	0.99197	36.03	1e-34	1	1	1.4.3 : Electron carrier ;	_	1 : Unknown	6.5 : Electron transport ;	c : carrier	_	2b : Function from indirect experimental evidences (e.g. phenotypes)	1	245	266	1	232	249
	CMR15v5_3437		Ralstonia solanacearum CMR15	etfB	Electron transfer flavoprotein, beta-subunit	_	0.92857	0.99197	35.63	4e-34	1	1	1.4.3 : Electron carrier ;	_	1 : Unknown	6.5 : Electron transport ;	c : carrier	8599534	2a : Function from experimental evidences in other organisms	1	245	266	1	232	249
	PSEEN3658		Pseudomonas entomophila L48	etfB	electron transfer flavoprotein beta-subunit	_	0.79699	0.85141	38.21	1e-33	1	1	1.4.3 : Electron carrier ;	_	Unknown	6 : Energy metabolism ;	c : carrier	_	2a : Function from experimental evidences in other organisms	1	210	266	1	207	249
	Mchl_1822		Methylobacterium extorquens CM4	etfB	electron transfer flavoprotein subunit beta	_	0.80827	0.86345	36.74	3e-33	1	1	1.4.3 : Electron carrier ;	_	1 : Unknown	16.11 : Scavenge (Catabolism) ;	e : enzyme	8599534	2b : Function from indirect experimental evidences (e.g. phenotypes)	1	213	266	1	210	249
	MGMSRv2_3944		Magnetospirillum gryphiswaldense MSR-1 v2	etfB	Electron transfer flavoprotein subunit beta	_	0.97368	1.04435	35.14	3e-33	3	1	1.4.3 : Electron carrier ;	_	2 : Cytoplasmic	16.11 : Scavenge (Catabolism) ;	e : enzyme	10984043	2a : Function from experimental evidences in other organisms	1	256	266	1	241	248
	Rmet_0737		Cupriavidus metallidurans CH34	etfB	Electron transfer flavoprotein subunit beta (Beta-ETF) (Electron transfer flavoprotein small subunit) (ETFSS)	_	0.92509	0.92857	35.22	4e-33	1	1	_	_	1 : Unknown	_	c : carrier	_	2b : Function from indirect experimental evidences (e.g. phenotypes)	1	245	266	19	250	267
	MGMSRv2_1556		Magnetospirillum gryphiswaldense MSR-1 v2	_	putative electron transfer flavoprotein (beta subunit)	_	0.97368	1.04435	35.91	7e-33	4	1	1.1.4.2 : Carnitine degradation ; 1.4 : Energy production/transport ; 1.4.3 : Electron carrier ;	_	1 : Unknown	6 : Energy metabolism ; 16.11 : Scavenge (Catabolism) ;	t : transporter	10026281, 17189250	3 : Putative function from multiple computational evidences	1	256	266	1	241	248
	METDI2207		Methylobacterium extorquens DM4	etfB	electron transfer flavoprotein, subunit beta (Beta-ETF) (Electron transfer flavoprotein small subunit) (ETFSS)	_	0.80827	0.86345	36.28	1e-32	1	1	_	_	1 : Unknown	_	e : enzyme	8599534	2b : Function from indirect experimental evidences (e.g. phenotypes)	1	213	266	1	210	249
	ACIAD2655		Acinetobacter baylyi ADP1	etfB	electron transfer flavoprotein beta-subunit	_	0.77444	0.82731	35.92	1e-31	1	1	1.4.3 : electron carrier ;	_	1 : Unknown	_	f : factor	_	2a : Function from experimental evidences in other organisms	1	203	266	1	200	249
	NT26v4_3413		Rhizobium sp. NT-26	etfB	Electron transfer flavoprotein beta-subunit (Beta-ETF) (Electron transfer flavoprotein small subunit) (ETFSS)	_	0.77068	0.82329	38.05	5e-31	1	1	1.4.3 : Electron carrier ;	_	2 : Cytoplasmic	6 : Energy metabolism ;	c : carrier	8599534	2a : Function from experimental evidences in other organisms	1	203	266	1	200	249
	MAGMOv5_4038		Magnetotactic ovoidal bacterium MO-1	etfB	Electron transfer flavoprotein beta-subunit (Beta-ETF) (Electron transfer flavoprotein small subunit) (ETFSS)	_	0.83835	0.89919	35.87	7e-31	1	1	1.4.3 : Electron carrier ;	_	2 : Cytoplasmic	6.5 : Electron transport ;	c : carrier	8599534	2a : Function from experimental evidences in other organisms	1	221	266	1	218	248
	BN77v1_0452		Rhizobium mesoamericanum STM3625	etfB	Electron transfer flavoprotein beta-subunit (Beta-ETF) (Electron transfer flavoprotein small subunit) (ETFSS)	_	0.65038	0.865	38.15	7e-23	2	1	1.4.3 : Electron carrier ;	_	1 : Unknown	6.5 : Electron transport ;	c : carrier	10026281	2a : Function from experimental evidences in other organisms	1	169	266	34	199	200
CLOSTRIBL4_v1_1872	Label	Synteny	Organism	Gene	Product	Reaction	maxLrap	minLrap	Ident %	Eval	OrderQ	OrderB	Roles	EC number	Localization	BioProcess	Product Type	PubMedId	Class	BeginQ	EndQ	LengthQ	BeginB	EndB	LengthB
	CD630_04010		Clostridium difficile 630	etfA1	Alpha-subunit of electron transfer flavoprotein	_	0.97554	1.04058	52.92	2e-121	1	1	4.2 : Electrochemical potential driven transporters ;	_	1 : Unknown	7 : Transport and binding proteins ;	c : carrier	20195860, 18060402, 8655474	2a : Function from experimental evidences in other organisms	7	365	368	5	337	345
	CLOSTRIBL3_v1_20312		Clostridiaceae BL-3	etfA	Electron transfer flavoprotein subunit alpha	_	0.96739	1.06907	54.21	4e-121	1	1	_	_	2 : Cytoplasmic	16.11 : Scavenge (Catabolism) ;	c : carrier	17189250, 20059546, 21398533, 8655474, 11466286	2a : Function from experimental evidences in other organisms	10	365	368	4	333	333
	CD630_08050		Clostridium difficile 630	etfA	Electron transfer flavoprotein alpha-subunit	_	0.95109	1.02941	48.57	3e-107	2	1	1.3 : Energy metabolism (carbon) ;	_	1 : Unknown	16.11 : Scavenge (Catabolism) ; 6 : Energy metabolism ;	c : carrier	17941859, 2326318	2a : Function from experimental evidences in other organisms	12	361	368	15	338	340
	CD630_10560		Clostridium difficile 630	etfA	Electron transfer flavoprotein subunit alpha	_	0.94293	1.03274	47.55	2e-98	3	1	1.3 : Energy metabolism (carbon) ;	_	1 : Unknown	6 : Energy metabolism ; 16.11 : Scavenge (Catabolism) ;	c : carrier	18060402, 17873051, 15991056	2a : Function from experimental evidences in other organisms	15	361	368	4	324	336
	CLOSTRIBL3_v1_12010		Clostridiaceae BL-3	etfA	Electron transfer flavoprotein subunit alpha	_	0.96467	1.05655	41.69	8e-90	3	1	_	_	2 : Cytoplasmic	_	c : carrier	_	2a : Function from experimental evidences in other organisms	12	365	368	6	334	336
	SBF1_v1_470014		Desulfosporosinus sp. SbF1	fixB	electron-transferring flavoprotein, subunit FixB	_	0.79233	0.9538	41.31	4e-89	1	1	_	_	1 : Unknown	_	c : carrier	_	2b : Function from indirect experimental evidences (e.g. phenotypes)	12	362	368	110	434	443
	MGMSRv2_1064		Magnetospirillum gryphiswaldense MSR-1 v2	fixB	protein FixB; electron transfer flavoprotein alpha chain	_	0.97283	0.97814	42.18	1e-86	1	1	1.4.3 : Electron carrier ;	_	2 : Cytoplasmic	5.6 : Nitrogen fixation ;	c : carrier	15028689	2b : Function from indirect experimental evidences (e.g. phenotypes)	8	362	368	24	356	366
	AZOLI_0536		Azospirillum lipoferum 4B	fixB	electron transfer flavoprotein alpha chain	_	0.95652	0.9805	42.33	2e-86	1	1	1.4.3 : Electron carrier ;	_	2 : Cytoplasmic	6.5 : Electron transport ; 5.6 : Nitrogen fixation ;	c : carrier	15028689	2a : Function from experimental evidences in other organisms	12	360	368	21	347	359
	pRALTA_0380		Cupriavidus taiwanensis LMG19424	fixB	Electron transfer flavoprotein, alpha subunit	_	0.93867	0.95652	40.91	3e-83	1	1	1.4.3 : Electron carrier ; 1.8.4 : Nitrogen fixation ;	_	1 : Unknown	5.6 : Nitrogen fixation ; 6.5 : Electron transport ;	c : carrier	3029021	2a : Function from experimental evidences in other organisms	12	360	368	32	358	375
	BURPHP2_0598		Burkholderia phymatum STM815	fixB	Protein fixB, Electron transfer flavoprotein, alpha subunit	_	0.9385	0.9538	41.88	1e-82	1	1	1.4.3 : Electron carrier ; 1.8.4 : Nitrogen fixation ;	_	1 : Unknown	5.6 : Nitrogen fixation ; 6.5 : Electron transport ;	c : carrier	3029021	2a : Function from experimental evidences in other organisms	11	358	368	31	356	374
	CLOSTRIBL3_v1_20125		Clostridiaceae BL-3	etfA	Electron transfer flavoprotein subunit alpha	_	0.95109	1.05105	40.86	3e-82	4	1	_	_	2 : Cytoplasmic	_	e : enzyme	8655474, 11466286	2a : Function from experimental evidences in other organisms	13	362	368	2	326	333
	MGMSRv2_0361		Magnetospirillum gryphiswaldense MSR-1 v2	fixB	Electron transfer flavoprotein, alpha subunit	_	0.96196	0.96196	41.53	7e-82	2	1	1.4.3 : Electron carrier ;	_	1 : Unknown	5.6 : Nitrogen fixation ;	c : carrier	15028689, 3029021, 7875566, 8796346, 9163424, 8599534, 2503674	2a : Function from experimental evidences in other organisms	12	362	368	31	358	368
	BRADO5385		Bradyrhizobium sp. ORS278	fixB	protein FixB; electron transfer flavoprotein alpha chain	_	0.98098	0.98098	39.89	9e-81	1	1	1.4.3 : Electron carrier ;	_	2 : Cytoplasmic	5.6 : Nitrogen fixation ;	c : carrier	15028689	2b : Function from indirect experimental evidences (e.g. phenotypes)	11	363	368	27	356	368
	SBF1_v1_6700004		Desulfosporosinus sp. SbF1	etfA_2	electron-transferring flavoprotein, alpha subunit EtfA (lutD-associated)	_	0.88806	0.97011	39.78	1e-77	2	1	_	_	2 : Cytoplasmic	_	c : carrier	_	2a : Function from experimental evidences in other organisms	8	362	368	67	393	402
	RM41v1_psym670029		Sinorhizobium sp. Rm41	fixB	protein FixB; electron transfer flavoprotein alpha chain	_	0.95652	0.99717	39.2	8e-77	1	1	1.4.3 : Electron carrier ; 1.8.4 : Nitrogen fixation ; 7.1 : Cytoplasm ;	_	2 : Cytoplasmic	5.6 : Nitrogen fixation ; 16.15 : Symbiosis ;	c : carrier	15028689, 3029021	1c : Function from experimental evidences in the studied genus	12	359	368	12	337	353
	CLOSTRIBL3_v1_11114		Clostridiaceae BL-3	etfA	Electron transfer flavoprotein subunit alpha	_	0.88614	0.97283	38.27	2e-76	5	1	_	_	2 : Cytoplasmic	_	c : carrier	17189250	2a : Function from experimental evidences in other organisms	8	363	368	67	396	404
	CLOSTRIBL3_v1_11487		Clostridiaceae BL-3	etfA	Electron transfer flavoprotein subunit alpha	_	0.95652	1.07317	39.2	3e-68	6	1	_	_	2 : Cytoplasmic	_	e : enzyme	8655474, 11466286	2a : Function from experimental evidences in other organisms	12	362	368	5	323	328
	SCFA_v1_2400007	_	Ca. Phosphitivorax butyraticus R76	etfA	Electron transfer flavoprotein subunit alpha	_	0.94565	1.04505	38.22	1e-67	1	1	_	_	2 : Cytoplasmic	_	c : carrier	_	2b : Function from indirect experimental evidences (e.g. phenotypes)	15	362	368	8	328	333
	SCFA_v1_500012		Ca. Phosphitivorax anaerolimi F81	etfA	Electron transfer flavoprotein subunit alpha	_	0.95109	1.05105	37.71	3e-67	1	1	_	_	2 : Cytoplasmic	_	e : enzyme	_	2b : Function from indirect experimental evidences (e.g. phenotypes)	13	362	368	6	328	333
	BSU28520		Bacillus subtilis 168	etfA	electron transfer flavoprotein (alpha subunit)	_	0.95924	1.08615	37.68	4e-67	1	1	1.4 : Membrane bioenergetics (electron transport chain and ATP synthase) ;	_	2 : Cytoplasmic	16.11 : Scavenge (Catabolism) ;	e : enzyme	17189250, 20059546, 21398533	1a : Function from experimental evidences in the studied strain	13	364	368	3	321	325
	CD630_11720		Clostridium difficile 630	etfA	Electron transfer flavoprotein subunit alpha	_	0.86453	0.9538	35.04	1e-66	4	1	1.3 : Energy metabolism (carbon) ;	_	1 : Unknown	6 : Energy metabolism ; 16.11 : Scavenge (Catabolism) ;	c : carrier	18060402, 17873051, 15991056	2a : Function from experimental evidences in other organisms	12	362	368	69	391	406
	LEPBIa1132		Leptospira biflexa serovar Patoc Patoc 1	etfA	Electron transfer flavoprotein alpha-subunit (Alpha-ETF) (Electron transfer flavoprotein large subunit) (ETFLS)	_	0.94565	1.09091	37.36	1e-59	1	1	1.4.3 : Electron carrier ;	_	1 : Unknown	16.10 : Respire ;	c : carrier	_	2a : Function from experimental evidences in other organisms	15	362	368	4	315	319
	SCFA_v1_130009		Ca. Phosphitivorax anaerolimi F81	etfA	Electron transfer flavoprotein subunit alpha	_	0.96196	1.09938	35.88	1e-58	2	1	_	_	2 : Cytoplasmic	_	e : enzyme	_	2b : Function from indirect experimental evidences (e.g. phenotypes)	14	365	368	3	321	322
	FRAAL5877		Frankia alni ACN14a	etfA	Electron transfer flavoprotein alpha-subunit (Alpha-ETF) (Electron transfer flavoprotein large subunit) (ETFLS)	_	0.95924	1.10312	36.83	2e-55	1	1	1.4.3 : Electron carrier ;	_	2 : Cytoplasmic	16.1 : Circulate ;	c : carrier	_	2b : Function from indirect experimental evidences (e.g. phenotypes)	15	366	368	4	319	320
	BN43v3_60007		Mycobacterium canettii STB-L	fixB	Putative electron transfer flavoprotein (alpha-subunit) FixB (alpha-ETF) (electron transfer flavoprotein large subunit) (ETFLS)	_	0.94837	1.09748	35.24	1e-52	1	1	7 : intermediary metabolism and respiration ;	_	_	_	_	10493122, 10510226, 10768780, 11271494, 15525680	3 : Putative function from multiple computational evidences	15	363	368	4	315	318
	HEAR0620		Herminiimonas arsenicoxydans	etfA	electron transfer flavoprotein alpha-subunit (Alpha-ETF) (Electron transfer flavoprotein large subunit) (ETFLS)	_	0.86957	1.0356	35.31	4e-44	1	1	1.4.3 : electron carrier ;	_	1 : Unknown	6 : Energy metabolism ;	c : carrier	10026281, 1576992, 8376381, 8599534	2a : Function from experimental evidences in other organisms	45	361	368	29	308	309
	AZCBGv1_p190001		Azospirillum brasilense CBG497	etfA	Electron transfer flavoprotein alpha-subunit (Alpha-ETF) (Electron transfer flavoprotein large subunit) (ETFLS)	_	0.69837	0.82903	36.96	2e-41	1	1	1.4.3 : Electron carrier ;	_	2 : Cytoplasmic	6.5 : Electron transport ;	c : carrier	10984043, 16159782, 8599534	2b : Function from indirect experimental evidences (e.g. phenotypes)	105	361	368	85	307	310
	THI_1679		Thiomonas sp. 3As	etfA	electron transfer flavoprotein alpha-subunit (Alpha-ETF)(Electron transfer flavoprotein large subunit) (ETFLS)	_	0.69837	0.82903	35.02	4e-39	1	1	1.4.3 : Electron carrier ;	_	1 : Unknown	6 : Energy metabolism ;	c : carrier	10026281, 1576992, 8376381, 8599534	2a : Function from experimental evidences in other organisms	105	361	368	87	310	310
	CMR15v5_3436		Ralstonia solanacearum CMR15	etfA	Electron transfer flavoprotein, alpha-subunit	_	0.70109	0.82958	36.05	1e-38	1	1	1.4.3 : Electron carrier ;	_	1 : Unknown	6.5 : Electron transport ;	c : carrier	_	2b : Function from indirect experimental evidences (e.g. phenotypes)	105	361	368	87	310	311
CLOSTRIBL4_v1_1873	Label	Synteny	Organism	Gene	Product	Reaction	maxLrap	minLrap	Ident %	Eval	OrderQ	OrderB	Roles	EC number	Localization	BioProcess	Product Type	PubMedId	Class	BeginQ	EndQ	LengthQ	BeginB	EndB	LengthB
	SCFA_v1_780005	_	Ca. Propionivorax syntrophicum F70	ACH1	Acetyl-CoA hydrolase	ACETYL-COA-HYDROLASE-RXN ; RHEA:20289 ;	1.00224	1.01129	54.02	6e-160	1	1	_	3.1.2.1	2 : Cytoplasmic	_	e : enzyme	_	2b : Function from indirect experimental evidences (e.g. phenotypes)	1	446	447	1	442	443
	CLOSTRIBL3_v1_13110		Clostridiaceae BL-3	_	Butyryl-CoA:acetate CoA-transferase	_	0.9823	0.99329	46.62	8e-138	1	1	_	2.8.3.-	2 : Cytoplasmic	_	e : enzyme	18218779, 8550525	2a : Function from experimental evidences in other organisms	6	447	447	10	450	452
	SCFA_v1_120002	_	Ca. Phosphitivorax butyraticus R76	cat	4-hydroxybutyrate coenzyme A transferase	_	0.95374	0.96868	40.18	5e-101	1	1	_	2.8.3.-	2 : Cytoplasmic	_	e : enzyme	_	2b : Function from indirect experimental evidences (e.g. phenotypes)	1	433	447	1	423	454
	CD630_23390	_	Clostridium difficile 630	cat2	4-hydroxybutyrate CoA transferase	_	0.97987	1.0069	37.44	2e-93	1	1	_	_	2 : Cytoplasmic	_	e : enzyme	1385386, 11041350, 8550525	1c : Function from experimental evidences in the studied genus	1	431	447	1	423	435
	SCFA_v1_970003	_	Ca. Phosphitivorax anaerolimi F81	ACH	Acetyl-CoA hydrolase/transferase C-terminal domain	_	0.69872	0.97539	35.32	4e-75	1	1	_	3.1.2.1	2 : Cytoplasmic	_	e : enzyme	_	2b : Function from indirect experimental evidences (e.g. phenotypes)	7	438	447	9	430	624
	NBG4_v1_20098	_	Candidatus Sulfobium mesophilum	_	Putative acetyl-CoA hydrolase	ACETYL-COA-HYDROLASE-RXN ;	0.70128	0.9821	35.54	5e-74	1	1	1.3 : Energy metabolism (carbon) ;	3.1.2.1	2 : Cytoplasmic	6 : Energy metabolism ;	e : enzyme	_	3 : Putative function from multiple computational evidences	6	440	447	11	439	626
CLOSTRIBL4_v1_1158	Label	Synteny	Organism	Gene	Product	Reaction	maxLrap	minLrap	Ident %	Eval	OrderQ	OrderB	Roles	EC number	Localization	BioProcess	Product Type	PubMedId	Class	BeginQ	EndQ	LengthQ	BeginB	EndB	LengthB
	CLOSTRIBL3_v1_13113		Clostridiaceae BL-3	hbd	3-hydroxybutyryl-CoA dehydrogenase	3-HYDROXYBUTYRYL-COA-DEHYDROGENASE-RXN ; RHEA:16197 ;	0.97306	1.00347	45.33	3e-88	1	1	_	1.1.1.157	2 : Cytoplasmic	_	e : enzyme	8655474, 25112316	1c : Function from experimental evidences in the studied genus	6	291	297	3	287	288
	CLOSTRIBL3_v1_20313		Clostridiaceae BL-3	hbd	3-hydroxybutyryl-CoA dehydrogenase	3-HYDROXYBUTYRYL-COA-DEHYDROGENASE-RXN ; RHEA:16197 ;	0.96296	1.01418	40.56	6e-69	2	2	_	1.1.1.157	2 : Cytoplasmic	16.11 : Scavenge (Catabolism) ;	e : enzyme	8655474, 11466286, 8001771	1c : Function from experimental evidences in the studied genus	6	291	297	1	280	282
	NBG4_v1_200002		Candidatus Sulfobium mesophilum	hbd	3-hydroxybutyryl-CoA dehydrogenase	3-HYDROXYBUTYRYL-COA-DEHYDROGENASE-RXN ; RHEA:22432 ;	0.96296	1.01418	36.71	3e-59	1	2	1.1.2 : Fatty acids (fatty acid oxidation) ;	1.1.1.157	2 : Cytoplasmic	3 : Fatty acid and phospholipid metabolism ;	e : enzyme	23468890	2a : Function from experimental evidences in other organisms	6	291	297	3	281	282
	BSU24160		Bacillus subtilis 168	mmgB	3-hydroxybutyryl-CoA dehydrogenase	3-HYDROXYBUTYRYL-COA-DEHYDROGENASE-RXN ; RHEA:16197 ;	0.9798	1.01394	35.4	6e-57	1	2	2.4 : Metabolism of lipids ;	1.1.1.157	2 : Cytoplasmic	16.11 : Scavenge (Catabolism) ;	e : enzyme	8759838, 18461320, 28956599	1a : Function from experimental evidences in the studied strain	5	295	297	2	286	287
	CLOSTRIBL4_v1_1869		Clostridiales BL-4	hbd	3-hydroxybutyryl-CoA dehydrogenase	3-HYDROXYBUTYRYL-COA-DEHYDROGENASE-RXN ; RHEA:16197 ;	0.95623	1.01792	36.62	3e-56	1	1	_	1.1.1.157	2 : Cytoplasmic	16.11 : Scavenge (Catabolism) ;	e : enzyme	8655474, 11466286	2a : Function from experimental evidences in other organisms	9	291	297	3	277	279
	CD630_10580		Clostridium difficile 630	hbd	3-hydroxybutyryl-CoA dehydrogenase	_	0.95286	1.00712	35.34	2e-53	1	2	1.1.5.1 : Phenylacetic acid degradation ;	1.1.1.157	1 : Unknown	6 : Energy metabolism ;	e : enzyme	15991056, 18060402, 7576770	1c : Function from experimental evidences in the studied genus	9	291	297	3	279	281
	MGMSRv2_3175		Magnetospirillum gryphiswaldense MSR-1 v2	paaH	putative 3-hydroxybutyryl-CoA dehydrogenase	_	0.55842	0.94949	36.88	1e-52	1	2	1.1.5.1 : Phenylacetic acid degradation ;	1.1.1.157	1 : Unknown	6 : Energy metabolism ;	e : enzyme	10766858, 12846838, 9748275	2a : Function from experimental evidences in other organisms	11	291	297	12	287	505
	PSEEN3198		Pseudomonas entomophila L48	paaH	putative 3-hydroxybutyryl-CoA dehydrogenase	_	0.94613	1.02182	35.59	6e-51	1	2	1.1.5.1 : Phenylacetic acid degradation ;	1.1.1.157	Unknown	6 : Energy metabolism ;	e : enzyme	_	2b : Function from indirect experimental evidences (e.g. phenotypes)	11	291	297	1	275	275
	AZOLI_p40260		Azospirillum lipoferum 4B	paaH	3-hydroxybutyryl-CoA dehydrogenase	_	0.52527	0.9798	36.43	2e-48	1	2	1.1.1 : carbon compounds ; 1.1.5.1 : Phenylacetic acid degradation ;	1.1.1.-	1 : Unknown	6 : Energy metabolism ;	e : enzyme	9748275	2a : Function from experimental evidences in other organisms	3	292	297	4	288	554
	LMIv2_1447		Legionella micdadei	_	3-hydroxybutyryl-CoA epimerase	_	0.42496	0.96296	37.06	2e-40	1	2	_	5.1.2.3	1 : Unknown	_	e : enzyme	_	2b : Function from indirect experimental evidences (e.g. phenotypes)	9	293	297	310	579	673
	ABSDF2272	_	Acinetobacter baumannii SDF	_	putative hydroxyacyl-CoA dehydrogenase	_	0.77848	0.82828	36.59	7e-36	1	1	1.5.4 : Fatty acid and phosphatidic acid ;	1.1.1.35	1 : Unknown	_	e : enzyme	_	3 : Putative function from multiple computational evidences	3	243	297	1	242	316
CLOSTRIBL4_v1_1159	Label	Synteny	Organism	Gene	Product	Reaction	maxLrap	minLrap	Ident %	Eval	OrderQ	OrderB	Roles	EC number	Localization	BioProcess	Product Type	PubMedId	Class	BeginQ	EndQ	LengthQ	BeginB	EndB	LengthB
	CD630_10590		Clostridium difficile 630	thlA1	Acetoacetyl-CoA thiolase 1	_	0.98992	1.00512	48.85	4e-126	1	2	1.1.2 : Fatty acids (fatty acid oxidation) ; 1.1.2.7 : Acetoacetate degradation ;	2.3.1.9	2 : Cytoplasmic	3.2 : Degradation ;	e : enzyme	11075929, 2191949	1c : Function from experimental evidences in the studied genus	6	396	397	4	391	391
	CLOSTRIBL4_v1_1867		Clostridiales BL-4	thlA	acetyl-CoA acetyltransferase	ACETYL-COA-ACETYLTRANSFER-RXN ; RHEA:21036 ;	0.93602	0.99496	48.86	2e-122	1	1	_	2.3.1.9	2 : Cytoplasmic	16.11 : Scavenge (Catabolism) ;	e : enzyme	7867955, 11075929	2a : Function from experimental evidences in other organisms	4	395	397	29	418	422
	RPSI07_1730		Ralstonia solanacearum PSI07	phaA	acetyl-CoA acetyltransferase, thiolase-like	_	1	1.00761	49.12	6e-121	1	1	1.7 : Central intermediary metabolism ;	2.3.1.9	1 : Unknown	5 : Central intermediary metabolism ;	e : enzyme	_	2b : Function from indirect experimental evidences (e.g. phenotypes)	6	397	397	5	394	394
	RCFBPv4_1653	_	Ralstonia solanacearum CFBP2957	phaA	acetyl-CoA acetyltransferase, thiolase-like	_	1	1.00761	48.61	5e-120	1	1	1.7 : Central intermediary metabolism ;	2.3.1.9	1 : Unknown	5 : Central intermediary metabolism ;	e : enzyme	1685080	2b : Function from indirect experimental evidences (e.g. phenotypes)	6	397	397	5	394	394
	ABSDF2022	_	Acinetobacter baumannii SDF	pcaF	beta-ketoadipyl CoA thiolase	_	1.00248	1.01763	48.27	2e-119	1	1	1.1.1 : carbon compounds ;	2.3.1.-	1 : Unknown	_	e : enzyme	8125318	2a : Function from experimental evidences in other organisms	1	397	397	1	403	403
	Rmet_1362		Cupriavidus metallidurans CH34	bktB	acetyl-CoA acetyltransferase	_	1	1.00761	48.36	9e-119	1	1	1.1.2.1 : Degradation of short-chain fatty acids ; 1.1.2.7 : Acetoacetate degradation ;	2.3.1.9	1 : Unknown	_	e : enzyme	_	2a : Function from experimental evidences in other organisms	6	397	397	5	394	394
	ABAYE1675	_	Acinetobacter baumannii AYE	pcaF	beta-ketoadipyl CoA thiolase	_	1.00248	1.01763	48.02	1e-118	1	1	1.1.1 : carbon compounds ;	2.3.1.-	1 : Unknown	_	e : enzyme	8125318	2a : Function from experimental evidences in other organisms	1	397	397	1	403	403
	CLOSTRIBL3_v1_13111		Clostridiaceae BL-3	thlA	Acetyl-CoA acetyltransferase	ACETYL-COA-ACETYLTRANSFER-RXN ; RHEA:21036 ;	0.99244	1.00767	44.42	2e-114	2	2	_	2.3.1.9	2 : Cytoplasmic	_	e : enzyme	7867955, 11075929, 11466286, 1685080	1c : Function from experimental evidences in the studied genus	5	395	397	3	390	391
	ACIAD1706	_	Acinetobacter baylyi ADP1	pcaF	beta-ketoadipyl CoA thiolase	2.3.1.155-RXN ; KETOACYLCOATHIOL-RXN ; RXN-3641 ;	1	1.01008	46.63	7e-114	1	1	_	2.3.1.-	1 : Unknown	_	e : enzyme	8125318, 7883173, 8063101, 3036773	1a : Function from experimental evidences in the studied strain	4	397	397	2	401	401
	Rmet_1357		Cupriavidus metallidurans CH34	phaA	Acetyl-CoA acetyltransferase (Acetoacetyl-CoA thiolase)	_	0.99496	1.00509	44.81	2e-113	2	2	_	2.3.1.9	2 : Cytoplasmic	_	e : enzyme	_	2b : Function from indirect experimental evidences (e.g. phenotypes)	5	396	397	3	392	393
	AZOLI_p40026	_	Azospirillum lipoferum 4B	pcaF	Beta-ketoadipyl CoA thiolase	_	0.98276	1.00504	48.37	3e-113	1	1	1.1 : Carbon compound utilization ;	2.3.1.16	2 : Cytoplasmic	6 : Energy metabolism ;	e : enzyme	9582432	2a : Function from experimental evidences in other organisms	5	397	397	10	406	406
	ABAYE2367		Acinetobacter baumannii AYE	paaJ	beta-ketoadipyl CoA thiolase with thiolase-like domain, phenylacetic acid degradation	_	1.00249	1.01511	47.89	1e-112	3	1	1.1.5.1 : Phenylacetic acid degradation ;	2.3.1.-	1 : Unknown	_	e : enzyme	9748275	2b : Function from indirect experimental evidences (e.g. phenotypes)	4	397	397	2	401	402
	Rmet_3669	_	Cupriavidus metallidurans CH34	pcaF	acetyl-CoA acetyltransferase	_	0.995	1.00252	47.74	2e-112	1	1	1.1.2.7 : Acetoacetate degradation ;	_	1 : Unknown	_	c : carrier	_	2a : Function from experimental evidences in other organisms	7	397	397	5	400	400
	THI_0462	_	Thiomonas sp. 3As	pcaF1	Beta-ketoadipyl CoA thiolase	_	1	1.00756	47	9e-112	1	1	1 : Metabolism ;	2.3.1.-	2 : Cytoplasmic	5 : Central intermediary metabolism ;	e : enzyme	7961399	2a : Function from experimental evidences in other organisms	5	397	397	3	400	400
	RALTA_B0208	_	Cupriavidus taiwanensis LMG19424	pcaF	Beta-ketoadipyl CoA thiolase	_	0.995	1.00252	47.24	1e-110	1	1	1.1.1 : Carbohydrates/Carbon compounds ;	2.3.1.16	1 : Unknown	6 : Energy metabolism ;	e : enzyme	7961399	2a : Function from experimental evidences in other organisms	7	397	397	5	400	400
	XPG1v4_0713	_	Xenorhabdus poinarii G6	pcaF	Beta-ketoadipyl-CoA thiolase	_	1.0125	1.02015	46.91	1e-109	1	1	_	2.3.1.174	1 : Unknown	_	e : enzyme	_	2b : Function from indirect experimental evidences (e.g. phenotypes)	5	397	397	3	400	400
	PSEEN3197		Pseudomonas entomophila L48	_	putative Acetoacetyl-CoA thiolase	_	1.00756	1.01523	43.5	6e-109	3	2	1.1.1 : Carbohydrates/Carbon compounds ;	2.3.1.9	Unknown	3 : Fatty acid and phospholipid metabolism ;	e : enzyme	_	3 : Putative function from multiple computational evidences	1	397	397	1	394	394
	NIDE3104		Candidatus Nitrospira defluvii	fadA	3-ketoacyl-CoA thiolase	_	1.00504	1.00758	44.36	4e-107	1	2	1.1.2.4 : Anaerobic fatty acid oxidation pathway ; 7.1 : Cytoplasm ;	2.3.1.16	2 : Cytoplasmic	3.2 : Degradation ;	e : enzyme	12535077, 1354266, 15229654, 2191949, 6350283	2b : Function from indirect experimental evidences (e.g. phenotypes)	6	397	397	4	396	396
	PSEEN2795		Pseudomonas entomophila L48	pcaF-2	beta-ketoadipyl CoA thiolase	_	0.97783	1	47.36	7e-107	4	1	1.1.5.1 : Phenylacetic acid degradation ;	2.3.1.9	Cytoplasmic	6 : Energy metabolism ;	e : enzyme	12534466, 15474299, 9600981	2a : Function from experimental evidences in other organisms	8	397	397	11	406	406
	Spro_3039	_	Serratia proteamaculans 568	pcaF	Beta-ketoadipyl-CoA thiolase	_	0.995	1.00252	45.23	4e-106	1	1	1.1.1 : Carbohydrates/Carbon compounds ;	2.3.1.-	1 : Unknown	6 : Energy metabolism ;	e : enzyme	_	2b : Function from indirect experimental evidences (e.g. phenotypes)	7	397	397	5	400	400
	PP_3280		Pseudomonas putida KT2440	paaJ	3-oxoadipyl-CoA/3-oxo-5,6-dehydrosuberyl-CoA thiolase	RXN0-6512 ; RXN-3641 ; RHEA:34441 ; RHEA:19483 ;	0.9803	1.00252	47.24	6e-106	4	1	1.1.5.1 : Phenylacetic acid degradation ;	2.3.1.-, 2.3.1.174	2 : Cytoplasmic	6 : Energy metabolism ; 16.11 : Scavenge (Catabolism) ;	e : enzyme	20660314, 17259607	2a : Function from experimental evidences in other organisms	8	397	397	11	406	406
	XDD1v4_3927		Xenorhabdus doucetiae FRM16	paaJ	protein PaaJ; Beta-ketoadipyl-CoA thiolase	_	0.99752	1.01511	46.4	1e-105	1	1	1.1.5.1 : Phenylacetic acid degradation ;	2.3.1.174	1 : Unknown	_	e : enzyme	_	2a : Function from experimental evidences in other organisms	5	397	397	3	403	404
	ECK1394		Escherichia coli K12	paaE	beta-ketoadipyl CoA thiolase	RXN-3641 ; RXN0-6512 ;	0.99501	1.00504	45.86	3e-104	3	1	1.1.5.1 : Phenylacetic acid degradation ;	_	2 : Cytoplasmic	16.11 : Scavenge (Catabolism) ; 6 : Energy metabolism ;	e : enzyme	10766858, 12846838, 17259607, 9748275	1a : Function from experimental evidences in the studied strain	7	397	397	5	401	401
	NBG4_v1_200004		Candidatus Sulfobium mesophilum	thlA	Acetyl-CoA acetyltransferase	ACETYL-COA-ACETYLTRANSFER-RXN ; RHEA:21036 ;	0.99496	1	42.78	5e-104	1	2	1.1.2 : Fatty acids (fatty acid oxidation) ;	2.3.1.9	2 : Cytoplasmic	3 : Fatty acid and phospholipid metabolism ;	e : enzyme	23468890	2a : Function from experimental evidences in other organisms	4	396	397	9	395	395
	MGMSRv2_3177		Magnetospirillum gryphiswaldense MSR-1 v2	paaE	beta-ketoadipyl CoA thiolase	_	0.99751	1.00756	45.5	9e-104	2	1	1.1.5.1 : Phenylacetic acid degradation ;	2.3.1.-	2 : Cytoplasmic	6 : Energy metabolism ; 16.11 : Scavenge (Catabolism) ;	e : enzyme	10766858, 12846838, 17259607, 9748275	2a : Function from experimental evidences in other organisms	5	397	397	3	401	401
	ACIAD1689		Acinetobacter baylyi ADP1	dcaF	beta-ketoadipyl CoA thiolase	2.3.1.155-RXN ; KETOACYLCOATHIOL-RXN ; RXN-3641 ;	0.99501	1.00504	43.11	1e-103	3	1	_	2.3.1.-	1 : Unknown	_	e : enzyme	2298704, 8002591, 8063101, 8181753, 8331077, 8449410, 9515921, 11571189	1a : Function from experimental evidences in the studied strain	5	397	397	3	400	401
	ABAYE2307		Acinetobacter baumannii AYE	dcaF	beta-ketoadipyl CoA thiolase	_	0.99501	1.00504	42.86	5e-103	4	1	1.1.1 : carbon compounds ;	2.3.1.-	1 : Unknown	_	e : enzyme	2298704, 8002591, 8063101, 8181753, 8331077, 8449410, 9515921	2a : Function from experimental evidences in other organisms	5	397	397	3	400	401
	VCRLGP8v1_930035	_	Vibrio crassostreae LGP8	paaE	beta-ketoadipyl CoA thiolase	RXN0-6512 ; RXN-3641 ;	1.01244	1.02519	44.96	3e-101	1	1	1.1.5.1 : Phenylacetic acid degradation ;	_	2 : Cytoplasmic	6 : Energy metabolism ; 16.11 : Scavenge (Catabolism) ;	e : enzyme	10766858, 12846838, 17259607, 9748275	2a : Function from experimental evidences in other organisms	1	395	397	1	400	402
	AZOLI_p40258		Azospirillum lipoferum 4B	paaJ	beta-ketoadipyl CoA thiolase	_	0.99502	1.00756	46	3e-101	2	2	1.1.2.1 : Degradation of short-chain fatty acids ; 1.1.5.1 : Phenylacetic acid degradation ;	2.3.1.-	2 : Cytoplasmic	3.2 : Degradation ;	e : enzyme	10766858, 12846838, 9748275	2a : Function from experimental evidences in other organisms	7	397	397	5	402	402
	SCFA_v1_3830001		Ca. Phosphitivorax butyraticus R76	atoB	fragment of acetyl-CoA acetyltransferase (part 2)	ACETYL-COA-ACETYLTRANSFER-RXN ;	0.93677	1.00756	42.75	3e-95	4	2	1.1.2.7 : Acetoacetate degradation ;	2.3.1.9	2 : Cytoplasmic	3.2 : Degradation ;	e : enzyme	_	2a : Function from experimental evidences in other organisms	4	380	397	28	427	427
	BSU24170		Bacillus subtilis 168	mmgA	degradative acetoacetyl-CoA thiolase	ACETYL-COA-ACETYLTRANSFER-RXN ; RHEA:21036 ;	0.98489	0.99491	40.41	1e-92	2	2	2.4 : Metabolism of lipids ;	2.3.1.9	2 : Cytoplasmic	16.11 : Scavenge (Catabolism) ;	e : enzyme	16352833, 18246303, 19016856, 28956599	1a : Function from experimental evidences in the studied strain	8	395	397	6	391	393
	SCFA_v1_120020		Ca. Phosphitivorax anaerolimi F81	yqeF	Acetyl-CoA acetyltransferase	_	0.99244	1.0051	39.34	1e-91	4	2	1.7 : Central intermediary metabolism ;	2.3.1.9	2 : Cytoplasmic	5 : Central intermediary metabolism ;	e : enzyme	7763384	2a : Function from experimental evidences in other organisms	6	396	397	4	391	392
	BN42v3_90051	_	Mycobacterium canettii STB-K	fadA	Putative Acetyl-CoA Acetyltransferase FadA6 (Acetoacetyl-CoA Thiolase)	_	0.99748	1.02591	42.17	1e-90	1	1	1 : lipid metabolism ;	2.3.1.9	1 : Unknown	_	e : enzyme	11929527, 12657046, 12775759, 15928073	3 : Putative function from multiple computational evidences	7	397	397	5	386	386
	BN45v3_100051	_	Mycobacterium canettii STB-J	fadA	Putative Acetyl-CoA Acetyltransferase FadA6 (Acetoacetyl-CoA Thiolase)	_	0.99748	1.02591	41.92	7e-90	1	1	1 : lipid metabolism ;	2.3.1.9	1 : Unknown	_	e : enzyme	11929527, 12657046, 12775759, 15928073	3 : Putative function from multiple computational evidences	7	397	397	5	386	386
	BN44v3_110048	_	Mycobacterium canettii STB-D	fadA	Putative Acetyl-CoA Acetyltransferase FadA6 (Acetoacetyl-CoA Thiolase)	_	0.99748	1.02591	41.92	9e-90	1	1	1 : lipid metabolism ;	2.3.1.9	1 : Unknown	_	e : enzyme	11929527, 12657046, 12775759, 15928073	3 : Putative function from multiple computational evidences	7	397	397	5	386	386
	BN43v3_90054	_	Mycobacterium canettii STB-L	fadA	Putative Acetyl-CoA Acetyltransferase FadA6 (Acetoacetyl-CoA Thiolase)	_	0.99748	1.02591	41.92	9e-90	1	1	1 : lipid metabolism ;	2.3.1.9	1 : Unknown	_	e : enzyme	11929527, 12657046, 12775759, 15928073	3 : Putative function from multiple computational evidences	7	397	397	5	386	386
	BN12v2_1200011	_	Tetrasphaera japonica T1-X7	_	Putative 3-ketoacyl-CoA thiolase (Beta-ketothiolase) or Acetoacetyl-CoA thiolase (EC no 2.3.1.9)	_	1.01235	1.03275	40.24	1e-89	1	1	_	2.3.1.16	2 : Cytoplasmic	6 : Energy metabolism ;	e : enzyme	10416645, 1987116, 2670936	3 : Putative function from multiple computational evidences	8	397	397	6	404	405
	BN45v3_30114		Mycobacterium canettii STB-J	fadA	Putative beta-ketoacyl CoA thiolase FadA3	_	0.99512	1.02771	40.69	1e-89	2	1	1 : lipid metabolism ;	2.3.1.-	2 : Cytoplasmic	_	e : enzyme	10493122, 10510226, 12657046, 17443846	3 : Putative function from multiple computational evidences	8	397	397	11	409	410
	BN44v3_11190		Mycobacterium canettii STB-D	fadA	Putative beta-ketoacyl CoA thiolase FadA3	_	0.99512	1.02771	40.44	2e-89	2	1	1 : lipid metabolism ;	2.3.1.-	2 : Cytoplasmic	_	e : enzyme	10493122, 10510226, 12657046, 17443846	3 : Putative function from multiple computational evidences	8	397	397	11	409	410
	BN43v3_30127		Mycobacterium canettii STB-L	fadA	Putative beta-ketoacyl CoA thiolase FadA3	_	0.99512	1.02771	40.44	2e-89	2	1	1 : lipid metabolism ;	2.3.1.-	2 : Cytoplasmic	_	e : enzyme	10493122, 10510226, 12657046, 17443846	3 : Putative function from multiple computational evidences	8	397	397	11	409	410
	BN42v3_20922		Mycobacterium canettii STB-K	fadA	Putative beta-ketoacyl CoA thiolase FadA3	_	1.00741	1.02771	40.44	5e-89	2	1	1 : lipid metabolism ;	2.3.1.-	2 : Cytoplasmic	_	e : enzyme	10493122, 10510226, 12657046, 17443846	3 : Putative function from multiple computational evidences	8	397	397	6	404	405
	BN381v2_90096	_	Candidatus Microthrix parvicella RN1	_	Thiolase	_	1.0025	1.01008	39.15	1e-86	1	1	_	2.3.1.-	2 : Cytoplasmic	_	e : enzyme	1699931, 2191949, 2204034	2b : Function from indirect experimental evidences (e.g. phenotypes)	8	397	397	6	399	400
	BN11v3_1350015		Tetrasphaera australiensis Ben110	phaA	Acetyl-CoA acetyltransferase (beta-ketothiolase)	_	0.99507	1.01763	38.86	1e-85	1	1	_	2.3.1.16	2 : Cytoplasmic	6 : Energy metabolism ;	e : enzyme	10416645, 1987116, 2670936	2a : Function from experimental evidences in other organisms	8	397	397	6	405	406
	PSEEN3547		Pseudomonas entomophila L48	fadAx	acetyl-CoA acetyltransferase with thiolase domain FadAx	_	1.00504	1.00504	40.1	1e-84	5	2	1.1.2 : Fatty acids (fatty acid oxidation) ;	2.3.1.-	Unknown	3 : Fatty acid and phospholipid metabolism ;	e : enzyme	11251808	2b : Function from indirect experimental evidences (e.g. phenotypes)	1	397	397	3	396	397
	PP_2215		Pseudomonas putida KT2440	_	acetyl-CoA acetyltransferase	ACETYL-COA-ACETYLTRANSFER-RXN ; RHEA:21039 ;	1.00504	1.00504	40.35	1e-84	5	2	1.1.2 : Fatty acids (fatty acid oxidation) ;	2.3.1.9	2 : Cytoplasmic	3.2 : Degradation ;	e : enzyme	4150713, 773366, 236278, 9904, 2883931	2a : Function from experimental evidences in other organisms	1	397	397	3	396	397
	BN13v1_250034	_	Tetrasphaera jenkinsii Ben74	_	Putative 3-ketoacyl-CoA thiolase (Beta-ketothiolase) or Acetoacetyl-CoA thiolase (EC no 2.3.1.9)	_	1.01238	1.03023	40.1	2e-84	1	1	_	2.3.1.16	2 : Cytoplasmic	6 : Energy metabolism ;	e : enzyme	10416645, 1987116, 2670936	3 : Putative function from multiple computational evidences	8	397	397	6	403	404
	BN10v3_920035	_	Tetrasphaera elongata Lp2	_	Putative 3-ketoacyl-CoA thiolase (Beta-ketothiolase) or Acetoacetyl-CoA thiolase (EC no 2.3.1.9)	_	1.01229	1.03778	38.83	2e-84	1	1	_	2.3.1.16	2 : Cytoplasmic	6 : Energy metabolism ;	e : enzyme	_	3 : Putative function from multiple computational evidences	8	397	397	6	406	407
	ACIAD1612		Acinetobacter baylyi ADP1	_	putative acetyl-CoA C-acetyltransferase with thiolase domain	_	0.99244	1.00254	39.09	3e-84	5	2	1.1.1 : carbon compounds ;	2.3.1.-	2 : Cytoplasmic	_	e : enzyme	_	3 : Putative function from multiple computational evidences	6	395	397	5	391	393
	AZOLI_p10029		Azospirillum lipoferum 4B	atoB	acetyl-CoA acetyltransferase with thiolase domain	_	0.99748	1.00763	38.13	2e-80	2	2	1.1.2.1 : Degradation of short-chain fatty acids ; 1.1 : Carbon compound utilization ; 1.1.2 : Fatty acids (fatty acid oxidation) ; 1.1.3 : Amino acids ;	2.3.1.9	2 : Cytoplasmic	3.2 : Degradation ; 6.2 : Amino acids and amines ;	e : enzyme	7867955	2a : Function from experimental evidences in other organisms	4	397	397	3	393	393
	BRADO0929		Bradyrhizobium sp. ORS278	_	Putative acetyl-CoA acetyltransferase with thiolase domain	_	0.99244	1.01026	36.8	9e-78	4	2	1.1.2.1 : Degradation of short-chain fatty acids ;	2.3.1.-	2 : Cytoplasmic	16.11 : Scavenge (Catabolism) ;	e : enzyme	_	3 : Putative function from multiple computational evidences	7	397	397	5	390	390
	BN11v3_1360003		Tetrasphaera australiensis Ben110	_	Putative acetyl-CoA C-acyltransferase (Beta-ketothiolase)	_	0.98741	1.01292	36.99	2e-76	2	2	_	2.3.1.16	2 : Cytoplasmic	6 : Energy metabolism ;	e : enzyme	17189250	3 : Putative function from multiple computational evidences	8	397	397	8	387	387
	BN43v3_20310		Mycobacterium canettii STB-L	fadA	Putative acyl-CoA thiolase FadA	_	1.022	1.0529	38.04	1e-74	4	2	1 : lipid metabolism ;	2.3.1.-	2 : Cytoplasmic	_	e : enzyme	12657046	3 : Putative function from multiple computational evidences	4	397	397	9	409	409
	BN45v3_20150		Mycobacterium canettii STB-J	fadA	Putative acyl-CoA thiolase FadA	_	1.01456	1.0529	38.04	2e-74	4	2	1 : lipid metabolism ;	2.3.1.-	2 : Cytoplasmic	_	e : enzyme	12657046	3 : Putative function from multiple computational evidences	4	397	397	12	412	412
	BN42v3_20639		Mycobacterium canettii STB-K	fadA	Putative acyl-CoA thiolase FadA	_	1.03722	1.0529	37.8	2e-74	4	2	1 : lipid metabolism ;	2.3.1.-	2 : Cytoplasmic	_	e : enzyme	12657046	3 : Putative function from multiple computational evidences	4	397	397	3	403	403
	BN44v3_10940		Mycobacterium canettii STB-D	fadA	Putative acyl-CoA thiolase FadA	_	1.022	1.0529	38.04	3e-74	4	2	1 : lipid metabolism ;	2.3.1.-	2 : Cytoplasmic	_	e : enzyme	12657046	3 : Putative function from multiple computational evidences	4	397	397	9	409	409
	ACIAD1569		Acinetobacter baylyi ADP1	_	putative 3-ketoacyl-CoA thiolase/acetyl-CoA acetyltransferase	_	0.98741	1.01292	37.5	2e-73	9	2	1.1.1 : carbon compounds ;	2.3.1.-	1 : Unknown	_	e : enzyme	_	3 : Putative function from multiple computational evidences	7	395	397	5	384	387
	RALTA_A1580		Cupriavidus taiwanensis LMG19424	fadA	3-ketoacyl-CoA thiolase; (thiolase I, acetyl-CoA transferase)	_	1.02519	1.03827	37.1	5e-72	6	1	1.1.2.1 : Degradation of short-chain fatty acids ; 7.1 : Cytoplasm ;	2.3.1.16	2 : Cytoplasmic	3.2 : Degradation ;	e : enzyme	_	2a : Function from experimental evidences in other organisms	4	397	397	2	392	392
	RALSYv5_mp0378	_	Ralstonia syzygii R24	_	putative 3-ketoacyl-CoA thiolase / acetyl-CoA acetyltransferase (fragment)	_	0.43073	0.93443	37.43	2e-33	1	1	1.1.2.1 : Degradation of short-chain fatty acids ;	2.3.1.16, 2.3.1.9	2 : Cytoplasmic	3.2 : Degradation ;	e : enzyme	_	3 : Putative function from multiple computational evidences	225	395	397	12	181	183
CLOSTRIBL4_v1_1160	Label	Synteny	Organism	Gene	Product	Reaction	maxLrap	minLrap	Ident %	Eval	OrderQ	OrderB	Roles	EC number	Localization	BioProcess	Product Type	PubMedId	Class	BeginQ	EndQ	LengthQ	BeginB	EndB	LengthB
	CD630_07990		Clostridium difficile 630	_	Putative beta-alanine CoA-transferase, family III	_	0.98992	0.99746	35.37	2e-85	1	1	_	_	1 : Unknown	_	e : enzyme	11749953	3 : Putative function from multiple computational evidences	5	394	394	6	397	397
	AZOLI_p30375	_	Azospirillum lipoferum 4B	_	putative L-carnitine dehydrogenase	_	0.99	1.00508	36.36	8e-85	1	1	1.7.22 : Carnitine metabolism ;	_	1 : Unknown	6.2 : Amino acids and amines ;	e : enzyme	_	3 : Putative function from multiple computational evidences	5	394	394	5	400	400
	AZCBGv1_p140073	_	Azospirillum brasilense CBG497	_	putative L-carnitine dehydrogenase	_	0.99	1.00508	36.36	6e-84	1	1	1.7.22 : Carnitine metabolism ; 7.1 : Cytoplasm ;	_	2 : Cytoplasmic	6.2 : Amino acids and amines ;	e : enzyme	_	3 : Putative function from multiple computational evidences	5	394	394	5	400	400
	RALTA_A2262	_	Cupriavidus taiwanensis LMG19424	_	putative Formyl-CoA transferase, CaiB/BaiF family	_	0.99261	1.02284	36.23	2e-83	1	1	_	2.8.3.16	1 : Unknown	_	e : enzyme	_	3 : Putative function from multiple computational evidences	5	394	394	4	406	406
	PP_0159	_	Pseudomonas putida KT2440	_	putative CoA-transferase family III	_	0.99261	1.02284	35.98	3e-80	1	1	_	2.8.3.-	1 : Unknown	18.1 : Enzymes of unknown specificity ;	e : enzyme	_	3 : Putative function from multiple computational evidences	5	394	394	4	406	406
	RM41v1_pld1870125	_	Sinorhizobium sp. Rm41	_	putative acyl-CoA-transferase, NAD(P)-binding	_	0.99492	0.99492	36.99	2e-75	1	1	1.7.1 : Unassigned reversible reactions ;	_	1 : Unknown	5 : Central intermediary metabolism ; 16.1 : Circulate ;	e : enzyme	_	3 : Putative function from multiple computational evidences	5	384	394	5	392	394
	ECK2367	_	Escherichia coli K12	yfdE	putative acyl-CoA-transferase, NAD(P)-binding	_	0.95178	0.98425	37.33	6e-74	1	1	1.7.1 : Unassigned reversible reactions ;	_	1 : Unknown	16.1 : Circulate ; 5 : Central intermediary metabolism ;	e : enzyme	_	3 : Putative function from multiple computational evidences	6	377	394	11	379	381
CLOSTRIBL4_v1_1161	Label	Synteny	Organism	Gene	Product	Reaction	maxLrap	minLrap	Ident %	Eval	OrderQ	OrderB	Roles	EC number	Localization	BioProcess	Product Type	PubMedId	Class	BeginQ	EndQ	LengthQ	BeginB	EndB	LengthB
	CLOSTRIBL3_v1_20308		Clostridiaceae BL-3	crt	Short-chain-enoyl-CoA hydratase	ENOYL-COA-HYDRAT-RXN ; RHEA:16105 ;	0.94203	1.00386	48.85	5e-74	1	2	_	4.2.1.17	2 : Cytoplasmic	16.11 : Scavenge (Catabolism) ;	e : enzyme	8655474, 5057466	1c : Function from experimental evidences in the studied genus	17	274	276	1	257	259
	Rmet_2603	_	Cupriavidus metallidurans CH34	paaG1	Enoyl-CoA hydratase/isomerase	_	0.96014	1.0076	44.53	2e-69	1	1	1.1.5.1 : Phenylacetic acid degradation ;	4.2.1.17	1 : Unknown	_	e : enzyme	_	2b : Function from indirect experimental evidences (e.g. phenotypes)	17	275	276	1	262	263
	CD630_10570		Clostridium difficile 630	crt2	3-hydroxybutyryl-CoA dehydratase (Crotonase)	_	0.9529	0.99245	47.15	4e-69	1	2	_	4.2.1.55	1 : Unknown	16.11 : Scavenge (Catabolism) ; 6 : Energy metabolism ;	e : enzyme	_	2a : Function from experimental evidences in other organisms	19	273	276	9	262	265
	BSU18220	_	Bacillus subtilis 168	ldeF	methylglutaconyl-CoA hydratase (leucine degradation)	METHYLGLUTACONYL-COA-HYDRATASE-RXN ; RHEA:21536 ;	0.91667	0.97308	48.62	5e-68	1	1	_	4.2.1.18	2 : Cytoplasmic	16.11 : Scavenge (Catabolism) ;	e : enzyme	19935659	2b : Function from indirect experimental evidences (e.g. phenotypes)	28	275	276	12	259	260
	CD630_08000		Clostridium difficile 630	crt1	3-hydroxybutyryl-CoA dehydratase (Crotonase)	_	0.94203	1	44.23	1e-65	2	2	1.6 : Macromolecules (cellular constituent) biosynthesis ;	4.2.1.55	1 : Unknown	6 : Energy metabolism ;	e : enzyme	8001771, 16346566, 11263873	2a : Function from experimental evidences in other organisms	21	274	276	6	258	260
	BRADO2663	_	Bradyrhizobium sp. ORS278	_	Putative enoyl-CoA hydratase	_	0.94928	0.98496	43.13	9e-63	1	1	1.1.5.1 : Phenylacetic acid degradation ; 1.1.2 : Fatty acids (fatty acid oxidation) ;	4.2.1.17	2 : Cytoplasmic	16.11 : Scavenge (Catabolism) ;	e : enzyme	1743516, 2204034, 2806264, 7815937	3 : Putative function from multiple computational evidences	13	271	276	5	261	266
	PP_3284		Pseudomonas putida KT2440	paaF	enoyl-CoA hydratase-isomerase	RXN0-6513 ; RHEA:34866 ;	0.89493	0.96109	44.13	5e-62	1	1	_	4.2.1.17	2 : Cytoplasmic	16.11 : Scavenge (Catabolism) ;	e : enzyme	12846838, 15137080, 18437357	2a : Function from experimental evidences in other organisms	29	275	276	13	256	257
	Rru_A3801	_	Rhodospirillum rubrum ATCC 11170	fadB	short chain enoyl-CoA hydratase	_	0.94203	1.00775	42.31	7e-62	1	1	1.1.5.1 : Phenylacetic acid degradation ; 1.5.4 : Fatty acid and phosphatidic acid ;	4.2.1.17	2 : Cytoplasmic	3 : Fatty acid and phospholipid metabolism ;	e : enzyme	_	2b : Function from indirect experimental evidences (e.g. phenotypes)	17	273	276	1	255	258
	BN44v3_11186		Mycobacterium canettii STB-D	echA	Putative enoyl-CoA hydratase EchA8 (enoyl hydrase) (unsaturated acyl-CoA hydratase) (crotonase)	_	0.93116	1	42.41	4e-61	1	1	1 : lipid metabolism ;	4.2.1.17	1 : Unknown	_	e : enzyme	10768780, 11271494, 11929527, 12657046	3 : Putative function from multiple computational evidences	17	273	276	1	254	257
	BN43v3_30123		Mycobacterium canettii STB-L	echA	Putative enoyl-CoA hydratase EchA8 (enoyl hydrase) (unsaturated acyl-CoA hydratase) (crotonase)	_	0.93116	1	42.41	4e-61	1	1	1 : lipid metabolism ;	4.2.1.17	1 : Unknown	_	e : enzyme	10768780, 11271494, 11929527, 12657046	3 : Putative function from multiple computational evidences	17	273	276	1	254	257
	BN874v1_720037	_	Candidatus Contendobacter odensis Run_B_J11	_	putative enoyl-CoA hydratase-isomerase	_	0.93841	1.00388	42.08	4e-61	1	1	1.1.2 : Fatty acids (fatty acid oxidation) ;	4.2.1.-	1 : Unknown	_	e : enzyme	8655474, 10727085, 2204034, 1743516	3 : Putative function from multiple computational evidences	17	274	276	1	256	258
	ABAYE2304		Acinetobacter baumannii AYE	dcaE	enoyl-CoA hydratase	_	0.99275	1.01107	40.51	5e-61	1	1	1.1.1 : carbon compounds ;	4.2.1.17	1 : Unknown	_	e : enzyme	2298704, 8002591, 8063101, 8181753, 8331077, 8449410, 9515921	2a : Function from experimental evidences in other organisms	2	275	276	4	270	271
	BN45v3_30109		Mycobacterium canettii STB-J	echA	Putative enoyl-CoA hydratase EchA8 (enoyl hydrase) (unsaturated acyl-CoA hydratase) (crotonase)	_	0.93116	1	41.63	1e-59	1	1	1 : lipid metabolism ;	4.2.1.17	1 : Unknown	_	e : enzyme	10768780, 11271494, 11929527, 12657046	3 : Putative function from multiple computational evidences	17	273	276	1	254	257
	MGMSRv2_2895	_	Magnetospirillum gryphiswaldense MSR-1 v2	paaF	enoyl-CoA hydratase-isomerase	_	0.93841	1.00388	41.7	1e-59	1	1	1.1.5.1 : Phenylacetic acid degradation ;	4.2.1.17	2 : Cytoplasmic	6 : Energy metabolism ;	e : enzyme	10766858, 12846838, 9748275	2a : Function from experimental evidences in other organisms	17	274	276	1	256	258
	BN42v3_20918		Mycobacterium canettii STB-K	echA	Putative enoyl-CoA hydratase EchA8 (enoyl hydrase) (unsaturated acyl-CoA hydratase) (crotonase)	_	0.93116	1	41.25	2e-59	1	1	1 : lipid metabolism ;	4.2.1.17	1 : Unknown	_	e : enzyme	10768780, 11271494, 11929527, 12657046	3 : Putative function from multiple computational evidences	17	273	276	1	254	257
	XDD1v4_3923		Xenorhabdus doucetiae FRM16	paaF	protein PaaF; enoyl-CoA hydratase-isomerase	_	0.93841	1.00778	41.31	2e-59	1	1	1.1.5.1 : Phenylacetic acid degradation ;	4.2.1.17	1 : Unknown	_	e : enzyme	_	2a : Function from experimental evidences in other organisms	17	275	276	1	256	257
	BN10v3_570010	_	Tetrasphaera elongata Lp2	_	putative enoyl-CoA hydratase echA8	_	0.92029	0.9845	44.49	7e-59	1	1	_	4.2.1.17	2 : Cytoplasmic	6 : Energy metabolism ;	e : enzyme	_	3 : Putative function from multiple computational evidences	28	275	276	11	257	258
	BN13v1_100067	_	Tetrasphaera jenkinsii Ben74	_	putative enoyl-CoA hydratase echA8	_	0.88043	0.93822	43.21	5e-58	1	1	_	4.2.1.17	2 : Cytoplasmic	6 : Energy metabolism ;	e : enzyme	_	3 : Putative function from multiple computational evidences	28	268	276	11	249	259
	BN11v3_3200006	_	Tetrasphaera australiensis Ben110	_	putative enoyl-CoA hydratase echA8	_	0.90942	0.96911	43.43	5e-58	1	1	_	4.2.1.17	2 : Cytoplasmic	6 : Energy metabolism ;	e : enzyme	_	3 : Putative function from multiple computational evidences	20	268	276	3	249	259
	ACIAD1692		Acinetobacter baylyi ADP1	dcaE	Enoyl-CoA hydratase (branched-chain amino acid degradation)	3-HYDROXBUTYRYL-COA-DEHYDRATASE-RXN ; ENOYL-COA-HYDRAT-RXN ; METHYLACYLYLCOA-HYDROXY-RXN ; RXN-2425 ; RXN-902 ; TIGLYLCOA-HYDROXY-RXN ; RXN0-6513 ; RXN-7838 ; RHEA:16107 ; RHEA:17850 ; RHEA:31178 ; RHEA:31122 ;	0.89855	0.95019	41.94	6e-58	1	1	1.1.5.1 : Phenylacetic acid degradation ;	4.2.1.17	1 : Unknown	6 : Energy metabolism ;	e : enzyme	2298704, 8002591, 8063101, 8181753, 8331077, 8449410, 9515921, 11571189	1a : Function from experimental evidences in the studied strain	28	275	276	16	260	261
	PSEEN3545		Pseudomonas entomophila L48	fadB1x	enoyl-CoA hydratase, FadB1x	_	0.87681	0.968	42.98	7e-58	1	2	1.5.4 : Fatty acid and phosphatidic acid ;	4.2.1.-	Unknown	3 : Fatty acid and phospholipid metabolism ;	e : enzyme	11251808	2a : Function from experimental evidences in other organisms	33	274	276	10	248	250
	RM41v1_60029	_	Sinorhizobium sp. Rm41	_	Putative enoyl-CoA hydratase	_	0.94203	1.01167	41.92	8e-58	1	1	1.1.2 : Fatty acids (fatty acid oxidation) ; 1.1.5.1 : Phenylacetic acid degradation ;	4.2.1.17	2 : Cytoplasmic	6 : Energy metabolism ; 16.11 : Scavenge (Catabolism) ;	e : enzyme	1743516, 2204034, 2806264, 7815937	3 : Putative function from multiple computational evidences	17	274	276	1	255	257
	VIBNIv4_A1764		Vibrio nigripulchritudo SFn1	_	putative Enoyl-CoA hydratase	_	0.93841	0.99615	39.38	1e-57	1	1	_	4.2.1.17	1 : Unknown	_	e : enzyme	_	3 : Putative function from multiple computational evidences	20	275	276	3	259	260
	AZOLI_3178	_	Azospirillum lipoferum 4B	paaF1	Enoyl-CoA hydratase-isomerase	_	0.93841	1.00388	41.7	7e-57	1	1	1.1.5.1 : Phenylacetic acid degradation ; 1.1.2 : Fatty acids (fatty acid oxidation) ;	4.2.1.17	2 : Cytoplasmic	6 : Energy metabolism ;	e : enzyme	10766858, 12846838, 9748275	2a : Function from experimental evidences in other organisms	17	274	276	1	256	258
	CLOSTRIBL3_v1_13112		Clostridiaceae BL-3	crt	Short-chain-enoyl-CoA hydratase	RXN-11667 ; RHEA:52664 ;	0.93116	1.00784	40.86	2e-56	2	2	_	4.2.1.150	2 : Cytoplasmic	_	e : enzyme	8655474, 5057466	1c : Function from experimental evidences in the studied genus	20	275	276	2	254	255
	BN12v2_350029	_	Tetrasphaera japonica T1-X7	_	putative enoyl-CoA hydratase echA8	_	0.90942	0.95802	41.83	4e-56	1	1	_	4.2.1.17	2 : Cytoplasmic	6 : Energy metabolism ;	e : enzyme	_	3 : Putative function from multiple computational evidences	22	267	276	5	251	262
	PSEEN2791		Pseudomonas entomophila L48	phaA	enoyl-CoA hydratase/isomerase PhaA	_	0.89855	0.96498	40.32	1e-54	2	1	1.1.5.1 : Phenylacetic acid degradation ;	4.2.1.17	Cytoplasmic	6 : Energy metabolism ;	e : enzyme	12534466, 15474299, 9600981	2a : Function from experimental evidences in other organisms	28	275	276	12	256	257
	NIDE3102		Candidatus Nitrospira defluvii	paaF	putative Enoyl-CoA hydratase	_	0.88406	0.9313	42.21	8e-53	1	2	1.1.5.1 : Phenylacetic acid degradation ; 1.1.1 : Carbohydrates/Carbon compounds ; 1.1.3 : Amino acids ;	4.2.1.17	1 : Unknown	3.2 : Degradation ; 6.2 : Amino acids and amines ; 6.11 : Sugars ;	e : enzyme	10766858, 11263873, 12445775, 12846838, 9748275	3 : Putative function from multiple computational evidences	35	273	276	22	259	262
	CLOSTRIBL4_v1_1868		Clostridiales BL-4	crt	Short-chain-enoyl-CoA hydratase	3-HYDROXBUTYRYL-COA-DEHYDRATASE-RXN ; RHEA:17852 ;	0.9058	0.96899	38.4	8e-53	1	1	_	4.2.1.55	2 : Cytoplasmic	16.11 : Scavenge (Catabolism) ;	e : enzyme	8655474, 11466286, 5057466	2a : Function from experimental evidences in other organisms	22	269	276	4	250	258
	ACIAD1608		Acinetobacter baylyi ADP1	FadB	Enoyl-CoA hydratase (valine degradation) (valine degradation)	3-HYDROXBUTYRYL-COA-DEHYDRATASE-RXN ; ENOYL-COA-HYDRAT-RXN ; METHYLACYLYLCOA-HYDROXY-RXN ; RXN-902 ; TIGLYLCOA-HYDROXY-RXN ; RHEA:31178 ;	0.93478	1.00389	39.15	7e-51	2	2	1.1.3.14 : Valine degradation ; 1.1.5.1 : Phenylacetic acid degradation ;	4.2.1.17	2 : Cytoplasmic	6 : Energy metabolism ; 16.11 : Scavenge (Catabolism) ;	e : enzyme	7122152, 8938168, 21104317	2a : Function from experimental evidences in other organisms	17	274	276	1	255	257
	Rmet_5557	_	Cupriavidus metallidurans CH34	_	Enoyl-CoA hydratase/isomerase	_	0.97101	1.01515	38.43	2e-50	1	1	_	_	1 : Unknown	_	e : enzyme	_	2b : Function from indirect experimental evidences (e.g. phenotypes)	17	275	276	3	263	264
	AZCBGv1_p1100088	_	Azospirillum brasilense CBG497	_	enoyl-CoA hydratase-isomerase	_	0.88406	0.92075	38.93	6e-50	1	1	1.1.5.1 : Phenylacetic acid degradation ; 1.1.2 : Fatty acids (fatty acid oxidation) ;	4.2.1.17	2 : Cytoplasmic	16.11 : Scavenge (Catabolism) ; 6 : Energy metabolism ;	e : enzyme	1743516, 2204034, 2806264, 7815937	2b : Function from indirect experimental evidences (e.g. phenotypes)	33	274	276	25	263	265
	MGMSRv2_3173		Magnetospirillum gryphiswaldense MSR-1 v2	paaF	enoyl-CoA hydratase-isomerase	_	0.8913	0.94981	38.62	2e-48	3	1	1.1.5.1 : Phenylacetic acid degradation ;	4.2.1.17	1 : Unknown	6 : Energy metabolism ;	e : enzyme	10766858, 12846838, 9748275	2a : Function from experimental evidences in other organisms	30	275	276	16	258	259
	PSHAa0882	_	Pseudoalteromonas haloplanktis TAC125	paaF	putative enoyl-CoA hydratase-isomerase	_	0.89493	0.94636	37.65	3e-48	1	1	2 : Intermediary metabolism ;	4.2.1.17	unknown	_	e : enzyme	9748275	3 : Putative function from multiple computational evidences	29	275	276	17	260	261
	ACIAD1571		Acinetobacter baylyi ADP1	caiD	carnitinyl-CoA dehydratase (Crotonobetainyl-CoA hydratase)	_	0.94565	1.00385	36.4	1e-44	3	1	1.7.22 : carnitine metabolism ; 1.1.4.2 : Carnitine degradation ;	4.2.1.-	1 : Unknown	_	e : enzyme	_	2a : Function from experimental evidences in other organisms	17	275	276	3	259	260
	ABAYE2370		Acinetobacter baumannii AYE	paaF	enoyl-CoA hydratase, phenylacetic acid degradation	_	0.89855	0.96498	37.1	2e-44	3	1	1.1.5.1 : Phenylacetic acid degradation ;	4.2.1.17	1 : Unknown	_	e : enzyme	9748275	2b : Function from indirect experimental evidences (e.g. phenotypes)	28	275	276	12	256	257
	RALTA_A1578		Cupriavidus taiwanensis LMG19424	_	putative Enoyl-CoA hydratase/isomerase	_	0.96739	1.00755	36.33	7e-42	3	1	_	_	1 : Unknown	_	e : enzyme	_	3 : Putative function from multiple computational evidences	22	275	276	5	264	265
	METDI5699		Methylobacterium extorquens DM4	croA	3-hydroxybutyryl-CoA dehydratase	_	0.90714	0.92029	37.01	3e-41	1	1	_	4.2.1.17	2 : Cytoplasmic	_	e : enzyme	_	2a : Function from experimental evidences in other organisms	29	275	276	27	279	280
	BRADO0932		Bradyrhizobium sp. ORS278	_	Putative enoyl-CoA hydratase	_	0.95652	0.95652	35.23	2e-35	7	1	1.1.5.1 : Phenylacetic acid degradation ; 1.1.2 : Fatty acids (fatty acid oxidation) ;	4.2.1.17	2 : Cytoplasmic	16.11 : Scavenge (Catabolism) ;	e : enzyme	_	3 : Putative function from multiple computational evidences	22	271	276	13	271	276
	NBG4_v1_200001		Candidatus Sulfobium mesophilum	echA	3-hydroxybutyryl-CoA dehydratase (fragment)	3-HYDROXBUTYRYL-COA-DEHYDRATASE-RXN ; RHEA:17849 ;	0.43478	0.85106	40.83	2e-24	1	2	_	4.2.1.55	2 : Cytoplasmic	_	e : enzyme	_	2b : Function from indirect experimental evidences (e.g. phenotypes)	33	150	276	23	140	141
CLOSTRIBL4_v1_1162	Label	Synteny	Organism	Gene	Product	Reaction	maxLrap	minLrap	Ident %	Eval	OrderQ	OrderB	Roles	EC number	Localization	BioProcess	Product Type	PubMedId	Class	BeginQ	EndQ	LengthQ	BeginB	EndB	LengthB
	CD630_03950		Clostridium difficile 630	hadA	Isocaprenoyl-CoA:2-hydroxyisocaproate CoA-transferase	_	0.98507	0.99248	41.16	1e-100	1	1	1.1.3.12 : Leucine degradation ;	2.8.3.-	2 : Cytoplasmic	6.2 : Amino acids and amines ;	e : enzyme	24484910, 15654892, 15374661, 16957230	1b : Function from experimental evidences in the studied species	4	398	402	3	394	399
	CD630_08020		Clostridium difficile 630	_	Putative CoA-transferase, family III	_	0.9733	0.99751	37.91	1e-91	2	1	_	_	1 : Unknown	_	e : enzyme	_	3 : Putative function from multiple computational evidences	2	401	402	6	402	412
	XBW1v5_0698		Xenorhabdus bovienii CS03	_	Putative acyl-CoA transferase (fragment)	_	0.23881	1.05495	39.58	1e-14	1	1	_	_	1 : Unknown	_	e : enzyme	_	3 : Putative function from multiple computational evidences	3	96	402	5	90	91
CLOSTRIBL4_v1_1163	Label	Synteny	Organism	Gene	Product	Reaction	maxLrap	minLrap	Ident %	Eval	OrderQ	OrderB	Roles	EC number	Localization	BioProcess	Product Type	PubMedId	Class	BeginQ	EndQ	LengthQ	BeginB	EndB	LengthB
	CD630_03960		Clostridium difficile 630	hadI	Activator of 2-hydroxyisocaproyl-CoA dehydratase	_	0.94796	0.97328	57.25	3e-102	1	1	1.1.3.12 : Leucine degradation ; 1.3.5 : Fermentation ;	_	2 : Cytoplasmic	6.7 : Fermentation ;	e : enzyme	24484910, 16957230, 15654892, 11106419	1b : Function from experimental evidences in the studied species	1	255	262	4	258	269
	SCFA_v1_1140005		Ca. Phosphitivorax anaerolimi F81	hgdC	2-hydroxyglutaryl-CoA dehydratase activator protein	_	0.98099	0.98473	41.86	2e-69	3	1	_	3.6.1.3	2 : Cytoplasmic	_	e : enzyme	_	2b : Function from indirect experimental evidences (e.g. phenotypes)	1	255	262	1	256	263
	ECK4325	_	Escherichia coli K12	hgdC	ATPase, activator of (R)-hydroxyglutaryl-CoA dehydratase	_	0.9542	0.98039	40.4	2e-57	1	1	3.1.4 : Regulation level unknown ;	_	1 : Unknown	12 : Regulatory functions ;	e : enzyme	15654892, 7607244, 8365476	2a : Function from experimental evidences in other organisms	2	251	262	3	247	255
CLOSTRIBL4_v1_1164	Label	Synteny	Organism	Gene	Product	Reaction	maxLrap	minLrap	Ident %	Eval	OrderQ	OrderB	Roles	EC number	Localization	BioProcess	Product Type	PubMedId	Class	BeginQ	EndQ	LengthQ	BeginB	EndB	LengthB
	CD630_03970		Clostridium difficile 630	hadB	Subunit of oxygen-sensitive 2-hydroxyisocaproyl-CoA dehydratase B	_	0.9537	1.00488	44.66	6e-122	1	2	1.1.3.12 : Leucine degradation ; 1.3.5 : Fermentation ; 7.1 : Cytoplasm ;	_	2 : Cytoplasmic	6.7 : Fermentation ;	e : enzyme	24484910, 16957230, 15654892, 11106419	2a : Function from experimental evidences in other organisms	23	427	432	6	404	410
CLOSTRIBL4_v1_1165	Label	Synteny	Organism	Gene	Product	Reaction	maxLrap	minLrap	Ident %	Eval	OrderQ	OrderB	Roles	EC number	Localization	BioProcess	Product Type	PubMedId	Class	BeginQ	EndQ	LengthQ	BeginB	EndB	LengthB
	CD630_03980		Clostridium difficile 630	hadC	Subunit of oxygen-sensitive 2-hydroxyisocaproyl-CoA dehydratase C	_	0.99467	0.99467	49.87	9e-133	1	1	1.1.3.12 : Leucine degradation ; 1.3.5 : Fermentation ; 7.1 : Cytoplasm ;	_	2 : Cytoplasmic	6.7 : Fermentation ;	e : enzyme	24484910, 16957230, 15654892, 11106419	2a : Function from experimental evidences in other organisms	4	375	375	1	372	375
CLOSTRIBL4_v1_2140	Label	Synteny	Organism	Gene	Product	Reaction	maxLrap	minLrap	Ident %	Eval	OrderQ	OrderB	Roles	EC number	Localization	BioProcess	Product Type	PubMedId	Class	BeginQ	EndQ	LengthQ	BeginB	EndB	LengthB
	CLOSTRIBL3_v1_12502		Clostridiaceae BL-3	bcd	Acyl-CoA dehydrogenase, short-chain specific	BUTYRYL-COA-DEHYDROGENASE-RXN ; RHEA:47199 ; RHEA:24004 ;	1	1.00157	72.48	0	1	1	_	1.3.8.1	2 : Cytoplasmic	_	e : enzyme	8655474, 11466286, 8399220, 7857927	2a : Function from experimental evidences in other organisms	1	635	636	1	634	635
	BSU24150	_	Bacillus subtilis 168	mmgC	propionyl-CoA dehydrogenase subunit	_	0.58805	0.98681	56.42	7e-145	1	1	2.4 : Metabolism of lipids ;	1.3.99.-	2 : Cytoplasmic	16.11 : Scavenge (Catabolism) ;	e : enzyme	28956599	1a : Function from experimental evidences in the studied strain	6	379	636	4	377	379
	CLOSTRIBL4_v1_1870	_	Clostridiales BL-4	bcd	butyryl-CoA dehydrogenase	BUTYRYL-COA-DEHYDROGENASE-RXN ; RHEA:24007 ;	0.59277	0.97922	57.03	7e-142	1	1	_	1.3.8.1	2 : Cytoplasmic	16.11 : Scavenge (Catabolism) ;	e : enzyme	17189250, 21398533	2a : Function from experimental evidences in other organisms	6	377	636	6	382	385
	PP_2216	_	Pseudomonas putida KT2440	acd	short-chain acyl-CoA dehydrogenase	BUTYRYL-COA-DEHYDROGENASE-RXN ; RHEA:24007 ;	0.58176	0.98667	47.84	1e-118	1	1	1.1.2.1 : Degradation of short-chain fatty acids ;	1.3.99.-	2 : Cytoplasmic	16.11 : Scavenge (Catabolism) ;	e : enzyme	16024185, 11251808, 24317404	1a : Function from experimental evidences in the studied strain	8	377	636	6	375	375
	PSEEN3546	_	Pseudomonas entomophila L48	fadFx	acyl-CoA dehydrogenase protein FadFx	_	0.58491	0.992	47.58	3e-118	1	1	1.1.2 : Fatty acids (fatty acid oxidation) ;	1.3.99.-	Unknown	3 : Fatty acid and phospholipid metabolism ;	e : enzyme	11251808	2a : Function from experimental evidences in other organisms	6	377	636	4	375	375
	ACIAD1613	_	Acinetobacter baylyi ADP1	_	putative acyl-CoA dehydrogenase protein (acdB-like)	2-METHYLACYL-COA-DEHYDROGENASE-RXN ; RXN-8568 ; RXN-12572 ;	0.58019	0.984	46.34	4e-116	1	1	_	1.3.8.-	1 : Unknown	_	e : enzyme	_	3 : Putative function from multiple computational evidences	6	374	636	4	372	375
	AZOLI_p10028		Azospirillum lipoferum 4B	_	acyl-CoA dehydrogenase	_	0.58019	0.97878	45.26	1e-110	1	1	1.1.2 : Fatty acids (fatty acid oxidation) ; 1.1.3 : Amino acids ;	1.3.99.-	2 : Cytoplasmic	3.2 : Degradation ; 6.2 : Amino acids and amines ;	e : enzyme	_	2a : Function from experimental evidences in other organisms	6	374	636	4	372	377
	MGMSRv2_0193	_	Magnetospirillum gryphiswaldense MSR-1 v2	_	Acyl-CoA dehydrogenase	_	0.58019	0.97105	46.61	1e-109	1	1	1.1.2 : Fatty acids (fatty acid oxidation) ; 1.1.3 : Amino acids ;	1.3.99.-	2 : Cytoplasmic	16.11 : Scavenge (Catabolism) ;	e : enzyme	10524212, 8759838, 8969508, 17189250	2a : Function from experimental evidences in other organisms	6	374	636	4	372	380
	Rmet_0108		Cupriavidus metallidurans CH34	_	acyl-CoA dehydrogenase, short-chain specific	_	0.58019	0.98138	44.44	1e-107	1	1	_	1.3.99.2	1 : Unknown	3 : Fatty acid and phospholipid metabolism ;	e : enzyme	_	2b : Function from indirect experimental evidences (e.g. phenotypes)	6	374	636	4	372	376
	RALTA_A0115		Cupriavidus taiwanensis LMG19424	_	putative ACYL COA DEHYDROGENASE OXIDOREDUCTASE PROTEIN	_	0.58019	0.98138	44.99	2e-107	1	1	1 : Metabolism ;	1.3.99.-	1 : Unknown	18.1 : Enzymes of unknown specificity ;	e : enzyme	_	3 : Putative function from multiple computational evidences	6	374	636	4	372	376
	BN45v3_60311	_	Mycobacterium canettii STB-J	fadE	Putative acyl-CoA dehydrogenase FadE25	_	0.59434	0.97172	45.5	2e-104	1	1	1 : lipid metabolism ;	1.3.99.-	2 : Cytoplasmic	_	e : enzyme	10510226, 12775759, 15525680	3 : Putative function from multiple computational evidences	2	378	636	12	388	389
	BN44v3_70065	_	Mycobacterium canettii STB-D	fadE	Putative acyl-CoA dehydrogenase FadE25	_	0.59434	0.97172	45.5	2e-104	1	1	1 : lipid metabolism ;	1.3.99.-	2 : Cytoplasmic	_	e : enzyme	10510226, 12775759, 15525680	3 : Putative function from multiple computational evidences	2	378	636	12	388	389
	BN42v3_41331	_	Mycobacterium canettii STB-K	fadE	Putative acyl-CoA dehydrogenase FadE25	_	0.59434	0.97172	45.5	2e-104	1	1	1 : lipid metabolism ;	1.3.99.-	2 : Cytoplasmic	_	e : enzyme	10510226, 12775759, 15525680	3 : Putative function from multiple computational evidences	2	378	636	12	388	389
	BN43v3_60289	_	Mycobacterium canettii STB-L	fadE	Putative acyl-CoA dehydrogenase FadE25	_	0.59434	0.97172	45.5	3e-104	1	1	1 : lipid metabolism ;	1.3.99.-	2 : Cytoplasmic	_	e : enzyme	10510226, 12775759, 15525680	3 : Putative function from multiple computational evidences	2	378	636	12	388	389
	CMR15v5_0672		Ralstonia solanacearum CMR15	_	putative acyl CoA dehydrogenase oxidoreductase protein	_	0.58019	0.98138	43.09	3e-103	1	1	1 : Metabolism ;	1.3.99.-	1 : Unknown	18.1 : Enzymes of unknown specificity ;	e : enzyme	_	3 : Putative function from multiple computational evidences	6	374	636	4	372	376
	THI_3277		Thiomonas sp. 3As	bcd	Short-chain specific acyl-CoA dehydrogenase (SCAD) (Butyryl-CoA dehydrogenase)	_	0.58019	0.984	44.44	6e-100	1	2	1.1.2 : Fatty acids (fatty acid oxidation) ;	1.3.99.2	1 : Unknown	3 : Fatty acid and phospholipid metabolism ;	e : enzyme	11812788, 2777793, 8655474	2a : Function from experimental evidences in other organisms	6	374	636	4	372	375
	BN13v1_430010	_	Tetrasphaera jenkinsii Ben74	_	putative acyl-CoA dehydrogenase (putative Butyryl-CoA dehydrogenase (EC no. 1.3.99.2))	_	0.61321	0.98985	43.33	4e-95	1	1	_	1.3.99.-	1 : Unknown	_	e : enzyme	_	3 : Putative function from multiple computational evidences	2	377	636	1	390	394
	VIBNIv4_B0452	_	Vibrio nigripulchritudo SFn1	_	putative Acyl-CoA dehydrogenase	_	0.58805	0.96891	42.25	6e-93	1	1	_	_	2 : Cytoplasmic	_	e : enzyme	_	3 : Putative function from multiple computational evidences	9	378	636	12	380	386
	MARHY1166		Marinobacter hydrocarbonoclasticus ATCC 49840	ivdA	Isovaleryl-coenzyme A dehydrogenase	_	0.57547	0.9433	41.53	7e-91	1	2	1.1.3 : Amino acids ;	1.3.99.10	1 : Unknown	5 : Central intermediary metabolism ;	e : enzyme	14612443	2a : Function from experimental evidences in other organisms	12	377	636	19	384	388
	AZOLI_p10030		Azospirillum lipoferum 4B	_	acyl-CoA dehydrogenase	_	0.58962	0.96154	38.93	6e-88	2	2	_	1.3.99.-	2 : Cytoplasmic	3 : Fatty acid and phospholipid metabolism ;	e : enzyme	_	2a : Function from experimental evidences in other organisms	3	377	636	11	385	390
	CMR15v5_0667		Ralstonia solanacearum CMR15	_	putative acyl-CoA dehydrogenase oxidoreductase	_	0.59748	0.96692	38.42	3e-84	2	2	1.4 : Energy production/transport ;	1.3.99.-	1 : Unknown	6.5 : Electron transport ;	e : enzyme	_	3 : Putative function from multiple computational evidences	3	377	636	9	388	393
	Rmet_0103		Cupriavidus metallidurans CH34	ivd1	isovaleryl-CoA dehydrogenase	_	0.6022	0.97455	38.38	9e-83	2	2	1.1.3.12 : Leucine degradation ;	1.3.99.10	2 : Cytoplasmic	6 : Energy metabolism ; 1 : Amino acid biosynthesis ;	e : enzyme	_	2a : Function from experimental evidences in other organisms	3	380	636	9	391	393
	VIBNIv4_A0948	_	Vibrio nigripulchritudo SFn1	ACAD8	Isobutyryl-CoA dehydrogenase	_	0.59591	0.98698	40.63	5e-82	1	1	1.1.3.14 : Valine degradation ;	1.3.99.-	1 : Unknown	6.2 : Amino acids and amines ;	e : enzyme	10524212, 11013134, 14702039, 15489334, 10235267, 14752098, 12359132, 15505379, 16857760	2a : Function from experimental evidences in other organisms	1	378	636	1	377	384
	RALTA_A0110		Cupriavidus taiwanensis LMG19424	_	putative ACYL-COA DEHYDROGENASE OXIDOREDUCTASE	_	0.6022	0.97455	37.6	3e-81	3	2	1.4 : Energy production/transport ;	1.3.99.-	1 : Unknown	6.5 : Electron transport ;	e : enzyme	_	3 : Putative function from multiple computational evidences	3	380	636	9	391	393
	THI_3281		Thiomonas sp. 3As	ivd	Isovaleryl-CoA dehydrogenase	_	0.6022	0.97704	37.34	5e-80	2	2	1.1.3.12 : Leucine degradation ;	1.3.99.10	1 : Unknown	5 : Central intermediary metabolism ;	e : enzyme	10677295, 12477932, 12665801, 1310317, 2318964, 7640268, 8468053, 921428	2b : Function from indirect experimental evidences (e.g. phenotypes)	3	380	636	8	390	392
	MARHY1169		Marinobacter hydrocarbonoclasticus ATCC 49840	fadE	long chain acyl coenzyme A dehydrogenase	_	0.58019	0.96597	35.5	1e-66	7	2	1.1.2 : Fatty acids (fatty acid oxidation) ;	1.3.99.13	1 : Unknown	3 : Fatty acid and phospholipid metabolism ;	e : enzyme	_	2b : Function from indirect experimental evidences (e.g. phenotypes)	13	380	636	14	382	382
	BN381v2_250102		Candidatus Microthrix parvicella RN1	_	putative Acyl-CoA dehydrogenase	_	0.62107	0.96341	36.2	1e-63	2	2	1.5.4 : Fatty acid and phosphatidic acid ;	1.3.8.-	2 : Cytoplasmic	3 : Fatty acid and phospholipid metabolism ;	e : enzyme	17189250	3 : Putative function from multiple computational evidences	11	379	636	14	406	410
	METDI5267	_	Methylobacterium extorquens DM4	_	putative acyl-CoA dehydrogenase	_	0.61321	0.95588	36.41	4e-63	1	1	_	1.3.99.-	2 : Cytoplasmic	3 : Fatty acid and phospholipid metabolism ;	e : enzyme	11812788, 2777793, 8759838	3 : Putative function from multiple computational evidences	6	378	636	20	405	408
CLOSTRIBL4_v1_1443	Label	Synteny	Organism	Gene	Product	Reaction	maxLrap	minLrap	Ident %	Eval	OrderQ	OrderB	Roles	EC number	Localization	BioProcess	Product Type	PubMedId	Class	BeginQ	EndQ	LengthQ	BeginB	EndB	LengthB
	BTCD_v1_0785	_	Brochothrix thermosphacta CD337	ykhA	promiscuous acyl-CoA thioesterase	ACYL-COA-HYDROLASE-RXN ;	0.89535	0.96855	39.61	3e-29	1	1	_	3.1.2.-	1 : Unknown	16.11 : Scavenge (Catabolism) ;	e : enzyme	12426338, 18247525, 24623648, 24722906	2a : Function from experimental evidences in other organisms	6	158	159	4	157	172
	LEPBIa0300	_	Leptospira biflexa serovar Patoc Patoc 1	_	Acetyl-CoA hydrolase	_	0.87574	0.93082	39.86	2e-26	1	1	_	3.1.2.1	1 : Unknown	_	e : enzyme	_	2a : Function from experimental evidences in other organisms	7	153	159	10	157	169
	BSU13030	_	Bacillus subtilis 168	ykhA	promiscuous acyl-CoA thioesterase	ACYL-COA-HYDROLASE-RXN ;	0.90698	0.98113	37.82	4e-26	1	1	2.4 : Metabolism of lipids ;	3.1.2.-	1 : Unknown	16.11 : Scavenge (Catabolism) ;	e : enzyme	12426338, 18247525, 24623648, 24722906	2a : Function from experimental evidences in other organisms	1	155	159	1	156	172
	Deide_20410	_	Deinococcus deserti VCD115	_	putative acyl-CoA hydrolase	_	0.76101	0.83448	38.02	8e-22	1	1	_	_	1 : Unknown	_	e : enzyme	_	3 : Putative function from multiple computational evidences	18	137	159	17	137	145
	BN424_2932	_	Carnobacterium maltaromaticum LMA28 v1	_	putative acyl-CoA hydrolase	_	0.83871	0.98113	39.1	4e-21	1	1	_	3.1.2.-	2 : Cytoplasmic	18.1 : Enzymes of unknown specificity ;	e : enzyme	_	3 : Putative function from multiple computational evidences	2	155	159	5	160	186
	AZOLI_1632	_	Azospirillum lipoferum 4B	_	Putative Acyl-CoA thioesterase	_	0.7044	0.85496	35.71	6e-16	1	1	_	3.1.2.-	1 : Unknown	3 : Fatty acid and phospholipid metabolism ;	e : enzyme	_	3 : Putative function from multiple computational evidences	19	128	159	18	129	131
CLOSTRIBL4_v1_2199	Label	Synteny	Organism	Gene	Product	Reaction	maxLrap	minLrap	Ident %	Eval	OrderQ	OrderB	Roles	EC number	Localization	BioProcess	Product Type	PubMedId	Class	BeginQ	EndQ	LengthQ	BeginB	EndB	LengthB
	CD630_11370		Clostridium difficile 630	rnfC	Electron transport complex protein	_	0.96522	0.99775	43.24	4e-116	1	1	1.4.3 : Electron carrier ;	_	1 : Unknown	6.5 : Electron transport ;	c : carrier	9492268, 9154934, 8264535, 12773378, 11160111	2a : Function from experimental evidences in other organisms	14	447	460	8	445	445
	CLOSTRIBL3_v1_10629		Clostridiaceae BL-3	rnfC	Proton-translocating ferredoxin:NAD(+) oxidoreductase complex subunit C	_	0.97174	0.97812	42.06	5e-114	1	1	_	7.1.1.-	2 : Cytoplasmic	_	e : enzyme	20616070, 23269825	2a : Function from experimental evidences in other organisms	21	460	460	15	452	457
	SCFA_v1_1220012		Ca. Phosphitivorax butyraticus R76	rnfC	Electron transport complex subunit RnfC	_	0.95435	1	40.77	2e-111	1	1	_	_	2 : Cytoplasmic	_	e : enzyme	_	2b : Function from indirect experimental evidences (e.g. phenotypes)	14	447	460	6	437	439
	SCFA_v1_420042		Ca. Phosphitivorax anaerolimi F81	rnfC	Electron transport complex subunit RnfC	_	0.94783	1	41.51	6e-111	1	1	_	_	2 : Cytoplasmic	_	e : enzyme	_	2b : Function from indirect experimental evidences (e.g. phenotypes)	14	444	460	6	434	436
	NBG4_v1_240018		Candidatus Sulfobium mesophilum	rnfC	Electron transport complex protein RnfC	_	0.93913	0.9931	41.44	8e-110	1	1	1.4.3 : Electron carrier ;	_	2 : Cytoplasmic	6.5 : Electron transport ;	c : carrier	9492268, 9154934, 8264535, 21747791	2a : Function from experimental evidences in other organisms	14	440	460	8	434	435
	MAGMOv5_3971		Magnetotactic ovoidal bacterium MO-1	rnfC	Electron transport complex protein rnfC. 4Fe-4S	_	0.73548	0.9913	40.35	2e-104	1	1	6.1 : Membrane ; 7.3 : Inner membrane ;	_	6 : Inner membrane-associated	6 : Energy metabolism ;	c : carrier	9492268	2b : Function from indirect experimental evidences (e.g. phenotypes)	13	457	460	12	462	620
	MALCv4_3938		Methylomicrobium alcaliphilum 20Z	rnfC	electron transport complex protein RnfC	_	0.97391	1.00448	35.04	5e-91	1	1	1.4.3 : Electron carrier ;	_	2 : Cytoplasmic	_	c : carrier	8264535	2b : Function from indirect experimental evidences (e.g. phenotypes)	3	445	460	2	442	446
	MARHY2352		Marinobacter hydrocarbonoclasticus ATCC 49840	rnfC	Electron transport complex, RnfABCDGE type, C subunit. Required for the reduction of SoxR	_	0.73892	0.97826	36.44	2e-90	1	1	_	_	11 : Membrane	_	t : transporter	_	2b : Function from indirect experimental evidences (e.g. phenotypes)	14	455	460	9	450	609
	PSHAa1103		Pseudoalteromonas haloplanktis TAC125	rsxC	Electron transport complex protein rnfC	_	0.53664	0.98696	35.46	2e-85	1	1	1.4.2 : Electron transport ;	_	inner membrane associated	_	t : transporter	_	2a : Function from experimental evidences in other organisms	14	455	460	18	458	846
CLOSTRIBL4_v1_2200	Label	Synteny	Organism	Gene	Product	Reaction	maxLrap	minLrap	Ident %	Eval	OrderQ	OrderB	Roles	EC number	Localization	BioProcess	Product Type	PubMedId	Class	BeginQ	EndQ	LengthQ	BeginB	EndB	LengthB
	CD630_11380		Clostridium difficile 630	rnfD	Electron transport complex protein	_	0.99077	1.03205	46.89	3e-93	1	1	6.1 : Membrane ;	_	11 : Membrane	18.1 : Enzymes of unknown specificity ;	e : enzyme	9492268, 9154934, 8264535, 12773378, 11160111	2a : Function from experimental evidences in other organisms	1	307	312	1	322	325
	SCFA_v1_420043		Ca. Phosphitivorax anaerolimi F81	rnfD	Electron transport complex subunit D	_	0.93043	1.02885	45.79	1e-87	1	1	_	_	5 : Inner membrane protein	_	e : enzyme	_	2b : Function from indirect experimental evidences (e.g. phenotypes)	7	309	312	25	345	345
	NBG4_v1_240019		Candidatus Sulfobium mesophilum	_	Putative electron transport complex protein RnfD	_	0.96232	1.0641	40.96	2e-81	1	1	1.4.3 : Electron carrier ;	_	5 : Inner membrane protein	6.5 : Electron transport ;	c : carrier	9492268, 9154934, 8264535, 21747791	3 : Putative function from multiple computational evidences	4	311	312	9	340	345
	CLOSTRIBL3_v1_10630		Clostridiaceae BL-3	rnfD	Proton-translocating ferredoxin:NAD(+) oxidoreductase complex subunit D	_	0.96375	1.02244	42.63	1e-80	1	1	_	7.1.1.-	5 : Inner membrane protein	_	e : enzyme	20616070, 23269825	2a : Function from experimental evidences in other organisms	7	309	312	13	331	331
	SCFA_v1_190017		Ca. Phosphitivorax butyraticus R76	rnfD	putative Ion-translocating oxidoreductase complex subunit D	_	0.92949	0.99315	43.1	6e-77	1	1	6.1 : Membrane ;	_	11 : Membrane	18.1 : Enzymes of unknown specificity ;	e : enzyme	10637328, 12773378	3 : Putative function from multiple computational evidences	38	309	312	3	292	292
	MAGMOv5_3970		Magnetotactic ovoidal bacterium MO-1	rnfD	Electron transport complex protein rnfD	_	0.97493	1.12179	38.29	2e-74	1	1	6.1 : Membrane ;	_	5 : Inner membrane protein	18.1 : Enzymes of unknown specificity ;	c : carrier	10637328, 12773378	2b : Function from indirect experimental evidences (e.g. phenotypes)	4	311	312	2	351	359
	MALCv4_3937		Methylomicrobium alcaliphilum 20Z	rnfD	electron transport complex protein RnfD	_	0.99699	1.0609	37.16	3e-65	1	1	1.4.3 : Electron carrier ;	_	1 : Unknown	_	c : carrier	8264535	2a : Function from experimental evidences in other organisms	2	306	312	3	331	332
CLOSTRIBL4_v1_2201	Label	Synteny	Organism	Gene	Product	Reaction	maxLrap	minLrap	Ident %	Eval	OrderQ	OrderB	Roles	EC number	Localization	BioProcess	Product Type	PubMedId	Class	BeginQ	EndQ	LengthQ	BeginB	EndB	LengthB
	CD630_11390		Clostridium difficile 630	rnfG	Electron transport complex protein	_	0.9267	0.93651	37.29	6e-29	1	1	_	_	11 : Membrane	18.1 : Enzymes of unknown specificity ;	e : enzyme	11160111, 12773378, 8264535, 9154934, 9492268	2a : Function from experimental evidences in other organisms	15	186	191	11	185	189
CLOSTRIBL4_v1_2202	Label	Synteny	Organism	Gene	Product	Reaction	maxLrap	minLrap	Ident %	Eval	OrderQ	OrderB	Roles	EC number	Localization	BioProcess	Product Type	PubMedId	Class	BeginQ	EndQ	LengthQ	BeginB	EndB	LengthB
	SCFA_v1_190015		Ca. Phosphitivorax butyraticus R76	rnfE	Ion-translocating oxidoreductase complex subunit E (Predicted NADH:ubiquinone oxidoreductase, subunit RnfE)	_	0.82174	0.86697	53.97	1e-70	1	1	6.1 : Membrane ;	_	11 : Membrane	18.1 : Enzymes of unknown specificity ;	c : carrier	10411911, 10637328, 12773378	3 : Putative function from multiple computational evidences	9	197	230	5	193	218
	CD630_11400		Clostridium difficile 630	rnfE	Electron transport complex protein	_	0.84783	0.98985	52.82	2e-69	1	1	_	_	11 : Membrane	18.1 : Enzymes of unknown specificity ;	c : carrier	11160111, 12773378, 8264535, 9154934, 9492268	2a : Function from experimental evidences in other organisms	6	200	230	2	196	197
	SCFA_v1_420045		Ca. Phosphitivorax anaerolimi F81	rnfE	Ion-translocating oxidoreductase complex subunit E (Predicted NADH:ubiquinone oxidoreductase, subunit RnfE)	_	0.83478	0.89302	52.08	2e-68	1	1	6.1 : Membrane ;	1.18.1.-	5 : Inner membrane protein	18.1 : Enzymes of unknown specificity ;	e : enzyme	_	2b : Function from indirect experimental evidences (e.g. phenotypes)	6	197	230	2	193	215
	CLOSTRIBL3_v1_10632		Clostridiaceae BL-3	rnfE	Proton-translocating ferredoxin:NAD(+) oxidoreductase complex subunit E	_	0.8087	0.87736	48.92	2e-60	1	1	_	7.1.1.-	5 : Inner membrane protein	_	e : enzyme	20616070, 23269825	2a : Function from experimental evidences in other organisms	7	192	230	3	188	212
	MALCv4_3935		Methylomicrobium alcaliphilum 20Z	rnfE	electron transport complex protein RnfE	_	0.84348	0.9108	50	5e-60	1	1	1.4.3 : Electron carrier ;	_	11 : Membrane	18.1 : Enzymes of unknown specificity ;	c : carrier	8264535	2b : Function from indirect experimental evidences (e.g. phenotypes)	10	201	230	20	213	213
	MAGMOv5_3968		Magnetotactic ovoidal bacterium MO-1	rnfE	Electron transport complex protein rnfE	_	0.79565	0.81696	46.45	1e-53	1	1	6.1 : Membrane ;	_	5 : Inner membrane protein	18.1 : Enzymes of unknown specificity ;	c : carrier	10411911, 10637328, 12773378	2b : Function from indirect experimental evidences (e.g. phenotypes)	9	190	230	8	190	224
	MARHY2355		Marinobacter hydrocarbonoclasticus ATCC 49840	rsxE	Electron transport complex protein rnfE. Required for the reduction of SoxR	_	0.82353	0.85217	43.37	3e-51	1	1	6.1 : Membrane ;	_	11 : Membrane	_	t : transporter	_	2b : Function from indirect experimental evidences (e.g. phenotypes)	14	196	230	13	208	238
	PSHAa1100		Pseudoalteromonas haloplanktis TAC125	rsxE	Electron transport complex protein rnfE	_	0.90948	0.91739	42.18	2e-50	1	1	1.4.2 : Electron transport ;	_	integral inner membrane	_	t : transporter	_	2a : Function from experimental evidences in other organisms	1	198	230	1	208	232
	VIBNIv4_A0904		Vibrio nigripulchritudo SFn1	rnfE	Electron transport complex protein rnfE	_	0.85217	0.85217	43.88	2e-49	1	1	1.4.3 : Electron carrier ; 7.3 : Inner membrane ;	_	5 : Inner membrane protein	6.5 : Electron transport ;	c : carrier	9097039, 9278503, 16738553, 10411911, 15919996	2a : Function from experimental evidences in other organisms	14	196	230	11	206	230
	ECS88_1680		Escherichia coli S88	rsxE	putative inner membrane NADH-quinone reductase	_	0.91775	0.92174	41.51	7e-47	1	1	6.1 : Membrane ;	_	5 : Inner membrane protein	18.1 : Enzymes of unknown specificity ;	c : carrier	10411911, 10637328, 12773378, 15849754, 16850406	3 : Putative function from multiple computational evidences	13	206	230	10	220	231
	ECK1628		Escherichia coli K12	rsxE	putative inner membrane NADH-quinone reductase	_	0.8355	0.83913	43.01	2e-46	1	1	6.1 : Membrane ;	_	11 : Membrane	18.1 : Enzymes of unknown specificity ;	c : carrier	10411911, 10637328, 12773378	3 : Putative function from multiple computational evidences	13	191	230	10	201	231
	ECUMN_1923		Escherichia coli UMN026	rsxE	putative inner membrane NADH-quinone reductase	_	0.8355	0.83913	43.01	3e-46	1	1	6.1 : Membrane ;	_	5 : Inner membrane protein	18.1 : Enzymes of unknown specificity ;	c : carrier	10411911, 10637328, 12773378, 15849754, 16850406	3 : Putative function from multiple computational evidences	13	191	230	10	201	231
	EFER_1411		Escherichia fergusonii ATCC 35469T	rsxE	putative inner membrane NADH-quinone reductase	_	0.83913	0.83913	43.01	7e-46	1	1	6.1 : Membrane ;	_	5 : Inner membrane protein	18.1 : Enzymes of unknown specificity ;	c : carrier	10411911, 10637328, 12773378, 15849754, 16850406	3 : Putative function from multiple computational evidences	13	191	230	10	201	230
	NBG4_v1_240021		Candidatus Sulfobium mesophilum	rnfE	Electron transport complex protein RnfE	_	0.83478	0.88889	41.67	2e-44	1	1	1.4.3 : Electron carrier ;	_	5 : Inner membrane protein	6.5 : Electron transport ;	c : carrier	9492268, 9154934, 8264535, 21747791	2a : Function from experimental evidences in other organisms	14	198	230	16	207	216
	NMV_1857		Neisseria meningitidis NEM8013	nqrD	Na(+)-translocating NADH-quinone reductase subunit D (Na(+)-translocating NQR subunit D; Na(+)-NQR subunit D; NQR complex subunit D; NQR-1 subunit D)	_	0.84783	0.9375	37.95	7e-41	1	1	_	1.6.5.8	11 : Membrane	_	e : enzyme	_	2b : Function from indirect experimental evidences (e.g. phenotypes)	1	190	230	1	195	208
	VC2292		Vibrio cholerae N16961	nqrD	Na(+)-translocating NADH-quinone reductase subunit D	_	0.84783	0.92857	35.9	3e-40	2	1	4.S.130 : Na+ ; 7.3 : Inner membrane ;	1.6.5.-	5 : Inner membrane protein	7.4 : Cations and iron carrying compounds ;	t : transporter	7805867, 7729558, 9490015, 10549856, 11248187, 11248188	2a : Function from experimental evidences in other organisms	1	190	230	1	195	210
	MARHY1377		Marinobacter hydrocarbonoclasticus ATCC 49840	nqrD	Na(+)-translocating NADH-quinone reductase subunit D	_	0.77826	0.80995	39.11	1e-39	2	1	1.4 : Energy production/transport ;	_	5 : Inner membrane protein	6 : Energy metabolism ;	e : enzyme	_	2a : Function from experimental evidences in other organisms	15	188	230	14	192	221
	VIBNIv4_A0569		Vibrio nigripulchritudo SFn1	nqrD	Na(+)-translocating NADH-quinone reductase subunit D	_	0.78696	0.8619	37.57	8e-39	2	1	4.S.130 : Na+ ; 7.3 : Inner membrane ;	1.6.5.-	5 : Inner membrane protein	7.4 : Cations and iron carrying compounds ;	t : transporter	7805867, 7729558, 9490015, 10549856, 11248187, 11248188	1c : Function from experimental evidences in the studied genus	15	190	230	15	195	210
	MALCv4_3934		Methylomicrobium alcaliphilum 20Z	rnfA	electron transport complex protein RnfA	_	0.7913	0.94301	40.66	5e-27	4	2	1.4.3 : Electron carrier ;	_	11 : Membrane	14 : Cell envelope ;	m : membrane component	8264535, 9154934	2a : Function from experimental evidences in other organisms	5	181	230	4	179	193
CLOSTRIBL4_v1_2203	Label	Synteny	Organism	Gene	Product	Reaction	maxLrap	minLrap	Ident %	Eval	OrderQ	OrderB	Roles	EC number	Localization	BioProcess	Product Type	PubMedId	Class	BeginQ	EndQ	LengthQ	BeginB	EndB	LengthB
	CD630_11410		Clostridium difficile 630	rnfA	Electron transport complex protein	_	0.95455	0.98953	56.08	1e-73	1	1	6.1 : Membrane ;	_	11 : Membrane	14 : Cell envelope ;	m : membrane component	9492268, 9154934, 8264535, 12773378, 11160111	2a : Function from experimental evidences in other organisms	5	193	198	2	189	191
	SCFA_v1_1220010		Ca. Phosphitivorax butyraticus R76	rnfA	Electron transport complex protein rnfA	_	0.94444	0.97906	53.48	1e-68	1	1	6.1 : Membrane ;	_	11 : Membrane	14 : Cell envelope ;	m : membrane component	10411911, 10637328, 12773378	3 : Putative function from multiple computational evidences	7	193	198	4	190	191
	SCFA_v1_420040		Ca. Phosphitivorax anaerolimi F81	rnfA	Electron transport complex protein rnfA	_	0.89474	0.94444	52.94	2e-67	1	1	6.1 : Membrane ;	_	5 : Inner membrane protein	14 : Cell envelope ;	m : membrane component	10411911, 10637328, 12773378	2b : Function from indirect experimental evidences (e.g. phenotypes)	7	193	198	22	208	209
	MAGMOv5_3973		Magnetotactic ovoidal bacterium MO-1	rnfA	Electron transport complex protein rnfA	_	0.97475	0.9797	48.7	7e-66	1	1	6.1 : Membrane ;	_	5 : Inner membrane protein	14 : Cell envelope ;	c : carrier	10411911, 10637328, 12773378	2b : Function from indirect experimental evidences (e.g. phenotypes)	1	193	198	4	196	197
	MARHY2350		Marinobacter hydrocarbonoclasticus ATCC 49840	rsxA	Electron transport complex protein rnfA	_	0.94444	0.96891	49.2	2e-64	1	1	6.1 : Membrane ;	_	11 : Membrane	_	t : transporter	_	2b : Function from indirect experimental evidences (e.g. phenotypes)	7	193	198	5	191	193
	VIBNIv4_A0909		Vibrio nigripulchritudo SFn1	rnfA	Electron transport complex protein rnfA	_	0.94444	0.96891	47.59	2e-63	1	1	1.4.3 : Electron carrier ; 7.3 : Inner membrane ;	_	5 : Inner membrane protein	6.5 : Electron transport ;	c : carrier	9278503, 16738553, 10411911, 15919996	2a : Function from experimental evidences in other organisms	7	193	198	5	191	193
	ECK1623		Escherichia coli K12	rsxA	putative inner membrane subunit of an electron transport system	_	0.94444	0.96891	49.73	6e-63	1	1	6.1 : Membrane ;	_	11 : Membrane	14 : Cell envelope ;	m : membrane component	10411911, 10637328, 12773378	3 : Putative function from multiple computational evidences	7	193	198	5	191	193
	ECS88_1675		Escherichia coli S88	rsxA	putative inner membrane subunit of an electron transport system	_	0.94444	0.96891	49.73	6e-63	1	1	6.1 : Membrane ;	_	5 : Inner membrane protein	14 : Cell envelope ;	m : membrane component	10411911, 10637328, 12773378, 15849754, 16850406	3 : Putative function from multiple computational evidences	7	193	198	5	191	193
	ECUMN_1918		Escherichia coli UMN026	rsxA	putative inner membrane subunit of an electron transport system	_	0.94444	0.96891	49.73	7e-63	1	1	6.1 : Membrane ;	_	5 : Inner membrane protein	14 : Cell envelope ;	m : membrane component	10411911, 10637328, 12773378, 15849754, 16850406	3 : Putative function from multiple computational evidences	7	193	198	5	191	193
	PSHAa1105		Pseudoalteromonas haloplanktis TAC125	rsxA	Electron transport complex protein rnfA, inner membrane protein	_	0.93434	0.95855	48.11	1e-62	1	1	1.4.2 : Electron transport ;	_	integral inner membrane	_	t : transporter	10411911	2a : Function from experimental evidences in other organisms	9	193	198	7	191	193
	EFER_1416		Escherichia fergusonii ATCC 35469T	rsxA	putative inner membrane subunit of an electron transport system	_	0.94444	0.96891	49.2	3e-62	1	1	6.1 : Membrane ;	_	5 : Inner membrane protein	14 : Cell envelope ;	m : membrane component	10411911, 10637328, 12773378, 15849754, 16850406	3 : Putative function from multiple computational evidences	7	193	198	5	191	193
	CLOSTRIBL3_v1_10633		Clostridiaceae BL-3	rnfA	Proton-translocating ferredoxin:NAD(+) oxidoreductase complex subunit A	_	0.94444	0.96891	44.92	2e-60	1	1	6.1 : Membrane ;	7.1.1.-	5 : Inner membrane protein	14 : Cell envelope ;	e : enzyme	20616070, 23269825	1c : Function from experimental evidences in the studied genus	7	193	198	5	191	193
	MALCv4_3934		Methylomicrobium alcaliphilum 20Z	rnfA	electron transport complex protein RnfA	_	0.9697	0.99482	47.92	3e-59	1	1	1.4.3 : Electron carrier ;	_	11 : Membrane	14 : Cell envelope ;	m : membrane component	8264535, 9154934	2a : Function from experimental evidences in other organisms	1	192	198	1	191	193
	NBG4_v1_240022		Candidatus Sulfobium mesophilum	rnfA	Electron transport complex protein RnfA	_	0.9697	0.97462	43.75	6e-56	1	1	1.4.3 : Electron carrier ;	_	5 : Inner membrane protein	6.5 : Electron transport ;	c : carrier	9492268, 9154934, 8264535, 21747791	2a : Function from experimental evidences in other organisms	2	193	198	4	195	197
	NMV_1858		Neisseria meningitidis NEM8013	nqrE	Na(+)-translocating NADH-quinone reductase subunit E (Na(+)-translocating NQR subunit E; Na(+)-NQR subunit E; NQR complex subunit E; NQR-1 subunit E)	_	0.97475	0.9797	45.08	1e-53	1	1	_	1.6.5.8	11 : Membrane	_	e : enzyme	_	2b : Function from indirect experimental evidences (e.g. phenotypes)	7	192	198	5	195	197
	MARHY1378		Marinobacter hydrocarbonoclasticus ATCC 49840	nqrE	Na(+)-translocating NADH-quinone reductase subunit E	_	0.9703	0.9899	42.35	8e-53	2	1	1.4 : Energy production/transport ;	_	5 : Inner membrane protein	6 : Energy metabolism ;	m : membrane component	7805867, 9490015	2a : Function from experimental evidences in other organisms	7	192	198	5	200	202
	VIBNIv4_A0570		Vibrio nigripulchritudo SFn1	nqrE	Na(+)-translocating NADH-quinone reductase subunit E	_	0.9697	0.9697	42.71	1e-52	2	1	4.S.130 : Na+ ; 7.3 : Inner membrane ;	1.6.5.-	5 : Inner membrane protein	7.4 : Cations and iron carrying compounds ;	t : transporter	10587447	1c : Function from experimental evidences in the studied genus	7	192	198	5	196	198
CLOSTRIBL4_v1_2204	Label	Synteny	Organism	Gene	Product	Reaction	maxLrap	minLrap	Ident %	Eval	OrderQ	OrderB	Roles	EC number	Localization	BioProcess	Product Type	PubMedId	Class	BeginQ	EndQ	LengthQ	BeginB	EndB	LengthB
	CD630_11420		Clostridium difficile 630	rnfB	Electron transport complex protein	_	0.76308	0.93939	42.74	2e-69	1	1	1.4.3 : Electron carrier ;	_	1 : Unknown	6.5 : Electron transport ;	c : carrier	9492268, 9154934, 8264535, 12773378, 11160111	2a : Function from experimental evidences in other organisms	9	255	264	9	256	325
	NBG4_v1_240023		Candidatus Sulfobium mesophilum	_	Putative electron transport complex protein RnfB	_	0.64141	0.96212	38.19	3e-59	1	1	1.4.3 : Electron carrier ;	_	2 : Cytoplasmic	6.5 : Electron transport ;	c : carrier	9492268, 9154934, 8264535, 21747791	3 : Putative function from multiple computational evidences	4	255	264	54	307	396
	SCFA_v1_420041		Ca. Phosphitivorax anaerolimi F81	RnfB	electron transport complex protein RnfB	_	0.7716	0.94697	37.6	5e-58	1	1	_	1.18.1.-	2 : Cytoplasmic	_	e : enzyme	_	2b : Function from indirect experimental evidences (e.g. phenotypes)	8	255	264	5	254	324
	CLOSTRIBL3_v1_10634		Clostridiaceae BL-3	rnfB	Proton-translocating ferredoxin:NAD(+) oxidoreductase complex subunit B	_	0.92683	1.00758	35.71	6e-58	1	1	_	7.1.1.-	5 : Inner membrane protein	_	e : enzyme	20616070, 23269825	2a : Function from experimental evidences in other organisms	1	260	264	2	267	287
	SCFA_v1_1220011		Ca. Phosphitivorax butyraticus R76	rnfB	Electron transport complex protein RnfB	_	0.7716	0.94697	36.4	6e-56	1	1	_	_	2 : Cytoplasmic	_	e : enzyme	_	2b : Function from indirect experimental evidences (e.g. phenotypes)	8	255	264	5	254	324
	MALCv4_3932		Methylomicrobium alcaliphilum 20Z	rnfB	electron transport complex protein RnfB	_	0.88153	0.95833	36.36	4e-53	1	1	1.4.3 : Electron carrier ;	_	1 : Unknown	_	c : carrier	_	2b : Function from indirect experimental evidences (e.g. phenotypes)	4	255	264	3	254	287
	RALTA_B2020	_	Cupriavidus taiwanensis LMG19424	_	putative 4Fe-4S ferredoxin	_	0.27273	0.88889	36.11	5e-07	1	1	1.4 : Energy production/transport ; 1.4.3 : Electron carrier ;	_	2 : Cytoplasmic	6.5 : Electron transport ;	c : carrier	_	3 : Putative function from multiple computational evidences	165	233	264	18	75	81
CLOSTRIBL4_v1_2149	Label	Synteny	Organism	Gene	Product	Reaction	maxLrap	minLrap	Ident %	Eval	OrderQ	OrderB	Roles	EC number	Localization	BioProcess	Product Type	PubMedId	Class	BeginQ	EndQ	LengthQ	BeginB	EndB	LengthB
	CD630_08940		Clostridium difficile 630	_	Putative iron-dependent hydrogenase	_	0.95609	0.96185	38	5e-109	1	1	_	1.12.7.2	1 : Unknown	_	e : enzyme	_	3 : Putative function from multiple computational evidences	11	487	501	11	481	498
	CD630_08930		Clostridium difficile 630	_	Putative iron-dependent hydrogenase	_	0.95874	0.97405	35.86	2e-106	2	1	_	1.12.7.2	1 : Unknown	_	e : enzyme	_	3 : Putative function from multiple computational evidences	6	491	501	19	489	509
	CLOSTRIBL3_v1_20317	_	Clostridiaceae BL-3	_	putative Ferredoxin hydrogenase	_	0.96008	0.96976	37.42	8e-106	1	1	_	1.12.7.2	2 : Cytoplasmic	_	e : enzyme	_	3 : Putative function from multiple computational evidences	15	487	501	15	479	496
CLOSTRIBL4_v1_0995	Label	Synteny	Organism	Gene	Product	Reaction	maxLrap	minLrap	Ident %	Eval	OrderQ	OrderB	Roles	EC number	Localization	BioProcess	Product Type	PubMedId	Class	BeginQ	EndQ	LengthQ	BeginB	EndB	LengthB
	SBF1_v1_5500002	_	Desulfosporosinus sp. SbF1	hndD_2	hydrogen dehydrogenase (NADP+), delta subunit (hydrogenase active site)	1.12.1.3-RXN ; RHEA:18640 ;	0.96944	0.98448	47.46	0	1	1	_	1.12.1.3	2 : Cytoplasmic	_	e : enzyme	_	2a : Function from experimental evidences in other organisms	6	569	589	7	574	580
	SCFA_v1_1170008	_	Ca. Propionivorax syntrophicum F70	hndD	hydrogen dehydrogenase (NADP+), delta subunit (hydrogenase active site)	_	0.90709	0.97793	44.62	5e-164	1	1	_	1.12.1.3	2 : Cytoplasmic	_	e : enzyme	_	2a : Function from experimental evidences in other organisms	2	567	589	34	604	635
	CD630_34070	_	Clostridium difficile 630	_	Putative iron-only hydrogenase, catalytic subunit HymC-like	_	0.97639	0.98302	42.83	8e-155	1	1	1.3.7 : Anaerobic respiration ; 1.4.1 : Electron donor ; 4.3.D.1 : The Proton- or sodium ion-translocating NADH Dehydrogenase (NDH) Family ; 7.1 : Cytoplasm ;	1.6.99.5	2 : Cytoplasmic	6.3 : Anaerobic ; 6.5 : Electron transport ; 7.4 : Cations and iron carrying compounds ;	c : carrier	12560990, 11891051	3 : Putative function from multiple computational evidences	1	569	589	3	573	593
	CLOSTRIBL3_v1_10095	_	Clostridiaceae BL-3	hydA	Periplasmic [Fe] hydrogenase large subunit	HYDROG-RXN ; RHEA:17445 ;	0.74703	0.95238	39.09	2e-91	1	1	_	1.12.7.2	2 : Cytoplasmic	_	e : enzyme	1911757, 9836629, 10529166, 3888621, 15077118	2a : Function from experimental evidences in other organisms	137	571	589	37	457	462
	SBF1_v1_3630003		Desulfosporosinus sp. SbF1	hndD_3a	fragment of hydrogen dehydrogenase (NADP+), delta subunit (hydrogenase active site) (part 1/3)	1.12.1.3-RXN ; RHEA:18640 ;	0.49066	0.98635	46.37	3e-78	3	1	_	1.12.1.3	2 : Cytoplasmic	_	e : enzyme	_	2a : Function from experimental evidences in other organisms	2	284	589	3	290	293
	SBF1_v1_3630004		Desulfosporosinus sp. SbF1	hndD_3b	fragment of hydrogen dehydrogenase (NADP+), delta subunit (hydrogenase active site) (part 2/3)	1.12.1.3-RXN ; RHEA:18640 ;	0.27334	1	44.1	3e-34	9	1	_	1.12.1.3	2 : Cytoplasmic	_	e : enzyme	_	2a : Function from experimental evidences in other organisms	327	486	589	1	159	161
	SCFA_v1_620002		Ca. Propionivorax syntrophicum F70	hydA	Hydrogenase, Fe-only	_	0.19185	0.94958	47.79	3e-29	4	1	_	_	2 : Cytoplasmic	_	e : enzyme	_	2b : Function from indirect experimental evidences (e.g. phenotypes)	327	433	589	1	113	119
	SBF1_v1_3630005		Desulfosporosinus sp. SbF1	hndD_3c	fragment of hydrogen dehydrogenase (NADP+), delta subunit (hydrogenase active site) (part 3/3)	1.12.1.3-RXN ; RHEA:18640 ;	0.12733	0.91463	54.67	6e-22	10	1	_	1.12.1.3	2 : Cytoplasmic	_	e : enzyme	_	2a : Function from experimental evidences in other organisms	496	569	589	2	76	82
	SCFA_v1_620001		Ca. Propionivorax syntrophicum F70	hydA	Hydrogenase, Fe-only	_	0.18676	0.90909	37.27	5e-19	5	1	_	1.12.7.2	2 : Cytoplasmic	_	e : enzyme	_	2b : Function from indirect experimental evidences (e.g. phenotypes)	465	571	589	1	108	121
CLOSTRIBL4_v1_2217	Label	Synteny	Organism	Gene	Product	Reaction	maxLrap	minLrap	Ident %	Eval	OrderQ	OrderB	Roles	EC number	Localization	BioProcess	Product Type	PubMedId	Class	BeginQ	EndQ	LengthQ	BeginB	EndB	LengthB
	CLOSTRIBL3_v1_10746		Clostridiaceae BL-3	ackA	acetate kinase	ACETATEKIN-RXN ; PROPKIN-RXN ; RHEA:11352 ;	0.95683	1	54.64	1e-146	1	1	_	2.7.2.1	2 : Cytoplasmic	16.11 : Scavenge (Catabolism) ;	e : enzyme	8226682, 9811655, 11244084, 16995897, 19019159, 26098117	2a : Function from experimental evidences in other organisms	1	398	417	1	395	399
	CD630_11750		Clostridium difficile 630	ackA	Acetate kinase (Acetokinase)	_	0.96163	1.00754	51.12	3e-135	1	1	1.1.3.7 : Threonine catabolism ; 1.3.5 : Fermentation ; 1.7.28 : Pyruvate catabolism ; 1.7.29 : Acetate catabolism ; 7.1 : Cytoplasm ;	2.7.2.1	2 : Cytoplasmic	6.2 : Amino acids and amines ; 6.7 : Fermentation ;	e : enzyme	18055595, 19026742, 19019159	2a : Function from experimental evidences in other organisms	1	398	417	1	397	398
	SBF1_v1_800074	_	Desulfosporosinus sp. SbF1	ackA	acetate kinase	ACETATEKIN-RXN ; RHEA:11355 ;	0.95683	1.00504	50.13	5e-135	1	1	_	2.7.2.1	2 : Cytoplasmic	_	e : enzyme	_	2a : Function from experimental evidences in other organisms	1	397	417	1	395	397
	BSU29470	_	Bacillus subtilis 168	ackA	acetate kinase	ACETATEKIN-RXN ; PROPKIN-RXN ; RHEA:11352 ;	0.94245	0.99494	49.62	1e-129	1	1	2.1.1 : Specific pathways ;	2.7.2.1	2 : Cytoplasmic	16.11 : Scavenge (Catabolism) ;	e : enzyme	8226682, 9811655, 11244084, 16995897, 19019159, 26098117	1a : Function from experimental evidences in the studied strain	2	393	417	3	389	395
	BTCD_v1_0691	_	Brochothrix thermosphacta CD337	ackA	acetate kinase	ACETATEKIN-RXN ; PROPKIN-RXN ;	0.94484	0.98254	47.72	2e-121	1	1	_	2.7.2.1	2 : Cytoplasmic	16.11 : Scavenge (Catabolism) ;	e : enzyme	8226682, 9811655, 11244084, 16995897, 19019159	2a : Function from experimental evidences in other organisms	2	393	417	3	393	401
	SSV_v1_0105	_	Streptococcus sanguinis 2908	ackA	acetate kinase	ACETATEKIN-RXN ; PROPKIN-RXN ;	0.95204	1	49.62	7e-120	1	1	_	2.7.2.1	2 : Cytoplasmic	16.11 : Scavenge (Catabolism) ;	e : enzyme	8226682, 9811655, 11244084, 16995897, 19019159	2a : Function from experimental evidences in other organisms	2	395	417	3	392	397
	NMV_0875	_	Neisseria meningitidis NEM8013	ackA1	acetate kinase 1 (acetokinase 1)	_	0.94964	0.99497	46.72	2e-115	1	1	1.3.5 : Fermentation ;	2.7.2.1	2 : Cytoplasmic	_	e : enzyme	_	2b : Function from indirect experimental evidences (e.g. phenotypes)	3	397	417	6	395	398
	NMA1718	_	Neisseria meningitidis Z2491	ackA1	acetate kinase 1 (acetokinase 1)	_	0.94964	0.97059	46.46	3e-114	1	1	_	2.7.2.1	2 : Cytoplasmic	_	e : enzyme	_	2b : Function from indirect experimental evidences (e.g. phenotypes)	3	397	417	16	405	408
	BN12v2_1100005	_	Tetrasphaera japonica T1-X7	ackA	Acetate kinase	_	0.95683	1.00504	45.86	9e-113	1	1	_	2.7.2.1	2 : Cytoplasmic	5 : Central intermediary metabolism ;	e : enzyme	7883769, 7918659	2a : Function from experimental evidences in other organisms	3	399	417	6	396	397
	EFER_2027	_	Escherichia fergusonii ATCC 35469T	_	putative acetate/propionate kinase pduW	_	0.95204	0.98267	45.84	2e-107	1	1	_	2.7.2.1	1 : Unknown	_	e : enzyme	10498708	3 : Putative function from multiple computational evidences	2	397	417	4	392	404
	BN13v1_910016	_	Tetrasphaera jenkinsii Ben74	ackA	Acetate kinase	_	0.95444	1.01015	42.46	1e-102	1	1	_	2.7.2.1	2 : Cytoplasmic	5 : Central intermediary metabolism ;	e : enzyme	7883769, 7918659	2a : Function from experimental evidences in other organisms	2	393	417	3	387	394
	ECS88_4678	_	Escherichia coli S88	_	Putative Acetate/propionate kinase	_	0.91034	0.94964	42.17	2e-99	1	1	_	2.7.2.1	1 : Unknown	_	e : enzyme	_	3 : Putative function from multiple computational evidences	3	397	417	43	431	435
	ECED1_3455	_	Escherichia coli ED1a	_	Putative Acetate/propionate kinase	_	0.91034	0.94964	42.17	2e-99	1	1	_	2.7.2.1	1 : Unknown	_	e : enzyme	_	3 : Putative function from multiple computational evidences	3	397	417	43	431	435
	VIBNIv4_B1211	_	Vibrio nigripulchritudo SFn1	ackA	Acetate kinase	_	0.95923	1.00756	42	1e-97	1	1	7.1 : Cytoplasm ; 1.7.29 : Acetate catabolism ; 1.3.7 : Anaerobic respiration ; 1.5.3.5 : Coenzyme A ;	2.7.2.1	2 : Cytoplasmic	6.3 : Anaerobic ; 4 : Biosynthesis of cofactors, prosthetic groups, and carriers ;	e : enzyme	2536666, 7883769	2a : Function from experimental evidences in other organisms	3	398	417	6	397	397
	VC1098	_	Vibrio cholerae N16961	ackA	acetate kinase	_	0.95444	1	40.2	4e-96	1	1	1.3.5 : Fermentation ; 1.7.28 : Pyruvate catabolism ; 1.7.29 : Acetate catabolism ; 7.1 : Cytoplasm ;	2.7.2.1	2 : Cytoplasmic	6.7 : Fermentation ;	e : enzyme	2536666, 7883769, 9205837, 9278503, 16738553	2a : Function from experimental evidences in other organisms	3	397	417	5	395	398
	VS_II1135	_	Vibrio tasmaniensis LGP32	ackA-2	Acetate kinase	ACETATEKIN-RXN ; RXN-7958 ;	0.95923	1.00756	42.5	2e-95	1	1	1.3.5 : Fermentation ; 1.5.3.5 : Coenzyme A ;	2.7.2.1	2 : Cytoplasmic	6.3 : Anaerobic ; 6.7 : Fermentation ;	e : enzyme	_	2a : Function from experimental evidences in other organisms	3	398	417	6	397	397
	VIBNIv4_A2401	_	Vibrio nigripulchritudo SFn1	ackA	acetate kinase	_	0.95444	1	39.95	3e-94	1	1	1.3.5 : Fermentation ; 1.7.28 : Pyruvate catabolism ; 1.7.29 : Acetate catabolism ; 7.1 : Cytoplasm ;	2.7.2.1	2 : Cytoplasmic	6.7 : Fermentation ;	e : enzyme	2536666, 7883769, 9205837, 9278503, 16738553	2a : Function from experimental evidences in other organisms	3	397	417	5	395	398
	MARHY2148	_	Marinobacter hydrocarbonoclasticus ATCC 49840	ackA	acetate kinase A and propionate kinase 2	_	0.95683	0.99501	39.85	8e-94	1	1	1.1.3.7 : Threonine catabolism ; 1.7.28 : Pyruvate catabolism ; 1.7.29 : Acetate catabolism ;	2.7.2.1, 2.7.2.-	2 : Cytoplasmic	6.2 : Amino acids and amines ; 6.7 : Fermentation ;	e : enzyme	2536666, 7883769	2a : Function from experimental evidences in other organisms	3	399	417	5	393	401
	BN11v3_1350008	_	Tetrasphaera australiensis Ben110	ackA	acetate kinase A and propionate kinase 2	_	0.94724	0.98997	39.75	1e-93	1	1	_	2.7.2.-, 2.7.2.1	2 : Cytoplasmic	5 : Central intermediary metabolism ;	e : enzyme	7883769, 7918659	2a : Function from experimental evidences in other organisms	2	396	417	7	394	399
	BN45v3_10447	_	Mycobacterium canettii STB-J	ackA	Putative acetate kinase AckA (acetokinase)	_	0.96163	1.04156	40.9	3e-92	1	1	7 : intermediary metabolism and respiration ;	2.7.2.1	2 : Cytoplasmic	_	e : enzyme	12657046, 12775759	3 : Putative function from multiple computational evidences	3	400	417	5	382	385
	BN10v3_560037	_	Tetrasphaera elongata Lp2	ackA	Acetate kinase	_	0.95923	1.06383	41	4e-92	1	1	_	2.7.2.1	2 : Cytoplasmic	5 : Central intermediary metabolism ;	e : enzyme	7883769, 7918659	2a : Function from experimental evidences in other organisms	3	400	417	5	372	376
	BN44v3_10450	_	Mycobacterium canettii STB-D	ackA	Putative acetate kinase AckA (acetokinase)	_	0.96163	1.04156	40.9	1e-91	1	1	7 : intermediary metabolism and respiration ;	2.7.2.1	2 : Cytoplasmic	_	e : enzyme	12657046, 12775759	3 : Putative function from multiple computational evidences	3	400	417	5	382	385
	BN43v3_10442	_	Mycobacterium canettii STB-L	ackA	Putative acetate kinase AckA (acetokinase)	_	0.96163	1.04156	40.65	6e-91	1	1	7 : intermediary metabolism and respiration ;	2.7.2.1	2 : Cytoplasmic	_	e : enzyme	12657046, 12775759	3 : Putative function from multiple computational evidences	3	400	417	5	382	385
	BN42v3_20130	_	Mycobacterium canettii STB-K	ackA	Putative acetate kinase AckA (acetokinase)	_	0.96163	1.04156	40.4	2e-90	1	1	7 : intermediary metabolism and respiration ;	2.7.2.1	2 : Cytoplasmic	_	e : enzyme	12657046, 12775759	3 : Putative function from multiple computational evidences	3	400	417	5	382	385
	BN874v1_640030	_	Candidatus Contendobacter odensis Run_B_J11	ackA	Acetate/propionate kinase	_	0.97362	1.03571	39.9	4e-90	1	1	1.1.2.1 : Degradation of short-chain fatty acids ; 1.1.2.3 : Propionate degradation ;	2.7.2.1, 2.7.2.-	2 : Cytoplasmic	_	e : enzyme	7883769, 7918659	2a : Function from experimental evidences in other organisms	3	398	417	5	391	392
	HELPY_0888		Helicobacter pylori B38	_	Fragment of putative acetate kinase AckA (Part 1)	_	0.67866	0.94333	45.94	2e-84	1	1	1.3.5 : Fermentation ;	2.7.2.1	1 : Unknown	6.7 : Fermentation ;	e : enzyme	12634340, 15755952, 17465479, 18223085	5 : Unknown function	1	280	417	1	280	300
	ABAYE3282	_	Acinetobacter baumannii AYE	ack	acetate kinase (propionate kinase)	_	0.95204	0.9925	39.29	1e-83	1	1	1.1.1 : carbon compounds ; 1.1.3 : amino acids ; 1.7.28 : pyruvate oxidation ; 1.7.29 : acetate catabolism ; 1.7.30 : threonine catabolism ;	2.7.2.1	2 : Cytoplasmic	_	e : enzyme	_	2a : Function from experimental evidences in other organisms	3	398	417	5	387	400
	HP0903		Helicobacter pylori 26695	ackA	Fragment of putative acetate kinase (Part 1)	_	0.67866	0.96918	45.23	5e-82	1	1	6.7 : Fermentation ;	_	1 : Unknown	_	u : unknown	_	5 : Unknown function	1	280	417	1	280	292
	ACIAD0541	_	Acinetobacter baylyi ADP1	ack	acetate kinase (propionate kinase)	ACETATEKIN-RXN ; PROPKIN-RXN ; RXN-7958 ; RHEA:11355 ; RHEA:23151 ;	0.95444	0.99252	39.7	2e-81	1	1	1.1.3.7 : Threonine catabolism ; 1.7.28 : Pyruvate catabolism ; 1.7.29 : Acetate catabolism ;	2.7.2.1	2 : Cytoplasmic	6.2 : Amino acids and amines ;	e : enzyme	2844264, 6252971, 3020034	1b : Function from experimental evidences in the studied species	3	398	417	5	388	401
	AZOLI_p20461	_	Azospirillum lipoferum 4B	ackA2	Acetate kinase	_	0.99281	1.01471	39.61	3e-79	1	1	7.1 : Cytoplasm ; 1.5.4 : Fatty acid and phosphatidic acid ; 1.7.29 : Acetate catabolism ;	2.7.2.1	2 : Cytoplasmic	3.1 : Biosynthesis ; 6 : Energy metabolism ;	e : enzyme	10094701, 2536666, 3053659, 7883769, 9484901	2a : Function from experimental evidences in other organisms	4	406	417	13	407	408
	BN873v1_460010	_	Candidatus Competibacter denitrificans Run_A_D11	ackA	Acetate/propionate kinase	_	1.02613	1.03597	35.88	5e-79	1	1	1.1.2.1 : Degradation of short-chain fatty acids ; 1.1.2.3 : Propionate degradation ; 1.7.29 : Acetate catabolism ;	2.7.2.1, 2.7.2.-	2 : Cytoplasmic	_	e : enzyme	7883769, 7918659	2a : Function from experimental evidences in other organisms	3	400	417	5	421	421
	MGMSRv2_1019	_	Magnetospirillum gryphiswaldense MSR-1 v2	ackA	Acetate kinase	_	0.95923	0.95923	38	1e-78	1	1	1.5.4 : Fatty acid and phosphatidic acid ; 1.7.29 : Acetate catabolism ; 7.1 : Cytoplasm ;	2.7.2.1	2 : Cytoplasmic	16.2 : Construct biomass (Anabolism) ;	e : enzyme	10094701	2a : Function from experimental evidences in other organisms	3	397	417	22	408	417
	MT37II_v2_a0110	_	Ca. Spiroplasma holothuricola MT37	ackA	acetate kinase (possibly promiscuous)	RXN-7958 ; ACETATEKIN-RXN ; RHEA:11352 ;	0.95923	0.98765	37.25	1e-78	1	1	_	2.7.2.1	2 : Cytoplasmic	_	e : enzyme	_	2b : Function from indirect experimental evidences (e.g. phenotypes)	4	394	417	7	394	405
	BN77v1_3277	_	Rhizobium mesoamericanum STM3625	ackA	Acetate kinase	_	0.96643	1.03333	37.72	3e-77	1	1	5.5 : Adaptation to stress ; 5.5.6 : Other stresses (mechanical, nutritional, oxidative) ;	2.7.2.1	1 : Unknown	_	e : enzyme	10094701, 9805396	2a : Function from experimental evidences in other organisms	3	399	417	4	389	390
	RALTA_A1397	_	Cupriavidus taiwanensis LMG19424	_	Acetate kinase	_	0.97122	1.02273	37.28	4e-75	1	1	1.1.3.7 : Threonine catabolism ; 1.7.28 : Pyruvate catabolism ; 1.7.29 : Acetate catabolism ;	2.7.2.1	1 : Unknown	6.2 : Amino acids and amines ;	e : enzyme	_	2b : Function from indirect experimental evidences (e.g. phenotypes)	3	399	417	5	392	396
	NIDE3516	_	Candidatus Nitrospira defluvii	ackA	Acetate kinase	_	0.96643	0.99752	37.72	3e-74	1	1	1.3.5 : Fermentation ; 1.7.28 : Pyruvate catabolism ; 1.7.29 : Acetate catabolism ; 7.1 : Cytoplasm ; 1.1.3.7 : Threonine catabolism ;	2.7.2.1	2 : Cytoplasmic	6.2 : Amino acids and amines ; 6.7 : Fermentation ; 6.8 : Glycolysis/gluconeogenesis ;	e : enzyme	10074080, 10075432, 10094701, 11133963, 7883769, 8226623, 8226682, 8702268, 9805396	2a : Function from experimental evidences in other organisms	3	399	417	11	399	404
	BRADO1872	_	Bradyrhizobium sp. ORS278	tdcD	propionate kinase/acetate kinase C, anaerobic	_	0.96643	1.02025	36.48	5e-74	1	1	1.1.3.7 : Threonine catabolism ; 1.3.5 : Fermentation ; 1.7.28 : Pyruvate catabolism ; 1.7.29 : Acetate catabolism ; 7.1 : Cytoplasm ;	2.7.2.1, 2.7.2.-	2 : Cytoplasmic	_	e : enzyme	_	2a : Function from experimental evidences in other organisms	3	398	417	6	391	395
	METDI1444	_	Methylobacterium extorquens DM4	_	putative acetate kinase, propionate kinase	_	0.96163	0.99504	38.4	6e-74	1	1	_	2.7.2.1, 2.7.2.-	1 : Unknown	_	e : enzyme	_	3 : Putative function from multiple computational evidences	3	397	417	8	392	403
	RCFBPv5_mp0810	_	Ralstonia solanacearum CFBP2957	ackA	acetate kinase	_	0.96163	1.02296	38.65	6e-72	1	1	_	2.7.2.1	2 : Cytoplasmic	6.2 : Amino acids and amines ; 5 : Central intermediary metabolism ;	e : enzyme	10094701	2a : Function from experimental evidences in other organisms	3	392	417	4	384	392
	RPSI07_mp1366	_	Ralstonia solanacearum PSI07	ackA	Acetate kinase	_	0.95204	1.01276	37.78	1e-70	1	1	_	2.7.2.1	2 : Cytoplasmic	5 : Central intermediary metabolism ;	e : enzyme	10094701	2a : Function from experimental evidences in other organisms	3	392	417	4	384	392
	AZOLI_0599	_	Azospirillum lipoferum 4B	ackA1	Acetate kinase	_	0.97122	1.02792	37.04	2e-70	1	1	7.1 : Cytoplasm ; 1.5.4 : Fatty acid and phosphatidic acid ; 1.7.29 : Acetate catabolism ;	2.7.2.1	2 : Cytoplasmic	3.1 : Biosynthesis ; 6 : Energy metabolism ; 6.2 : Amino acids and amines ;	e : enzyme	_	2a : Function from experimental evidences in other organisms	3	400	417	5	393	394
	Rmet_0562	_	Cupriavidus metallidurans CH34	ackA2	acetate kinase	_	0.98321	1.01235	37.56	7e-69	1	1	_	2.7.2.1	1 : Unknown	_	e : enzyme	_	2b : Function from indirect experimental evidences (e.g. phenotypes)	3	398	417	8	401	405
	RM41v1_580008	_	Sinorhizobium sp. Rm41	ackA	Acetate kinase	_	0.96163	1.01777	35.41	9e-69	1	1	1.5.4 : Fatty acid and phosphatidic acid ; 1.7.29 : Acetate catabolism ; 7.1 : Cytoplasm ;	2.7.2.1	2 : Cytoplasmic	5 : Central intermediary metabolism ; 16.2 : Construct biomass (Anabolism) ;	e : enzyme	10094701	1c : Function from experimental evidences in the studied genus	3	399	417	4	390	394
	p2METDI0002	_	Methylobacterium extorquens DM4	ackA	acetate kinase	_	0.97122	1.03581	35.06	1e-68	1	1	_	2.7.2.1	2 : Cytoplasmic	_	e : enzyme	10094701	2a : Function from experimental evidences in other organisms	4	395	417	7	388	391
	HPP12_0900		Helicobacter pylori P12	ackA-2	Fragment of acetate kinase (Part 2)	_	0.44844	0.92574	49.2	2e-59	1	1	_	_	1 : Unknown	_	u : unknown	_	5 : Unknown function	94	280	417	4	189	202
	HPB8_649		Helicobacter pylori B8	_	Fragment of acetate kinase AckA (Part 2)	_	0.38849	0.88525	51.85	4e-55	1	1	_	2.7.2.1	1 : Unknown	_	u : unknown	_	5 : Unknown function	119	280	417	10	170	183
	HPAG1_0884		Helicobacter pylori HPAG1	_	Fragment of acetate kinase (Part 1)	_	0.3741	0.90173	39.1	4e-28	1	1	_	2.7.2.1	1 : Unknown	_	u : unknown	_	5 : Unknown function	1	153	417	2	154	173
	HPB8_650		Helicobacter pylori B8	_	Fragment of acetate kinase AckA (Part 3)	_	0.27578	0.97458	45.22	2e-21	2	1	_	2.7.2.1	1 : Unknown	_	u : unknown	_	5 : Unknown function	285	398	417	2	114	118
	HPG27_856	_	Helicobacter pylori G27	_	Fragment of putative acetate kinase AckA (Part 2)	_	0.27578	0.95041	42.61	3e-21	1	1	_	_	1 : Unknown	_	u : unknown	_	5 : Unknown function	285	398	417	5	117	121
	HPP12_0899		Helicobacter pylori P12	ackA-3	Fragment of acetate kinase (Part 3)	_	0.27578	0.97458	43.48	3e-21	2	1	_	_	1 : Unknown	_	u : unknown	_	5 : Unknown function	285	398	417	2	114	118
	HP0903		Helicobacter pylori 26695	ackA	Fragment of putative acetate kinase (Part 2)	_	0.27578	0.97458	40.87	4e-20	2	1	6.7 : Fermentation ;	_	1 : Unknown	_	u : unknown	_	5 : Unknown function	285	398	417	2	114	118
	HPB8_648		Helicobacter pylori B8	_	Fragment of acetate kinase AckA (Part 1)	_	0.23741	0.95192	39.39	2e-16	3	1	_	2.7.2.1	1 : Unknown	_	u : unknown	_	5 : Unknown function	1	96	417	1	97	104
	HPP12_0901		Helicobacter pylori P12	ackA-1	Fragment of acetate kinase (Part 1)	_	0.23741	1.0102	39.39	2e-16	3	1	_	_	1 : Unknown	_	u : unknown	_	5 : Unknown function	1	96	417	1	97	98
	HPAG1_0883		Helicobacter pylori HPAG1	_	Fragment of actetate kinase (Part 3)	_	0.19904	0.94318	43.37	7e-15	2	1	_	2.7.2.1	1 : Unknown	_	u : unknown	_	5 : Unknown function	285	367	417	5	85	88
	HELPY_0887		Helicobacter pylori B38	_	Fragment of putative acetate kinase AckA (Part 2)	_	0.19904	0.94318	43.37	1e-14	2	1	1.3.5 : Fermentation ;	2.7.2.1	1 : Unknown	6.7 : Fermentation ;	e : enzyme	12634340, 15755952, 17465479, 18223085	5 : Unknown function	285	367	417	5	85	88
CLOSTRIBL4_v1_2331	Label	Synteny	Organism	Gene	Product	Reaction	maxLrap	minLrap	Ident %	Eval	OrderQ	OrderB	Roles	EC number	Localization	BioProcess	Product Type	PubMedId	Class	BeginQ	EndQ	LengthQ	BeginB	EndB	LengthB
	SBF1_v1_1100027	_	Desulfosporosinus sp. SbF1	pta	phosphate acetyltransferase	PHOSACETYLTRANS-RXN ; RHEA:19521 ;	0.96096	0.99071	70.62	7e-158	1	1	_	2.3.1.8	2 : Cytoplasmic	_	e : enzyme	_	2a : Function from experimental evidences in other organisms	10	329	333	1	319	323
	BSU37660	_	Bacillus subtilis 168	pta	phosphotransacetylase	PTAALT-RXN ; PHOSACETYLTRANS-RXN ; RHEA:19521 ;	0.93093	0.95975	54.52	1e-112	1	1	2.1.1 : Specific pathways ;	2.3.1.8	2 : Cytoplasmic	16.2 : Construct biomass (Anabolism) ;	e : enzyme	4201530, 10559153, 10809684, 16283428, 17183215, 17233734, 21453533, 23468065, 25355936	1a : Function from experimental evidences in the studied strain	24	333	333	18	322	323
	CDIV41_v1_140089	_	Carnobacterium divergens V41	pta	Phosphate acetyltransferase	PTAALT-RXN ; PHOSACETYLTRANS-RXN ; RHEA:19521 ;	0.93093	0.95092	53.87	1e-112	1	1	_	2.3.1.8	2 : Cytoplasmic	6.2 : Amino acids and amines ; 6.7 : Fermentation ;	e : enzyme	7883769	2a : Function from experimental evidences in other organisms	24	333	333	17	323	326
	BN424_559	_	Carnobacterium maltaromaticum LMA28 v1	pta	phosphate acetyltransferase	PHOSACETYLTRANS-RXN ; RHEA:19521 ;	0.87688	1	53.42	1e-105	1	1	_	2.3.1.8	1 : Unknown	6.2 : Amino acids and amines ; 6.7 : Fermentation ;	e : enzyme	7883769, 7918659, 21796982	2a : Function from experimental evidences in other organisms	42	333	333	1	289	292
	SSV_v1_1079	_	Streptococcus sanguinis 2908	pta	phosphate acetyltransferase	PTAALT-RXN ; PHOSACETYLTRANS-RXN ;	0.95195	0.97538	51.1	2e-103	1	1	_	2.3.1.8	2 : Cytoplasmic	16.2 : Construct biomass (Anabolism) ;	e : enzyme	4201530, 10559153, 10809684, 16283428, 17183215, 17233734, 21453533	2a : Function from experimental evidences in other organisms	18	333	333	11	321	325
	BTCD_v1_2175	_	Brochothrix thermosphacta CD337	pta	phosphotransacetylase	PTAALT-RXN ; PHOSACETYLTRANS-RXN ;	0.98198	1.00615	48.32	2e-99	1	1	_	2.3.1.8	2 : Cytoplasmic	16.11 : Scavenge (Catabolism) ;	e : enzyme	4201530, 10559153, 10809684, 16283428, 17183215, 17233734, 21453533	2a : Function from experimental evidences in other organisms	11	333	333	1	322	325
	CLOSTRIBL3_v1_10745	_	Clostridiaceae BL-3	pta	Phosphate acetyltransferase	PHOSACETYLTRANS-RXN ; RHEA:19521 ;	0.94294	0.94864	44.59	3e-84	1	1	_	2.3.1.8	2 : Cytoplasmic	_	e : enzyme	8702268, 11466286	2a : Function from experimental evidences in other organisms	23	333	333	16	329	331
	HELPY_0889	_	Helicobacter pylori B38	pta	Phosphotransacetylase	_	0.6139	0.95495	44.03	8e-82	1	1	1.1.3.7 : Threonine catabolism ; 1.3.5 : Fermentation ; 1.7.28 : Pyruvate catabolism ; 1.7.29 : Acetate catabolism ; 1.7.35 : Lactate oxidation ;	2.3.1.8	1 : Unknown	6.7 : Fermentation ;	e : enzyme	15048838, 15062079, 16552088, 16678422	2a : Function from experimental evidences in other organisms	14	330	333	201	513	518
	ABAYE3283	_	Acinetobacter baumannii AYE	pta	phosphate acetyltransferase	_	0.43277	0.92793	44.34	2e-80	1	1	1.1.1 : carbon compounds ; 1.1.3 : amino acids ; 1.7.28 : pyruvate oxidation ; 1.7.29 : acetate catabolism ; 1.7.30 : threonine catabolism ;	2.3.1.8	2 : Cytoplasmic	_	e : enzyme	_	2a : Function from experimental evidences in other organisms	23	330	333	403	704	714
	RALTA_B1570	_	Cupriavidus taiwanensis LMG19424	pta	phosphate acetyltransferase (taurine catabolism pathway)	_	0.95349	0.98498	40.85	7e-78	1	1	1.8.2 : Sulfur metabolism ;	2.3.1.8	2 : Cytoplasmic	5.5 : Sulfur metabolism ;	e : enzyme	12358600, 8702268	2a : Function from experimental evidences in other organisms	11	333	333	4	329	344
	ACIAD0540	_	Acinetobacter baylyi ADP1	pta	phosphate acetyltransferase	PTAALT-RXN ; PHOSACETYLTRANS-RXN ; RHEA:19524 ; RHEA:28049 ;	0.42917	0.92793	43.37	3e-76	1	1	1.1.3.7 : Threonine catabolism ; 1.7.28 : Pyruvate catabolism ; 1.7.29 : Acetate catabolism ; 1.7.35 : Lactate oxidation ;	2.3.1.8	2 : Cytoplasmic	6.2 : Amino acids and amines ; 16.2 : Construct biomass (Anabolism) ;	e : enzyme	7765811, 15231792, 10542166, 16272400, 19852855	2a : Function from experimental evidences in other organisms	23	330	333	403	704	720
	BN42v3_20129	_	Mycobacterium canettii STB-K	pta	Putative phosphate acetyltransferase Pta (phosphotransacetylase)	_	0.46232	0.95796	41.38	5e-75	1	1	7 : intermediary metabolism and respiration ;	2.3.1.8	1 : Unknown	_	e : enzyme	17443846	3 : Putative function from multiple computational evidences	13	330	333	369	682	690
	VIBNIv4_A2402	_	Vibrio nigripulchritudo SFn1	pta	phosphate acetyltransferase	_	0.43236	0.93093	41.94	7e-75	1	1	1.3.5 : Fermentation ; 1.7.28 : Pyruvate catabolism ; 1.7.29 : Acetate catabolism ;	2.3.1.8	1 : Unknown	6.7 : Fermentation ;	e : enzyme	7883769, 7918659, 9205837, 9278503, 16738553, 2536666	2a : Function from experimental evidences in other organisms	23	330	333	404	706	717
	BN873v1_160014	_	Candidatus Competibacter denitrificans Run_A_D11	pta	phosphate acetyltransferase	PTAALT-RXN ; PHOSACETYLTRANS-RXN ;	0.4699	0.96096	42.81	1e-74	1	1	1.7.29 : Acetate catabolism ;	2.3.1.8	2 : Cytoplasmic	_	e : enzyme	7883769, 7918659	2a : Function from experimental evidences in other organisms	13	330	333	361	673	681
	BN43v3_10441	_	Mycobacterium canettii STB-L	pta	Putative phosphate acetyltransferase Pta (phosphotransacetylase)	_	0.46232	0.95796	41.38	2e-74	1	1	7 : intermediary metabolism and respiration ;	2.3.1.8	1 : Unknown	_	e : enzyme	17443846	3 : Putative function from multiple computational evidences	13	330	333	369	682	690
	BN13v1_910015	_	Tetrasphaera jenkinsii Ben74	pta	Phosphate acetyltransferase	_	0.46802	0.96697	41.3	2e-74	1	1	_	2.3.1.8	2 : Cytoplasmic	5 : Central intermediary metabolism ; 6 : Energy metabolism ;	e : enzyme	7883769, 7918659	2a : Function from experimental evidences in other organisms	13	333	333	368	684	688
	MARHY2149	_	Marinobacter hydrocarbonoclasticus ATCC 49840	pta	phosphate acetyltransferase	_	0.49014	0.96997	42.41	3e-74	1	1	1.1.3.7 : Threonine catabolism ; 1.3.5 : Fermentation ; 1.7.28 : Pyruvate catabolism ; 1.7.29 : Acetate catabolism ; 1.7.35 : Lactate oxidation ;	2.3.1.8	1 : Unknown	6.2 : Amino acids and amines ; 6.7 : Fermentation ;	e : enzyme	7883769, 7918659	2a : Function from experimental evidences in other organisms	13	333	333	335	650	659
	BN11v3_1350009	_	Tetrasphaera australiensis Ben110	pta	Phosphate acetyltransferase	_	0.46423	0.95495	40.57	4e-74	1	1	_	2.3.1.8	2 : Cytoplasmic	5 : Central intermediary metabolism ; 6 : Energy metabolism ;	e : enzyme	7883769, 7918659	2a : Function from experimental evidences in other organisms	14	330	333	368	680	685
	BN44v3_10449	_	Mycobacterium canettii STB-D	pta	Putative phosphate acetyltransferase Pta (phosphotransacetylase)	_	0.4493	0.95796	41.07	9e-74	1	1	7 : intermediary metabolism and respiration ;	2.3.1.8	1 : Unknown	_	e : enzyme	17443846	3 : Putative function from multiple computational evidences	13	330	333	389	702	710
	VIBNIv4_B0182	_	Vibrio nigripulchritudo SFn1	pta	Phosphate acetyltransferase	_	0.97898	0.98193	37.42	2e-73	1	1	7.1 : Cytoplasm ; 1 : Metabolism ;	2.3.1.8	2 : Cytoplasmic	5 : Central intermediary metabolism ;	e : enzyme	8702268, 11466286	2a : Function from experimental evidences in other organisms	11	333	333	4	329	332
	BN45v3_10446	_	Mycobacterium canettii STB-J	pta	Putative phosphate acetyltransferase Pta (phosphotransacetylase)	_	0.4493	0.95796	41.07	3e-73	1	1	7 : intermediary metabolism and respiration ;	2.3.1.8	1 : Unknown	_	e : enzyme	17443846	3 : Putative function from multiple computational evidences	13	330	333	389	702	710
	NMV_1777	_	Neisseria meningitidis NEM8013	pta	phosphate acetyltransferase (phosphotransacetylase)	_	0.644	0.96697	40.99	3e-73	1	1	1.3.5 : Fermentation ;	2.3.1.8	2 : Cytoplasmic	_	e : enzyme	_	2a : Function from experimental evidences in other organisms	14	333	333	181	495	500
	NMCC_0579	_	Neisseria meningitidis 053442	_	putative phosphate acetyltransferase (phosphotransacetylase)	_	0.59191	0.96697	40.99	6e-73	1	1	_	2.3.1.8	2 : Cytoplasmic	_	e : enzyme	_	3 : Putative function from multiple computational evidences	14	333	333	225	539	544
	RM41v1_pld1620006	_	Sinorhizobium sp. Rm41	pta	Phosphate acetyltransferase	_	0.98198	0.99091	43.43	6e-73	1	1	1.1 : Carbon compound utilization ; 1.3.5 : Fermentation ; 1.7 : Central intermediary metabolism ;	2.3.1.8	1 : Unknown	6.2 : Amino acids and amines ; 6.7 : Fermentation ;	e : enzyme	8226623	2a : Function from experimental evidences in other organisms	11	333	333	4	329	330
	BN874v1_910011	_	Candidatus Contendobacter odensis Run_B_J11	pta	Phosphate acetyltransferase	_	0.44306	0.95796	40.75	6e-71	1	1	1.7.29 : Acetate catabolism ;	2.3.1.8	2 : Cytoplasmic	_	e : enzyme	7883769, 7918659	2a : Function from experimental evidences in other organisms	14	330	333	394	705	720
	BN12v2_1100006	_	Tetrasphaera japonica T1-X7	pta	phosphate acetyltransferase (fragment)	_	0.66667	0.92492	41.56	2e-70	1	1	_	2.3.1.8	2 : Cytoplasmic	5 : Central intermediary metabolism ; 6 : Energy metabolism ;	e : enzyme	7883769, 7918659	2a : Function from experimental evidences in other organisms	25	330	333	155	456	462
	BN10v3_560038	_	Tetrasphaera elongata Lp2	pta	Phosphate acetyltransferase	_	0.4688	0.96997	39.63	3e-70	1	1	_	2.3.1.8	2 : Cytoplasmic	5 : Central intermediary metabolism ; 6 : Energy metabolism ;	e : enzyme	7883769, 7918659	2a : Function from experimental evidences in other organisms	13	333	333	370	686	689
	PSEEN0916	_	Pseudomonas entomophila L48	pta	phosphate acetyltransferase	_	0.45198	0.96096	37.81	1e-63	1	1	1.7.28 : Pyruvate catabolism ; 1.3.5 : Fermentation ; 1.3.7 : Anaerobic respiration ; 1.7.29 : Acetate catabolism ;	2.3.1.8	Unknown	5 : Central intermediary metabolism ; 6 : Energy metabolism ;	e : enzyme	15231792	2a : Function from experimental evidences in other organisms	13	330	333	389	701	708
	HPP12_0902	_	Helicobacter pylori P12	pta-2	Fragment of phosphotransacetylase (Part 2)	_	0.48048	0.89385	50	3e-48	1	1	_	_	1 : Unknown	_	u : unknown	_	5 : Unknown function	171	330	333	15	174	179
	HPAG1_0885	_	Helicobacter pylori HPAG1	_	Fragment of phosphotransacetylase (Part 3)	_	0.48048	0.89385	50	6e-48	1	1	_	2.3.1.8	1 : Unknown	_	u : unknown	_	5 : Unknown function	171	330	333	15	174	179
	HP0904		Helicobacter pylori 26695	pta	Fragment of putative phosphotransacetylase (Part 4)	_	0.2012	0.91781	61.19	2e-22	1	1	6.7 : Fermentation ;	_	1 : Unknown	_	u : unknown	_	5 : Unknown function	264	330	333	2	68	73
	HP0904		Helicobacter pylori 26695	pta	Fragment of putative phosphotransacetylase (Part 3)	_	0.33033	0.89431	40.91	6e-20	2	1	6.7 : Fermentation ;	_	1 : Unknown	_	u : unknown	_	5 : Unknown function	171	280	333	15	123	123

## Sheet: SwissProt
CLOSTRIBL4_v1_0061	PB id	Exp	maxLrap	minLrap	Ident %	Eval	OrderQ	OrderB	Gene	Description	EC number	Keywords	PubMedId	Organism	Strain	BeginQ	EndQ	LengthQ	BeginB	EndB	LengthB
	Q6HBQ8	_	0.97468	0.98403	41.88	5e-78	1	1	ldh3	L-lactate dehydrogenase 3	1.1.1.27	Allosteric enzyme, Complete proteome, Cytoplasm, NAD, Oxidoreductase	16621833	Bacillus thuringiensis subsp. konkukian (strain 97-27)	97-27	5	312	313	7	314	316
	Q631X2	_	0.97468	0.98403	41.88	5e-78	1	1	ldh3	L-lactate dehydrogenase 3	1.1.1.27	Allosteric enzyme, Complete proteome, Cytoplasm, NAD, Oxidoreductase	16621833	Bacillus cereus (strain ZK / E33L)	ZK / E33L	5	312	313	7	314	316
	Q81XJ7	_	0.97468	0.98403	41.88	5e-78	1	1	ldh3	L-lactate dehydrogenase 3	1.1.1.27	Allosteric enzyme, Complete proteome, Cytoplasm, NAD, Oxidoreductase, Reference proteome	12721629, 18952800	Bacillus anthracis	Ames / isolate Porton / Ames ancestor	5	312	313	7	314	316
	Q815X8	_	0.97468	0.98403	41.56	1e-77	2	1	ldh3	L-lactate dehydrogenase 3	1.1.1.27	Allosteric enzyme, Complete proteome, Cytoplasm, NAD, Oxidoreductase, Reference proteome	12721630	Bacillus cereus (strain ATCC 14579 / DSM 31 / JCM 2152 / NBRC 15305 / NCIMB 9373 / NRRL B-3711)	ATCC 14579 / DSM 31 / JCM 2152 / NBRC 15305 / NCIMB 9373 / NRRL B-3711	5	312	313	7	314	316
	P62049	_	0.97468	0.98403	41.56	8e-77	3	1	ldh3	L-lactate dehydrogenase 3	1.1.1.27	Allosteric enzyme, Complete proteome, Cytoplasm, NAD, Oxidoreductase	14960714	Bacillus cereus (strain ATCC 10987 / NRS 248)	ATCC 10987 / NRS 248	5	312	313	7	314	316
	Q8RED8	_	0.9717	0.98722	38.83	1e-75	4	2	ldh	L-lactate dehydrogenase	1.1.1.27	Complete proteome, Cytoplasm, NAD, Oxidoreductase, Reference proteome	11889109	Fusobacterium nucleatum subsp. nucleatum (strain ATCC 25586 / CIP 101130 / JCM 8532 / LMG 13131)	ATCC 25586 / CIP 101130 / JCM 8532 / LMG 13131	1	309	313	2	309	318
	Q5FMB0	_	0.95356	0.98403	39.61	2e-74	5	2	ldh1	L-lactate dehydrogenase 1	1.1.1.27	Complete proteome, Cytoplasm, NAD, Oxidoreductase, Phosphoprotein, Reference proteome	15671160	Lactobacillus acidophilus (strain ATCC 700396 / NCK56 / N2 / NCFM)	ATCC 700396 / NCK56 / N2 / NCFM	2	309	313	6	310	323
	P56511	IPMed?	0.95937	0.98083	39.41	1e-72	6	2	ldh	L-lactate dehydrogenase	1.1.1.27	3D-structure, Cytoplasm, Direct protein sequencing, NAD, Oxidoreductase, Phosphoprotein	1840590, 1425707, 11807949	Lactobacillus pentosus	ATCC 8041 / DSM 20314 / JCM 1558 / NCDO 363 / NCIMB 8026 / ATCC 8041 / DSM 20314 / JCM 1558 / NCDO 363 / NCIMB 8026	4	309	313	8	310	320
	P62054	_	0.96226	0.97764	41.83	2e-72	7	1	ldh	L-lactate dehydrogenase	1.1.1.27	Complete proteome, Cytoplasm, NAD, Oxidoreductase, Phosphoprotein, Reference proteome	14762060	Mycoplasma mycoides subsp. mycoides SC (strain PG1)	PG1	5	309	313	7	310	318
	P56512	IPMed?	0.95937	0.98083	39.09	3e-72	9	2	ldh1	L-lactate dehydrogenase 1	1.1.1.27	Complete proteome, Cytoplasm, NAD, Oxidoreductase, Phosphoprotein, Reference proteome	8300514, 12566566, 22156394	Lactobacillus plantarum (strain ATCC BAA-793 / NCIMB 8826 / WCFS1)	DG301 / ATCC BAA-793 / NCIMB 8826 / WCFS1 / ATCC BAA-793 / NCIMB 8826 / WCFS1	4	309	313	8	310	320
	Q2SS50	_	0.9653	0.97764	41.83	3e-72	8	1	ldh	L-lactate dehydrogenase	1.1.1.27	Complete proteome, Cytoplasm, NAD, Oxidoreductase, Phosphoprotein	_	Mycoplasma capricolum subsp. capricolum (strain California kid / ATCC 27343 / NCTC 10154)	_	5	309	313	7	310	317
	O32765	IPMed?	0.95666	0.98722	38.19	8e-72	10	2	ldh	L-lactate dehydrogenase	1.1.1.27	Cytoplasm, Direct protein sequencing, NAD, Oxidoreductase, Phosphoprotein	9212432	Lactobacillus helveticus	53/7	2	309	313	6	310	323
	P00343	IPMed?	0.94479	0.98403	37.34	1e-68	12	2	ldh	L-lactate dehydrogenase	1.1.1.27	3D-structure, Allosteric enzyme, Cytoplasm, Direct protein sequencing, NAD, Oxidoreductase, Phosphoprotein	1768113, 6411465, 14601, 7766183, 19787773	Lactobacillus casei	ATCC 393 / DSM 20011 / JCM 1134 / NBRC 15883 / NCIMB 11970 / NCDO 161 / ATCC 393 / DSM 20011 / JCM 1134 / NBRC 15883 / NCIMB 11970 / NCDO 161 / ATCC 393 / DSM 20011 / JCM 1134 / NBRC 15883 / NCIMB 11970 / NCDO 161	4	309	313	10	313	326
	D8KFT1	IPMed?	0.98408	0.98722	38.83	1e-68	11	2	ldh	L-lactate dehydrogenase	1.1.1.27	Allosteric enzyme, Cytoplasm, NAD, Oxidoreductase, Phosphoprotein	12867459, 20639323	Lactococcus lactis subsp. cremoris (strain NZ9000)	NZ9000 / NZ9000	5	312	313	7	313	314
	P00345	IPMed?	0.96226	0.97764	38.56	5e-68	13	2	ldh	L-lactate dehydrogenase	1.1.1.27	Allosteric enzyme, Cytoplasm, Direct protein sequencing, NAD, Oxidoreductase, Phosphoprotein	3122782, 3118900	Bacillus megaterium	DSM 090	2	307	313	8	311	318
	P50934	IPMed?	0.93846	0.97444	37.7	2e-67	14	2	ldh	L-lactate dehydrogenase	1.1.1.27	Allosteric enzyme, Cytoplasm, NAD, Oxidoreductase, Phosphoprotein	9884224	Lactobacillus sakei	207	4	306	313	9	309	325
	Q60009	IPMed?	0.94512	0.99042	40.97	6e-67	15	2	ldh	L-lactate dehydrogenase	1.1.1.27	Allosteric enzyme, Cytoplasm, NAD, Oxidoreductase, Phosphoprotein	7765475	Streptococcus thermophilus	M-192	4	309	313	8	313	328
	P26283	IPMed?	0.95122	0.99681	41.03	1e-66	16	2	ldh	L-lactate dehydrogenase	1.1.1.27	Allosteric enzyme, Complete proteome, Cytoplasm, NAD, Oxidoreductase, Phosphoprotein, Reference proteome	1937751, 12397186	Streptococcus mutans serotype c (strain ATCC 700610 / UA159)	ATCC 55677 / JH 1000 / Serotype c / ATCC 700610 / UA159	2	309	313	6	313	328
	Q59645	IPMed?	0.95046	0.98083	35.83	1e-66	17	2	ldh	L-lactate dehydrogenase	1.1.1.27	Cytoplasm, NAD, Oxidoreductase, Phosphoprotein	7887607	Pediococcus acidilactici	DG302	4	309	313	8	310	323
CLOSTRIBL4_v1_0433	PB id	Exp	maxLrap	minLrap	Ident %	Eval	OrderQ	OrderB	Gene	Description	EC number	Keywords	PubMedId	Organism	Strain	BeginQ	EndQ	LengthQ	BeginB	EndB	LengthB
	Q24JJ8	IPMed?	0.89807	0.95882	33.13	2e-34	1	1	GLO3	Peroxisomal (S)-2-hydroxy-acid oxidase GLO3	1.1.3.15	Complete proteome, Flavoprotein, FMN, Glycolate pathway, Oxidoreductase, Peroxisome, Photorespiration, Reference proteome	10907853, 27862469, 19264754, 19329564	Arabidopsis thaliana	cv. Columbia / cv. Columbia	48	336	340	39	352	363
	B0T7X2	_	0.34474	0.38529	51.15	1e-33	2	1	lldD	L-lactate dehydrogenase	1.1.-.-	Cell inner membrane, Cell membrane, Complete proteome, Flavoprotein, FMN, Membrane, Oxidoreductase, Reference proteome	_	Caulobacter sp. (strain K31)	_	208	338	340	247	377	380
	Q9LJH5	IPMed?	0.89807	0.95882	33.44	3e-33	3	1	GLO4	Peroxisomal (S)-2-hydroxy-acid oxidase GLO4	1.1.3.15	Complete proteome, Flavoprotein, FMN, Glycolate pathway, Oxidoreductase, Peroxisome, Photorespiration, Reference proteome	10907853, 27862469, 14593172, 19264754	Arabidopsis thaliana	cv. Columbia / cv. Columbia / cv. Columbia	48	336	340	39	352	363
	Q54E41	_	0.37113	0.42353	47.22	2e-32	4	1	haox	Hydroxyacid oxidase	1.1.3.15	Complete proteome, Flavoprotein, FMN, Oxidoreductase, Reference proteome	15875012	Dictyostelium discoideum	AX4	194	337	340	237	380	388
	Q8H3I4	IPMed?	0.41257	0.44412	45.7	4e-32	5	1	GLO4	Peroxisomal (S)-2-hydroxy-acid oxidase GLO4	1.1.3.15	Complete proteome, Flavoprotein, FMN, Glycolate pathway, Host-virus interaction, Oxidoreductase, Peroxisome, Photorespiration, Reference proteome	16100779, 18089549, 24280374, 15685292, 12869764, 19264754, 26900141	Oryza sativa subsp. japonica	cv. Nipponbare / cv. Nipponbare / cv. Nipponbare / cv. Nipponbare / cv. Nipponbare / cv. Zhonghua 11	186	336	340	208	355	366
	A7IMB0	_	0.40206	0.45882	42.95	2e-31	6	1	lldD	L-lactate dehydrogenase	1.1.-.-	Cell inner membrane, Cell membrane, Complete proteome, Flavoprotein, FMN, Membrane, Oxidoreductase, Reference proteome	_	Xanthobacter autotrophicus (strain ATCC BAA-1158 / Py2)	_	185	340	340	227	379	388
	O52792	IPMed?	0.98039	1.02941	29.71	4e-31	7	1	hmo	4-hydroxymandelate oxidase	1.1.3.46	3D-structure, Antibiotic biosynthesis, Flavoprotein, FMN, Oxidoreductase	9545426, 11137816, 12240298	Amycolatopsis orientalis	_	28	328	340	12	344	357
	Q4ZY06	_	0.41053	0.45882	44.23	7e-31	8	1	lldD	L-lactate dehydrogenase	1.1.-.-	Cell inner membrane, Cell membrane, Complete proteome, Flavoprotein, FMN, Membrane, Oxidoreductase	16043691	Pseudomonas syringae pv. syringae (strain B728a)	B728a	185	340	340	227	379	380
	Q9LRS0	IPMed?	0.3842	0.41471	44.68	2e-30	10	1	GLO2	(S)-2-hydroxy-acid oxidase GLO2	1.1.3.15	Acetylation, Alternative splicing, Complete proteome, Flavoprotein, FMN, Glycolate pathway, Oxidoreductase, Photorespiration, Reference proteome	10819329, 27862469, 14593172, 17951448, 19264754	Arabidopsis thaliana	cv. Columbia / cv. Columbia / cv. Columbia	196	336	340	214	354	367
	Q9LRR9	IPMed?	0.3624	0.39118	46.62	2e-30	9	1	GLO1	(S)-2-hydroxy-acid oxidase GLO1	1.1.3.15	Acetylation, Alternative splicing, Complete proteome, Flavoprotein, FMN, Glycolate pathway, Oxidoreductase, Photorespiration, Reference proteome	10819329, 27862469, 14593172, 19423640, 17951448, 19264754	Arabidopsis thaliana	cv. Columbia / cv. Columbia / cv. Columbia / cv. Columbia	204	336	340	222	354	367
	O49506	IPMed?	0.38315	0.41471	43.97	3e-30	11	1	GLO5	Peroxisomal (S)-2-hydroxy-acid oxidase GLO5	1.1.3.15	Acetylation, Alternative splicing, Complete proteome, Flavoprotein, FMN, Glycolate pathway, Oxidoreductase, Photorespiration, Reference proteome	10617198, 27862469, 14593172, 19264754, 22223895	Arabidopsis thaliana	cv. Columbia / cv. Columbia / cv. Columbia	196	336	340	214	354	368
	P05414	IPMed?	0.36043	0.39118	47.37	7e-30	12	1	_	Peroxisomal (S)-2-hydroxy-acid oxidase	1.1.3.15	3D-structure, Acetylation, Direct protein sequencing, Flavoprotein, FMN, Glycolate pathway, Oxidoreductase, Peroxisome, Photorespiration	2824469, 3286256, 2644287, 2681790, 9144771	Spinacia oleracea	_	204	336	340	222	354	369
	Q10CE4	IPMed?	0.38482	0.41765	42.25	5e-29	13	1	GLO1	Peroxisomal (S)-2-hydroxy-acid oxidase GLO1	1.1.3.15	Complete proteome, Flavoprotein, FMN, Glycolate pathway, Host-virus interaction, Oxidoreductase, Peroxisome, Photorespiration, Reference proteome	16109971, 16100779, 18089549, 24280374, 15685292, 12869764, 16595582, 17174956, 19264754, 26900141	Oryza sativa subsp. japonica	cv. Nipponbare / cv. Nipponbare / cv. Nipponbare / cv. Nipponbare / cv. Nipponbare / cv. Nipponbare / cv. Shishoubaimao / cv. Xiushui 11 / cv. Shishoubaimao / cv. Zhonghua 11	196	337	340	215	356	369
	Q9UJM8	IPMed?	0.38649	0.42059	41.96	6e-29	14	1	HAO1	Hydroxyacid oxidase 1	1.1.3.15	3D-structure, Complete proteome, Flavoprotein, FMN, Oxidoreductase, Peroxisome, Phosphoprotein, Reference proteome	10978532, 10777549, 11780052, 15489334, 24275569, 18215067, 20054120	Homo sapiens	_	196	338	340	220	362	370
CLOSTRIBL4_v1_1444	PB id	Exp	maxLrap	minLrap	Ident %	Eval	OrderQ	OrderB	Gene	Description	EC number	Keywords	PubMedId	Organism	Strain	BeginQ	EndQ	LengthQ	BeginB	EndB	LengthB
	Q8RED8	_	1.00314	1.00949	42.32	3e-80	1	1	ldh	L-lactate dehydrogenase	1.1.1.27	Complete proteome, Cytoplasm, NAD, Oxidoreductase, Reference proteome	11889109	Fusobacterium nucleatum subsp. nucleatum (strain ATCC 25586 / CIP 101130 / JCM 8532 / LMG 13131)	ATCC 25586 / CIP 101130 / JCM 8532 / LMG 13131	1	316	316	2	316	318
	P59050	_	0.99367	0.99367	38.54	1e-67	2	2	ldh1	L-lactate dehydrogenase 1	1.1.1.27	Complete proteome, Cytoplasm, NAD, Oxidoreductase, Reference proteome	12381787	Bifidobacterium longum (strain NCC 2705)	NCC 2705	1	312	316	4	315	316
	E8MJ15	_	0.99367	0.99367	38.54	1e-67	2	2	ldh1	L-lactate dehydrogenase 1	1.1.1.27	Cytoplasm, NAD, Oxidoreductase	21270894	Bifidobacterium longum subsp. longum (strain ATCC 15707 / DSM 20219 / JCM 1217 / NCTC 11818 / E194b)	ATCC 15707 / DSM 20219 / JCM 1217 / NCTC 11818 / E194b	1	312	316	4	315	316
	Q8Y6Z6	_	0.97785	0.99357	38.51	5e-63	3	2	ldh2	L-lactate dehydrogenase 2	1.1.1.27	Complete proteome, Cytoplasm, NAD, Oxidoreductase, Reference proteome	11679669	Listeria monocytogenes serovar 1/2a (strain ATCC BAA-679 / EGD-e)	ATCC BAA-679 / EGD-e	1	309	316	1	308	311
	Q71ZD6	_	0.98734	1.00322	38.14	1e-62	4	2	ldh2	L-lactate dehydrogenase 2	1.1.1.27	Cytoplasm, NAD, Oxidoreductase	15115801	Listeria monocytogenes serotype 4b (strain F2365)	F2365	1	312	316	1	311	311
	Q92BI0	_	0.98734	1.00322	37.18	9e-61	5	2	ldh2	L-lactate dehydrogenase 2	1.1.1.27	Complete proteome, Cytoplasm, NAD, Oxidoreductase	11679669	Listeria innocua serovar 6a (strain ATCC BAA-680 / CLIP 11262)	ATCC BAA-680 / CLIP 11262	1	312	316	1	311	311
	Q815X8	_	0.94304	0.94304	37.92	2e-58	6	3	ldh3	L-lactate dehydrogenase 3	1.1.1.27	Allosteric enzyme, Complete proteome, Cytoplasm, NAD, Oxidoreductase, Reference proteome	12721630	Bacillus cereus (strain ATCC 14579 / DSM 31 / JCM 2152 / NBRC 15305 / NCIMB 9373 / NRRL B-3711)	ATCC 14579 / DSM 31 / JCM 2152 / NBRC 15305 / NCIMB 9373 / NRRL B-3711	3	298	316	5	300	316
	Q631X2	_	0.94304	0.94304	37.25	7e-58	7	3	ldh3	L-lactate dehydrogenase 3	1.1.1.27	Allosteric enzyme, Complete proteome, Cytoplasm, NAD, Oxidoreductase	16621833	Bacillus cereus (strain ZK / E33L)	ZK / E33L	3	298	316	5	300	316
	Q6HBQ8	_	0.94304	0.94304	37.25	7e-58	7	3	ldh3	L-lactate dehydrogenase 3	1.1.1.27	Allosteric enzyme, Complete proteome, Cytoplasm, NAD, Oxidoreductase	16621833	Bacillus thuringiensis subsp. konkukian (strain 97-27)	97-27	3	298	316	5	300	316
	P62049	_	0.94304	0.94304	37.25	7e-58	7	3	ldh3	L-lactate dehydrogenase 3	1.1.1.27	Allosteric enzyme, Complete proteome, Cytoplasm, NAD, Oxidoreductase	14960714	Bacillus cereus (strain ATCC 10987 / NRS 248)	ATCC 10987 / NRS 248	3	298	316	5	300	316
	Q81XJ7	_	0.94304	0.94304	37.25	1e-57	8	3	ldh3	L-lactate dehydrogenase 3	1.1.1.27	Allosteric enzyme, Complete proteome, Cytoplasm, NAD, Oxidoreductase, Reference proteome	12721629, 18952800	Bacillus anthracis	Ames / isolate Porton / Ames ancestor	3	298	316	5	300	316
	Q9CII4	_	0.98734	0.99363	33.97	2e-57	9	3	ldh2	L-lactate dehydrogenase 2	1.1.1.27	Allosteric enzyme, Complete proteome, Cytoplasm, NAD, Oxidoreductase, Phosphoprotein, Reference proteome	11337471	Lactococcus lactis subsp. lactis (strain IL1403)	IL1403	3	313	316	5	314	314
	P0CI34	_	0.98734	0.99363	33.01	5e-57	10	3	ldh	L-lactate dehydrogenase	1.1.1.27	Allosteric enzyme, Complete proteome, Cytoplasm, NAD, Oxidoreductase, Phosphoprotein	17307855	Lactococcus lactis subsp. cremoris (strain MG1363)	MG1363	3	313	316	5	314	314
	D8KFT1	IPMed?	0.98734	0.99363	33.01	5e-57	10	3	ldh	L-lactate dehydrogenase	1.1.1.27	Allosteric enzyme, Cytoplasm, NAD, Oxidoreductase, Phosphoprotein	12867459, 20639323	Lactococcus lactis subsp. cremoris (strain NZ9000)	NZ9000 / NZ9000	3	313	316	5	314	314
	P0C2T6	_	0.98734	0.99363	33.01	5e-57	10	3	ldh2	L-lactate dehydrogenase 2	1.1.1.27	Allosteric enzyme, Cytoplasm, NAD, Oxidoreductase, Phosphoprotein	_	Lactococcus lactis subsp. cremoris	_	3	313	316	5	314	314
	P14295	IPMed?	0.98418	1.00323	35.37	4e-54	11	1	_	L-2-hydroxyisocaproate dehydrogenase	1.1.1.-	3D-structure, Direct protein sequencing, NADP, Oxidoreductase	2684788, 7643402	Weissella confusa	ATCC 10881 / DSM 20196 / JCM 1093 / NBRC 106469 / NCIMB 9311 / NRRL B-1064 / 548-D	4	312	316	3	306	310
	P14561	IPMed?	0.95597	0.96203	32.89	2e-49	12	3	ldh1	L-lactate dehydrogenase 1	1.1.1.27	Allosteric enzyme, Cytoplasm, Direct protein sequencing, NAD, Oxidoreductase, Phosphoprotein	2334516, 3435642	Bacillus psychrosaccharolyticus	_	5	307	316	8	309	318
	P13714	IPMed?	0.98125	0.99367	32.17	3e-48	13	3	ldh	L-lactate dehydrogenase	1.1.1.27	3D-structure, Allosteric enzyme, Complete proteome, Cytoplasm, Direct protein sequencing, NAD, Oxidoreductase, Phosphoprotein, Reference proteome	8969502, 9384377, 19383706, 3098260, 10809684, 17218307	Bacillus subtilis (strain 168)	168 / 168 / 168	5	316	316	7	318	320
	O32765	IPMed?	0.95666	0.97785	30.1	4e-48	14	3	ldh	L-lactate dehydrogenase	1.1.1.27	Cytoplasm, Direct protein sequencing, NAD, Oxidoreductase, Phosphoprotein	9212432	Lactobacillus helveticus	53/7	2	310	316	6	311	323
	P00343	IPMed?	0.93558	0.96519	32.13	8e-48	15	3	ldh	L-lactate dehydrogenase	1.1.1.27	3D-structure, Allosteric enzyme, Cytoplasm, Direct protein sequencing, NAD, Oxidoreductase, Phosphoprotein	1768113, 6411465, 14601, 7766183, 19787773	Lactobacillus casei	ATCC 393 / DSM 20011 / JCM 1134 / NBRC 15883 / NCIMB 11970 / NCDO 161 / ATCC 393 / DSM 20011 / JCM 1134 / NBRC 15883 / NCIMB 11970 / NCDO 161 / ATCC 393 / DSM 20011 / JCM 1134 / NBRC 15883 / NCIMB 11970 / NCDO 161	4	307	316	10	311	326
	P00345	IPMed?	0.97484	0.98101	32.26	1e-47	16	3	ldh	L-lactate dehydrogenase	1.1.1.27	Allosteric enzyme, Cytoplasm, Direct protein sequencing, NAD, Oxidoreductase, Phosphoprotein	3122782, 3118900	Bacillus megaterium	DSM 090	2	310	316	8	314	318
	Q01462	IPMed?	0.93538	0.96203	33.22	2e-47	17	3	ldh1	L-lactate dehydrogenase 1	1.1.1.27	Allosteric enzyme, Complete proteome, Cytoplasm, NAD, Oxidoreductase, Phosphoprotein, Reference proteome	1400245, 1452029, 8081494, 9023947, 11337471	Lactococcus lactis subsp. lactis (strain IL1403)	LM0230 / BU2-60 / 1117M / IL1403	4	306	316	7	307	325
	P04034	IPMed?	0.96	0.98734	33.33	4e-47	19	3	ldh1	L-lactate dehydrogenase 1	1.1.1.27	Allosteric enzyme, Cytoplasm, Direct protein sequencing, NAD, Oxidoreductase, Phosphoprotein	8081494, 9023947, 518918	Lactococcus lactis subsp. cremoris	ML1 / AM4 / US3	4	306	316	7	307	325
	Q59244	IPMed?	0.95584	0.95886	33.66	4e-47	18	3	ldh	L-lactate dehydrogenase	1.1.1.27	Allosteric enzyme, Cytoplasm, NAD, Oxidoreductase, Phosphoprotein	3675869	Bacillus caldolyticus	_	5	306	316	8	308	317
	P10655	IPMed?	0.95584	0.95886	33.33	4e-47	19	3	ldh	L-lactate dehydrogenase	1.1.1.27	Allosteric enzyme, Cytoplasm, NAD, Oxidoreductase, Phosphoprotein	3675869, 3297694	Bacillus caldotenax	_	5	306	316	8	308	317
CLOSTRIBL4_v1_2205	PB id	Exp	maxLrap	minLrap	Ident %	Eval	OrderQ	OrderB	Gene	Description	EC number	Keywords	PubMedId	Organism	Strain	BeginQ	EndQ	LengthQ	BeginB	EndB	LengthB
	Q892U0	_	0.96835	0.97452	49.02	4e-109	1	1	ldh	L-lactate dehydrogenase	1.1.1.27	Allosteric enzyme, Complete proteome, Cytoplasm, NAD, Oxidoreductase, Phosphoprotein, Reference proteome	12552129	Clostridium tetani (strain Massachusetts / E88)	Massachusetts / E88	6	311	314	7	312	316
	Q8KQC4	_	0.96215	0.97134	50.16	2e-108	2	1	ldh	L-lactate dehydrogenase	1.1.1.27	Allosteric enzyme, Complete proteome, Cytoplasm, NAD, Oxidoreductase, Phosphoprotein, Reference proteome	_	Hungateiclostridium thermocellum (strain ATCC 27405 / DSM 1237 / JCM 9322 / NBRC 103400 / NCIMB 10682 / NRRL B-4536 / VPI 7372)	_	6	310	314	9	313	317
	Q97MD1	_	0.96815	0.97125	47.04	4e-106	3	1	ldh1	L-lactate dehydrogenase 1	1.1.1.27	Allosteric enzyme, Complete proteome, Cytoplasm, NAD, Oxidoreductase, Phosphoprotein, Reference proteome	11466286	Clostridium acetobutylicum (strain ATCC 824 / DSM 792 / JCM 1419 / LMG 5710 / VKM B-1787)	ATCC 824 / DSM 792 / JCM 1419 / LMG 5710 / VKM B-1787	6	309	314	6	309	313
	Q7X5C9	IPMed?	0.97452	0.98392	48.69	4e-103	4	1	ldh	L-lactate dehydrogenase	1.1.1.27	Allosteric enzyme, Complete proteome, Cytoplasm, NAD, Oxidoreductase, Phosphoprotein	15007569	Thermoanaerobacterium saccharolyticum (strain DSM 8691 / JW/SL-YS485)	DSM 8691 / JW/SL-YS485	6	311	314	3	308	311
	B0K226	_	0.97771	0.98714	46.91	1e-101	5	1	ldh	L-lactate dehydrogenase	1.1.1.27	Allosteric enzyme, Complete proteome, Cytoplasm, NAD, Oxidoreductase, Phosphoprotein	_	Thermoanaerobacter sp. (strain X514)	_	5	311	314	2	308	311
	B0KDA4	_	0.97771	0.98714	46.91	1e-101	5	1	ldh	L-lactate dehydrogenase	1.1.1.27	Allosteric enzyme, Complete proteome, Cytoplasm, NAD, Oxidoreductase, Phosphoprotein, Reference proteome	_	Thermoanaerobacter pseudethanolicus (strain ATCC 33223 / 39E)	_	5	311	314	2	308	311
	A4J898	_	0.97452	0.97452	48.04	5e-101	6	1	ldh	L-lactate dehydrogenase	1.1.1.27	Allosteric enzyme, Complete proteome, Cytoplasm, NAD, Oxidoreductase, Phosphoprotein, Reference proteome	_	Desulfotomaculum reducens (strain MI-1)	_	6	311	314	8	311	314
	P00345	IPMed?	0.94969	0.96178	48.68	3e-100	7	1	ldh	L-lactate dehydrogenase	1.1.1.27	Allosteric enzyme, Cytoplasm, Direct protein sequencing, NAD, Oxidoreductase, Phosphoprotein	3122782, 3118900	Bacillus megaterium	DSM 090	6	307	314	11	311	318
	C5D5V2	_	0.95925	0.97452	47.71	7e-100	8	1	ldh	L-lactate dehydrogenase	1.1.1.27	Allosteric enzyme, Complete proteome, Cytoplasm, NAD, Oxidoreductase, Phosphoprotein, Reference proteome	_	Geobacillus sp. (strain WCH70)	_	5	309	314	7	311	319
	B1L1N3	_	0.95597	0.96815	45.07	1e-99	9	1	ldh	L-lactate dehydrogenase	1.1.1.27	Complete proteome, Cytoplasm, NAD, Oxidoreductase, Phosphoprotein	18060065	Clostridium botulinum (strain Loch Maree / Type A3)	Loch Maree / Type A3	6	309	314	9	312	318
	A7GDK3	_	0.95597	0.96815	45.07	3e-99	10	1	ldh	L-lactate dehydrogenase	1.1.1.27	Complete proteome, Cytoplasm, NAD, Oxidoreductase, Phosphoprotein	_	Clostridium botulinum (strain Langeland / NCTC 10281 / Type F)	_	6	309	314	9	312	318
	C1FMZ1	_	0.95597	0.96815	45.07	3e-99	10	1	ldh	L-lactate dehydrogenase	1.1.1.27	Complete proteome, Cytoplasm, NAD, Oxidoreductase, Phosphoprotein	_	Clostridium botulinum (strain Kyoto / Type A2)	_	6	309	314	9	312	318
	A5I1Z6	_	0.95597	0.96815	45.07	3e-99	10	1	ldh	L-lactate dehydrogenase	1.1.1.27	Complete proteome, Cytoplasm, NAD, Oxidoreductase, Phosphoprotein, Reference proteome	17519437, 18060065	Clostridium botulinum (strain Hall / ATCC 3502 / NCTC 13319 / Type A)	Hall / ATCC 3502 / NCTC 13319 / Type A / Hall / ATCC 3502 / NCTC 13319 / Type A	6	309	314	9	312	318
	A7FU32	_	0.95597	0.96815	45.07	3e-99	10	1	ldh	L-lactate dehydrogenase	1.1.1.27	Cytoplasm, NAD, Oxidoreductase, Phosphoprotein	18060065	Clostridium botulinum (strain ATCC 19397 / Type A)	ATCC 19397 / Type A	6	309	314	9	312	318
	P20619	IPMed?	0.96552	0.98089	48.05	6e-99	11	1	ldh2	L-lactate dehydrogenase 2	1.1.1.27	Allosteric enzyme, Cytoplasm, NAD, Oxidoreductase, Phosphoprotein	2334516	Bacillus psychrosaccharolyticus	_	3	309	314	5	311	319
	P10655	IPMed?	0.9653	0.97452	47.39	1e-98	12	1	ldh	L-lactate dehydrogenase	1.1.1.27	Allosteric enzyme, Cytoplasm, NAD, Oxidoreductase, Phosphoprotein	3675869, 3297694	Bacillus caldotenax	_	5	309	314	7	311	317
	P00343	IPMed?	0.94785	0.98408	44.66	8e-98	13	1	ldh	L-lactate dehydrogenase	1.1.1.27	3D-structure, Allosteric enzyme, Cytoplasm, Direct protein sequencing, NAD, Oxidoreductase, Phosphoprotein	1768113, 6411465, 14601, 7766183, 19787773	Lactobacillus casei	ATCC 393 / DSM 20011 / JCM 1134 / NBRC 15883 / NCIMB 11970 / NCDO 161 / ATCC 393 / DSM 20011 / JCM 1134 / NBRC 15883 / NCIMB 11970 / NCDO 161 / ATCC 393 / DSM 20011 / JCM 1134 / NBRC 15883 / NCIMB 11970 / NCDO 161	3	311	314	8	315	326
	P14561	IPMed?	0.96226	0.97452	47.71	9e-98	14	1	ldh1	L-lactate dehydrogenase 1	1.1.1.27	Allosteric enzyme, Cytoplasm, Direct protein sequencing, NAD, Oxidoreductase, Phosphoprotein	2334516, 3435642	Bacillus psychrosaccharolyticus	_	5	309	314	7	311	318
	P13714	IPMed?	0.95937	0.97771	45.93	9e-98	15	1	ldh	L-lactate dehydrogenase	1.1.1.27	3D-structure, Allosteric enzyme, Complete proteome, Cytoplasm, Direct protein sequencing, NAD, Oxidoreductase, Phosphoprotein, Reference proteome	8969502, 9384377, 19383706, 3098260, 10809684, 17218307	Bacillus subtilis (strain 168)	168 / 168 / 168	5	310	314	6	311	320
	Q59244	IPMed?	0.96215	0.97134	46.56	3e-97	16	1	ldh	L-lactate dehydrogenase	1.1.1.27	Allosteric enzyme, Cytoplasm, NAD, Oxidoreductase, Phosphoprotein	3675869	Bacillus caldolyticus	_	6	309	314	8	311	317
	O32765	IPMed?	0.94118	0.96815	45.72	3e-96	17	1	ldh	L-lactate dehydrogenase	1.1.1.27	Cytoplasm, Direct protein sequencing, NAD, Oxidoreductase, Phosphoprotein	9212432	Lactobacillus helveticus	53/7	6	309	314	9	310	323
	P00344	IPMed?	0.96215	0.97134	46.23	2e-95	18	1	ldh	L-lactate dehydrogenase	1.1.1.27	3D-structure, Allosteric enzyme, Cytoplasm, Direct protein sequencing, NAD, Oxidoreductase, Phosphoprotein	3026926, 3675869, 6618448, 6352452, 3580377, 2330370, 1731077	Geobacillus stearothermophilus	ATCC 29609 / DSM 2027 / NCA 1503 / NCIMB 8924 / ATCC 29609 / DSM 2027 / NCA 1503 / NCIMB 8924	6	309	314	8	311	317
CLOSTRIBL4_v1_0841	PB id	Exp	maxLrap	minLrap	Ident %	Eval	OrderQ	OrderB	Gene	Description	EC number	Keywords	PubMedId	Organism	Strain	BeginQ	EndQ	LengthQ	BeginB	EndB	LengthB
	Q2RMD6	IPMed?	0.99916	1.01025	59	0	1	1	_	Pyruvate:ferredoxin oxidoreductase	1.2.7.1	3D-structure, 4Fe-4S, Complete proteome, Electron transport, Iron, Iron-sulfur, Magnesium, Metal-binding, Oxidoreductase, Pyruvate, Reference proteome, Transport	18631365, 9214293, 10878009, 29581263	Moorella thermoacetica (strain ATCC 39073 / JCM 9320)	ATCC 39073 / JCM 9320 / ATCC 39073 / JCM 9320	7	1181	1184	4	1169	1171
	P19543	IPMed?	0.99916	1.00853	57.14	0	2	1	nifJ	Pyruvate-flavodoxin oxidoreductase	1.2.7.-	4Fe-4S, Electron transport, Iron, Iron-sulfur, Metal-binding, Nitrogen fixation, Oxidoreductase, Plasmid, Repeat, Transport	2504647, 1708766	Enterobacter agglomerans	333 / 333	5	1182	1184	4	1172	1173
	P03833	IPMed?	0.99662	1.00769	56.69	0	3	1	nifJ	Pyruvate-flavodoxin oxidoreductase	1.2.7.-	4Fe-4S, Electron transport, Iron, Iron-sulfur, Metal-binding, Nitrogen fixation, Oxidoreductase, Repeat, Transport	3062178, 3060860, 8483412, 6306580	Klebsiella pneumoniae	_	3	1181	1184	2	1168	1171
	P94692	IPMed?	0.96429	1.00338	54.71	0	4	1	por	Pyruvate:ferredoxin oxidoreductase	1.2.7.1	3D-structure, 4Fe-4S, Calcium, Cytoplasm, Direct protein sequencing, Disulfide bond, Electron transport, Iron, Iron-sulfur, Magnesium, Metal-binding, Oxidoreductase, Pyruvate, Thiamine pyrophosphate, Transport	9294422, 7612653, 10048931, 11752578, 16472741	Desulfocurvibacter africanus	ATCC 19996 / DSM 2603 / NCIMB 8401 / Benghazi / ATCC 19996 / DSM 2603 / NCIMB 8401 / Benghazi	4	1182	1184	3	1168	1232
	Q94IN5	IPMed?	0.64725	0.98564	48.16	0	5	1	PNO	Pyruvate dehydrogenase [NADP(+)], mitochondrial	1.2.1.51	4Fe-4S, Direct protein sequencing, Electron transport, FAD, Flavoprotein, FMN, Iron, Iron-sulfur, Metal-binding, Mitochondrion, NADP, Oxidoreductase, Repeat, Thiamine pyrophosphate, Transit peptide, Transport	11023353, 11319255, 1910287, 8373179, 3110154, 12623066	Euglena gracilis	SAG1224-5/25	2	1162	1184	65	1214	1803
	P52965	_	0.98832	1.00084	48.52	0	6	1	nifJ	Putative pyruvate-flavodoxin oxidoreductase	1.2.7.-	4Fe-4S, Complete proteome, Electron transport, Iron, Iron-sulfur, Metal-binding, Nitrogen fixation, Oxidoreductase, Reference proteome, Repeat, Transport	8590279, 8905231	Synechocystis sp. (strain PCC 6803 / Kazusa)	ATCC 27184 / PCC 6803 / N-1 / PCC 6803 / Kazusa	8	1181	1184	8	1173	1199
	Q06879	IPMed?	1.00584	1.01858	47.51	0	7	1	nifJ	Pyruvate-flavodoxin oxidoreductase	1.2.7.-	4Fe-4S, Complete proteome, Electron transport, Iron, Iron-sulfur, Metal-binding, Nitrogen fixation, Oxidoreductase, Reference proteome, Repeat, Transport	8415612, 11759840	Nostoc sp. (strain PCC 7120 / SAG 25.82 / UTEX 2576)	PCC 7120 / SAG 25.82 / UTEX 2576	3	1182	1184	2	1198	1199
	Q3M8N0	IPMed?	1.00756	1.01267	47.46	0	8	1	nifJ	Pyruvate-flavodoxin oxidoreductase	1.2.7.-	4Fe-4S, Complete proteome, Electron transport, Iron, Iron-sulfur, Metal-binding, Nitrogen fixation, Oxidoreductase, Repeat, Transport	25197444, 8352652	Trichormus variabilis (strain ATCC 29413 / PCC 7937)	ATCC 29413 / PCC 7937	1	1182	1184	1	1184	1190
	Q968X7	IPMed?	0.64374	1.05152	45.62	0	9	1	PFOR	Pyruvate dehydrogenase [NADP(+)]	1.2.1.51	4Fe-4S, Electron transport, FAD, Flavoprotein, FMN, Iron, Iron-sulfur, Metal-binding, NADP, Oxidoreductase, Repeat, Thiamine pyrophosphate, Transport	11319255	Cryptosporidium parvum	KSU-1	9	1181	1184	7	1241	1934
	Q53046	IPMed?	1.01092	1.01689	46.76	0	10	1	nifJ	Pyruvate-flavodoxin oxidoreductase	1.2.7.-	4Fe-4S, Complete proteome, Electron transport, Iron, Iron-sulfur, Metal-binding, Nitrogen fixation, Oxidoreductase, Reference proteome, Repeat, Transport	8736535, 21886856	Rhodospirillum rubrum (strain ATCC 11170 / ATH 1.1.1 / DSM 467 / LMG 4362 / NCIB 8255 / S1)	ATCC 11170 / ATH 1.1.1 / DSM 467 / LMG 4362 / NCIB 8255 / S1	1	1183	1184	1	1180	1191
	P52647	IPMed?	1.00676	1.01533	46.64	0	11	1	ydbK	Probable pyruvate-flavodoxin oxidoreductase	1.2.7.-	4Fe-4S, Complete proteome, Electron transport, Iron, Iron-sulfur, Metal-binding, Oxidoreductase, Reference proteome, Repeat, Transport	9097039, 9278503, 16738553, 9025293	Escherichia coli (strain K12)	K12 / W3110 / ATCC 27325 / DSM 5911 / K12 / MG1655 / ATCC 47076 / K12 / W3110 / ATCC 27325 / DSM 5911 / K12	6	1181	1184	1	1165	1174
CLOSTRIBL4_v1_1867	PB id	Exp	maxLrap	minLrap	Ident %	Eval	OrderQ	OrderB	Gene	Description	EC number	Keywords	PubMedId	Organism	Strain	BeginQ	EndQ	LengthQ	BeginB	EndB	LengthB
	P45359	IPMed?	0.92417	0.9949	63.85	6e-173	1	1	thlA	Acetyl-CoA acetyltransferase	2.3.1.9	3D-structure, Acyltransferase, Complete proteome, Cytoplasm, Direct protein sequencing, Reference proteome, Transferase	7867955, 11075929, 11466286, 1685080	Clostridium acetobutylicum (strain ATCC 824 / DSM 792 / JCM 1419 / LMG 5710 / VKM B-1787)	ATCC 824 / DSM 792 / JCM 1419 / LMG 5710 / VKM B-1787 / ATCC 824 / DSM 792 / JCM 1419 / LMG 5710 / VKM B-1787 / ATCC 824 / DSM 792 / JCM 1419 / LMG 5710 / VKM B-1787 / ATCC 824 / DSM 792 / JCM 1419 / LMG 5710 / VKM B-1787	29	418	422	2	390	392
	Q18AR0	_	0.92417	0.99744	60	4e-163	2	1	thlA	Acetyl-CoA acetyltransferase	2.3.1.9	3D-structure, Acyltransferase, Complete proteome, Cytoplasm, Reference proteome, Transferase	16804543	Peptoclostridium difficile (strain 630)	630	29	418	422	2	390	391
	Q0AVM3	IPMed?	0.94076	1.00253	58.69	5e-155	3	1	_	Acetyl-CoA acetyltransferase	2.3.1.9	Acyltransferase, Complete proteome, Cytoplasm, Fatty acid metabolism, Lipid metabolism, Reference proteome, Transferase	21966920, 23468890	Syntrophomonas wolfei subsp. wolfei (strain DSM 2245B / Goettingen)	DSM 2245B / Goettingen	27	419	422	1	395	396
	Q9ZHI1	IPMed?	0.92417	0.9949	57.95	1e-154	4	1	phaA	Acetyl-CoA acetyltransferase	2.3.1.9	Acyltransferase, Complete proteome, Cytoplasm, PHA biosynthesis, Reference proteome, Transferase	14500782, 10427049	Chromobacterium violaceum (strain ATCC 12472 / DSM 30191 / JCM 1249 / NBRC 12614 / NCIMB 9131 / NCTC 9757)	ATCC 12472 / DSM 30191 / JCM 1249 / NBRC 12614 / NCIMB 9131 / NCTC 9757 / ATCC 12472 / DSM 30191 / JCM 1249 / NBRC 12614 / NCIMB 9131 / NCTC 9757	30	418	422	2	390	392
	P14611	IPMed?	0.9218	0.98982	57.84	3e-153	5	1	phaA	Acetyl-CoA acetyltransferase	2.3.1.9	3D-structure, Acyltransferase, Complete proteome, Cytoplasm, PHB biosynthesis, Reference proteome, Transferase	2670935, 16964242, 2670936, 4198758, 1476773, 25152395	Cupriavidus necator (strain ATCC 17699 / H16 / DSM 428 / Stanier 337)	ATCC 17699 / H16 / DSM 428 / Stanier 337 / ATCC 17699 / H16 / DSM 428 / Stanier 337 / ATCC 17699 / H16 / DSM 428 / Stanier 337 / ATCC 17699 / H16 / DSM 428 / Stanier 337	31	418	422	4	391	393
	Q9I2A8	_	0.91232	0.97964	58.7	8e-153	6	1	atoB	Acetyl-CoA acetyltransferase	2.3.1.9	Acyltransferase, Complete proteome, Cytoplasm, Fatty acid metabolism, Lipid metabolism, Reference proteome, Transferase	10984043	Pseudomonas aeruginosa (strain ATCC 15692 / DSM 22644 / CIP 104116 / JCM 14847 / LMG 12228 / 1C / PRS 101 / PAO1)	ATCC 15692 / DSM 22644 / CIP 104116 / JCM 14847 / LMG 12228 / 1C / PRS 101 / PAO1	31	414	422	4	387	393
	P45369	IPMed?	0.93128	0.99746	56.49	2e-150	7	1	phaA	Acetyl-CoA acetyltransferase	2.3.1.9	Acyltransferase, Complete proteome, Cytoplasm, PHB biosynthesis, Reference proteome, Transferase	1396692, 22675582, 1476773	Allochromatium vinosum (strain ATCC 17899 / DSM 180 / NBRC 103801 / NCIMB 10441 / D)	ATCC 17899 / DSM 180 / NBRC 103801 / NCIMB 10441 / D / ATCC 17899 / DSM 180 / NBRC 103801 / NCIMB 10441 / D	27	418	422	1	392	394
	P45363	IPMed?	0.93128	0.99746	54.96	6e-145	8	1	phaA	Acetyl-CoA acetyltransferase	2.3.1.9	Acyltransferase, Cytoplasm, PHB biosynthesis, Transferase	7763384, 1476773	Thiocystis violacea	2311 / DSM 208	27	418	422	1	392	394
	P54810	IPMed?	0.91232	0.98465	55.32	1e-143	9	1	phaA	Acetyl-CoA acetyltransferase	2.3.1.9	Acyltransferase, Cytoplasm, PHB biosynthesis, Transferase	8566717	Paracoccus denitrificans	_	30	414	422	3	385	391
	P44873	_	0.92654	0.99491	54.73	3e-140	10	1	atoB	Acetyl-CoA acetyltransferase	2.3.1.9	Acyltransferase, Complete proteome, Cytoplasm, Fatty acid metabolism, Lipid metabolism, Reference proteome, Transferase	7542800	Haemophilus influenzae (strain ATCC 51907 / DSM 11121 / KW20 / Rd)	ATCC 51907 / DSM 11121 / KW20 / Rd	29	418	422	2	391	393
	P50174	IPMed?	0.91943	0.98728	54.64	5e-136	11	1	phaA	Acetyl-CoA acetyltransferase	2.3.1.9	Acyltransferase, Complete proteome, Cytoplasm, PHB biosynthesis, Reference proteome, Transferase	7582015, 11481430, 11474104	Rhizobium meliloti (strain 1021)	41 / 1021 / 1021	31	418	422	6	391	393
	P07097	IPMed?	0.93128	1.00255	51.65	4e-134	12	1	phaA	Acetyl-CoA acetyltransferase	2.3.1.9	3D-structure, Acyltransferase, Cytoplasm, PHB biosynthesis, Transferase	2878929, 2670935, 1673680, 1476773, 10764581, 10545327, 12501183	Zoogloea ramigera	ATCC 19623 / I-16-M / NCIB 10340 / NCTC 10482	27	419	422	1	391	392
	Q8CAY6	IPMed?	0.92891	0.98741	49.74	6e-127	13	1	Acat2	Acetyl-CoA acetyltransferase, cytosolic	2.3.1.9	Acetylation, Acyltransferase, Complete proteome, Cytoplasm, Direct protein sequencing, Reference proteome, Transferase	16141072, 15489334, 2055458, 21183079	Mus musculus	C57BL/6J / C57BL/6J / C57BL/6J	28	418	422	5	395	397
CLOSTRIBL4_v1_1868	PB id	Exp	maxLrap	minLrap	Ident %	Eval	OrderQ	OrderB	Gene	Description	EC number	Keywords	PubMedId	Organism	Strain	BeginQ	EndQ	LengthQ	BeginB	EndB	LengthB
	P52046	IPMed?	0.99234	1.00388	54.83	3e-95	1	1	crt	Short-chain-enoyl-CoA hydratase	4.2.1.150	3D-structure, Complete proteome, Direct protein sequencing, Fatty acid metabolism, Lipid metabolism, Lyase, Reference proteome	8655474, 11466286, 5057466	Clostridium acetobutylicum (strain ATCC 824 / DSM 792 / JCM 1419 / LMG 5710 / VKM B-1787)	ATCC 824 / DSM 792 / JCM 1419 / LMG 5710 / VKM B-1787 / ATCC 824 / DSM 792 / JCM 1419 / LMG 5710 / VKM B-1787	1	258	258	3	261	261
	Q0AVM1	IPMed?	0.94615	0.95349	52.03	9e-81	2	1	_	Crotonyl-CoA hydratase	4.2.1.150	Complete proteome, Cytoplasm, Fatty acid metabolism, Lipid metabolism, Lyase, Reference proteome	21966920, 23468890	Syntrophomonas wolfei subsp. wolfei (strain DSM 2245B / Goettingen)	DSM 2245B / Goettingen	7	251	258	9	254	260
	A4YI89	IPMed?	0.96139	0.96512	44.58	4e-63	3	1	_	3-hydroxypropionyl-coenzyme A dehydratase	4.2.1.116	3D-structure, Complete proteome, Fatty acid metabolism, Lipid metabolism, Lyase, Reference proteome	18083856, 19429610	Metallosphaera sedula (strain ATCC 51363 / DSM 5348 / JCM 9185 / NBRC 15509 / TH2)	ATCC 51363 / DSM 5348 / JCM 9185 / NBRC 15509 / TH2	4	251	258	6	253	259
	Q1ZXF1	_	0.89531	0.96124	45.56	7e-63	4	1	echs1	Probable enoyl-CoA hydratase, mitochondrial	4.2.1.17	Complete proteome, Fatty acid metabolism, Lipid metabolism, Lyase, Mitochondrion, Reference proteome, Transit peptide	15875012	Dictyostelium discoideum	AX4	7	250	258	29	270	277
	Q8BH95	_	0.87586	0.9845	44.09	2e-60	5	1	Echs1	Enoyl-CoA hydratase, mitochondrial	4.2.1.17	Acetylation, Complete proteome, Direct protein sequencing, Fatty acid metabolism, Lipid metabolism, Lyase, Mitochondrion, Phosphoprotein, Reference proteome, Transit peptide	16141072, 15489334, 21183079, 23806337, 23576753	Mus musculus	C57BL/6J / C57BL/6J	3	251	258	35	284	290
	O34893	IPMed?	0.92692	0.93411	43.57	2e-60	6	2	yngF	Putative enoyl-CoA hydratase/isomerase YngF	_	Complete proteome, Lyase, Reference proteome	9387222, 9384377	Bacillus subtilis (strain 168)	168 / 168	12	251	258	14	254	260
	P14604	IPMed?	0.87586	0.9845	43.7	1e-59	7	1	Echs1	Enoyl-CoA hydratase, mitochondrial	4.2.1.17	3D-structure, Acetylation, Complete proteome, Direct protein sequencing, Fatty acid metabolism, Lipid metabolism, Lyase, Mitochondrion, Reference proteome, Transit peptide	2806264, 15489334, 7883013, 8895557, 9480773, 11851409, 12445775	Rattus norvegicus	_	3	251	258	35	284	290
	P30084	IPMed?	0.87586	0.9845	43.31	6e-59	8	1	ECHS1	Enoyl-CoA hydratase, mitochondrial	4.2.1.17	3D-structure, Acetylation, Complete proteome, Direct protein sequencing, Disease mutation, Fatty acid metabolism, Lipid metabolism, Lyase, Mitochondrion, Neurodegeneration, Phosphoprotein, Polymorphism, Reference proteome, Transit peptide	8012501, 9073515, 15164054, 15489334, 1286669, 11271497, 19608861, 21269460, 25125611, 24275569, 25393721, 25944712, 26000322, 26251176, 27221955, 26741492	Homo sapiens	_	3	251	258	35	284	290
	Q5R646	_	0.87586	0.9845	42.91	6e-58	9	1	ECHS1	Enoyl-CoA hydratase, mitochondrial	4.2.1.17	Acetylation, Complete proteome, Fatty acid metabolism, Lipid metabolism, Lyase, Mitochondrion, Phosphoprotein, Reference proteome, Transit peptide	_	Pongo abelii	_	3	251	258	35	284	290
	Q58DM8	_	0.83448	0.93798	43.8	2e-57	10	1	ECHS1	Enoyl-CoA hydratase, mitochondrial	4.2.1.17	Acetylation, Complete proteome, Fatty acid metabolism, Lipid metabolism, Lyase, Mitochondrion, Reference proteome, Transit peptide	16305752	Bos taurus	_	12	251	258	47	284	290
	Q52995	IPMed?	0.98837	0.99222	41.57	6e-55	11	2	fadB1	Probable enoyl-CoA hydratase	4.2.1.17	Complete proteome, Fatty acid metabolism, Lipid metabolism, Lyase, Reference proteome	7751302, 11481430, 11474104	Rhizobium meliloti (strain 1021)	1021 / 1021 / 1021	1	253	258	1	253	257
	F4JML5	IPMed?	0.7907	0.92248	39.92	3e-51	12	2	_	Probable enoyl-CoA hydratase 2, mitochondrial	4.2.1.17	Complete proteome, Fatty acid metabolism, Hydrolase, Lipid metabolism, Lyase, Mitochondrion, Protease, Reference proteome, Transit peptide	9461215, 10617198, 27862469, 14593172, 10929101	Arabidopsis thaliana	cv. Columbia / cv. Columbia / cv. Columbia / cv. Columbia	15	251	258	58	295	301
	P76082	IPMed?	0.96899	0.98039	38.8	9e-51	13	2	paaF	2,3-dehydroadipyl-CoA hydratase	4.2.1.17	3D-structure, Complete proteome, Fatty acid metabolism, Lipid metabolism, Lyase, Reference proteome	9748275, 9097039, 9278503, 16738553, 10766858, 12846838, 20660314	Escherichia coli (strain K12)	W / ATCC 11105 / DSM 1900 / K12 / W3110 / ATCC 27325 / DSM 5911 / K12 / MG1655 / ATCC 47076 / K12 / W3110 / ATCC 27325 / DSM 5911	1	250	258	1	248	255
	Q4PEN0	IPMed?	0.89781	0.95349	37.8	4e-46	14	2	fer4	Enoyl-CoA isomerase/hydratase fer4	4.2.1.17	Coiled coil, Complete proteome, Isomerase, Lyase, Reference proteome, Virulence	17080091, 17138696, 20070524	Ustilago maydis (strain 521 / FGSC 9021)	521 / FGSC 9021 / 521 / FGSC 9021	15	251	258	23	268	274
CLOSTRIBL4_v1_1869	PB id	Exp	maxLrap	minLrap	Ident %	Eval	OrderQ	OrderB	Gene	Description	EC number	Keywords	PubMedId	Organism	Strain	BeginQ	EndQ	LengthQ	BeginB	EndB	LengthB
	P52041	IPMed?	1	1.01075	67.73	9e-119	1	1	hbd	3-hydroxybutyryl-CoA dehydrogenase	1.1.1.157	3D-structure, Complete proteome, Fatty acid metabolism, Lipid metabolism, NADP, Oxidoreductase, Reference proteome	8655474, 11466286	Clostridium acetobutylicum (strain ATCC 824 / DSM 792 / JCM 1419 / LMG 5710 / VKM B-1787)	ATCC 824 / DSM 792 / JCM 1419 / LMG 5710 / VKM B-1787 / ATCC 824 / DSM 792 / JCM 1419 / LMG 5710 / VKM B-1787	2	279	279	3	282	282
	P77851	_	0.99288	1	63.8	1e-112	2	1	hbd	3-hydroxybutyryl-CoA dehydrogenase	1.1.1.157	Complete proteome, Fatty acid metabolism, Lipid metabolism, NADP, Oxidoreductase, Reference proteome	_	Thermoanaerobacterium thermosaccharolyticum (strain ATCC 7956 / DSM 571 / NCIB 9385 / NCA 3814)	_	2	277	279	3	280	281
	P45364	IPMed?	1.00356	1.01075	59.22	7e-105	3	1	hbd	3-hydroxybutyryl-CoA dehydrogenase	1.1.1.157	Fatty acid metabolism, Lipid metabolism, NADP, Oxidoreductase	8001771	Clostridioides difficile	E	1	279	279	1	281	281
	Q0AVM2	IPMed?	1.00717	1.00717	58.01	2e-100	4	1	_	3-hydroxybutyryl-CoA dehydrogenase	1.1.1.35	Complete proteome, Cytoplasm, Fatty acid metabolism, Lipid metabolism, NAD, Oxidoreductase, Reference proteome	21966920, 23468890	Syntrophomonas wolfei subsp. wolfei (strain DSM 2245B / Goettingen)	DSM 2245B / Goettingen	1	277	279	1	279	279
	Q9RVG1	_	1.00358	1.00719	55	9e-94	5	1	hbd	Probable 3-hydroxybutyryl-CoA dehydrogenase	1.1.1.157	Complete proteome, Fatty acid metabolism, Lipid metabolism, NADP, Oxidoreductase, Reference proteome	10567266	Deinococcus radiodurans (strain ATCC 13939 / DSM 20539 / JCM 16871 / LMG 4051 / NBRC 15346 / NCIMB 9279 / R1 / VKM B-1422)	ATCC 13939 / DSM 20539 / JCM 16871 / LMG 4051 / NBRC 15346 / NCIMB 9279 / R1 / VKM B-1422	1	277	279	1	278	278
	P45856	IPMed?	0.97909	1.00717	53.74	1e-89	6	1	mmgB	Probable 3-hydroxybutyryl-CoA dehydrogenase	1.1.1.157	Complete proteome, Fatty acid metabolism, Lipid metabolism, NADP, Oxidoreductase, Reference proteome, Sporulation	8759838, 8969508, 9384377, 19383706	Bacillus subtilis (strain 168)	168 / MB24 / 168 / JH642 / 168	2	279	279	5	284	287
	Q45223	_	0.95222	1	49.82	9e-81	7	1	hbdA	3-hydroxybutyryl-CoA dehydrogenase	1.1.1.157	Complete proteome, Fatty acid metabolism, Lipid metabolism, NADP, Oxidoreductase, Reference proteome	12597275	Bradyrhizobium diazoefficiens (strain JCM 10833 / IAM 13628 / NBRC 14792 / USDA 110)	JCM 10833 / IAM 13628 / NBRC 14792 / USDA 110	2	277	279	7	284	293
	P34439	_	0.95973	1.02509	42.66	2e-66	8	1	_	Probable 3-hydroxyacyl-CoA dehydrogenase F54C8.1	1.1.1.35	3D-structure, Complete proteome, Fatty acid metabolism, Lipid metabolism, Mitochondrion, NAD, Oxidoreductase, Reference proteome	7906398, 9851916	Caenorhabditis elegans	Bristol N2 / Bristol N2	3	279	279	14	298	298
	Q16836	IPMed?	0.91083	1.02509	43.71	2e-64	9	1	HADH	Hydroxyacyl-coenzyme A dehydrogenase, mitochondrial	1.1.1.35	3D-structure, Acetylation, Alternative splicing, Complete proteome, Disease mutation, Fatty acid metabolism, Lipid metabolism, Mitochondrion, NAD, Oxidoreductase, Polymorphism, Reference proteome, Transit peptide	8687463, 15815621, 15489334, 19608861, 21269460, 24275569, 25944712, 10231530, 10840044, 16176262, 11489939	Homo sapiens	_	3	277	279	30	313	314
	P00348	IPMed?	0.91083	1.02509	41.96	3e-64	10	1	HADH	Hydroxyacyl-coenzyme A dehydrogenase, mitochondrial	1.1.1.35	3D-structure, Acetylation, Complete proteome, Direct protein sequencing, Fatty acid metabolism, Lipid metabolism, Mitochondrion, NAD, Oxidoreductase, Reference proteome, Transit peptide	9593854, 7409145, 10064895, 3479790, 10548046	Sus scrofa	_	3	277	279	30	313	314
	Q9WVK7	IPMed?	0.91083	1.02509	43.01	1e-62	11	1	Hadh	Hydroxyacyl-coenzyme A dehydrogenase, mitochondrial	1.1.1.35	Acetylation, Complete proteome, Fatty acid metabolism, Lipid metabolism, Mitochondrion, NAD, Oxidoreductase, Reference proteome, Transit peptide	10064895	Rattus norvegicus	Sprague-Dawley	3	277	279	30	313	314
	Q61425	IPMed?	0.91083	1.02509	42.66	3e-62	12	1	Hadh	Hydroxyacyl-coenzyme A dehydrogenase, mitochondrial	1.1.1.35	Acetylation, Complete proteome, Fatty acid metabolism, Lipid metabolism, Mitochondrion, NAD, Oxidoreductase, Reference proteome, Transit peptide	7642117, 16141072, 15489334, 21183079, 23806337, 23576753	Mus musculus	C57BL/6J	3	277	279	30	313	314
	P76083	IPMed?	0.58737	1	41.94	4e-59	13	1	paaH	3-hydroxyadipyl-CoA dehydrogenase	1.1.1.-	3D-structure, Complete proteome, NAD, Oxidoreductase, Reference proteome	9748275, 9097039, 9278503, 16738553, 10766858, 12846838, 20660314	Escherichia coli (strain K12)	W / ATCC 11105 / DSM 1900 / K12 / W3110 / ATCC 27325 / DSM 5911 / K12 / MG1655 / ATCC 47076 / K12 / W3110 / ATCC 27325 / DSM 5911	3	277	279	8	285	475
	P9WNP7	IPMed?	0.98252	1.00717	39.5	8e-58	14	1	fadB2	3-hydroxybutyryl-CoA dehydrogenase	1.1.1.157	3D-structure, Complete proteome, Fatty acid metabolism, Lipid metabolism, NADP, Oxidoreductase, Reference proteome	9634230, 11489128, 12081975, 20378648, 21969609	Mycobacterium tuberculosis (strain ATCC 25618 / H37Rv)	ATCC 25618 / H37Rv / ATCC 25618 / H37Rv	2	277	279	7	286	286
CLOSTRIBL4_v1_1870	PB id	Exp	maxLrap	minLrap	Ident %	Eval	OrderQ	OrderB	Gene	Description	EC number	Keywords	PubMedId	Organism	Strain	BeginQ	EndQ	LengthQ	BeginB	EndB	LengthB
	P52042	IPMed?	0.98701	1.00264	68.16	3e-178	1	1	bcd	Acyl-CoA dehydrogenase, short-chain specific	1.3.8.1	Complete proteome, FAD, Flavoprotein, Oxidoreductase, Reference proteome	8655474, 11466286	Clostridium acetobutylicum (strain ATCC 824 / DSM 792 / JCM 1419 / LMG 5710 / VKM B-1787)	ATCC 824 / DSM 792 / JCM 1419 / LMG 5710 / VKM B-1787 / ATCC 824 / DSM 792 / JCM 1419 / LMG 5710 / VKM B-1787	1	380	385	1	375	379
	P45867	IPMed?	0.99221	1.00792	55.76	1e-145	2	1	acdA	Acyl-CoA dehydrogenase	1.3.99.-	Complete proteome, FAD, Fatty acid metabolism, Flavoprotein, Lipid degradation, Lipid metabolism, Oxidoreductase, Reference proteome	9353933, 9384377, 17189250	Bacillus subtilis (strain 168)	168 / 168 / 168	1	382	385	1	377	379
	Q06319	IPMed?	1.0026	1.00783	52.33	6e-129	3	1	_	Acyl-CoA dehydrogenase, short-chain specific	1.3.8.1	3D-structure, Direct protein sequencing, FAD, Fatty acid metabolism, Flavoprotein, Lipid metabolism, Oxidoreductase	8399220, 7857927	Megasphaera elsdenii	_	1	382	385	1	381	383
	P45857	IPMed?	0.98701	1.00264	50	8e-129	4	2	mmgC	Acyl-CoA dehydrogenase	1.3.99.-	3D-structure, Complete proteome, FAD, Flavoprotein, Oxidoreductase, Reference proteome, Sporulation	8759838, 8969508, 9384377, 19383706	Bacillus subtilis (strain 168)	168 / MB24 / 168 / JH642 / 168	3	382	385	1	375	379
	O34421	IPMed?	0.99221	1.00526	51.05	1e-128	5	1	yngJ	Probable acyl-CoA dehydrogenase YngJ	1.3.99.-	Complete proteome, FAD, Flavoprotein, Oxidoreductase, Reference proteome	9387222, 9384377	Bacillus subtilis (strain 168)	168 / 168	1	382	385	1	378	380
	G3KIM8	IPMed?	0.96701	0.98961	51.18	5e-126	6	1	acrC	Acryloyl-CoA reductase (NADH)	1.3.1.95	Cytoplasm, FAD, Flavoprotein, NAD, Oxidoreductase	22810300, 12603323	Anaerotignum propionicum	ATCC 25522 / DSM 1682 / JCM 1430 / NCIMB 10656 / VPI 5303 / X2 / ATCC 25522 / DSM 1682 / JCM 1430 / NCIMB 10656 / VPI 5303 / X2	1	379	385	14	388	394
	Q5RAS0	_	0.92233	0.98701	49.21	6e-121	7	1	ACADS	Short-chain specific acyl-CoA dehydrogenase, mitochondrial	1.3.8.1	Acetylation, Complete proteome, FAD, Fatty acid metabolism, Flavoprotein, Lipid metabolism, Mitochondrion, Oxidoreductase, Phosphoprotein, Reference proteome, Transit peptide	_	Pongo abelii	_	3	382	385	32	406	412
	P16219	IPMed?	0.92233	0.98701	48.95	4e-120	8	1	ACADS	Short-chain specific acyl-CoA dehydrogenase, mitochondrial	1.3.8.1	3D-structure, Acetylation, Complete proteome, Direct protein sequencing, Disease mutation, FAD, Fatty acid metabolism, Flavoprotein, Lipid metabolism, Mitochondrion, Oxidoreductase, Phosphoprotein, Polymorphism, Reference proteome, Transit peptide	2565344, 9383286, 15489334, 1286669, 21269460, 21237683, 24275569, 25944712, 1692038, 9499414, 11134486	Homo sapiens	_	3	382	385	32	406	412
	P15651	IPMed?	0.92233	0.98701	47.63	3e-119	9	1	Acads	Short-chain specific acyl-CoA dehydrogenase, mitochondrial	1.3.8.1	3D-structure, Acetylation, Complete proteome, Direct protein sequencing, FAD, Fatty acid metabolism, Flavoprotein, Lipid metabolism, Mitochondrion, Oxidoreductase, Phosphoprotein, Reference proteome, Transit peptide	2777793, 3968063, 11812788	Rattus norvegicus	_	3	382	385	32	406	412
	Q07417	IPMed?	0.92233	0.98701	47.63	3e-119	9	1	Acads	Short-chain specific acyl-CoA dehydrogenase, mitochondrial	1.3.8.1	Acetylation, Complete proteome, FAD, Fatty acid metabolism, Flavoprotein, Lipid metabolism, Mitochondrion, Oxidoreductase, Phosphoprotein, Reference proteome, Transit peptide	8276399, 16141072, 15489334, 21183079, 23806337, 23576753	Mus musculus	C57BL/6J / FVB/N	3	382	385	32	406	412
	Q3ZBF6	IPMed?	0.92233	0.98701	48.42	5e-119	10	1	ACADS	Short-chain specific acyl-CoA dehydrogenase, mitochondrial	1.3.8.1	Acetylation, Complete proteome, FAD, Fatty acid metabolism, Flavoprotein, Lipid metabolism, Mitochondrion, Oxidoreductase, Phosphoprotein, Reference proteome, Transit peptide	6712627	Bos taurus	_	3	382	385	32	406	412
	H6LGM6	IPMed?	0.98961	1.00528	48.82	1e-116	11	1	carC	Caffeyl-CoA reductase-Etf complex subunit CarC	1.3.1.108	3D-structure, Complete proteome, Cytoplasm, FAD, Flavoprotein, NAD, Oxidoreductase, Reference proteome	23479729	Acetobacterium woodii (strain ATCC 29683 / DSM 1030 / JCM 2381 / KCTC 1655 / WB1)	ATCC 29683 / DSM 1030 / JCM 2381 / KCTC 1655 / WB1	3	382	385	1	376	379
CLOSTRIBL4_v1_1871	PB id	Exp	maxLrap	minLrap	Ident %	Eval	OrderQ	OrderB	Gene	Description	EC number	Keywords	PubMedId	Organism	Strain	BeginQ	EndQ	LengthQ	BeginB	EndB	LengthB
	G3KIM7	IPMed?	1	1.00376	68.16	4e-130	1	1	acrB	Acryloyl-CoA reductase electron transfer subunit gamma	_	Cytoplasm, Electron transport, Transport	22810300, 12603323	Anaerotignum propionicum	ATCC 25522 / DSM 1682 / JCM 1430 / NCIMB 10656 / VPI 5303 / X2 / ATCC 25522 / DSM 1682 / JCM 1430 / NCIMB 10656 / VPI 5303 / X2	1	266	266	1	267	267
	H6LGM7	IPMed?	1.00752	1.0229	54.85	1e-90	2	1	carD	Caffeyl-CoA reductase-Etf complex subunit CarD	1.3.1.108	3D-structure, Complete proteome, Cytoplasm, FAD, Flavoprotein, NAD, Oxidoreductase, Reference proteome	23479729	Acetobacterium woodii (strain ATCC 29683 / DSM 1030 / JCM 2381 / KCTC 1655 / WB1)	ATCC 29683 / DSM 1030 / JCM 2381 / KCTC 1655 / WB1	1	266	266	1	262	262
	P97089	_	1	1.02308	51.13	1e-78	3	1	etfB	Electron transfer flavoprotein subunit beta	_	Complete proteome, Electron transport, FAD, Flavoprotein, Reference proteome, Transport	_	Thermoanaerobacterium thermosaccharolyticum (strain ATCC 7956 / DSM 571 / NCIB 9385 / NCA 3814)	_	1	266	266	1	260	260
	P52040	IPMed?	1	1.02703	50.75	3e-78	4	1	etfB	Electron transfer flavoprotein subunit beta	_	Complete proteome, Electron transport, FAD, Flavoprotein, Reference proteome, Transport	8655474, 11466286	Clostridium acetobutylicum (strain ATCC 824 / DSM 792 / JCM 1419 / LMG 5710 / VKM B-1787)	ATCC 824 / DSM 792 / JCM 1419 / LMG 5710 / VKM B-1787 / ATCC 824 / DSM 792 / JCM 1419 / LMG 5710 / VKM B-1787	1	266	266	1	259	259
	O85691	IPMed?	0.94074	0.95489	46.46	8e-66	5	1	etfB	Electron transfer flavoprotein subunit beta	_	Electron transport, FAD, Flavoprotein, Transport	9694853	Megasphaera elsdenii	ATCC 25940 / DSM 20460 / JCM 1772 / NCIB 8927	1	249	266	1	250	270
	P26482	IPMed?	0.93594	0.98872	41.83	2e-58	6	1	fixA	Protein FixA	_	Complete proteome, Electron transport, Nitrogen fixation, Reference proteome, Transport	1850088, 3216855	Azorhizobium caulinodans (strain ATCC 43989 / DSM 5975 / JCM 20966 / NBRC 14845 / NCIMB 13405 / ORS 571)	_	1	257	266	1	260	281
	P53577	IPMed?	0.88889	0.96241	41.41	1e-54	7	1	fixA	Protein FixA	_	Complete proteome, Electron transport, Nitrogen fixation, Reference proteome, Transport	8599534, 11157954, 12597275	Bradyrhizobium diazoefficiens (strain JCM 10833 / IAM 13628 / NBRC 14792 / USDA 110)	USDA 3I1b110 / USDA 110spc4 / JCM 10833 / IAM 13628 / NBRC 14792 / USDA 110	1	250	266	1	253	288
	P53576	_	0.90391	0.95489	42.91	9e-54	8	1	fixA	Protein FixA	_	Electron transport, Nitrogen fixation, Transport	_	Azotobacter vinelandii	_	1	249	266	1	251	281
	Q53210	_	0.91228	0.97744	41.92	3e-53	9	1	fixA	Protein FixA	_	Complete proteome, Electron transport, Nitrogen fixation, Plasmid, Transport	8796346, 9163424, 19376903	Sinorhizobium fredii (strain NBRC 101917 / NGR234)	NBRC 101917 / NGR234 / NBRC 101917 / NGR234	1	254	266	1	257	285
	Q05559	IPMed?	0.86738	0.90977	42.15	2e-47	10	1	fixA	Protein FixA	_	Electron transport, Nitrogen fixation, Transport	8369342	Rhizobium leguminosarum bv. phaseoli	_	1	237	266	1	237	279
	P09818	IPMed?	0.82534	0.90602	41.91	1e-46	11	1	fixA	Protein FixA	_	Complete proteome, Electron transport, Nitrogen fixation, Plasmid, Reference proteome, Transport	3029021, 11481432, 11474104, 6317191	Rhizobium meliloti (strain 1021)	1021 / 1021 / 1021	1	236	266	1	238	292
	P53575	IPMed?	0.76692	0.81928	39.22	3e-32	12	1	etfB	Electron transfer flavoprotein subunit beta	_	Complete proteome, Electron transport, FAD, Flavoprotein, Reference proteome, Transport	8599534, 12597275	Bradyrhizobium diazoefficiens (strain JCM 10833 / IAM 13628 / NBRC 14792 / USDA 110)	USDA 3I1b110 / JCM 10833 / IAM 13628 / NBRC 14792 / USDA 110	1	202	266	1	199	249
	P38975	IPMed?	0.7782	0.82143	38.65	3e-31	13	1	etfB	Electron transfer flavoprotein subunit beta	_	3D-structure, Direct protein sequencing, Electron transport, FAD, Flavoprotein, Transport	8376381, 1576992, 10026281	Paracoccus denitrificans	ATCC 13543 / NRRL B-3784 / NRC 449 / ATCC 13543 / NRRL B-3784 / NRC 449	1	203	266	1	204	252
CLOSTRIBL4_v1_1872	PB id	Exp	maxLrap	minLrap	Ident %	Eval	OrderQ	OrderB	Gene	Description	EC number	Keywords	PubMedId	Organism	Strain	BeginQ	EndQ	LengthQ	BeginB	EndB	LengthB
	G3KIM6	IPMed?	0.98098	0.98365	65.37	5e-169	1	1	acrA	Acryloyl-CoA reductase electron transfer subunit beta	_	Cytoplasm, Electron transport, Transport	22810300, 12603323	Anaerotignum propionicum	ATCC 25522 / DSM 1682 / JCM 1430 / NCIMB 10656 / VPI 5303 / X2 / ATCC 25522 / DSM 1682 / JCM 1430 / NCIMB 10656 / VPI 5303 / X2	4	362	368	3	362	367
	P71153	_	0.96196	1.07273	55.37	7e-121	2	1	etfA	Electron transfer flavoprotein subunit alpha	_	Complete proteome, Electron transport, FAD, Flavoprotein, Reference proteome, Transport	_	Thermoanaerobacterium thermosaccharolyticum (strain ATCC 7956 / DSM 571 / NCIB 9385 / NCA 3814)	_	12	365	368	4	330	330
	H6LGM8	IPMed?	0.89646	0.96467	51.27	8e-115	3	1	carE	Caffeyl-CoA reductase-Etf complex subunit CarE	1.3.1.108	3D-structure, 4Fe-4S, Complete proteome, Cytoplasm, FAD, Flavoprotein, Iron, Iron-sulfur, Metal-binding, NAD, Oxidoreductase, Reference proteome	23479729	Acetobacterium woodii (strain ATCC 29683 / DSM 1030 / JCM 2381 / KCTC 1655 / WB1)	ATCC 29683 / DSM 1030 / JCM 2381 / KCTC 1655 / WB1	7	361	368	63	391	396
	P52039	IPMed?	0.96196	1.05357	50.85	2e-112	4	1	etfA	Electron transfer flavoprotein subunit alpha	_	Complete proteome, Electron transport, FAD, Flavoprotein, Reference proteome, Transport	8655474, 11466286	Clostridium acetobutylicum (strain ATCC 824 / DSM 792 / JCM 1419 / LMG 5710 / VKM B-1787)	ATCC 824 / DSM 792 / JCM 1419 / LMG 5710 / VKM B-1787 / ATCC 824 / DSM 792 / JCM 1419 / LMG 5710 / VKM B-1787	10	363	368	4	333	336
	P53578	IPMed?	0.96467	1.06287	50.7	9e-112	5	1	fixB	Protein FixB	_	Electron transport, FAD, Flavoprotein, Transport	7875566	Clostridium saccharobutylicum	ATCC BAA-117 / DSM 13864 / NCP 262	10	364	368	4	330	334
	O85692	IPMed?	0.96467	1.0503	49.01	2e-102	6	1	etfA	Electron transfer flavoprotein subunit alpha	_	Electron transport, FAD, Flavoprotein, Transport	9694853	Megasphaera elsdenii	ATCC 25940 / DSM 20460 / JCM 1772 / NCIB 8927	8	362	368	2	332	338
	P26483	IPMed?	0.97019	0.97283	40.78	2e-79	7	1	fixB	Protein FixB	_	Complete proteome, Electron transport, FAD, Flavoprotein, Nitrogen fixation, Reference proteome, Transport	1850088	Azorhizobium caulinodans (strain ATCC 43989 / DSM 5975 / JCM 20966 / NBRC 14845 / NCIMB 13405 / ORS 571)	_	11	363	368	28	357	369
	P09819	IPMed?	0.95652	0.99717	39.2	8e-75	8	1	fixB	Protein FixB	_	Complete proteome, Electron transport, FAD, Flavoprotein, Nitrogen fixation, Plasmid, Reference proteome, Transport	3029021, 11481432, 11474104	Rhizobium meliloti (strain 1021)	1021 / 1021 / 1021	12	359	368	12	337	353
	P53574	_	0.97011	0.99167	40.62	3e-74	9	1	fixB	Protein FixB	_	Electron transport, FAD, Flavoprotein, Nitrogen fixation, Transport	_	Azotobacter vinelandii	_	15	363	368	25	351	360
	Q53209	_	0.96477	0.96739	39.04	9e-74	10	1	fixB	Protein FixB	_	Complete proteome, Electron transport, FAD, Flavoprotein, Nitrogen fixation, Plasmid, Transport	8796346, 9163424, 19376903	Sinorhizobium fredii (strain NBRC 101917 / NGR234)	NBRC 101917 / NGR234 / NBRC 101917 / NGR234	12	360	368	29	354	369
	P10449	IPMed?	0.96477	0.96739	38.48	1e-72	11	1	fixB	Protein FixB	_	Complete proteome, Electron transport, FAD, Flavoprotein, Nitrogen fixation, Reference proteome, Transport	8599534, 11157954, 12597275, 2503674	Bradyrhizobium diazoefficiens (strain JCM 10833 / IAM 13628 / NBRC 14792 / USDA 110)	USDA 3I1b110 / USDA 110spc4 / JCM 10833 / IAM 13628 / NBRC 14792 / USDA 110 / USDA 110spc4	11	363	368	28	357	369
	Q0AZ33	IPMed?	0.94837	1.10095	36.96	3e-63	12	1	etfA	Electron transfer flavoprotein subunit alpha	_	Complete proteome, Cytoplasm, Electron transport, FAD, Fatty acid metabolism, Flavoprotein, Lipid metabolism, Reference proteome, Transport	21966920, 19648244, 23468890	Syntrophomonas wolfei subsp. wolfei (strain DSM 2245B / Goettingen)	DSM 2245B / Goettingen	14	362	368	3	316	317
	Q9C6I6	IPMed?	0.94837	0.96143	30.37	2e-41	13	1	ETFA	Electron transfer flavoprotein subunit alpha, mitochondrial	_	Complete proteome, Electron transport, FAD, Flavoprotein, Mitochondrion, Reference proteome, Transit peptide, Transport	11130712, 27862469, 14593172, 11910074, 14671022, 16923016, 25732537	Arabidopsis thaliana	cv. Columbia / cv. Columbia / cv. Columbia / cv. Columbia / cv. Landsberg erecta	17	361	368	39	359	363
CLOSTRIBL4_v1_1873	PB id	Exp	maxLrap	minLrap	Ident %	Eval	OrderQ	OrderB	Gene	Description	EC number	Keywords	PubMedId	Organism	Strain	BeginQ	EndQ	LengthQ	BeginB	EndB	LengthB
	G2SYC0	_	0.99776	1	74.44	0	1	1	_	Butyryl-CoA:acetate CoA-transferase	2.8.3.-	Complete proteome, Direct protein sequencing, Fatty acid metabolism, Lipid metabolism, Reference proteome, Transferase	16385128, 26543119	Roseburia hominis (strain DSM 16839 / NCIMB 14029 / A2-183)	DSM 16839 / NCIMB 14029 / A2-183 / DSM 16839 / NCIMB 14029 / A2-183	1	446	447	1	446	446
	B0MC58	_	0.99776	1	70.85	0	2	1	_	Butyryl-CoA:acetate CoA-transferase	2.8.3.-	Complete proteome, Fatty acid metabolism, Lipid metabolism, Transferase	16385128	Anaerostipes caccae (strain DSM 14662 / NCIMB 13811 / L1-92)	DSM 14662 / NCIMB 13811 / L1-92	1	446	447	1	446	446
	Q0AVM5	IPMed?	0.99105	0.99105	52.82	7e-159	3	1	_	Probable butyrate:acetyl-CoA coenzyme A-transferase	2.8.3.-	Complete proteome, Cytoplasm, Fatty acid metabolism, Lipid metabolism, Reference proteome, Transferase	21966920, 23468890	Syntrophomonas wolfei subsp. wolfei (strain DSM 2245B / Goettingen)	DSM 2245B / Goettingen	5	447	447	7	446	447
	P38942	IPMed?	0.96644	1.00699	39.12	8e-94	4	1	cat2	4-hydroxybutyrate coenzyme A transferase	2.8.3.-	Complete proteome, Reference proteome, Transferase	18218779, 8550525	Clostridium kluyveri (strain ATCC 8527 / DSM 555 / NCIMB 10680)	ATCC 8527 / DSM 555 / NCIMB 10680	1	432	447	1	422	429
	P38946	IPMed?	0.73792	0.88814	26.2	2e-21	5	1	cat1	Succinyl-CoA:coenzyme A transferase	2.8.3.-	Complete proteome, Reference proteome, Transferase	8550525, 18218779	Clostridium kluyveri (strain ATCC 8527 / DSM 555 / NCIMB 10680)	ATCC 8527 / DSM 555 / NCIMB 10680	88	436	447	137	507	538
	Q6C3Z9	_	0.71947	0.8434	25.99	3e-20	6	1	ACH1	Acetyl-CoA hydrolase	3.1.2.1	Complete proteome, Cytoplasm, Hydrolase, Reference proteome	15229592	Yarrowia lipolytica (strain CLIB 122 / E 150)	CLIB 122 / E 150	101	436	447	128	485	524
	P83773	IPMed?	0.94084	1.10291	23.94	6e-19	7	1	ACH1	Acetyl-CoA hydrolase	3.1.2.1	Complete proteome, Cytoplasm, Direct protein sequencing, Hydrolase, Reference proteome	15123810, 17419877, 24025428, 15378761	Candida albicans (strain SC5314 / ATCC MYA-2876)	SC5314 / ATCC MYA-2876 / SC5314 / ATCC MYA-2876 / SC5314 / ATCC MYA-2876 / SC5314 / ATCC MYA-2876	4	431	447	11	476	524
	B3EY95	IPMed?	0.9505	1.07383	24.79	8e-18	8	1	_	Succinyl-CoA:acetate CoA-transferase	2.8.3.18	3D-structure, Transferase	18502856, 23030530	Acetobacter aceti	1023 / 1023 / 1023	8	431	447	11	466	505
	Q6CNR2	_	0.95411	1.11633	24.85	1e-15	9	1	ACH1	Acetyl-CoA hydrolase	3.1.2.1	Complete proteome, Cytoplasm, Hydrolase, Reference proteome	15229592	Kluyveromyces lactis (strain ATCC 8585 / CBS 2359 / DSM 70799 / NBRC 1267 / NRRL Y-1140 / WM37)	ATCC 8585 / CBS 2359 / DSM 70799 / NBRC 1267 / NRRL Y-1140 / WM37	4	428	447	13	475	523
	P52043	IPMed?	0.98171	1.08054	23.4	2e-15	10	1	scpC	Propionyl-CoA:succinate CoA transferase	2.8.3.-	Complete proteome, Reference proteome, Transferase	9278503, 16738553, 10769117	Escherichia coli (strain K12)	K12 / MG1655 / ATCC 47076 / K12 / W3110 / ATCC 27325 / DSM 5911 / K12 / MG1655 / ATCC 47076	6	437	447	2	464	492
	P32316	IPMed?	0.93346	1.09843	24.85	1e-14	11	1	ACH1	Acetyl-CoA hydrolase	3.1.2.1	Acetylation, Complete proteome, Cytoplasm, Direct protein sequencing, Glycoprotein, Hydrolase, Phosphoprotein, Reference proteome	1970569, 1441754, 7813418, 24374639, 11502169, 14562106, 17761666, 22814378	Saccharomyces cerevisiae (strain ATCC 204508 / S288c)	ATCC 204508 / S288c / ATCC 204508 / S288c / ATCC 204508 / S288c / ATCC 201238 / W303-1B / ATCC 76625 / YPH499	4	428	447	13	475	526
	P15937	IPMed?	0.67048	0.78747	24.43	3e-13	12	1	acu-8	Acetyl-CoA hydrolase	3.1.2.1	Complete proteome, Cytoplasm, Hydrolase, Reference proteome	2140429, 12712197, 1357077	Neurospora crassa (strain ATCC 24698 / 74-OR23-1A / CBS 708.71 / DSM 1257 / FGSC 987)	ATCC 24698 / 74-OR23-1A / CBS 708.71 / DSM 1257 / FGSC 987	117	428	447	143	478	525
CLOSTRIBL4_v1_1158	PB id	Exp	maxLrap	minLrap	Ident %	Eval	OrderQ	OrderB	Gene	Description	EC number	Keywords	PubMedId	Organism	Strain	BeginQ	EndQ	LengthQ	BeginB	EndB	LengthB
	P77851	_	0.96296	1.01779	38.46	4e-62	1	2	hbd	3-hydroxybutyryl-CoA dehydrogenase	1.1.1.157	Complete proteome, Fatty acid metabolism, Lipid metabolism, NADP, Oxidoreductase, Reference proteome	_	Thermoanaerobacterium thermosaccharolyticum (strain ATCC 7956 / DSM 571 / NCIB 9385 / NCA 3814)	_	6	291	297	1	280	281
	P52041	IPMed?	0.9697	1.02128	39.24	8e-62	2	2	hbd	3-hydroxybutyryl-CoA dehydrogenase	1.1.1.157	3D-structure, Complete proteome, Fatty acid metabolism, Lipid metabolism, NADP, Oxidoreductase, Reference proteome	8655474, 11466286	Clostridium acetobutylicum (strain ATCC 824 / DSM 792 / JCM 1419 / LMG 5710 / VKM B-1787)	ATCC 824 / DSM 792 / JCM 1419 / LMG 5710 / VKM B-1787 / ATCC 824 / DSM 792 / JCM 1419 / LMG 5710 / VKM B-1787	6	292	297	1	281	282
	Q9WVK7	IPMed?	0.93631	0.9899	37.76	5e-55	3	2	Hadh	Hydroxyacyl-coenzyme A dehydrogenase, mitochondrial	1.1.1.35	Acetylation, Complete proteome, Fatty acid metabolism, Lipid metabolism, Mitochondrion, NAD, Oxidoreductase, Reference proteome, Transit peptide	10064895	Rattus norvegicus	Sprague-Dawley	6	291	297	27	313	314
	P00348	IPMed?	0.93312	0.98653	36.18	5e-55	4	2	HADH	Hydroxyacyl-coenzyme A dehydrogenase, mitochondrial	1.1.1.35	3D-structure, Acetylation, Complete proteome, Direct protein sequencing, Fatty acid metabolism, Lipid metabolism, Mitochondrion, NAD, Oxidoreductase, Reference proteome, Transit peptide	9593854, 7409145, 10064895, 3479790, 10548046	Sus scrofa	_	6	291	297	27	313	314
	P45856	IPMed?	0.9798	1.01394	35.4	9e-55	5	2	mmgB	Probable 3-hydroxybutyryl-CoA dehydrogenase	1.1.1.157	Complete proteome, Fatty acid metabolism, Lipid metabolism, NADP, Oxidoreductase, Reference proteome, Sporulation	8759838, 8969508, 9384377, 19383706	Bacillus subtilis (strain 168)	168 / MB24 / 168 / JH642 / 168	5	295	297	2	286	287
	Q16836	IPMed?	0.93631	0.9899	36.39	1e-54	6	2	HADH	Hydroxyacyl-coenzyme A dehydrogenase, mitochondrial	1.1.1.35	3D-structure, Acetylation, Alternative splicing, Complete proteome, Disease mutation, Fatty acid metabolism, Lipid metabolism, Mitochondrion, NAD, Oxidoreductase, Polymorphism, Reference proteome, Transit peptide	8687463, 15815621, 15489334, 19608861, 21269460, 24275569, 25944712, 10231530, 10840044, 16176262, 11489939	Homo sapiens	_	6	291	297	27	313	314
	Q61425	IPMed?	0.93631	0.9899	37.76	3e-54	7	2	Hadh	Hydroxyacyl-coenzyme A dehydrogenase, mitochondrial	1.1.1.35	Acetylation, Complete proteome, Fatty acid metabolism, Lipid metabolism, Mitochondrion, NAD, Oxidoreductase, Reference proteome, Transit peptide	7642117, 16141072, 15489334, 21183079, 23806337, 23576753	Mus musculus	C57BL/6J	6	291	297	27	313	314
	Q0AVM2	IPMed?	0.95286	1.01434	34.63	1e-53	8	2	_	3-hydroxybutyryl-CoA dehydrogenase	1.1.1.35	Complete proteome, Cytoplasm, Fatty acid metabolism, Lipid metabolism, NAD, Oxidoreductase, Reference proteome	21966920, 23468890	Syntrophomonas wolfei subsp. wolfei (strain DSM 2245B / Goettingen)	DSM 2245B / Goettingen	9	291	297	3	279	279
	P41938	_	0.97735	1.01684	37.09	2e-51	9	2	_	Probable 3-hydroxyacyl-CoA dehydrogenase B0272.3	1.1.1.35	Complete proteome, Fatty acid metabolism, Lipid metabolism, Mitochondrion, NAD, Oxidoreductase, Reference proteome	9851916	Caenorhabditis elegans	Bristol N2	3	291	297	19	308	309
	P45364	IPMed?	0.95286	1.00712	34.98	6e-49	10	2	hbd	3-hydroxybutyryl-CoA dehydrogenase	1.1.1.157	Fatty acid metabolism, Lipid metabolism, NADP, Oxidoreductase	8001771	Clostridioides difficile	E	9	291	297	3	279	281
	P76083	IPMed?	0.60421	0.96633	36.24	5e-46	11	2	paaH	3-hydroxyadipyl-CoA dehydrogenase	1.1.1.-	3D-structure, Complete proteome, NAD, Oxidoreductase, Reference proteome	9748275, 9097039, 9278503, 16738553, 10766858, 12846838, 20660314	Escherichia coli (strain K12)	W / ATCC 11105 / DSM 1900 / K12 / W3110 / ATCC 27325 / DSM 5911 / K12 / MG1655 / ATCC 47076 / K12 / W3110 / ATCC 27325 / DSM 5911	6	291	297	5	285	475
	P9WNP7	IPMed?	0.97306	1.01049	30.8	2e-43	12	2	fadB2	3-hydroxybutyryl-CoA dehydrogenase	1.1.1.157	3D-structure, Complete proteome, Fatty acid metabolism, Lipid metabolism, NADP, Oxidoreductase, Reference proteome	9634230, 11489128, 12081975, 20378648, 21969609	Mycobacterium tuberculosis (strain ATCC 25618 / H37Rv)	ATCC 25618 / H37Rv / ATCC 25618 / H37Rv	4	291	297	3	286	286
CLOSTRIBL4_v1_1159	PB id	Exp	maxLrap	minLrap	Ident %	Eval	OrderQ	OrderB	Gene	Description	EC number	Keywords	PubMedId	Organism	Strain	BeginQ	EndQ	LengthQ	BeginB	EndB	LengthB
	P45359	IPMed?	0.99496	1.00765	50.63	1e-128	1	2	thlA	Acetyl-CoA acetyltransferase	2.3.1.9	3D-structure, Acyltransferase, Complete proteome, Cytoplasm, Direct protein sequencing, Reference proteome, Transferase	7867955, 11075929, 11466286, 1685080	Clostridium acetobutylicum (strain ATCC 824 / DSM 792 / JCM 1419 / LMG 5710 / VKM B-1787)	ATCC 824 / DSM 792 / JCM 1419 / LMG 5710 / VKM B-1787 / ATCC 824 / DSM 792 / JCM 1419 / LMG 5710 / VKM B-1787 / ATCC 824 / DSM 792 / JCM 1419 / LMG 5710 / VKM B-1787 / ATCC 824 / DSM 792 / JCM 1419 / LMG 5710 / VKM B-1787	4	396	397	2	391	392
	Q18AR0	_	0.98992	1.00512	48.85	6e-124	2	2	thlA	Acetyl-CoA acetyltransferase	2.3.1.9	3D-structure, Acyltransferase, Complete proteome, Cytoplasm, Reference proteome, Transferase	16804543	Peptoclostridium difficile (strain 630)	630	6	396	397	4	391	391
	Q0AVM3	IPMed?	1.00252	1.00505	47.49	4e-121	3	2	_	Acetyl-CoA acetyltransferase	2.3.1.9	Acyltransferase, Complete proteome, Cytoplasm, Fatty acid metabolism, Lipid metabolism, Reference proteome, Transferase	21966920, 23468890	Syntrophomonas wolfei subsp. wolfei (strain DSM 2245B / Goettingen)	DSM 2245B / Goettingen	6	397	397	5	396	396
	Q9I2A8	_	0.99748	1.00763	47.73	4e-119	4	2	atoB	Acetyl-CoA acetyltransferase	2.3.1.9	Acyltransferase, Complete proteome, Cytoplasm, Fatty acid metabolism, Lipid metabolism, Reference proteome, Transferase	10984043	Pseudomonas aeruginosa (strain ATCC 15692 / DSM 22644 / CIP 104116 / JCM 14847 / LMG 12228 / 1C / PRS 101 / PAO1)	ATCC 15692 / DSM 22644 / CIP 104116 / JCM 14847 / LMG 12228 / 1C / PRS 101 / PAO1	4	396	397	2	392	393
	P44873	_	1	1.01018	47.86	9e-118	5	2	atoB	Acetyl-CoA acetyltransferase	2.3.1.9	Acyltransferase, Complete proteome, Cytoplasm, Fatty acid metabolism, Lipid metabolism, Reference proteome, Transferase	7542800	Haemophilus influenzae (strain ATCC 51907 / DSM 11121 / KW20 / Rd)	ATCC 51907 / DSM 11121 / KW20 / Rd	4	397	397	2	393	393
	Q9I6R0	_	0.99252	1.00252	48.49	3e-114	6	1	pcaF	Beta-ketoadipyl-CoA thiolase	2.3.1.174	Acyltransferase, Aromatic hydrocarbons catabolism, Complete proteome, Reference proteome, Transferase	10984043	Pseudomonas aeruginosa (strain ATCC 15692 / DSM 22644 / CIP 104116 / JCM 14847 / LMG 12228 / 1C / PRS 101 / PAO1)	ATCC 15692 / DSM 22644 / CIP 104116 / JCM 14847 / LMG 12228 / 1C / PRS 101 / PAO1	6	397	397	5	401	401
	P45369	IPMed?	1	1.00761	45.34	4e-114	7	2	phaA	Acetyl-CoA acetyltransferase	2.3.1.9	Acyltransferase, Complete proteome, Cytoplasm, PHB biosynthesis, Reference proteome, Transferase	1396692, 22675582, 1476773	Allochromatium vinosum (strain ATCC 17899 / DSM 180 / NBRC 103801 / NCIMB 10441 / D)	ATCC 17899 / DSM 180 / NBRC 103801 / NCIMB 10441 / D / ATCC 17899 / DSM 180 / NBRC 103801 / NCIMB 10441 / D	4	397	397	3	394	394
	Q9ZHI1	IPMed?	0.99244	1.0051	47.21	7e-114	8	2	phaA	Acetyl-CoA acetyltransferase	2.3.1.9	Acyltransferase, Complete proteome, Cytoplasm, PHA biosynthesis, Reference proteome, Transferase	14500782, 10427049	Chromobacterium violaceum (strain ATCC 12472 / DSM 30191 / JCM 1249 / NBRC 12614 / NCIMB 9131 / NCTC 9757)	ATCC 12472 / DSM 30191 / JCM 1249 / NBRC 12614 / NCIMB 9131 / NCTC 9757 / ATCC 12472 / DSM 30191 / JCM 1249 / NBRC 12614 / NCIMB 9131 / NCTC 9757	6	396	397	3	391	392
	Q0KBP1	IPMed?	0.99748	1.00508	47.47	8e-114	9	2	bktB	Beta-ketothiolase BktB	2.3.1.16, 2.3.1.9	3D-structure, Acyltransferase, Complete proteome, Direct protein sequencing, Reference proteome, Transferase	9555876, 16964242	Cupriavidus necator (strain ATCC 17699 / H16 / DSM 428 / Stanier 337)	ATCC 17699 / H16 / DSM 428 / Stanier 337 / ATCC 17699 / H16 / DSM 428 / Stanier 337	6	397	397	5	394	394
	P14611	IPMed?	0.99496	1.00509	46.08	1e-112	10	2	phaA	Acetyl-CoA acetyltransferase	2.3.1.9	3D-structure, Acyltransferase, Complete proteome, Cytoplasm, PHB biosynthesis, Reference proteome, Transferase	2670935, 16964242, 2670936, 4198758, 1476773, 25152395	Cupriavidus necator (strain ATCC 17699 / H16 / DSM 428 / Stanier 337)	ATCC 17699 / H16 / DSM 428 / Stanier 337 / ATCC 17699 / H16 / DSM 428 / Stanier 337 / ATCC 17699 / H16 / DSM 428 / Stanier 337 / ATCC 17699 / H16 / DSM 428 / Stanier 337	5	396	397	3	392	393
	P07097	IPMed?	0.98489	0.99745	45.52	1e-111	11	2	phaA	Acetyl-CoA acetyltransferase	2.3.1.9	3D-structure, Acyltransferase, Cytoplasm, PHB biosynthesis, Transferase	2878929, 2670935, 1673680, 1476773, 10764581, 10545327, 12501183	Zoogloea ramigera	ATCC 19623 / I-16-M / NCIB 10340 / NCTC 10482	8	397	397	7	392	392
	Q51956	IPMed?	0.9975	1.00504	46.87	2e-111	12	1	pcaF	Beta-ketoadipyl-CoA thiolase	2.3.1.174	Acyltransferase, Aromatic hydrocarbons catabolism, Transferase	7961399	Pseudomonas putida	PRS2000	5	397	397	3	400	400
	P45363	IPMed?	1	1.00761	44.08	2e-111	13	2	phaA	Acetyl-CoA acetyltransferase	2.3.1.9	Acyltransferase, Cytoplasm, PHB biosynthesis, Transferase	7763384, 1476773	Thiocystis violacea	2311 / DSM 208	4	397	397	3	394	394
	Q43935	IPMed?	1	1.01008	46.38	2e-110	14	1	catF	Beta-ketoadipyl-CoA thiolase	2.3.1.174	Acyltransferase, Aromatic hydrocarbons catabolism, Complete proteome, Transferase	8125318, 15514110	Acinetobacter baylyi (strain ATCC 33305 / BD413 / ADP1)	ATCC 33305 / BD413 / ADP1	4	397	397	2	401	401
CLOSTRIBL4_v1_1160	PB id	Exp	maxLrap	minLrap	Ident %	Eval	OrderQ	OrderB	Gene	Description	EC number	Keywords	PubMedId	Organism	Strain	BeginQ	EndQ	LengthQ	BeginB	EndB	LengthB
	A9WGE3	_	0.9403	0.95939	35.71	8e-75	1	1	_	Succinyl-CoA--D-citramalate CoA-transferase	2.8.3.20	Complete proteome, Reference proteome, Transferase	21714912	Chloroflexus aurantiacus (strain ATCC 29366 / DSM 635 / J-10-fl)	ATCC 29366 / DSM 635 / J-10-fl	5	379	394	10	387	402
	P76518	IPMed?	0.95178	0.98425	37.33	8e-72	2	1	yfdE	Acetyl-CoA:oxalate CoA-transferase	2.8.3.19	3D-structure, Complete proteome, Reference proteome, Transferase	9205837, 9278503, 16738553, 8125343, 12694615, 23335415, 23935849	Escherichia coli (strain K12)	K12 / W3110 / ATCC 27325 / DSM 5911 / K12 / MG1655 / ATCC 47076 / K12 / W3110 / ATCC 27325 / DSM 5911 / K12 / K12 / MG1655 / ATCC 47076 / K12 / BW25113	6	377	394	11	379	381
	Q7TNE1	_	0.89908	0.99492	33.42	6e-67	3	1	Sugct	Succinate--hydroxymethylglutarate CoA-transferase	2.8.3.13	Acetylation, Complete proteome, Mitochondrion, Reference proteome, Transferase, Transit peptide	19468303, 15489334, 21183079, 23576753	Mus musculus	C57BL/6J / FVB/N	5	394	394	39	430	436
	Q9HAC7	IPMed?	0.8809	0.99492	32.91	2e-66	4	1	SUGCT	Succinate--hydroxymethylglutarate CoA-transferase	2.8.3.13	Acetylation, Alternative splicing, Complete proteome, Disease mutation, Glutaricaciduria, Mitochondrion, Reference proteome, Transferase, Transit peptide	14702039, 12853948, 12690205, 15489334, 11829489, 23893049, 18926513	Homo sapiens	_	5	394	394	48	439	445
	Q68FU4	_	0.89908	0.99492	33.16	2e-66	5	1	Sugct	Succinate--hydroxymethylglutarate CoA-transferase	2.8.3.13	Acetylation, Complete proteome, Mitochondrion, Reference proteome, Transferase, Transit peptide	15057822, 15489334	Rattus norvegicus	Brown Norway	5	394	394	39	430	436
	A9X6P9	IPMed?	0.95685	0.96915	36.07	2e-65	6	1	uctC	Acetyl-CoA:oxalate CoA-transferase	2.8.3.19	Transferase	18502856, 23935849	Acetobacter aceti	1023 / 1023	6	377	394	14	383	389
	B3QBS6	_	0.97412	1.05076	34.06	8e-65	7	1	frc	Formyl-CoA:oxalate CoA-transferase	2.8.3.16	Complete proteome, Transferase	_	Rhodopseudomonas palustris (strain TIE-1)	_	5	392	394	5	414	425
	Q139H7	_	0.97882	1.05584	33.89	1e-64	8	1	frc	Formyl-CoA:oxalate CoA-transferase	2.8.3.16	Complete proteome, Transferase	_	Rhodopseudomonas palustris (strain BisB5)	_	5	394	394	5	416	425
	Q2IUI7	_	0.97882	1.05584	33.65	1e-64	9	1	frc	Formyl-CoA:oxalate CoA-transferase	2.8.3.16	Complete proteome, Transferase	_	Rhodopseudomonas palustris (strain HaA2)	_	5	394	394	5	416	425
	Q217M3	_	0.97653	1.05584	34.13	2e-64	10	1	frc	Formyl-CoA:oxalate CoA-transferase	2.8.3.16	Complete proteome, Reference proteome, Transferase	_	Rhodopseudomonas palustris (strain BisB18)	_	5	394	394	5	416	426
	Q5V468	IPMed?	0.96465	0.96954	32.2	1e-57	11	1	mct	Succinyl-CoA:mesaconate CoA-transferase	2.8.3.-	Complete proteome, Reference proteome, Transferase	15520287, 21252347	Haloarcula marismortui (strain ATCC 43049 / DSM 3752 / JCM 8966 / VKM B-1809)	ATCC 43049 / DSM 3752 / JCM 8966 / VKM B-1809 / ATCC 43049 / DSM 3752 / JCM 8966 / VKM B-1809	5	376	394	4	382	396
	Q1KLK1	IPMed?	0.92523	1.00508	33.33	2e-57	12	1	smtA	Succinyl-CoA--L-malate CoA-transferase alpha subunit	2.8.3.22	Carbon dioxide fixation, Direct protein sequencing, Transferase	16547052	Chloroflexus aurantiacus	DSM 636 / Ok-70-fl	5	394	394	34	428	428
	Q1KLK0	IPMed?	0.98519	1.01269	30.83	7e-57	13	1	smtB	Succinyl-CoA--L-malate CoA-transferase beta subunit	2.8.3.22	Carbon dioxide fixation, Direct protein sequencing, Transferase	16547052	Chloroflexus aurantiacus	Ok-70-fl	2	394	394	7	405	405
	O06644	IPMed?	1.00234	1.08883	30.54	7e-51	14	1	frc	Formyl-CoA:oxalate CoA-transferase	2.8.3.16	3D-structure, Cytoplasm, Direct protein sequencing, Transferase	9150242, 2361939, 12839984, 15213226, 18245280, 18162462	Oxalobacter formigenes	OxB / OxB	5	394	394	5	428	428
	P69902	IPMed?	0.9976	1.0533	30.6	8e-47	15	1	frc	Formyl-CoA:oxalate CoA-transferase	2.8.3.16	3D-structure, Complete proteome, Reference proteome, Transferase	9205837, 9278503, 16738553, 12694615, 18245280, 23335415, 12844490, 14993676	Escherichia coli (strain K12)	K12 / W3110 / ATCC 27325 / DSM 5911 / K12 / MG1655 / ATCC 47076 / K12 / W3110 / ATCC 27325 / DSM 5911 / K12	1	390	394	1	412	416
	Q9KJE9	IPMed?	0.98044	1.01777	28.18	1e-39	16	1	bbsF	Succinyl-CoA:(R)-benzylsuccinate CoA-transferase subunit BbsF	2.8.3.15	Aromatic hydrocarbons catabolism, Direct protein sequencing, Transferase	10629170, 11418570	Thauera aromatica	DSM 6984 / K172 / DSM 6984 / K172	5	388	394	9	402	409
	P96877	IPMed?	0.96701	0.96701	28.08	3e-35	17	1	_	Probable fatty acyl-CoA transferase Rv3272	2.8.3.-	3D-structure, Complete proteome, Reference proteome, Transferase	9634230, 21969609, 30342240	Mycobacterium tuberculosis (strain ATCC 25618 / H37Rv)	ATCC 25618 / H37Rv / H37Rv	5	370	394	10	387	394
CLOSTRIBL4_v1_1161	PB id	Exp	maxLrap	minLrap	Ident %	Eval	OrderQ	OrderB	Gene	Description	EC number	Keywords	PubMedId	Organism	Strain	BeginQ	EndQ	LengthQ	BeginB	EndB	LengthB
	Q0AVM1	IPMed?	0.93841	0.99615	45.95	5e-70	1	2	_	Crotonyl-CoA hydratase	4.2.1.150	Complete proteome, Cytoplasm, Fatty acid metabolism, Lipid metabolism, Lyase, Reference proteome	21966920, 23468890	Syntrophomonas wolfei subsp. wolfei (strain DSM 2245B / Goettingen)	DSM 2245B / Goettingen	17	273	276	1	257	260
	P52046	IPMed?	0.93478	0.98851	46.12	2e-66	2	2	crt	Short-chain-enoyl-CoA hydratase	4.2.1.150	3D-structure, Complete proteome, Direct protein sequencing, Fatty acid metabolism, Lipid metabolism, Lyase, Reference proteome	8655474, 11466286, 5057466	Clostridium acetobutylicum (strain ATCC 824 / DSM 792 / JCM 1419 / LMG 5710 / VKM B-1787)	ATCC 824 / DSM 792 / JCM 1419 / LMG 5710 / VKM B-1787 / ATCC 824 / DSM 792 / JCM 1419 / LMG 5710 / VKM B-1787	17	269	276	1	253	261
	O34893	IPMed?	0.91667	0.97308	48.62	8e-66	3	1	yngF	Putative enoyl-CoA hydratase/isomerase YngF	_	Complete proteome, Lyase, Reference proteome	9387222, 9384377	Bacillus subtilis (strain 168)	168 / 168	28	275	276	12	259	260
	A4YI89	IPMed?	0.9529	1.01544	42.97	1e-62	4	2	_	3-hydroxypropionyl-coenzyme A dehydratase	4.2.1.116	3D-structure, Complete proteome, Fatty acid metabolism, Lipid metabolism, Lyase, Reference proteome	18083856, 19429610	Metallosphaera sedula (strain ATCC 51363 / DSM 5348 / JCM 9185 / NBRC 15509 / TH2)	ATCC 51363 / DSM 5348 / JCM 9185 / NBRC 15509 / TH2	17	275	276	1	258	259
	P9WNN8	_	0.93116	1	42.41	6e-59	5	1	echA8	Probable enoyl-CoA hydratase echA8	4.2.1.17	Complete proteome, Fatty acid metabolism, Lipid metabolism, Lyase	12218036	Mycobacterium tuberculosis (strain CDC 1551 / Oshkosh)	CDC 1551 / Oshkosh	17	273	276	1	254	257
	P9WNN9	_	0.93116	1	42.41	6e-59	5	1	echA8	Probable enoyl-CoA hydratase echA8	4.2.1.17	3D-structure, Complete proteome, Fatty acid metabolism, Lipid metabolism, Lyase, Reference proteome	9634230, 21969609	Mycobacterium tuberculosis (strain ATCC 25618 / H37Rv)	ATCC 25618 / H37Rv / ATCC 25618 / H37Rv	17	273	276	1	254	257
	P64017	_	0.93116	1	42.41	6e-59	5	1	echA8	Probable enoyl-CoA hydratase echA8	4.2.1.17	Complete proteome, Fatty acid metabolism, Lipid metabolism, Lyase	12788972, 28385856	Mycobacterium bovis (strain ATCC BAA-935 / AF2122/97)	ATCC BAA-935 / AF2122/97 / ATCC BAA-935 / AF2122/97	17	273	276	1	254	257
	Q1ZXF1	_	0.87004	0.87319	43.98	1e-57	6	2	echs1	Probable enoyl-CoA hydratase, mitochondrial	4.2.1.17	Complete proteome, Fatty acid metabolism, Lipid metabolism, Lyase, Mitochondrion, Reference proteome, Transit peptide	15875012	Dictyostelium discoideum	AX4	33	273	276	37	274	277
	Q54HG7	_	0.83498	0.91667	43.48	1e-56	7	1	auh	Methylglutaconyl-CoA hydratase, mitochondrial	4.2.1.18	Branched-chain amino acid catabolism, Complete proteome, Lyase, Mitochondrion, Reference proteome, Transit peptide	15875012	Dictyostelium discoideum	AX4	28	275	276	55	302	303
	O07137	_	0.93116	1	42.41	1e-56	8	1	echA8	Probable enoyl-CoA hydratase echA8	4.2.1.17	Complete proteome, Fatty acid metabolism, Lipid metabolism, Lyase, Reference proteome	11234002	Mycobacterium leprae (strain TN)	TN	17	273	276	1	254	257
	Q52995	IPMed?	0.94203	1.01167	41.92	7e-56	9	1	fadB1	Probable enoyl-CoA hydratase	4.2.1.17	Complete proteome, Fatty acid metabolism, Lipid metabolism, Lyase, Reference proteome	7751302, 11481430, 11474104	Rhizobium meliloti (strain 1021)	1021 / 1021 / 1021	17	274	276	1	255	257
	Q9JLZ3	IPMed?	0.82166	0.93478	40.31	3e-55	11	1	Auh	Methylglutaconyl-CoA hydratase, mitochondrial	4.2.1.18	Acetylation, Alternative splicing, Branched-chain amino acid catabolism, Complete proteome, Lyase, Mitochondrion, Reference proteome, RNA-binding, Transit peptide	10072761, 16141072, 15489334, 21183079, 23806337, 23576753	Mus musculus	BALB/cJ / C57BL/6J	23	275	276	57	313	314
	P14604	IPMed?	0.83448	0.87681	42.15	3e-55	10	2	Echs1	Enoyl-CoA hydratase, mitochondrial	4.2.1.17	3D-structure, Acetylation, Complete proteome, Direct protein sequencing, Fatty acid metabolism, Lipid metabolism, Lyase, Mitochondrion, Reference proteome, Transit peptide	2806264, 15489334, 7883013, 8895557, 9480773, 11851409, 12445775	Rattus norvegicus	_	33	274	276	50	288	290
	F1LU71	IPMed?	0.81587	0.93116	40.08	3e-54	12	1	Auh	Methylglutaconyl-CoA hydratase, mitochondrial	4.2.1.18	Acetylation, Branched-chain amino acid catabolism, Complete proteome, Lyase, Mitochondrion, Reference proteome, RNA-binding, Transit peptide	15057822, 13783048	Rattus norvegicus	Brown Norway	23	275	276	58	314	315
	P30084	IPMed?	0.83448	0.87681	41.32	5e-54	13	2	ECHS1	Enoyl-CoA hydratase, mitochondrial	4.2.1.17	3D-structure, Acetylation, Complete proteome, Direct protein sequencing, Disease mutation, Fatty acid metabolism, Lipid metabolism, Lyase, Mitochondrion, Neurodegeneration, Phosphoprotein, Polymorphism, Reference proteome, Transit peptide	8012501, 9073515, 15164054, 15489334, 1286669, 11271497, 19608861, 21269460, 25125611, 24275569, 25393721, 25944712, 26000322, 26251176, 27221955, 26741492	Homo sapiens	_	33	274	276	50	288	290
	Q13825	IPMed?	0.75811	0.93116	39.69	2e-53	14	1	AUH	Methylglutaconyl-CoA hydratase, mitochondrial	4.2.1.18	3D-structure, Acetylation, Alternative splicing, Branched-chain amino acid catabolism, Complete proteome, Direct protein sequencing, Disease mutation, Lyase, Mitochondrion, Reference proteome, RNA-binding, Transit peptide	7892223, 15164053, 15489334, 12434311, 21269460, 24275569, 25944712, 29056341, 11738050, 12655555	Homo sapiens	_	23	275	276	82	338	339
CLOSTRIBL4_v1_1162	PB id	Exp	maxLrap	minLrap	Ident %	Eval	OrderQ	OrderB	Gene	Description	EC number	Keywords	PubMedId	Organism	Strain	BeginQ	EndQ	LengthQ	BeginB	EndB	LengthB
	Q93AM1	IPMed?	0.97816	1.00249	35.73	1e-75	1	1	fldA	Cinnamoyl-CoA:phenyllactate CoA-transferase	2.8.3.17	Direct protein sequencing, Transferase	11967068, 10849007	Clostridium sporogenes	ATCC 3584 / ATCC 3584	6	402	402	10	407	412
	Q9HAC7	IPMed?	0.91236	1.00995	29.31	1e-45	2	2	SUGCT	Succinate--hydroxymethylglutarate CoA-transferase	2.8.3.13	Acetylation, Alternative splicing, Complete proteome, Disease mutation, Glutaricaciduria, Mitochondrion, Reference proteome, Transferase, Transit peptide	14702039, 12853948, 12690205, 15489334, 11829489, 23893049, 18926513	Homo sapiens	_	1	401	402	45	439	445
	O87838	_	1.02195	1.04229	27.92	3e-42	3	2	frc	Formyl-CoA:oxalate CoA-transferase	2.8.3.16	Complete proteome, Reference proteome, Transferase	12000953	Streptomyces coelicolor (strain ATCC BAA-471 / A3(2) / M145)	ATCC BAA-471 / A3(2) / M145	2	401	402	4	410	410
	Q7TNE1	_	0.93119	1.00995	28.08	6e-42	4	2	Sugct	Succinate--hydroxymethylglutarate CoA-transferase	2.8.3.13	Acetylation, Complete proteome, Mitochondrion, Reference proteome, Transferase, Transit peptide	19468303, 15489334, 21183079, 23576753	Mus musculus	C57BL/6J / FVB/N	1	401	402	36	430	436
	Q82M40	_	1.03423	1.05224	28.84	7e-42	5	2	frc	Formyl-CoA:oxalate CoA-transferase	2.8.3.16	Complete proteome, Reference proteome, Transferase	11572948, 12692562	Streptomyces avermitilis (strain ATCC 31267 / DSM 46492 / JCM 5070 / NBRC 14893 / NCIMB 12804 / NRRL 8165 / MA-4680)	ATCC 31267 / DSM 46492 / JCM 5070 / NBRC 14893 / NCIMB 12804 / NRRL 8165 / MA-4680 / ATCC 31267 / DSM 46492 / JCM 5070 / NBRC 14893 / NCIMB 12804 / NRRL 8165 / MA-4680	2	401	402	3	409	409
	Q68FU4	_	0.88991	0.96517	28.09	4e-41	6	2	Sugct	Succinate--hydroxymethylglutarate CoA-transferase	2.8.3.13	Acetylation, Complete proteome, Mitochondrion, Reference proteome, Transferase, Transit peptide	15057822, 15489334	Rattus norvegicus	Brown Norway	1	384	402	36	412	436
	Q8FFE8	_	1.02404	1.0597	28.17	3e-37	7	2	frc	Formyl-CoA:oxalate CoA-transferase	2.8.3.16	Complete proteome, Transferase	12471157	Escherichia coli O6:H1 (strain CFT073 / ATCC 700928 / UPEC)	CFT073 / ATCC 700928 / UPEC	3	397	402	4	412	416
	Q0T2C3	_	1.02404	1.0597	28.17	4e-37	8	2	frc	Formyl-CoA:oxalate CoA-transferase	2.8.3.16	Complete proteome, Transferase	16822325	Shigella flexneri serotype 5b (strain 8401)	8401	3	397	402	4	412	416
	P69902	IPMed?	1.02404	1.0597	28.17	4e-37	8	2	frc	Formyl-CoA:oxalate CoA-transferase	2.8.3.16	3D-structure, Complete proteome, Reference proteome, Transferase	9205837, 9278503, 16738553, 12694615, 18245280, 23335415, 12844490, 14993676	Escherichia coli (strain K12)	K12 / W3110 / ATCC 27325 / DSM 5911 / K12 / MG1655 / ATCC 47076 / K12 / W3110 / ATCC 27325 / DSM 5911 / K12	3	397	402	4	412	416
	P69903	_	1.02404	1.0597	28.17	4e-37	8	2	frc	Formyl-CoA:oxalate CoA-transferase	2.8.3.16	Complete proteome, Reference proteome, Transferase	12384590, 12704152	Shigella flexneri	301 / Serotype 2a / ATCC 700930 / 2457T / Serotype 2a	3	397	402	4	412	416
	Q31Y97	_	1.02404	1.0597	28.17	4e-37	8	2	frc	Formyl-CoA:oxalate CoA-transferase	2.8.3.16	Complete proteome, Transferase	16275786	Shigella boydii serotype 4 (strain Sb227)	Sb227	3	397	402	4	412	416
	Q1R8Z2	_	1.02404	1.0597	28.17	4e-37	8	2	frc	Formyl-CoA:oxalate CoA-transferase	2.8.3.16	Complete proteome, Transferase	16585510	Escherichia coli (strain UTI89 / UPEC)	UTI89 / UPEC	3	397	402	4	412	416
	B2TWX3	_	1.02404	1.0597	28.17	5e-37	9	2	frc	Formyl-CoA:oxalate CoA-transferase	2.8.3.16	Complete proteome, Transferase	_	Shigella boydii serotype 18 (strain CDC 3083-94 / BS512)	_	3	397	402	4	412	416
	Q07Q82	_	1.01176	1.06965	28.84	8e-37	10	2	frc	Formyl-CoA:oxalate CoA-transferase	2.8.3.16	Complete proteome, Transferase	_	Rhodopseudomonas palustris (strain BisA53)	_	2	399	402	3	414	425
	Q1KLK1	IPMed?	0.63785	0.6791	32.23	2e-34	11	2	smtA	Succinyl-CoA--L-malate CoA-transferase alpha subunit	2.8.3.22	Carbon dioxide fixation, Direct protein sequencing, Transferase	16547052	Chloroflexus aurantiacus	DSM 636 / Ok-70-fl	3	270	402	33	300	428
	O06644	IPMed?	1.01636	1.08209	27.82	2e-33	12	2	frc	Formyl-CoA:oxalate CoA-transferase	2.8.3.16	3D-structure, Cytoplasm, Direct protein sequencing, Transferase	9150242, 2361939, 12839984, 15213226, 18245280, 18162462	Oxalobacter formigenes	OxB / OxB	2	395	402	3	422	428
	Q5V468	IPMed?	0.85821	0.87121	30.72	6e-33	13	2	mct	Succinyl-CoA:mesaconate CoA-transferase	2.8.3.-	Complete proteome, Reference proteome, Transferase	15520287, 21252347	Haloarcula marismortui (strain ATCC 43049 / DSM 3752 / JCM 8966 / VKM B-1809)	ATCC 43049 / DSM 3752 / JCM 8966 / VKM B-1809 / ATCC 43049 / DSM 3752 / JCM 8966 / VKM B-1809	1	332	402	1	331	396
	A9X6P9	IPMed?	0.9204	0.95116	27.84	3e-32	14	2	uctC	Acetyl-CoA:oxalate CoA-transferase	2.8.3.19	Transferase	18502856, 23935849	Acetobacter aceti	1023 / 1023	3	365	402	12	364	389
	P76518	IPMed?	0.84577	0.89239	28.53	3e-32	15	2	yfdE	Acetyl-CoA:oxalate CoA-transferase	2.8.3.19	3D-structure, Complete proteome, Reference proteome, Transferase	9205837, 9278503, 16738553, 8125343, 12694615, 23335415, 23935849	Escherichia coli (strain K12)	K12 / W3110 / ATCC 27325 / DSM 5911 / K12 / MG1655 / ATCC 47076 / K12 / W3110 / ATCC 27325 / DSM 5911 / K12 / K12 / MG1655 / ATCC 47076 / K12 / BW25113	3	336	402	9	336	381
	Q1KLK0	IPMed?	1.01235	1.0199	27.56	2e-31	16	2	smtB	Succinyl-CoA--L-malate CoA-transferase beta subunit	2.8.3.22	Carbon dioxide fixation, Direct protein sequencing, Transferase	16547052	Chloroflexus aurantiacus	Ok-70-fl	3	396	402	9	400	405
	P96877	IPMed?	0.9005	0.91878	26.52	3e-30	17	2	_	Probable fatty acyl-CoA transferase Rv3272	2.8.3.-	3D-structure, Complete proteome, Reference proteome, Transferase	9634230, 21969609, 30342240	Mycobacterium tuberculosis (strain ATCC 25618 / H37Rv)	ATCC 25618 / H37Rv / H37Rv	2	350	402	8	360	394
CLOSTRIBL4_v1_1163	PB id	Exp	maxLrap	minLrap	Ident %	Eval	OrderQ	OrderB	Gene	Description	EC number	Keywords	PubMedId	Organism	Strain	BeginQ	EndQ	LengthQ	BeginB	EndB	LengthB
	Q5U925	IPMed?	0.95865	0.97328	57.25	4e-100	1	1	hadI	2-hydroxyisocaproyl-CoA dehydratase activator	3.-.-.-	3D-structure, 4Fe-4S, ATP-binding, Hydrolase, Iron, Iron-sulfur, Metal-binding, Nucleotide-binding, Plasmid	15654892, 22827463	Clostridioides difficile	DSMZ 1296	1	255	262	1	255	266
	G3KIM5	IPMed?	0.98855	1	55.98	9e-98	2	1	lcdC	Activator of lactoyl-CoA dehydratase	_	4Fe-4S, Iron, Iron-sulfur, Metal-binding	4055736, 1597194, 22810300	Anaerotignum propionicum	_	1	259	262	1	259	259
	Q93AM0	IPMed?	0.98485	0.99237	55	2e-93	3	2	fldI	(R)-phenyllactate dehydratase activator	3.6.1.-	Hydrolase, Iron, Iron-sulfur, Metal-binding	11967068	Clostridium sporogenes	ATCC 3584	1	260	262	4	263	264
	P11568	IPMed?	0.98855	0.99615	53.67	3e-88	4	2	hgdC	(R)-2-hydroxyglutaryl-CoA dehydratase activating ATPase	3.6.1.3	3D-structure, 4Fe-4S, ATP-binding, Complete proteome, Direct protein sequencing, Hydrolase, Iron, Iron-sulfur, Magnesium, Metal-binding, Nucleotide-binding, Reference proteome	8365476, 21304687, 2659350, 7607244, 3691501, 11106419, 11243821	Acidaminococcus fermentans (strain ATCC 25085 / DSM 20731 / VR4)	ATCC 25085 / DSM 20731 / VR4 / ATCC 25085 / DSM 20731 / VR4 / ATCC 25085 / DSM 20731 / VR4 / ATCC 25085 / DSM 20731 / VR4	1	258	262	3	260	260
	P39383	_	0.9542	0.98039	40.4	3e-55	5	1	yjiL	Uncharacterized protein YjiL	_	4Fe-4S, Complete proteome, Iron, Iron-sulfur, Metal-binding, Reference proteome	7610040, 9278503, 16738553	Escherichia coli (strain K12)	K12 / MG1655 / ATCC 47076 / K12 / MG1655 / ATCC 47076 / K12 / W3110 / ATCC 27325 / DSM 5911	2	251	262	3	247	255
	Q60315	_	0.9542	1.02881	38	2e-45	6	1	_	Uncharacterized protein MJ0004	_	4Fe-4S, Complete proteome, Iron, Iron-sulfur, Metal-binding, Reference proteome	8688087	Methanocaldococcus jannaschii (strain ATCC 43067 / DSM 2661 / JAL-1 / JCM 10045 / NBRC 100440)	ATCC 43067 / DSM 2661 / JAL-1 / JCM 10045 / NBRC 100440	5	251	262	4	243	243
	O87876	IPMed?	0.4589	0.76718	41.79	7e-42	7	2	bcrA	Benzoyl-CoA reductase subunit A	1.3.7.8	4Fe-4S, Aromatic hydrocarbons catabolism, ATP-binding, Direct protein sequencing, Iron, Iron-sulfur, Metal-binding, Nucleotide-binding, Oxidoreductase	9746358, 8575453, 11208796	Thauera aromatica	DSM 6984 / K172 / DSM 6984 / K172 / DSM 6984 / K172	59	252	262	231	431	438
	O87877	IPMed?	0.95745	1.03053	32.59	2e-35	8	2	bcrD	Benzoyl-CoA reductase subunit D	1.3.7.8	4Fe-4S, Aromatic hydrocarbons catabolism, ATP-binding, Direct protein sequencing, Iron, Iron-sulfur, Metal-binding, Nucleotide-binding, Oxidoreductase	9746358, 8575453, 11208796	Thauera aromatica	DSM 6984 / K172 / DSM 6984 / K172 / DSM 6984 / K172	3	261	262	4	270	282
	P12011	IPMed?	0.15595	0.30534	30	0.2	9	2	gntK	Gluconokinase	2.7.1.12	ATP-binding, Complete proteome, Gluconate utilization, Kinase, Nucleotide-binding, Reference proteome, Transferase	3020045, 7584049, 9384377	Bacillus subtilis (strain 168)	168 / BGSC1A1 / 168	2	81	262	4	75	513
	P46834	IPMed?	0.15595	0.30534	30	0.27	10	2	gntK	Gluconokinase	2.7.1.12	ATP-binding, Gluconate utilization, Kinase, Nucleotide-binding, Transferase	8535972	Bacillus licheniformis	BGSC5A2	2	81	262	4	75	513
CLOSTRIBL4_v1_1164	PB id	Exp	maxLrap	minLrap	Ident %	Eval	OrderQ	OrderB	Gene	Description	EC number	Keywords	PubMedId	Organism	Strain	BeginQ	EndQ	LengthQ	BeginB	EndB	LengthB
	Q93AL9	IPMed?	0.94213	1	46.19	7e-123	1	2	fldB	(R)-phenyllactyl-CoA dehydratase alpha subunit	4.2.1.-	4Fe-4S, Direct protein sequencing, Iron, Iron-sulfur, Lyase, Metal-binding	11967068, 10849007	Clostridium sporogenes	ATCC 3584 / ATCC 3584	25	429	432	12	407	407
	Q5U924	IPMed?	0.9537	1.0098	44.66	1e-119	2	2	hadB	(R)-2-hydroxyisocaproyl-CoA dehydratase alpha subunit	4.2.1.157	3D-structure, 4Fe-4S, Direct protein sequencing, Iron, Iron-sulfur, Lyase, Metal-binding, Plasmid	15654892, 21366233	Clostridioides difficile	_	23	427	432	4	402	408
	P11569	IPMed?	0.9979	1.10185	36.13	1e-95	3	2	hgdA	(R)-2-hydroxyglutaryl-CoA dehydratase, subunit alpha	4.2.1.167	4Fe-4S, Complete proteome, Cytoplasm, Direct protein sequencing, Flavoprotein, FMN, Iron, Iron-sulfur, Lyase, Magnesium, Metal-binding, Reference proteome	2659350, 21304687, 8365476, 3691501, 7398622, 7607244, 11106419	Acidaminococcus fermentans (strain ATCC 25085 / DSM 20731 / VR4)	ATCC 25085 / DSM 20731 / VR4 / ATCC 25085 / DSM 20731 / VR4 / ATCC 25085 / DSM 20731 / VR4 / ATCC 25085 / DSM 20731 / VR4 / ATCC 25085 / DSM 20731 / VR4	19	429	432	2	475	477
	G3KIM4	IPMed?	0.96991	0.99289	36.75	3e-83	4	2	lcdA	Lactoyl-CoA dehydratase subunit alpha	4.2.1.54	4Fe-4S, Flavoprotein, FMN, Iron, Iron-sulfur, Lyase, Metal-binding	4055736, 1597194, 22810300	Anaerotignum propionicum	_	25	428	432	8	420	422
	O87875	IPMed?	0.99769	0.99769	24.13	9e-24	5	2	bcrB	Benzoyl-CoA reductase subunit B	1.3.7.8	Aromatic hydrocarbons catabolism, ATP-binding, Direct protein sequencing, Flavoprotein, Iron, Iron-sulfur, Metal-binding, Nucleotide-binding, Oxidoreductase	9746358, 8575453, 11208796	Thauera aromatica	DSM 6984 / K172 / DSM 6984 / K172	19	426	432	7	424	432
CLOSTRIBL4_v1_1165	PB id	Exp	maxLrap	minLrap	Ident %	Eval	OrderQ	OrderB	Gene	Description	EC number	Keywords	PubMedId	Organism	Strain	BeginQ	EndQ	LengthQ	BeginB	EndB	LengthB
	Q5U923	IPMed?	0.99467	0.99467	49.87	2e-130	1	1	hadC	(R)-2-hydroxyisocaproyl-CoA dehydratase beta subunit	4.2.1.157	3D-structure, 4Fe-4S, Direct protein sequencing, Iron, Iron-sulfur, Lyase, Metal-binding, Plasmid	15654892, 21366233	Clostridioides difficile	DSMZ 1296	4	375	375	1	372	375
	G3KIM3	IPMed?	1.00533	1.00802	45.89	4e-114	2	1	lcdB	Lactoyl-CoA dehydratase subunit beta	4.2.1.54	4Fe-4S, Flavoprotein, FMN, Iron, Iron-sulfur, Lyase, Metal-binding	4055736, 1597194, 22810300	Anaerotignum propionicum	_	1	375	375	1	374	374
	Q93AL8	IPMed?	0.97333	0.97594	44.38	1e-107	3	1	fldC	(R)-phenyllactyl-CoA dehydratase beta subunit	4.2.1.-	4Fe-4S, Direct protein sequencing, Iron, Iron-sulfur, Lyase, Metal-binding	11967068, 10849007	Clostridium sporogenes	ATCC 3584 / ATCC 3584	12	375	375	12	374	374
	P11570	IPMed?	0.99736	1.008	35.45	6e-80	4	2	hgdB	(R)-2-hydroxyglutaryl-CoA dehydratase, subunit beta	4.2.1.167	4Fe-4S, Complete proteome, Cytoplasm, Direct protein sequencing, Flavoprotein, FMN, Iron, Iron-sulfur, Lyase, Magnesium, Metal-binding, Reference proteome	2659350, 21304687, 3691501, 7398622, 7607244, 11106419	Acidaminococcus fermentans (strain ATCC 25085 / DSM 20731 / VR4)	ATCC 25085 / DSM 20731 / VR4 / ATCC 25085 / DSM 20731 / VR4 / ATCC 25085 / DSM 20731 / VR4	4	375	375	3	379	379
	O87874	IPMed?	0.91192	0.93867	23.58	9e-31	5	2	bcrC	Benzoyl-CoA reductase subunit C	1.3.7.8	Aromatic hydrocarbons catabolism, ATP-binding, Direct protein sequencing, Flavoprotein, Iron, Iron-sulfur, Metal-binding, Nucleotide-binding, Oxidoreductase	9746358, 8575453, 11208796	Thauera aromatica	DSM 6984 / K172 / DSM 6984 / K172 / DSM 6984 / K172	30	375	375	32	382	386
CLOSTRIBL4_v1_2140	PB id	Exp	maxLrap	minLrap	Ident %	Eval	OrderQ	OrderB	Gene	Description	EC number	Keywords	PubMedId	Organism	Strain	BeginQ	EndQ	LengthQ	BeginB	EndB	LengthB
	P45857	IPMed?	0.58805	0.98681	56.42	1e-142	1	1	mmgC	Acyl-CoA dehydrogenase	1.3.99.-	3D-structure, Complete proteome, FAD, Flavoprotein, Oxidoreductase, Reference proteome, Sporulation	8759838, 8969508, 9384377, 19383706	Bacillus subtilis (strain 168)	168 / MB24 / 168 / JH642 / 168	6	379	636	4	377	379
	P52042	IPMed?	0.59277	0.99472	56.76	5e-142	2	2	bcd	Acyl-CoA dehydrogenase, short-chain specific	1.3.8.1	Complete proteome, FAD, Flavoprotein, Oxidoreductase, Reference proteome	8655474, 11466286	Clostridium acetobutylicum (strain ATCC 824 / DSM 792 / JCM 1419 / LMG 5710 / VKM B-1787)	ATCC 824 / DSM 792 / JCM 1419 / LMG 5710 / VKM B-1787 / ATCC 824 / DSM 792 / JCM 1419 / LMG 5710 / VKM B-1787	1	377	636	1	377	379
	P45867	IPMed?	0.58805	0.98681	55.08	1e-133	3	2	acdA	Acyl-CoA dehydrogenase	1.3.99.-	Complete proteome, FAD, Fatty acid metabolism, Flavoprotein, Lipid degradation, Lipid metabolism, Oxidoreductase, Reference proteome	9353933, 9384377, 17189250	Bacillus subtilis (strain 168)	168 / 168 / 168	1	374	636	1	374	379
	Q06319	IPMed?	0.60063	0.99739	51.83	2e-122	4	2	_	Acyl-CoA dehydrogenase, short-chain specific	1.3.8.1	3D-structure, Direct protein sequencing, FAD, Fatty acid metabolism, Flavoprotein, Lipid metabolism, Oxidoreductase	8399220, 7857927	Megasphaera elsdenii	_	1	378	636	1	382	383
	P15651	IPMed?	0.58491	0.90291	51.08	3e-117	5	2	Acads	Short-chain specific acyl-CoA dehydrogenase, mitochondrial	1.3.8.1	3D-structure, Acetylation, Complete proteome, Direct protein sequencing, FAD, Fatty acid metabolism, Flavoprotein, Lipid metabolism, Mitochondrion, Oxidoreductase, Phosphoprotein, Reference proteome, Transit peptide	2777793, 3968063, 11812788	Rattus norvegicus	_	7	378	636	36	407	412
	Q07417	IPMed?	0.58491	0.90291	50.81	6e-117	6	2	Acads	Short-chain specific acyl-CoA dehydrogenase, mitochondrial	1.3.8.1	Acetylation, Complete proteome, FAD, Fatty acid metabolism, Flavoprotein, Lipid metabolism, Mitochondrion, Oxidoreductase, Phosphoprotein, Reference proteome, Transit peptide	8276399, 16141072, 15489334, 21183079, 23806337, 23576753	Mus musculus	C57BL/6J / FVB/N	7	378	636	36	407	412
	O34421	IPMed?	0.59591	0.99737	49.6	1e-116	7	2	yngJ	Probable acyl-CoA dehydrogenase YngJ	1.3.99.-	Complete proteome, FAD, Flavoprotein, Oxidoreductase, Reference proteome	9387222, 9384377	Bacillus subtilis (strain 168)	168 / 168	1	378	636	1	379	380
	Q3ZBF6	IPMed?	0.58491	0.90291	50.54	1e-115	8	2	ACADS	Short-chain specific acyl-CoA dehydrogenase, mitochondrial	1.3.8.1	Acetylation, Complete proteome, FAD, Fatty acid metabolism, Flavoprotein, Lipid metabolism, Mitochondrion, Oxidoreductase, Phosphoprotein, Reference proteome, Transit peptide	6712627	Bos taurus	_	7	378	636	36	407	412
	H6LGM6	IPMed?	0.59434	0.99736	51.06	8e-115	9	2	carC	Caffeyl-CoA reductase-Etf complex subunit CarC	1.3.1.108	3D-structure, Complete proteome, Cytoplasm, FAD, Flavoprotein, NAD, Oxidoreductase, Reference proteome	23479729	Acetobacterium woodii (strain ATCC 29683 / DSM 1030 / JCM 2381 / KCTC 1655 / WB1)	ATCC 29683 / DSM 1030 / JCM 2381 / KCTC 1655 / WB1	6	380	636	4	379	379
	Q5RAS0	_	0.58491	0.90291	50.54	2e-114	10	2	ACADS	Short-chain specific acyl-CoA dehydrogenase, mitochondrial	1.3.8.1	Acetylation, Complete proteome, FAD, Fatty acid metabolism, Flavoprotein, Lipid metabolism, Mitochondrion, Oxidoreductase, Phosphoprotein, Reference proteome, Transit peptide	_	Pongo abelii	_	7	378	636	36	407	412
	P16219	IPMed?	0.58491	0.90291	50.27	1e-113	11	2	ACADS	Short-chain specific acyl-CoA dehydrogenase, mitochondrial	1.3.8.1	3D-structure, Acetylation, Complete proteome, Direct protein sequencing, Disease mutation, FAD, Fatty acid metabolism, Flavoprotein, Lipid metabolism, Mitochondrion, Oxidoreductase, Phosphoprotein, Polymorphism, Reference proteome, Transit peptide	2565344, 9383286, 15489334, 1286669, 21269460, 21237683, 24275569, 25944712, 1692038, 9499414, 11134486	Homo sapiens	_	7	378	636	36	407	412
CLOSTRIBL4_v1_1443	PB id	Exp	maxLrap	minLrap	Ident %	Eval	OrderQ	OrderB	Gene	Description	EC number	Keywords	PubMedId	Organism	Strain	BeginQ	EndQ	LengthQ	BeginB	EndB	LengthB
	P49851	IPMed?	0.90698	0.98113	37.82	6e-24	1	1	ykhA	Uncharacterized acyl-CoA thioester hydrolase YkhA	3.1.2.-	Complete proteome, Hydrolase, Reference proteome	8682784, 9384377, 10568751	Bacillus subtilis (strain 168)	168 / 168	1	155	159	1	156	172
	Q8VHQ9	IPMed?	0.24747	0.92453	28.57	5e-16	2	1	Acot11	Acyl-coenzyme A thioesterase 11	3.1.2.-	Complete proteome, Cytoplasm, Fatty acid metabolism, Hydrolase, Lipid metabolism, Mitochondrion, Phosphoprotein, Reference proteome, Repeat, Serine esterase, Transit peptide	11696000, 15489334, 21183079	Mus musculus	FVB/N / FVB/N	11	155	159	218	364	594
	O84540	_	0.91875	0.92453	30.61	1e-15	3	1	_	Uncharacterized acyl-CoA thioester hydrolase CT_535	3.1.2.-	Complete proteome, Hydrolase, Reference proteome	9784136	Chlamydia trachomatis (strain D/UW-3/Cx)	D/UW-3/Cx	7	151	159	11	157	160
	O66120	IPMed?	0.72327	0.77181	33.04	1e-15	4	1	_	Uncharacterized acyl-CoA thioester hydrolase ZMO0511	3.1.2.-	Complete proteome, Hydrolase, Reference proteome	9515924, 15592456	Zymomonas mobilis subsp. mobilis (strain ATCC 31821 / ZM4 / CP4)	ATCC 29191 / DSM 3580 / NBRC 13756 / NCIMB 11199 / NRRL B-4490 / ZM6 / ATCC 31821 / ZM4 / CP4	19	130	159	25	137	149
	Q9Z7Q0	_	0.87421	0.89677	29.5	4e-15	5	1	_	Uncharacterized acyl-CoA thioester hydrolase CPn_0654/CP_0093/CPj0654/CpB0680	3.1.2.-	Complete proteome, Hydrolase	10192388, 10684935, 10871362	Chlamydia pneumoniae	CWL029 / AR39 / J138	20	157	159	19	153	155
	Q8WYK0	IPMed?	0.25405	0.88679	29.08	7e-15	6	1	ACOT12	Acetyl-coenzyme A thioesterase	3.1.2.1	3D-structure, Alternative splicing, Complete proteome, Cytoplasm, Fatty acid metabolism, Hydrolase, Lipid metabolism, Polymorphism, Reference proteome, Repeat, Serine esterase	16951743, 14702039, 15372022, 15489334, 24275569, 21248752	Homo sapiens	_	14	153	159	9	149	555
	Q64559	IPMed?	0.34121	0.81761	32.31	1e-14	7	1	Acot7	Cytosolic acyl coenzyme A thioester hydrolase	3.1.2.2	Acetylation, Alternative splicing, Complete proteome, Cytoplasm, Direct protein sequencing, Fatty acid metabolism, Hydrolase, Lipid metabolism, Reference proteome, Repeat, Serine esterase	8631842, 9125130, 9163348, 15489334, 7906114, 22673903, 11755680	Rattus norvegicus	Sprague-Dawley	29	155	159	244	373	381
	Q91V12	IPMed?	0.34121	0.81761	32.31	1e-14	7	1	Acot7	Cytosolic acyl coenzyme A thioester hydrolase	3.1.2.2	3D-structure, Acetylation, Alternative splicing, Complete proteome, Cytoplasm, Direct protein sequencing, Fatty acid metabolism, Hydrolase, Lipid metabolism, Reference proteome, Repeat, Serine esterase	12435388, 11834298, 15288813, 16141072, 19468303, 15489334, 14729242, 21183079, 17563367	Mus musculus	ICR / ICR / ICR / C57BL/6J / C57BL/6J	29	155	159	244	373	381
	Q8WXI4	IPMed?	0.24217	0.92453	26.53	5e-14	8	1	ACOT11	Acyl-coenzyme A thioesterase 11	3.1.2.-	3D-structure, Alternative splicing, Complete proteome, Cytoplasm, Fatty acid metabolism, Hydrolase, Lipid metabolism, Mitochondrion, Phosphoprotein, Polymorphism, Reference proteome, Repeat, Serine esterase, Transit peptide	11696000, 9734811, 14702039, 16710414, 15489334, 22897136, 21738568	Homo sapiens	_	11	155	159	217	363	607
	Q9PJK7	_	0.83648	0.83648	28.57	5e-14	9	1	_	Uncharacterized acyl-CoA thioester hydrolase TC_0822	3.1.2.-	Complete proteome, Hydrolase	10684935	Chlamydia muridarum (strain MoPn / Nigg)	MoPn / Nigg	20	151	159	24	156	159
	Q9DBK0	IPMed?	0.26259	0.91824	26.03	1e-13	10	1	Acot12	Acetyl-coenzyme A thioesterase	3.1.2.1	Complete proteome, Cytoplasm, Fatty acid metabolism, Hydrolase, Lipid metabolism, Reference proteome, Repeat, Serine esterase	12545200, 16141072, 15489334, 21183079, 23806337	Mus musculus	C57BL/6J / C57BL/6J	9	153	159	5	150	556
	O00154	IPMed?	0.34211	0.81761	31.54	1e-13	11	1	ACOT7	Cytosolic acyl coenzyme A thioester hydrolase	3.1.2.2	3D-structure, Acetylation, Alternative splicing, Complete proteome, Cytoplasm, Direct protein sequencing, Fatty acid metabolism, Hydrolase, Lipid metabolism, Mitochondrion, Reference proteome, Repeat, Serine esterase	10578051, 12435388, 14702039, 16710414, 15489334, 19608861, 21269460	Homo sapiens	_	29	155	159	243	372	380
	Q99NB7	IPMed?	0.26259	0.91824	26.03	2e-13	12	1	Acot12	Acetyl-coenzyme A thioesterase	3.1.2.1	Allosteric enzyme, Complete proteome, Cytoplasm, Direct protein sequencing, Fatty acid metabolism, Hydrolase, Lipid metabolism, Reference proteome, Repeat, Serine esterase	11322891, 6136404	Rattus norvegicus	Donryu	9	153	159	5	150	556
	P0A0Q7	IPMed?	0.8046	0.8805	27.86	4e-11	13	1	vdlD	Protein VdlD	_	Complete proteome, Hydrolase, Reference proteome	9139899, 9252185	Helicobacter pylori (strain ATCC 700392 / 26695)	ATCC 49503 / 60190 / ATCC 700392 / 26695	14	151	159	24	161	174
CLOSTRIBL4_v1_2199	PB id	Exp	maxLrap	minLrap	Ident %	Eval	OrderQ	OrderB	Gene	Description	EC number	Keywords	PubMedId	Organism	Strain	BeginQ	EndQ	LengthQ	BeginB	EndB	LengthB
	D8GR66	IPMed?	0.9587	0.96499	44.9	2e-119	1	1	rnfC	Proton-translocating ferredoxin:NAD(+) oxidoreductase complex subunit C	7.1.1.-	4Fe-4S, Cell membrane, Complete proteome, Electron transport, Iron, Iron-sulfur, Membrane, Metal-binding, NAD, Repeat, Translocase, Transport	20616070, 23269825	Clostridium ljungdahlii (strain ATCC 55383 / DSM 13528 / PETC)	ATCC 55383 / DSM 13528 / PETC / ATCC 55383 / DSM 13528 / PETC	21	455	460	15	448	457
	H6LC32	IPMed?	0.95	0.98646	42.11	2e-114	2	1	rnfC	Na(+)-translocating ferredoxin:NAD(+) oxidoreductase complex subunit C	7.2.1.2	4Fe-4S, Cell membrane, Complete proteome, Direct protein sequencing, Electron transport, Iron, Iron-sulfur, Membrane, Metal-binding, NAD, Reference proteome, Repeat, Translocase, Transport	17873051, 19222539, 20921383, 24045950	Acetobacterium woodii (strain ATCC 29683 / DSM 1030 / JCM 2381 / KCTC 1655 / WB1)	ATCC 29683 / DSM 1030 / JCM 2381 / KCTC 1655 / WB1 / ATCC 29683 / DSM 1030 / JCM 2381 / KCTC 1655 / WB1 / ATCC 29683 / DSM 1030 / JCM 2381 / KCTC 1655 / WB1 / ATCC 29683 / DSM 1030 / JCM 2381 / KCTC 1655 / WB1	14	443	460	10	439	443
	D5ARZ1	IPMed?	0.88825	1.00217	36.88	4e-93	3	1	rnfC	Ion-translocating oxidoreductase complex subunit C	7.-.-.-	4Fe-4S, Complete proteome, Electron transport, Iron, Iron-sulfur, Membrane, Metal-binding, Nitrogen fixation, Reference proteome, Repeat, Translocase, Transport	20418398, 9154934	Rhodobacter capsulatus (strain ATCC BAA-309 / NBRC 16581 / SB1003)	ATCC BAA-309 / NBRC 16581 / SB1003 / ATCC BAA-309 / NBRC 16581 / SB1003	6	460	460	12	468	519
	Q52716	IPMed?	0.88825	1.00217	36.88	4e-93	3	1	rnfC	Ion-translocating oxidoreductase complex subunit C	7.-.-.-	4Fe-4S, Direct protein sequencing, Electron transport, Iron, Iron-sulfur, Membrane, Metal-binding, Nitrogen fixation, Repeat, Translocase, Transport	8264535, 9492268	Rhodobacter capsulatus	B10S / ATCC 33303 / B10	6	460	460	12	468	519
	Q9HYB8	_	0.58398	0.98261	36.5	2e-82	4	1	rnfC	Ion-translocating oxidoreductase complex subunit C	7.-.-.-	4Fe-4S, Cell inner membrane, Cell membrane, Complete proteome, Electron transport, Iron, Iron-sulfur, Membrane, Metal-binding, Reference proteome, Repeat, Translocase, Transport	10984043	Pseudomonas aeruginosa (strain ATCC 15692 / DSM 22644 / CIP 104116 / JCM 14847 / LMG 12228 / 1C / PRS 101 / PAO1)	ATCC 15692 / DSM 22644 / CIP 104116 / JCM 14847 / LMG 12228 / 1C / PRS 101 / PAO1	14	455	460	9	450	774
	Q9KT88	_	0.58527	0.98478	35.32	2e-79	5	1	rnfC	Ion-translocating oxidoreductase complex subunit C	7.-.-.-	4Fe-4S, Cell inner membrane, Cell membrane, Complete proteome, Electron transport, Iron, Iron-sulfur, Membrane, Metal-binding, Reference proteome, Repeat, Translocase, Transport	10952301	Vibrio cholerae serotype O1 (strain ATCC 39315 / El Tor Inaba N16961)	ATCC 39315 / El Tor Inaba N16961	14	451	460	18	460	774
	A0A0H3AJC2	IPMed?	0.58603	0.98478	35.32	2e-79	5	1	rnfC	Ion-translocating oxidoreductase complex subunit C	7.-.-.-	4Fe-4S, Cell inner membrane, Cell membrane, Complete proteome, Electron transport, Iron, Iron-sulfur, Membrane, Metal-binding, Repeat, Translocase, Transport	25831459	Vibrio cholerae serotype O1 (strain ATCC 39541 / Classical Ogawa 395 / O395)	ATCC 39541 / Classical Ogawa 395 / O395	14	451	460	18	460	773
	C6DH15	_	0.59973	0.97391	34.6	1e-71	6	1	rnfC	Ion-translocating oxidoreductase complex subunit C	7.-.-.-	4Fe-4S, Cell inner membrane, Cell membrane, Complete proteome, Electron transport, Iron, Iron-sulfur, Membrane, Metal-binding, Repeat, Translocase, Transport	_	Pectobacterium carotovorum subsp. carotovorum (strain PC1)	_	14	454	460	18	457	747
	Q1C7K3	_	0.7371	0.99348	34.79	2e-71	7	1	rnfC	Ion-translocating oxidoreductase complex subunit C	7.-.-.-	4Fe-4S, Cell inner membrane, Cell membrane, Complete proteome, Electron transport, Iron, Iron-sulfur, Membrane, Metal-binding, Repeat, Translocase, Transport	16740952	Yersinia pestis bv. Antiqua (strain Antiqua)	Antiqua	14	457	460	18	463	620
	B2K4K0	_	0.69347	0.99348	34.79	3e-71	8	1	rnfC	Ion-translocating oxidoreductase complex subunit C	7.-.-.-	4Fe-4S, Cell inner membrane, Cell membrane, Electron transport, Iron, Iron-sulfur, Membrane, Metal-binding, Repeat, Translocase, Transport	_	Yersinia pseudotuberculosis serotype IB (strain PB1/+)	_	14	457	460	18	463	659
	Q1CIY9	_	0.69347	0.99348	34.79	3e-71	8	1	rnfC	Ion-translocating oxidoreductase complex subunit C	7.-.-.-	4Fe-4S, Cell inner membrane, Cell membrane, Complete proteome, Electron transport, Iron, Iron-sulfur, Membrane, Metal-binding, Repeat, Translocase, Transport	16740952	Yersinia pestis bv. Antiqua (strain Nepal516)	Nepal516	14	457	460	18	463	659
	A9R8U6	_	0.69347	0.99348	34.79	3e-71	8	1	rnfC	Ion-translocating oxidoreductase complex subunit C	7.-.-.-	4Fe-4S, Cell inner membrane, Cell membrane, Electron transport, Iron, Iron-sulfur, Membrane, Metal-binding, Repeat, Translocase, Transport	20061468	Yersinia pestis bv. Antiqua (strain Angola)	Angola	14	457	460	18	463	659
	A8GE00	_	0.64723	0.98913	34.07	4e-71	9	1	rnfC	Ion-translocating oxidoreductase complex subunit C	7.-.-.-	4Fe-4S, Cell inner membrane, Cell membrane, Complete proteome, Electron transport, Iron, Iron-sulfur, Membrane, Metal-binding, Repeat, Translocase, Transport	_	Serratia proteamaculans (strain 568)	_	14	457	460	18	463	703
	A7FHZ3	_	0.65473	0.99348	34.79	7e-71	10	1	rnfC	Ion-translocating oxidoreductase complex subunit C	7.-.-.-	4Fe-4S, Cell inner membrane, Cell membrane, Complete proteome, Electron transport, Iron, Iron-sulfur, Membrane, Metal-binding, Repeat, Translocase, Transport	17784789	Yersinia pseudotuberculosis serotype O:1b (strain IP 31758)	IP 31758	14	457	460	18	463	698
	P77611	IPMed?	0.61892	0.99565	33.84	2e-69	11	1	rsxC	Ion-translocating oxidoreductase complex subunit C	7.-.-.-	4Fe-4S, Cell inner membrane, Cell membrane, Complete proteome, Electron transport, Iron, Iron-sulfur, Membrane, Metal-binding, Reference proteome, Repeat, Translocase, Transport	9097039, 9278503, 16738553, 12773378	Escherichia coli (strain K12)	K12 / W3110 / ATCC 27325 / DSM 5911 / K12 / MG1655 / ATCC 47076 / K12 / W3110 / ATCC 27325 / DSM 5911	13	460	460	17	464	740
	Q8TSY4	IPMed?	0.91739	0.94407	31.52	2e-52	12	1	rnfC	Ion-translocating oxidoreductase complex subunit C	7.2.1.-	4Fe-4S, Cell membrane, Complete proteome, Electron transport, Iron, Iron-sulfur, Membrane, Metal-binding, Reference proteome, Repeat, Translocase, Transport	11932238, 23066798	Methanosarcina acetivorans (strain ATCC 35395 / DSM 2834 / JCM 12185 / C2A)	ATCC 35395 / DSM 2834 / JCM 12185 / C2A / ATCC 35395 / DSM 2834 / JCM 12185 / C2A	35	436	460	23	432	447
	Q46507	IPMed?	0.62449	0.66522	24.51	4e-05	13	2	hndC	NADP-reducing hydrogenase subunit HndC	1.12.1.3	4Fe-4S, Iron, Iron-sulfur, Metal-binding, NADP, Oxidoreductase, Repeat	7751270, 9703971	Desulfovibrio fructosivorans	_	126	379	460	48	351	490
	P29913	IPMed?	0.39783	0.42459	28.42	0.0003	14	2	nqo1	NADH-quinone oxidoreductase chain 1	7.1.1.-	4Fe-4S, Cell inner membrane, Cell membrane, Direct protein sequencing, Flavoprotein, FMN, Iron, Iron-sulfur, Membrane, Metal-binding, NAD, Quinone, Translocase, Ubiquinone	1905152, 1909571, 1605643	Paracoccus denitrificans	ATCC 13543 / NRRL B-3784 / NRC 449 / ATCC 13543 / NRRL B-3784 / NRC 449	128	287	460	44	225	431
	P60232	IPMed?	0.48478	0.54126	25.56	0.0004	16	6	mvhB	Polyferredoxin protein MvhB	_	4Fe-4S, Complete proteome, Direct protein sequencing, Electron transport, Iron, Iron-sulfur, Metal-binding, Repeat, Transport	20802048, 1312016	Methanothermobacter marburgensis (strain ATCC BAA-927 / DSM 2133 / JCM 14651 / NBRC 100331 / OCM 82 / Marburg)	ATCC BAA-927 / DSM 2133 / JCM 14651 / NBRC 100331 / OCM 82 / Marburg / ATCC BAA-927 / DSM 2133 / JCM 14651 / NBRC 100331 / OCM 82 / Marburg	224	423	460	16	227	412
	Q91YT0	IPMed?	0.17672	0.17826	35.37	0.0004	15	1	Ndufv1	NADH dehydrogenase [ubiquinone] flavoprotein 1, mitochondrial	1.6.99.3, 7.1.1.2	3D-structure, 4Fe-4S, Acetylation, Complete proteome, Direct protein sequencing, Electron transport, Flavoprotein, FMN, Iron, Iron-sulfur, Membrane, Metal-binding, Methylation, Mitochondrion, Mitochondrion inner membrane, NAD, Oxidoreductase, Reference proteome, Respiratory chain, Transit peptide, Translocase, Transport, Ubiquinone	16141072, 15489334, 10870971, 21183079, 23806337, 23576753, 24129315	Mus musculus	C57BL/6J / FVB/N / C57BL/6J	128	206	460	77	158	464
CLOSTRIBL4_v1_2200	PB id	Exp	maxLrap	minLrap	Ident %	Eval	OrderQ	OrderB	Gene	Description	EC number	Keywords	PubMedId	Organism	Strain	BeginQ	EndQ	LengthQ	BeginB	EndB	LengthB
	H6LC31	IPMed?	0.97484	0.99359	48.71	3e-93	1	1	rnfD	Na(+)-translocating ferredoxin:NAD(+) oxidoreductase complex subunit D	7.2.1.2	Cell membrane, Complete proteome, Electron transport, Flavoprotein, FMN, Membrane, NAD, Phosphoprotein, Reference proteome, Translocase, Transmembrane, Transmembrane helix, Transport	17873051, 19222539, 20921383, 24045950	Acetobacterium woodii (strain ATCC 29683 / DSM 1030 / JCM 2381 / KCTC 1655 / WB1)	ATCC 29683 / DSM 1030 / JCM 2381 / KCTC 1655 / WB1 / ATCC 29683 / DSM 1030 / JCM 2381 / KCTC 1655 / WB1 / ATCC 29683 / DSM 1030 / JCM 2381 / KCTC 1655 / WB1 / ATCC 29683 / DSM 1030 / JCM 2381 / KCTC 1655 / WB1	5	312	312	6	314	318
	D8GR67	IPMed?	0.96375	1.02244	42.32	3e-80	2	1	rnfD	Proton-translocating ferredoxin:NAD(+) oxidoreductase complex subunit D	7.1.1.-	Cell membrane, Complete proteome, Electron transport, Flavoprotein, FMN, Membrane, NAD, Phosphoprotein, Translocase, Transmembrane, Transmembrane helix, Transport	20616070, 23269825	Clostridium ljungdahlii (strain ATCC 55383 / DSM 13528 / PETC)	ATCC 55383 / DSM 13528 / PETC / ATCC 55383 / DSM 13528 / PETC	7	309	312	13	331	331
	Q9EVN4	_	0.9322	1.05769	35.45	8e-54	3	1	rnfD	Ion-translocating oxidoreductase complex subunit D	7.-.-.-	Cell inner membrane, Cell membrane, Electron transport, Flavoprotein, FMN, Membrane, Phosphoprotein, Translocase, Transmembrane, Transmembrane helix, Transport	_	Pseudomonas stutzeri	_	21	312	312	8	337	354
	A1WTR8	_	0.95238	1.08974	33.53	2e-53	4	1	rnfD	Ion-translocating oxidoreductase complex subunit D	7.-.-.-	Cell inner membrane, Cell membrane, Complete proteome, Electron transport, Flavoprotein, FMN, Membrane, Phosphoprotein, Reference proteome, Translocase, Transmembrane, Transmembrane helix, Transport	_	Halorhodospira halophila (strain DSM 244 / SL1)	_	9	309	312	6	345	357
	B4T593	_	0.99148	1.11859	33.52	2e-51	5	1	rsxD	Ion-translocating oxidoreductase complex subunit D	7.-.-.-	Cell inner membrane, Cell membrane, Complete proteome, Electron transport, Flavoprotein, FMN, Membrane, Phosphoprotein, Translocase, Transmembrane, Transmembrane helix, Transport	21602358	Salmonella newport (strain SL254)	SL254	7	309	312	5	351	352
	B5F6J1	_	0.99148	1.11859	33.52	2e-51	5	1	rsxD	Ion-translocating oxidoreductase complex subunit D	7.-.-.-	Cell inner membrane, Cell membrane, Complete proteome, Electron transport, Flavoprotein, FMN, Membrane, Phosphoprotein, Translocase, Transmembrane, Transmembrane helix, Transport	21602358	Salmonella agona (strain SL483)	SL483	7	309	312	5	351	352
	Q8Z6Q8	_	0.99148	1.11859	33.52	3e-51	6	1	rsxD	Ion-translocating oxidoreductase complex subunit D	7.-.-.-	Cell inner membrane, Cell membrane, Complete proteome, Electron transport, Flavoprotein, FMN, Membrane, Phosphoprotein, Translocase, Transmembrane, Transmembrane helix, Transport	11677608, 12644504	Salmonella typhi	CT18 / ATCC 700931 / Ty2	7	309	312	5	351	352
	Q8ZPM3	_	0.99148	1.11859	33.52	3e-51	6	1	rsxD	Ion-translocating oxidoreductase complex subunit D	7.-.-.-	Cell inner membrane, Cell membrane, Complete proteome, Electron transport, Flavoprotein, FMN, Membrane, Phosphoprotein, Reference proteome, Translocase, Transmembrane, Transmembrane helix, Transport	11677609	Salmonella typhimurium (strain LT2 / SGSC1412 / ATCC 700720)	LT2 / SGSC1412 / ATCC 700720	7	309	312	5	351	352
	A9N026	_	0.99148	1.11859	33.52	3e-51	6	1	rsxD	Ion-translocating oxidoreductase complex subunit D	7.-.-.-	Cell inner membrane, Cell membrane, Electron transport, Flavoprotein, FMN, Membrane, Phosphoprotein, Translocase, Transmembrane, Transmembrane helix, Transport	_	Salmonella paratyphi B (strain ATCC BAA-1250 / SPB7)	_	7	309	312	5	351	352
	B4THD3	_	0.99148	1.11859	33.52	3e-51	6	1	rsxD	Ion-translocating oxidoreductase complex subunit D	7.-.-.-	Cell inner membrane, Cell membrane, Electron transport, Flavoprotein, FMN, Membrane, Phosphoprotein, Translocase, Transmembrane, Transmembrane helix, Transport	21602358	Salmonella heidelberg (strain SL476)	SL476	7	309	312	5	351	352
	B4TV16	_	0.99148	1.11859	33.52	3e-51	6	1	rsxD	Ion-translocating oxidoreductase complex subunit D	7.-.-.-	Cell inner membrane, Cell membrane, Complete proteome, Electron transport, Flavoprotein, FMN, Membrane, Phosphoprotein, Translocase, Transmembrane, Transmembrane helix, Transport	21602358	Salmonella schwarzengrund (strain CVM19633)	CVM19633	7	309	312	5	351	352
	B5RAK3	_	0.99148	1.11859	33.52	6e-51	7	1	rsxD	Ion-translocating oxidoreductase complex subunit D	7.-.-.-	Cell inner membrane, Cell membrane, Complete proteome, Electron transport, Flavoprotein, FMN, Membrane, Phosphoprotein, Translocase, Transmembrane, Transmembrane helix, Transport	18583645	Salmonella gallinarum (strain 287/91 / NCTC 13346)	287/91 / NCTC 13346	7	309	312	5	351	352
	B5QV03	_	0.99148	1.11859	33.52	6e-51	7	1	rsxD	Ion-translocating oxidoreductase complex subunit D	7.-.-.-	Cell inner membrane, Cell membrane, Electron transport, Flavoprotein, FMN, Membrane, Phosphoprotein, Translocase, Transmembrane, Transmembrane helix, Transport	18583645	Salmonella enteritidis PT4 (strain P125109)	P125109	7	309	312	5	351	352
	Q5PIC8	_	0.99148	1.11859	33.24	8e-51	8	1	rsxD	Ion-translocating oxidoreductase complex subunit D	7.-.-.-	Cell inner membrane, Cell membrane, Complete proteome, Electron transport, Flavoprotein, FMN, Membrane, Phosphoprotein, Translocase, Transmembrane, Transmembrane helix, Transport	15531882	Salmonella paratyphi A (strain ATCC 9150 / SARB42)	ATCC 9150 / SARB42	7	309	312	5	351	352
	B5BKB3	_	0.99148	1.11859	33.24	8e-51	8	1	rsxD	Ion-translocating oxidoreductase complex subunit D	7.-.-.-	Cell inner membrane, Cell membrane, Electron transport, Flavoprotein, FMN, Membrane, Phosphoprotein, Translocase, Transmembrane, Transmembrane helix, Transport	19159446	Salmonella paratyphi A (strain AKU_12601)	AKU_12601	7	309	312	5	351	352
	B7NU03	_	0.9858	1.11218	32.85	2e-50	10	1	rsxD	Ion-translocating oxidoreductase complex subunit D	7.-.-.-	Cell inner membrane, Cell membrane, Complete proteome, Electron transport, Flavoprotein, FMN, Membrane, Phosphoprotein, Translocase, Transmembrane, Transmembrane helix, Transport	19165319	Escherichia coli O7:K1 (strain IAI39 / ExPEC)	IAI39 / ExPEC	7	309	312	5	351	352
	B5FIE8	_	0.99148	1.11859	33.24	2e-50	9	1	rsxD	Ion-translocating oxidoreductase complex subunit D	7.-.-.-	Cell inner membrane, Cell membrane, Electron transport, Flavoprotein, FMN, Membrane, Phosphoprotein, Translocase, Transmembrane, Transmembrane helix, Transport	21602358	Salmonella dublin (strain CT_02021853)	CT_02021853	7	309	312	5	351	352
	P76182	IPMed?	0.9858	1.11218	32.56	1e-49	11	1	rsxD	Ion-translocating oxidoreductase complex subunit D	7.-.-.-	Cell inner membrane, Cell membrane, Complete proteome, Electron transport, Flavoprotein, FMN, Membrane, Phosphoprotein, Reference proteome, Translocase, Transmembrane, Transmembrane helix, Transport	9278503, 16738553, 12773378	Escherichia coli (strain K12)	K12 / MG1655 / ATCC 47076 / K12 / W3110 / ATCC 27325 / DSM 5911	7	309	312	5	351	352
	A5F2R1	IPMed?	0.98851	1.10256	30.81	5e-44	12	1	rnfD	Ion-translocating oxidoreductase complex subunit D	7.-.-.-	Cell inner membrane, Cell membrane, Complete proteome, Electron transport, Flavoprotein, FMN, Membrane, Phosphoprotein, Translocase, Transmembrane, Transmembrane helix, Transport	19115014, 18831535, 25831459	Vibrio cholerae serotype O1 (strain ATCC 39541 / Classical Ogawa 395 / O395)	ATCC 39541 / Classical Ogawa 395 / O395 / ATCC 39541 / Classical Ogawa 395 / O395 / ATCC 39541 / Classical Ogawa 395 / O395	7	306	312	5	347	348
	Q52715	IPMed?	0.86592	0.99359	31.94	7e-41	13	1	rnfD	Ion-translocating oxidoreductase complex subunit D	7.-.-.-	Electron transport, Flavoprotein, FMN, Membrane, Nitrogen fixation, Phosphoprotein, Translocase, Transmembrane, Transmembrane helix, Transport	8264535, 9492268	Rhodobacter capsulatus	B10S / ATCC 33303 / B10	9	281	312	6	314	358
	Q8TSY3	IPMed?	0.96474	1.04514	30.9	6e-39	14	1	rnfD	Ion-translocating oxidoreductase complex subunit D	7.2.1.-	Cell membrane, Complete proteome, Electron transport, Flavoprotein, FMN, Membrane, Phosphoprotein, Reference proteome, Translocase, Transmembrane, Transmembrane helix, Transport	11932238, 23066798	Methanosarcina acetivorans (strain ATCC 35395 / DSM 2834 / JCM 12185 / C2A)	ATCC 35395 / DSM 2834 / JCM 12185 / C2A / ATCC 35395 / DSM 2834 / JCM 12185 / C2A	7	306	312	6	283	288
	Q56587	IPMed?	0.58454	0.77564	34.3	4e-27	15	1	nqrB	Na(+)-translocating NADH-quinone reductase subunit B	7.2.1.1	Cell inner membrane, Cell membrane, Direct protein sequencing, Flavoprotein, FMN, Ion transport, Membrane, NAD, Phosphoprotein, Sodium, Sodium transport, Translocase, Transmembrane, Transmembrane helix, Transport, Ubiquinone	7805867, 9490015, 10838078, 10549856, 11163785, 11248187, 11248188	Vibrio alginolyticus	NCIMB 11038 / LMG 3418	80	297	312	161	397	414
	O05011	IPMed?	0.59367	0.78205	31.97	1e-26	16	1	nqrB	Na(+)-translocating NADH-quinone reductase subunit B	7.2.1.1	Cell inner membrane, Cell membrane, Complete proteome, Flavoprotein, FMN, Ion transport, Membrane, NAD, Phosphoprotein, Reference proteome, Sodium, Sodium transport, Translocase, Transmembrane, Transmembrane helix, Transport, Ubiquinone	7542800, 8601449	Haemophilus influenzae (strain ATCC 51907 / DSM 11121 / KW20 / Rd)	ATCC 51907 / DSM 11121 / KW20 / Rd / ATCC 51907 / DSM 11121 / KW20 / Rd	80	297	312	158	394	411
	A5F5X0	IPMed?	0.72289	0.96154	30.67	2e-26	17	1	nqrB	Na(+)-translocating NADH-quinone reductase subunit B	7.2.1.1	Cell inner membrane, Cell membrane, Complete proteome, Flavoprotein, FMN, Ion transport, Membrane, NAD, Phosphoprotein, Sodium, Sodium transport, Translocase, Transmembrane, Transmembrane helix, Transport, Ubiquinone	19115014, 11888296, 20558724, 22366169	Vibrio cholerae serotype O1 (strain ATCC 39541 / Classical Ogawa 395 / O395)	ATCC 39541 / Classical Ogawa 395 / O395 / ATCC 39541 / Classical Ogawa 395 / O395 / ATCC 39541 / Classical Ogawa 395 / O395	42	311	312	117	411	415
	Q9KPS2	IPMed?	0.72289	0.96154	30.67	2e-26	17	1	nqrB	Na(+)-translocating NADH-quinone reductase subunit B	7.2.1.1	3D-structure, Cell inner membrane, Cell membrane, Complete proteome, Flavoprotein, FMN, Ion transport, Membrane, NAD, Phosphoprotein, Reference proteome, Sodium, Sodium transport, Translocase, Transmembrane, Transmembrane helix, Transport, Ubiquinone	10077658, 10952301	Vibrio cholerae serotype O1 (strain ATCC 39315 / El Tor Inaba N16961)	ATCC 39315 / El Tor Inaba N16961 / ATCC 39315 / El Tor Inaba N16961	42	311	312	117	411	415
	Q9RFW0	IPMed?	0.58354	0.77244	34.02	3e-26	18	1	nqrB	Na(+)-translocating NADH-quinone reductase subunit B	7.2.1.1	Cell inner membrane, Cell membrane, Complete proteome, Flavoprotein, FMN, Ion transport, Membrane, NAD, Phosphoprotein, Sodium, Sodium transport, Translocase, Transmembrane, Transmembrane helix, Transport, Ubiquinone	10587447	Vibrio campbellii (strain ATCC BAA-1116 / BB120)	_	80	297	312	160	396	413
CLOSTRIBL4_v1_2201	PB id	Exp	maxLrap	minLrap	Ident %	Eval	OrderQ	OrderB	Gene	Description	EC number	Keywords	PubMedId	Organism	Strain	BeginQ	EndQ	LengthQ	BeginB	EndB	LengthB
	D8GR68	IPMed?	0.94241	0.97297	34.44	1e-25	1	1	rnfG	Proton-translocating ferredoxin:NAD(+) oxidoreductase complex subunit G	7.1.1.-	Cell membrane, Complete proteome, Electron transport, Flavoprotein, FMN, Membrane, NAD, Phosphoprotein, Translocase, Transmembrane, Transmembrane helix, Transport	20616070, 23269825	Clostridium ljungdahlii (strain ATCC 55383 / DSM 13528 / PETC)	ATCC 55383 / DSM 13528 / PETC / ATCC 55383 / DSM 13528 / PETC	12	190	191	18	184	185
	H6LC30	IPMed?	0.96618	1.04712	33	2e-24	2	1	rnfG	Na(+)-translocating ferredoxin:NAD(+) oxidoreductase complex subunit G	7.2.1.2	Cell membrane, Complete proteome, Electron transport, Flavoprotein, FMN, Membrane, NAD, Phosphoprotein, Reference proteome, Translocase, Transmembrane, Transmembrane helix, Transport	19222539, 20921383, 24045950	Acetobacterium woodii (strain ATCC 29683 / DSM 1030 / JCM 2381 / KCTC 1655 / WB1)	ATCC 29683 / DSM 1030 / JCM 2381 / KCTC 1655 / WB1 / ATCC 29683 / DSM 1030 / JCM 2381 / KCTC 1655 / WB1 / ATCC 29683 / DSM 1030 / JCM 2381 / KCTC 1655 / WB1	1	187	191	7	205	207
	Q8TSY2	IPMed?	0.99476	1.01064	28.42	3e-16	3	1	rnfG	Ion-translocating oxidoreductase complex subunit G	7.2.1.-	Cell membrane, Complete proteome, Electron transport, Flavoprotein, FMN, Membrane, Phosphoprotein, Reference proteome, Translocase, Transmembrane, Transmembrane helix, Transport	11932238, 23066798, 24836163	Methanosarcina acetivorans (strain ATCC 35395 / DSM 2834 / JCM 12185 / C2A)	ATCC 35395 / DSM 2834 / JCM 12185 / C2A / ATCC 35395 / DSM 2834 / JCM 12185 / C2A	6	189	191	5	188	188
	Q7MM85	_	0.90521	1	27.75	5e-15	4	1	rnfG	Ion-translocating oxidoreductase complex subunit G	7.-.-.-	Cell inner membrane, Cell membrane, Complete proteome, Electron transport, Flavoprotein, FMN, Membrane, Phosphoprotein, Reference proteome, Translocase, Transmembrane, Transmembrane helix, Transport	14656965	Vibrio vulnificus (strain YJ016)	YJ016	8	186	191	5	194	211
	C5BDE9	_	0.74641	0.81675	29.49	5e-12	5	1	rnfG	Ion-translocating oxidoreductase complex subunit G	7.-.-.-	Cell inner membrane, Cell membrane, Complete proteome, Electron transport, Flavoprotein, FMN, Membrane, Phosphoprotein, Translocase, Transmembrane, Transmembrane helix, Transport	_	Edwardsiella ictaluri (strain 93-146)	_	28	177	191	34	185	209
	Q87MX0	_	0.90047	0.99476	26.84	1e-11	6	1	rnfG	Ion-translocating oxidoreductase complex subunit G	7.-.-.-	Cell inner membrane, Cell membrane, Complete proteome, Electron transport, Flavoprotein, FMN, Membrane, Phosphoprotein, Reference proteome, Translocase, Transmembrane, Transmembrane helix, Transport	12620739	Vibrio parahaemolyticus serotype O3:K6 (strain RIMD 2210633)	RIMD 2210633	8	185	191	5	193	211
	P97054	IPMed?	0.86636	0.98429	28.72	5e-11	7	1	rnfG	Ion-translocating oxidoreductase complex subunit G	7.-.-.-	Electron transport, Flavoprotein, FMN, Membrane, Nitrogen fixation, Phosphoprotein, Translocase, Transmembrane, Transmembrane helix, Transport	8264535, 9492268	Rhodobacter capsulatus	B10S / ATCC 33303 / B10	13	188	191	24	206	217
	A1S6N3	_	0.87907	0.98953	26.98	3e-10	8	1	rnfG	Ion-translocating oxidoreductase complex subunit G	7.-.-.-	Cell inner membrane, Cell membrane, Complete proteome, Electron transport, Flavoprotein, FMN, Membrane, Phosphoprotein, Reference proteome, Translocase, Transmembrane, Transmembrane helix, Transport	_	Shewanella amazonensis (strain ATCC BAA-1098 / SB2B)	_	6	181	191	3	190	215
	Q7N4F7	_	0.90909	0.99476	27.37	1e-09	9	1	rnfG	Ion-translocating oxidoreductase complex subunit G	7.-.-.-	Cell inner membrane, Cell membrane, Complete proteome, Electron transport, Flavoprotein, FMN, Membrane, Phosphoprotein, Reference proteome, Translocase, Transmembrane, Transmembrane helix, Transport	14528314	Photorhabdus laumondii subsp. laumondii (strain DSM 15139 / CIP 105565 / TT01)	DSM 15139 / CIP 105565 / TT01	13	187	191	10	195	209
	P77285	IPMed?	0.91748	0.98953	26.98	1e-09	10	1	rsxG	Ion-translocating oxidoreductase complex subunit G	7.-.-.-	Cell inner membrane, Cell membrane, Complete proteome, Electron transport, Flavoprotein, FMN, Membrane, Phosphoprotein, Reference proteome, Translocase, Transmembrane, Transmembrane helix, Transport	9097039, 9278503, 16738553, 12773378	Escherichia coli (strain K12)	K12 / W3110 / ATCC 27325 / DSM 5911 / K12 / MG1655 / ATCC 47076 / K12 / W3110 / ATCC 27325 / DSM 5911	6	180	191	3	187	206
	A5F2S8	IPMed?	0.92823	1.01571	27.32	2e-09	11	1	rnfG	Ion-translocating oxidoreductase complex subunit G	7.-.-.-	Cell inner membrane, Cell membrane, Complete proteome, Electron transport, Flavoprotein, FMN, Membrane, Phosphoprotein, Translocase, Transmembrane, Transmembrane helix, Transport	19115014, 18831535, 25831459	Vibrio cholerae serotype O1 (strain ATCC 39541 / Classical Ogawa 395 / O395)	ATCC 39541 / Classical Ogawa 395 / O395 / ATCC 39541 / Classical Ogawa 395 / O395 / ATCC 39541 / Classical Ogawa 395 / O395	8	185	191	5	193	209
	Q56582	IPMed?	0.41406	0.55497	24.53	0.87	12	1	nqrC	Na(+)-translocating NADH-quinone reductase subunit C	7.2.1.1	Cell inner membrane, Cell membrane, Direct protein sequencing, Flavoprotein, FMN, Ion transport, Membrane, NAD, Phosphoprotein, Sodium, Sodium transport, Translocase, Transmembrane, Transmembrane helix, Transport, Ubiquinone	7805867, 7729558, 7805866, 9490015, 10838078, 10549856, 11163785, 11248187, 11248188	Vibrio alginolyticus	NCIMB 11038 / LMG 3418	75	173	191	125	230	256
CLOSTRIBL4_v1_2202	PB id	Exp	maxLrap	minLrap	Ident %	Eval	OrderQ	OrderB	Gene	Description	EC number	Keywords	PubMedId	Organism	Strain	BeginQ	EndQ	LengthQ	BeginB	EndB	LengthB
	H6LC29	IPMed?	0.8087	0.94898	55.91	3e-69	1	1	rnfE	Na(+)-translocating ferredoxin:NAD(+) oxidoreductase complex subunit E	7.2.1.2	Cell membrane, Complete proteome, Electron transport, Membrane, NAD, Reference proteome, Translocase, Transmembrane, Transmembrane helix, Transport	19222539, 20921383, 24045950	Acetobacterium woodii (strain ATCC 29683 / DSM 1030 / JCM 2381 / KCTC 1655 / WB1)	ATCC 29683 / DSM 1030 / JCM 2381 / KCTC 1655 / WB1 / ATCC 29683 / DSM 1030 / JCM 2381 / KCTC 1655 / WB1 / ATCC 29683 / DSM 1030 / JCM 2381 / KCTC 1655 / WB1	9	194	230	5	190	196
	D8GR69	IPMed?	0.81739	0.88263	47.87	3e-58	2	1	rnfE	Proton-translocating ferredoxin:NAD(+) oxidoreductase complex subunit E	7.1.1.-	Cell membrane, Complete proteome, Electron transport, Membrane, NAD, Translocase, Transmembrane, Transmembrane helix, Transport	20616070, 23269825	Clostridium ljungdahlii (strain ATCC 55383 / DSM 13528 / PETC)	ATCC 55383 / DSM 13528 / PETC / ATCC 55383 / DSM 13528 / PETC	5	192	230	2	189	213
	A5UFC5	_	0.88889	0.90435	46.15	7e-56	3	1	rnfE	Ion-translocating oxidoreductase complex subunit E	7.-.-.-	Cell inner membrane, Cell membrane, Complete proteome, Electron transport, Membrane, Translocase, Transmembrane, Transmembrane helix, Transport	17550610	Haemophilus influenzae (strain PittGG)	PittGG	3	196	230	22	229	234
	Q57020	_	0.88511	0.90435	46.15	7e-56	3	1	rnfE	Ion-translocating oxidoreductase complex subunit E	7.-.-.-	Cell inner membrane, Cell membrane, Complete proteome, Electron transport, Membrane, Reference proteome, Translocase, Transmembrane, Transmembrane helix, Transport	7542800	Haemophilus influenzae (strain ATCC 51907 / DSM 11121 / KW20 / Rd)	ATCC 51907 / DSM 11121 / KW20 / Rd	3	196	230	23	230	235
	Q4QJQ3	_	0.88511	0.90435	46.15	7e-56	3	1	rnfE	Ion-translocating oxidoreductase complex subunit E	7.-.-.-	Cell inner membrane, Cell membrane, Complete proteome, Electron transport, Membrane, Translocase, Transmembrane, Transmembrane helix, Transport	15968074	Haemophilus influenzae (strain 86-028NP)	86-028NP	3	196	230	23	230	235
	A5UBI7	_	0.88511	0.90435	45.67	6e-55	4	1	rnfE	Ion-translocating oxidoreductase complex subunit E	7.-.-.-	Cell inner membrane, Cell membrane, Electron transport, Membrane, Translocase, Transmembrane, Transmembrane helix, Transport	17550610	Haemophilus influenzae (strain PittEE)	PittEE	3	196	230	23	230	235
	Q8TSY1	IPMed?	0.82174	0.88732	47.62	1e-53	5	1	rnfE	Ion-translocating oxidoreductase complex subunit E	7.2.1.-	Cell membrane, Complete proteome, Electron transport, Membrane, Reference proteome, Translocase, Transmembrane, Transmembrane helix, Transport	11932238, 23066798	Methanosarcina acetivorans (strain ATCC 35395 / DSM 2834 / JCM 12185 / C2A)	ATCC 35395 / DSM 2834 / JCM 12185 / C2A / ATCC 35395 / DSM 2834 / JCM 12185 / C2A	10	194	230	14	202	213
	Q7VNT1	_	0.89565	0.90749	42.23	9e-51	6	1	rnfE	Ion-translocating oxidoreductase complex subunit E	7.-.-.-	Cell inner membrane, Cell membrane, Complete proteome, Electron transport, Membrane, Reference proteome, Translocase, Transmembrane, Transmembrane helix, Transport	_	Haemophilus ducreyi (strain 35000HP / ATCC 700724)	_	3	194	230	17	222	227
	B3PB31	_	0.86555	0.89565	41.75	4e-50	7	1	rnfE	Ion-translocating oxidoreductase complex subunit E	7.-.-.-	Cell inner membrane, Cell membrane, Complete proteome, Electron transport, Membrane, Reference proteome, Translocase, Transmembrane, Transmembrane helix, Transport	18556790	Cellvibrio japonicus (strain Ueda107)	Ueda107	8	198	230	6	211	238
	B8F7B0	_	0.8913	0.8952	41.95	8e-50	8	1	rnfE	Ion-translocating oxidoreductase complex subunit E	7.-.-.-	Cell inner membrane, Cell membrane, Complete proteome, Electron transport, Membrane, Reference proteome, Translocase, Transmembrane, Transmembrane helix, Transport	19074396	Haemophilus parasuis serovar 5 (strain SH0165)	SH0165	6	196	230	21	225	229
	Q87MW9	_	0.9087	0.9087	42.58	2e-49	9	1	rnfE	Ion-translocating oxidoreductase complex subunit E	7.-.-.-	Cell inner membrane, Cell membrane, Complete proteome, Electron transport, Membrane, Reference proteome, Translocase, Transmembrane, Transmembrane helix, Transport	12620739	Vibrio parahaemolyticus serotype O3:K6 (strain RIMD 2210633)	RIMD 2210633	1	196	230	1	206	230
	Q8EE76	_	0.85345	0.86087	42.93	7e-49	10	1	rnfE	Ion-translocating oxidoreductase complex subunit E	7.-.-.-	Cell inner membrane, Cell membrane, Complete proteome, Electron transport, Membrane, Reference proteome, Translocase, Transmembrane, Transmembrane helix, Transport	12368813	Shewanella oneidensis (strain MR-1)	MR-1	13	196	230	10	206	232
[truncated: 142 more rows]

## Sheet: UniFIRE 
CLOSTRIBL4_v1_0061	UniRule	Annotation type	Annotation value	Begin	End	UniRule Source	UniRule Method
[truncated: 343 more rows]

## Sheet: PRIAM EC number
CLOSTRIBL4_v1_0061	PRIAM EC number	Evidence	Profile	Profile Length	Eval	Ident %	Begin	End	Match Length	Enzyme Description	Alternative Name	Catalysed Reaction	Reaction Cofactor	Comments
[truncated: 113 more rows]

[truncated: 5 more sheets: COG, EGGNOG, FigFam, InterProScan, PSortB]
