# Supplementary material for: Three Novel Clostridia Isolates Produce n-Caproate and iso-Butyrate from Lactate: Comparative Genomics of Chain-Elongating Bacteria
Source: Microorganisms. 2020 Dec 11;8(12):1970. doi: 10.3390/microorganisms8121970 (PMC7764203; doi:10.3390/microorganisms8121970)
Supplement: Supplementary file 1 [file microorganisms-08-01970-s001.zip › microorganisms-1013833-supplementary-proofed/microorganisms-1013833-supplementary file 7.xlsx]

## Sheet: reactions
Predicted function	No.	Enzyme abbreviation	EC number	Enzyme	Reaction
Acetyl-CoA formation	1	LacA	5.1.2.1	lactate racemase	D-lactate <=> L-lactate
	2	LacP		L-lactate permease
	3	LDH	1.1.1.27	lactate dehydrogenase	(S)-lactate + NAD+ → H+ + NADH + pyruvate
	4	PFOR	1.2.7.1	pyruvate ferredoxin oxidoreductase	pyruvate + CoA + 2 oxidized ferredoxin → acetyl-CoA + CO2 + 2 reduced ferredoxin + 2 H+
		PorABCD	1.2.7.1	pyruvate synthase
	5	ACoAS	6.2.1.1	acetyl-CoA synthetase	ATP + acetate + CoA → ADP + phosphate + acetyl-CoA
	6	ACK	2.7.2.1	acetate kinase	ATP + acetate → ADP + acetyl phosphate
	7	PTA	2.3.1.8	phosphate acetyltransferase	CoA + acetyl phosphate → acetyl-CoA + phosphate
	8	ADH	1.1.1.1	Alcohol dehydrogenase	A primary alcohol + NAD(+) → an aldehyde + NADH
	9	ADA	1.2.1.10	acetaldehyde dehydrogenase	Acetaldehyde + CoA + NAD(+) → acetyl-CoA + NADH
reverse β-oxidation	10	ACAT	2.3.1.9, 2.3.1.16	acetyl-CoA acetyltransferase	2 acetyl-CoA → acetoacetyl-CoA + coenzyme A
	11	HAD	1.1.1.157	3-hydroxybutyryl-CoA dehydrogenase	acetoacetyl-CoA + NADPH + H+ → (S)-3-hydroxybutyryl-CoA + NADP+
	12	ECH	4.2.1.150, 4.2.1.55	enoyl-CoA hydratase	(S)-3-hydroxybutyryl-CoA → crotonyl-CoA + H2O
	13	BCD	1.3.8.1	butyryl-CoA dehydrogenase	crotonyl-CoA + a reduced electron-transfer flavoprotein → butyryl-CoA + an oxidized electron-transfer flavoprotein + H+
	14	EtfA,B		electron transfer flavoprotein A,B
	15	CoAT	2.8.3.-	Butyryl-CoA:acetate CoA-transferase	Acyl-CoA + acetate → a fatty acid anion + acetyl-CoA
Butyrate formation	16	ACT	3.1.2.20	acyl-CoA thioesterase	an acyl-CoA + H2O → a carboxylate + coenzyme A + H+
	17	PTB	2.3.1.19	phosphate butyryltransferase	butyryl-CoA + phosphate → CoA + butyryl phosphate
	18	BUK	2.7.2.7	butyrate kinase	ADP + butyryl phosphate → ATP + butyrate
Energy conservation	19	RnfABCDEG	7.1.1.1	Proton-translocating ferredoxin:NAD(+) oxidoreductase complex
	20	EchABCDEF		energy-conserving hydrogenase
H2 formation	21	H2ase	1.12.7.2	hydrogen:ferredoxin oxidoreductase	2 reduced ferredoxin + 2 H+ → H2 + 2 oxidized ferredoxin
	22	HndABCD	1.1.12.3	hydrogen:NADP+ oxidoreductase	2H+ + 2NADPH → H2 + 2NADP(+)
	23	HydABC	1.12.1.4		5 H+ + NADH + 2 reduced ferredoxin → 2 H2 + NAD+ + 2 oxidized ferredoxin
Others	24	BM	5.4.99.13	butyryl-CoA:isobutyryl-CoA mutase	butyryl-CoA → iso-butyryl-CoA
	25	ACS	6.2.1.-	acyl-CoA synthetase	ATP + a medium-chain fatty acid + CoA → AMP + diphosphate + a medium-chain acyl-CoA
	26	ACOCT	2.8.3.19	Acetyl-CoA:oxalate CoA-transferase	acetyl-CoA + oxalate → acetate + oxalyl-CoA
	27	HadABC	4.2.1.157	(R)-2-hydroxyisocaproyl-CoA dehydratase activator, alpha subunit, beta subunit	(R)-2-hydroxy-4-methylpentanoyl-CoA = 4-methylpent-2-enoyl-CoA + H2O
	28	CarC	1.3.1.108	Caffeyl-CoA reductase-Etf complex subunit CarC	hydrocaffeoyl-CoA + 2 NAD+ + 2 reduced [2Fe-2S]-[ferredoxin] → (E)-caffeoyl-CoA + 2 NADH + 2 oxidized [2Fe-2S]-[ferredoxin]
	29	HydN		Electron transport protein

## Sheet: instruction
Supplemental file 7. Functional annotations of strain BL-6
Worksheet name	Description
start	information of the gene coding sequence
gene features	measures of the predicted CDS
protein features	measures of the predicted proteins
MaGe-Curated annotations	results of functional gene annotations using the MaGe curated annotations
SwissProt	results of functional gene annotations using SwissProt
UniFIRE	results of functional gene annotations using UniFIRE
PRIAM EC number	the PRIAM method used to predict enzymatic function at the level of the EC number
COG	results of functional gene annotations using COG
EGGNOG	results of functional gene annotations using EGGNOG
FIGfam	results of functional gene annotations using FIGfam
InterProScan	results of functional gene annotations using InterPro
PSortB	results of bacterial protein subcellular localization prediction

## Sheet: start
CDS	Strand	length	Begin	End	AMIGene Start	AMIGene Lpcod	AMIGene Apcod	Matrix	Prodigal Begin	Prodigal End	Glimmer Begin	Glimmer End
CLOSTRIBL6_v1_3221	R	1281	3148620	3149900	3149900	0.954447	0.954447	1	3148620	3149900	3148620	3149900
CLOSTRIBL6_v1_3223	D	1554	3150461	3152014	3150461	0.954376	0.954376	1	3150461	3152014	3150461	3152014
CLOSTRIBL6_v1_2713	D	954	2653597	2654550	2653597	0.917717	0.917717	1	2653597	2654550	2653597	2654550
CLOSTRIBL6_v1_0279	D	3558	312150	315707	312150	0.978898	0.978898	1	312150	315707	312150	315707
CLOSTRIBL6_v1_3009	D	582	2961537	2962124	2961537	0.81837	0.81837	1	2961546	2962124	2961543	2962124
CLOSTRIBL6_v1_3010	D	309	2962121	2962429	2962121	0.829628	0.829628	1	2962121	2962429	2962121	2962429
CLOSTRIBL6_v1_3011	D	1176	2962444	2963619	2962444	0.926825	0.926825	1	2962444	2963619	2962444	2963619
CLOSTRIBL6_v1_3012	D	933	2963634	2964566	2963634	0.915204	0.915204	1	2963634	2964566	2963634	2964566
CLOSTRIBL6_v1_0126	R	837	143170	144006	144006	0.923833	0.923833	1	143170	144006	143170	144006
CLOSTRIBL6_v1_0127	R	1188	144056	145396	145192	0.80766	0.918493	1	144056	145243	144056	145243
CLOSTRIBL6_v1_0555	R	900	598906	599814	599814	0.918807	0.918807	1	598906	599805	598906	599805
CLOSTRIBL6_v1_0556	R	1194	599847	601040	601040	0.909605	0.909605	1	599847	601040	599847	601040
CLOSTRIBL6_v1_0558	D	789	601625	602437	601625	0.89084	0.89084	1	601649	602437	601649	602437
CLOSTRIBL6_v1_0559	D	1203	602455	603723	602455	0.887777	0.887777	1	602521	603723	602521	603723
CLOSTRIBL6_v1_0560	D	798	603680	604540	603680	0.815721	0.815721	1	603743	604540	603743	604540
CLOSTRIBL6_v1_0561	D	1293	604524	605825	604524	0.925425	0.925425	1	604533	605825	604533	605825
CLOSTRIBL6_v1_0562	D	1131	605818	606948	605818	0.945506	0.945506	1	605818	606948	605818	606948
CLOSTRIBL6_v1_0871	D	945	896644	897588	896644	0.944834	0.944834	1	896644	897588	896644	897588
CLOSTRIBL6_v1_2953	R	1041	2894251	2895291	2895291	0.97202	0.97202	1	2894251	2895291	2894251	2895291
CLOSTRIBL6_v1_0031	R	810	29478	30308	30308	0.968383	0.968383	1	29478	30287	29478	30287
CLOSTRIBL6_v1_1904	R	1896	1903847	1905742	1905742	0.95307	0.95307	1	1903847	1905742	1903847	1905742
CLOSTRIBL6_v1_3062	R	1698	3006024	3007721	3007721	0.982019	0.982019	1	3006024	3007721	3006024	3007721
CLOSTRIBL6_v1_0135	D	1140	151798	152943	151798	0.913971	0.913971	1	151804	152943	151804	152943
CLOSTRIBL6_v1_0136	D	780	152943	153737	152943	0.930599	0.930599	1	152958	153737	152958	153737
CLOSTRIBL6_v1_0137	D	1041	153737	154777	153737	0.943882	0.943882	1	153737	154777	153758	154777
CLOSTRIBL6_v1_3216	R	1143	3143571	3144713	3144713	0.94242	0.94242	1	3143571	3144713	3143571	3144713
CLOSTRIBL6_v1_3217	R	1005	3145198	3146202	3146202	0.959788	0.959788	1	3145198	3146202	3145198	3146202
CLOSTRIBL6_v1_3218	R	807	3146219	3147025	3147025	0.906508	0.906508	1	3146219	3147025	3146219	3147025
CLOSTRIBL6_v1_3220	R	1428	3147140	3148723	3148723	0.901938	0.901938	1	3147140	3148567	3147140	3148567
CLOSTRIBL6_v1_2270	D	480	2274395	2274874	2274395	0.859105	0.859105	1	2274395	2274874	2274395	2274874
CLOSTRIBL6_v1_2820	R	987	2761155	2762141	2762141	0.927062	0.927062	1	2761155	2762141	2761155	2762141
CLOSTRIBL6_v1_2821	R	801	2762142	2762942	2762942	0.929106	0.929106	1	2762142	2762942	2762142	2762942
CLOSTRIBL6_v1_0258	R	1728	279898	281625	281625	0.972776	0.972776	1	279898	281625	279898	281625
CLOSTRIBL6_v1_0260	D	1416	282648	284063	282648	0.966255	0.966255	1	282648	284063	282648	284063
CLOSTRIBL6_v1_1906	R	1308	1907501	1908808	1908808	0.903606	0.903606	1	1907501	1908808	1907501	1908808
CLOSTRIBL6_v1_2017	R	1446	2029053	2030630	2030498	0.874001	0.950163	1	2029053	2030498	2029053	2030498
CLOSTRIBL6_v1_2260	R	1206	2263864	2265105	2265105	0.977413	0.977413	1	2263864	2265069	2263864	2265069
CLOSTRIBL6_v1_1872	R	972	1868519	1869520	1869520	0.935058	0.935058	1	1868519	1869490	1868519	1869490
CLOSTRIBL6_v1_0095	R	1164	103379	104542	104542	0.953769	0.953769	1	103379	104542	103379	104542
CLOSTRIBL6_v1_1804	D	1173	1796227	1797399	1796227	0.93451	0.93451	1	1796230	1797399	1796227	1797399
CLOSTRIBL6_v1_2186	D	2607	2189800	2192406	2189800	0.966573	0.966573	1	2189800	2192406	2189800	2192406
CLOSTRIBL6_v1_2879	R	1185	2829292	2830476	2830476	0.950282	0.950282	1	2829292	2830476	2829292	2830476
CLOSTRIBL6_v1_3434	D	1182	3364265	3365446	3364265	0.97402	0.97402	1	3364265	3365446	3364265	3365446
CLOSTRIBL6_v1_1351	D	1470	1392583	1394142	1392583	0.777885	0.777885	1	1392694	1394142	1392673	1394142
CLOSTRIBL6_v1_2699	D	1908	2638721	2640628	2638721	0.928253	0.928253	1	2638721	2640628	2638772	2640628
CLOSTRIBL6_v1_2700	D	867	2640037	2641494	2640628	0.542698	0.913688	1	2640628	2641494	2640628	2641494
CLOSTRIBL6_v1_2701	D	465	2641508	2641972	2641508	0.868363	0.868363	1	2641508	2641972	2641508	2641972
CLOSTRIBL6_v1_2702	D	348	2641969	2642319	2641969	0.901154	0.901154	1	2641972	2642319	2641972	2642319
CLOSTRIBL6_v1_2703	D	1080	2642322	2643401	2642322	0.954498	0.954498	1	2642322	2643401	2642322	2643401
CLOSTRIBL6_v1_2704	D	624	2643408	2644031	2643408	0.444847	0.444847	1	2643408	2644031	2643408	2644031
CLOSTRIBL6_v1_2705	D	2229	2644054	2646282	2644054	0.957816	0.957816	1	2644054	2646282	2644054	2646282
CLOSTRIBL6_v1_2706	D	213	2646304	2646516	2646304	0.668819	0.668819	1	2646304	2646516	2646304	2646516
CLOSTRIBL6_v1_2707	D	1035	2646513	2647547	2646513	0.941586	0.941586	1	2646513	2647547	2646513	2647547
CLOSTRIBL6_v1_2708	D	987	2647551	2648537	2647551	0.948747	0.948747	1	2647551	2648537	2647551	2648537

## Sheet: gene features
CDS	GC Content	GC1 Content	GC2 Content	GC3 Content	CAI	GCskew	R/Y ratio
CLOSTRIBL6_v1_3221	63.47	66.74	43.56	80.09	0.75	-0.028	1.066
CLOSTRIBL6_v1_3223	60.94	56.76	45.95	80.12	0.72	0.052	0.805
CLOSTRIBL6_v1_2713	61.11	59.75	41.51	82.08	0.76	0.005	1.017
CLOSTRIBL6_v1_0279	59.75	57.34	41.65	80.27	0.77	0.02	1.064
CLOSTRIBL6_v1_3009	61.86	60.31	42.27	82.99	0.68	-0.1	1.309
CLOSTRIBL6_v1_3010	58.25	50.49	44.66	79.61	0.73	-0.144	1.272
CLOSTRIBL6_v1_3011	62.42	58.16	43.62	85.46	0.76	0.016	1.074
CLOSTRIBL6_v1_3012	60.13	53.38	43.73	83.28	0.78	-0.016	1.18
CLOSTRIBL6_v1_0126	54.48	55.91	37.99	69.53	0.68	-0.013	1.197
CLOSTRIBL6_v1_0127	61.7	64.9	46.72	73.48	0.69	-0.048	1.129
CLOSTRIBL6_v1_0555	59.33	58.33	42.33	77.33	0.68	0.011	1.098
CLOSTRIBL6_v1_0556	64.07	62.56	48.49	81.16	0.68	-0.022	1.113
CLOSTRIBL6_v1_0558	61.47	63.12	44.49	76.81	0.67	-0.06	1.173
CLOSTRIBL6_v1_0559	58.6	59.6	43.39	72.82	0.64	-0.001	1.015
CLOSTRIBL6_v1_0560	60.65	61.65	44.36	75.94	0.66	-0.066	1.151
CLOSTRIBL6_v1_0561	59.47	56.84	40.84	80.74	0.73	0.004	1.089
CLOSTRIBL6_v1_0562	59.33	57.56	40.32	80.11	0.71	0.01	1.027
CLOSTRIBL6_v1_0871	61.06	62.54	40	80.63	0.72	-0.165	1.316
CLOSTRIBL6_v1_2953	61.96	64.55	44.96	76.37	0.67	-0.113	1.22
CLOSTRIBL6_v1_0031	63.21	65.19	41.85	82.59	0.71	-0.082	1.143
CLOSTRIBL6_v1_1904	58.76	59.49	40.19	76.58	0.75	-0.039	1.194
CLOSTRIBL6_v1_3062	61.13	61.48	42.93	78.98	0.72	-0.058	1.169
CLOSTRIBL6_v1_0135	56.05	55.79	39.74	72.63	0.69	-0.058	1.192
CLOSTRIBL6_v1_0136	58.72	60	40.38	75.77	0.71	0	1.114
CLOSTRIBL6_v1_0137	59.46	61.1	40.06	77.23	0.76	-0.05	1.178
CLOSTRIBL6_v1_3216	59.14	58.01	42.52	76.9	0.77	-0.044	1.101
CLOSTRIBL6_v1_3217	64.18	66.27	45.67	80.6	0.76	-0.042	1.138
CLOSTRIBL6_v1_3218	60.59	63.57	42.75	75.46	0.72	-0.047	1.217
CLOSTRIBL6_v1_3220	60.78	60.29	37.18	84.87	0.83	-0.039	1.106
CLOSTRIBL6_v1_2270	57.92	60.62	38.12	75	0.72	-0.043	1.192
CLOSTRIBL6_v1_2820	65.25	69.6	43.77	82.37	0.73	-0.09	1.188
CLOSTRIBL6_v1_2821	64.92	66.67	43.45	84.64	0.74	-0.081	1.219
CLOSTRIBL6_v1_0258	55.27	54.51	37.67	73.61	0.69	0.001	1.149
CLOSTRIBL6_v1_0260	57.49	57.2	40.25	75	0.69	-0.106	1.237
CLOSTRIBL6_v1_1906	60.7	58.94	45.41	77.75	0.66	-0.073	1.176
CLOSTRIBL6_v1_2017	62.52	60.37	44.81	82.37	0.73	-0.062	1.188
CLOSTRIBL6_v1_2260	59.04	57.96	39.3	79.85	0.73	-0.034	1.123
CLOSTRIBL6_v1_1872	58.85	56.79	41.36	78.4	0.75	-0.004	1.146
CLOSTRIBL6_v1_0095	62.03	60.82	40.98	84.28	0.79	0.111	0.966
CLOSTRIBL6_v1_1804	57.54	59.34	44.25	69.05	0.62	-0.022	1.133
CLOSTRIBL6_v1_2186	61.33	57.65	42.23	84.12	0.75	0.046	1.024
CLOSTRIBL6_v1_2879	59.75	60.25	39.75	79.24	0.71	-0.073	1.215
CLOSTRIBL6_v1_3434	63.11	60.41	44.42	84.52	0.76	0	1.099
CLOSTRIBL6_v1_1351	59.39	61.02	45.51	71.63	0.64	-0.026	1.062
CLOSTRIBL6_v1_2699	57.7	53.62	39.47	80.03	0.72	0.045	0.822
CLOSTRIBL6_v1_2700	56.75	52.94	38.06	79.24	0.73	0.049	0.791
CLOSTRIBL6_v1_2701	56.34	56.77	40.65	71.61	0.66	-0.046	1.143
CLOSTRIBL6_v1_2702	49.14	52.59	29.31	65.52	0.61	-0.076	1.305
CLOSTRIBL6_v1_2703	59.17	58.06	38.06	81.39	0.75	-0.014	1.077
CLOSTRIBL6_v1_2704	60.26	54.81	59.13	66.83	0.64	0.074	1.152
CLOSTRIBL6_v1_2705	63.48	63.93	45.9	80.62	0.69	0.013	1.015
CLOSTRIBL6_v1_2706	54.93	66.2	35.21	63.38	0.6	-0.179	1.219
CLOSTRIBL6_v1_2707	65.22	62.03	49.57	84.06	0.73	-0.019	1.033
CLOSTRIBL6_v1_2708	63.73	62.92	47.11	81.16	0.7	-0.04	1.155

## Sheet: protein features
CDS	Mw (Da)	Hydrophobicity	Tiny	Small	Aliphatic	Aromatic	Non Polar	Polar	Charged	Basic	Acidic	pI	Oxyphobic Index
CLOSTRIBL6_v1_3221	45787.9	0	31.46	54.93	24.88	7.75	58.69	41.31	27	14.55	12.44	6.22	9.52
CLOSTRIBL6_v1_3223	53563.4	1.08	38.1	56.29	31.53	8.12	73.5	26.5	8.7	5.8	2.9	9.4	8.37
CLOSTRIBL6_v1_2713	34339.1	0.07	33.12	52.68	24.61	9.46	58.04	41.96	23.34	12.93	10.41	7.05	9.23
CLOSTRIBL6_v1_0279	128941	-0.26	32.57	54.94	18.9	11.39	57.3	42.7	24.73	12.83	11.9	6.1	9.49
CLOSTRIBL6_v1_3009	21153.4	-0.28	29.02	53.37	21.76	8.81	56.48	43.52	27.46	15.54	11.92	9.12	9.68
CLOSTRIBL6_v1_3010	11302.7	-0.13	32.35	51.96	19.61	8.82	58.82	41.18	29.41	13.73	15.69	5.15	10.14
CLOSTRIBL6_v1_3011	42513.6	-0.11	34.02	53.2	19.95	9.46	57.8	42.2	24.04	10.49	13.56	4.83	9.87
CLOSTRIBL6_v1_3012	34797.5	-0.38	31.61	51.61	15.48	13.23	56.13	43.87	25.16	14.52	10.65	8.62	10.17
CLOSTRIBL6_v1_0126	29974.7	0.02	30.22	50.36	25.54	6.47	57.55	42.45	26.98	14.03	12.95	6.45	8.92
CLOSTRIBL6_v1_0127	41047.7	0.11	36.71	59.49	21.27	5.82	63.54	36.46	20.51	11.14	9.37	8.71	9.7
CLOSTRIBL6_v1_0555	32511.7	-0.19	32.11	54.18	21.74	8.36	55.52	44.48	24.75	13.04	11.71	7.78	9.54
CLOSTRIBL6_v1_0556	42114.8	0.03	37.03	55.67	21.91	6.05	60.2	39.8	21.66	11.84	9.82	8.13	10.18
CLOSTRIBL6_v1_0558	28306.7	-0.01	33.21	48.86	24.05	4.96	59.92	40.08	25.95	12.98	12.98	6.07	9.9
CLOSTRIBL6_v1_0559	44389.4	-0.31	30.25	53.25	19.75	13.25	56.75	43.25	25.25	13	12.25	5.76	9.89
CLOSTRIBL6_v1_0560	28076.9	0.04	36.98	54.34	23.4	7.17	56.23	43.77	24.15	12.08	12.08	5.47	9.16
CLOSTRIBL6_v1_0561	48519	-0.43	29.3	48.84	17.21	11.16	53.72	46.28	25.12	11.86	13.26	5.2	10.18
CLOSTRIBL6_v1_0562	42282.2	-0.19	27.93	48.4	20.21	10.37	58.24	41.76	22.61	11.17	11.44	5.49	10.37
CLOSTRIBL6_v1_0871	34743.5	-0.18	30.25	47.45	22.29	9.55	56.05	43.95	28.34	14.65	13.69	6.3	9.66
CLOSTRIBL6_v1_2953	36569.7	0.03	34.1	55.2	21.97	8.09	63.29	36.71	23.99	12.43	11.56	5.95	9.71
CLOSTRIBL6_v1_0031	29480.6	-0.11	30.48	50.56	23.42	7.81	56.51	43.49	29.37	14.13	15.24	5.23	9.34
CLOSTRIBL6_v1_1904	68209.1	-0.24	31.85	51.66	20.13	9.83	58	42	26.47	13.31	13.15	5.74	9.37
CLOSTRIBL6_v1_3062	60528.8	-0.11	33.63	51.15	21.24	9.73	60	40	23.89	12.57	11.33	6.59	9.17
CLOSTRIBL6_v1_0135	41306.9	-0.12	33.25	47.76	20.05	9.23	56.73	43.27	24.8	12.66	12.14	6.95	9.31
CLOSTRIBL6_v1_0136	28440.2	-0.26	29.73	52.9	23.94	7.72	52.51	47.49	27.8	13.51	14.29	5.31	8.96
CLOSTRIBL6_v1_0137	37326.4	-0.08	30.92	53.47	23.99	6.65	57.8	42.2	25.72	12.72	13.01	5.6	9.48
CLOSTRIBL6_v1_3216	41864.3	-0.14	34.47	48.16	17.37	11.32	57.11	42.89	24.74	11.84	12.89	5.26	9.77
CLOSTRIBL6_v1_3217	35349.8	-0.02	35.03	58.08	23.35	7.78	58.98	41.02	26.05	13.17	12.87	5.66	9.39
CLOSTRIBL6_v1_3218	28981	-0.16	31.34	55.6	23.13	7.46	55.97	44.03	27.61	13.81	13.81	5.64	9.55
CLOSTRIBL6_v1_3220	51902.6	-0.04	28.84	51.79	23.58	9.47	58.74	41.26	24.21	10.53	13.68	4.82	9.62
CLOSTRIBL6_v1_2270	17987.7	-0.39	26.42	50.31	23.9	9.43	48.43	51.57	27.67	15.72	11.95	7.2	10.26
CLOSTRIBL6_v1_2820	35272.2	-0.04	32.01	50.91	24.09	6.71	59.76	40.24	28.35	14.02	14.33	5.59	9.53
CLOSTRIBL6_v1_2821	28381.2	-0.08	31.95	57.14	23.68	6.39	57.52	42.48	27.07	12.78	14.29	5.17	9.36
CLOSTRIBL6_v1_0258	64350.8	-0.26	26.96	48	24	7.3	52.17	47.83	27.13	15.13	12	8.66	9.59
CLOSTRIBL6_v1_0260	50848.2	0.01	32.06	53.08	22.72	6.58	59.24	40.76	26.75	14.65	12.1	8.24	9.59
CLOSTRIBL6_v1_1906	48114.4	-0.23	31.26	52.41	20	8.51	55.4	44.6	28.05	14.48	13.56	6.01	10.29
CLOSTRIBL6_v1_2017	52658.8	-0.19	33.47	53.01	18.71	8.11	57.38	42.62	27.86	15.18	12.68	7.64	10.37
CLOSTRIBL6_v1_2260	43748.6	-0.08	31.17	49.88	23.44	9.73	56.11	43.89	26.43	14.71	11.72	6.97	9.36
CLOSTRIBL6_v1_1872	34532.5	-0.08	32.2	54.8	21.67	6.81	59.13	40.87	25.39	13.31	12.07	8.51	9.06
CLOSTRIBL6_v1_0095	41472.3	0.08	32.04	55.04	23.51	8.01	61.76	38.24	23.26	11.63	11.63	5.6	9.54
CLOSTRIBL6_v1_1804	41393.5	0.02	36.15	56.41	20.51	10.26	59.74	40.26	22.56	11.54	11.03	5.7	8.99
CLOSTRIBL6_v1_2186	95404.5	-0.13	31.11	52.42	21.54	10.71	56.91	43.09	24.77	13.13	11.64	6.33	9.57
CLOSTRIBL6_v1_2879	42419.4	0.06	31.73	53.05	23.6	8.38	60.91	39.09	23.86	12.44	11.42	6.03	9.65
CLOSTRIBL6_v1_3434	42870.2	-0.19	32.82	54.45	20.61	10.94	56.74	43.26	24.68	13.49	11.2	6.64	9.5
CLOSTRIBL6_v1_1351	52689.5	-0.03	33.74	54.19	22.29	8.59	59.3	40.7	24.13	12.47	11.66	6.15	9.51
CLOSTRIBL6_v1_2699	69230.8	0.86	32.28	48.03	30.55	14.49	70.08	29.92	14.17	8.82	5.35	8.69	8.53
CLOSTRIBL6_v1_2700	32035	0.78	29.51	44.44	30.56	14.24	67.36	32.64	14.93	8.68	6.25	8.37	8.44
CLOSTRIBL6_v1_2701	16577.5	-0.01	29.22	59.09	25.32	7.14	60.39	39.61	22.73	11.69	11.04	6.09	9.67
CLOSTRIBL6_v1_2702	13351.7	-0.47	23.48	34.78	23.48	13.91	50.43	49.57	31.3	13.91	17.39	4.95	9.46
CLOSTRIBL6_v1_2703	40640.6	-0.08	25.07	45.4	23.68	11.7	57.94	42.06	27.3	14.21	13.09	6.04	9.74
CLOSTRIBL6_v1_2704	21832.3	-0.52	41.55	62.32	9.66	5.8	55.56	44.44	23.67	15.46	8.21	9.44	9.79
CLOSTRIBL6_v1_2705	81220.2	-0.14	32.08	52.29	21.02	9.84	59.43	40.57	24.8	13.61	11.19	8.19	9.87
CLOSTRIBL6_v1_2706	7415.24	0.54	28.57	61.43	31.43	8.57	64.29	35.71	22.86	8.57	14.29	4.45	9.51
CLOSTRIBL6_v1_2707	36837.1	0.03	36.05	58.43	20.93	9.01	63.37	36.63	20.35	11.63	8.72	8.61	10.26
CLOSTRIBL6_v1_2708	34014.6	0.19	39.02	58.23	23.78	5.49	61.59	38.41	22.56	10.37	12.2	5.06	9.61

## Sheet: MaGe-Curated annotations
CLOSTRIBL6_v1_3221	Label	Synteny	Organism	Gene	Product	Reaction	maxLrap	minLrap	Ident %	Eval	OrderQ	OrderB	Roles	EC number	Localization	BioProcess	Product Type	PubMedId	Class	BeginQ	EndQ	LengthQ	BeginB	EndB	LengthB
	CLOSTRIBL3_v1_11116		Clostridiaceae BL-3	larA	Lactate racemase	LACTATE-RACEMASE-RXN ; RHEA:10960 ;	0.98357	0.98821	52.03	8e-152	1	1	4.S.107 : L-lactate ;	5.1.2.1	2 : Cytoplasmic	_	e : enzyme	24710389	1c : Function from experimental evidences in the studied genus	5	422	426	6	423	424
	CD630_11700		Clostridium difficile 630	_	Conserved hypothetical protein	_	0.98592	0.99057	50	6e-141	1	1	_	_	1 : Unknown	_	u : unknown	_	4 : Unknown function but conserved in other organisms	5	423	426	6	424	424
CLOSTRIBL6_v1_3223	Label	Synteny	Organism	Gene	Product	Reaction	maxLrap	minLrap	Ident %	Eval	OrderQ	OrderB	Roles	EC number	Localization	BioProcess	Product Type	PubMedId	Class	BeginQ	EndQ	LengthQ	BeginB	EndB	LengthB
	CLOSTRIBL3_v1_11117		Clostridiaceae BL-3	lctP	L-lactate permease	_	0.98839	1.00591	46.18	2e-165	1	1	4.S.98 : lactate ;	_	11 : Membrane	_	t : transporter	10508058	2a : Function from experimental evidences in other organisms	6	514	517	9	504	508
	ECED1_5018	_	Escherichia coli ED1a	_	L-lactate permease	_	0.9749	0.97679	42.57	1e-134	1	1	_	_	1 : Unknown	7 : Transport and binding proteins ;	e : enzyme	_	2b : Function from indirect experimental evidences (e.g. phenotypes)	6	509	517	9	510	518
	ECS88_4020	_	Escherichia coli S88	lldP	L-lactate permease	_	0.94192	1.00387	35.84	4e-96	1	1	1.1.1 : Carbohydrates/Carbon compounds ; 4.2.A.14 : The Lactate Permease (LctP) Family ; 6.1 : Membrane ; 7.3 : Inner membrane ;	_	5 : Inner membrane protein	6 : Energy metabolism ; 7 : Transport and binding proteins ;	t : transporter	11283302, 11785976, 15849754, 16850406, 8407843	1b : Function from experimental evidences in the studied species	2	499	517	16	530	551
	ECUMN_4118	_	Escherichia coli UMN026	lldP	L-lactate permease	_	0.94192	1.00387	35.84	5e-96	1	1	1.1.1 : Carbohydrates/Carbon compounds ; 4.2.A.14 : The Lactate Permease (LctP) Family ; 6.1 : Membrane ; 7.3 : Inner membrane ;	_	5 : Inner membrane protein	6 : Energy metabolism ; 7 : Transport and binding proteins ;	t : transporter	11283302, 11785976, 15849754, 16850406, 8407843	1b : Function from experimental evidences in the studied species	2	499	517	16	530	551
	EFER_3597	_	Escherichia fergusonii ATCC 35469T	lldP	L-lactate permease	_	0.94192	1.00387	35.07	3e-94	1	1	1.1.1 : Carbohydrates/Carbon compounds ; 4.2.A.14 : The Lactate Permease (LctP) Family ; 6.1 : Membrane ; 7.3 : Inner membrane ;	_	5 : Inner membrane protein	6 : Energy metabolism ; 7 : Transport and binding proteins ;	t : transporter	11283302, 11785976, 15849754, 16850406, 8407843	1b : Function from experimental evidences in the studied species	2	499	517	16	530	551
	PP_4735	_	Pseudomonas putida KT2440	lldP	L-lactate permease	_	0.94424	1.01547	35.24	6e-92	1	1	1.1.1 : Carbohydrates/Carbon compounds ; 6.1 : Membrane ; 7.3 : Inner membrane ;	_	5 : Inner membrane protein	7.3 : Carbohydrates, organic alcohols, and acids ; 16.1 : Circulate ;	t : transporter	19196979, 22408166, 614007, 11785976	1b : Function from experimental evidences in the studied species	2	503	517	16	537	556
	NLA0588	_	Neisseria lactamica ST640	lldP	L-lactate permease	_	0.9543	1.00967	36.02	8e-92	1	1	_	_	5 : Inner membrane protein	_	t : transporter	_	2b : Function from indirect experimental evidences (e.g. phenotypes)	2	509	517	17	528	547
	PSEEN0768	_	Pseudomonas entomophila L48	lldP	L-lactate permease	_	0.94424	1.01547	35.05	1e-89	1	1	1.1.1 : Carbohydrates/Carbon compounds ; 4.2.A.14 : The Lactate Permease (LctP) Family ;	_	Inner membrane protein	7 : Transport and binding proteins ;	t : transporter	_	2a : Function from experimental evidences in other organisms	2	503	517	16	537	556
CLOSTRIBL6_v1_2713	Label	Synteny	Organism	Gene	Product	Reaction	maxLrap	minLrap	Ident %	Eval	OrderQ	OrderB	Roles	EC number	Localization	BioProcess	Product Type	PubMedId	Class	BeginQ	EndQ	LengthQ	BeginB	EndB	LengthB
	BSU03050	_	Bacillus subtilis 168	lctE	L-lactate dehydrogenase	L-LACTATE-DEHYDROGENASE-RXN ; RHEA:23444 ;	0.94081	0.95268	52.98	1e-110	1	1	_	1.1.1.27	2 : Cytoplasmic	16.10 : Respire ;	e : enzyme	10809684, 16207915, 19383131	1a : Function from experimental evidences in the studied strain	7	308	317	8	308	321
	BN424_462	_	Carnobacterium maltaromaticum LMA28 v1	ldh1	L-lactate dehydrogenase 1	L-LACTATE-DEHYDROGENASE-RXN ; RHEA:23444 ;	0.95327	0.9653	45.75	6e-94	1	1	_	1.1.1.27	2 : Cytoplasmic	6.8 : Glycolysis/gluconeogenesis ;	e : enzyme	6411465, 1768113	2a : Function from experimental evidences in other organisms	4	309	317	8	311	321
	BTCD_v1_2573	_	Brochothrix thermosphacta CD337	lctE	L-lactate dehydrogenase	L-LACTATE-DEHYDROGENASE-RXN ; RHEA:23444 ;	0.99369	1.01613	45.71	7e-93	1	1	_	1.1.1.27	2 : Cytoplasmic	16.10 : Respire ;	e : enzyme	10809684, 16207915, 19383131, 10644484, 16085862, 15644899	2b : Function from indirect experimental evidences (e.g. phenotypes)	1	315	317	1	310	310
	CD630_21640	_	Clostridium difficile 630	ldh	L-lactate dehydrogenase (L-LDH)	_	0.95963	0.97476	42.72	1e-86	1	1	1.1.1.20 : Glycol degradation ; 1.3.4 : Tricarboxylic acid cycle ; 1.3.5 : Fermentation ; 1.3.7 : Anaerobic respiration ; 1.7.2 : Glyoxylate bypass ; 1.7.21 : Glyoxylate degradation ; 1.7.8 : Gluconeogenesis ;	1.1.1.27	2 : Cytoplasmic	6.3 : Anaerobic ; 6.7 : Fermentation ; 6.8 : Glycolysis/gluconeogenesis ; 6.12 : TCA cycle ;	e : enzyme	10644484, 16085862, 15644899	2a : Function from experimental evidences in other organisms	6	309	317	6	314	322
	SSV_v1_1093	_	Streptococcus sanguinis 2908	ldh	L-lactate dehydrogenase	L-LACTATE-DEHYDROGENASE-RXN ;	0.93293	0.9653	45.1	2e-85	1	1	_	1.1.1.27	2 : Cytoplasmic	16.10 : Respire ;	e : enzyme	10809684, 16207915	2a : Function from experimental evidences in other organisms	5	308	317	7	310	328
	CLOSTRIBL4_v1_2205	_	Clostridiales BL-4	ldh	L-lactate dehydrogenase	L-LACTATE-DEHYDROGENASE-RXN ; RHEA:23444 ;	0.9653	0.97452	42.16	9e-82	1	1	_	1.1.1.27	2 : Cytoplasmic	_	e : enzyme	15007569	2a : Function from experimental evidences in other organisms	4	309	317	3	307	314
	AZOLI_2908	_	Azospirillum lipoferum 4B	ldh	L-lactate dehydrogenase	_	0.97476	0.97785	38.51	4e-70	1	1	_	1.1.1.27	10 : Secreted	6.8 : Glycolysis/gluconeogenesis ;	e : enzyme	10809684	2a : Function from experimental evidences in other organisms	7	315	317	2	309	316
	Ent638_2002	_	Enterobacter sp. 638	ldh	L-lactate dehydrogenase 2 (L-LDH 2)	_	0.90323	0.97161	37.66	4e-67	1	1	_	1.1.1.27	2 : Cytoplasmic	6.8 : Glycolysis/gluconeogenesis ;	e : enzyme	_	2b : Function from indirect experimental evidences (e.g. phenotypes)	6	312	317	33	338	341
CLOSTRIBL6_v1_0279	Label	Synteny	Organism	Gene	Product	Reaction	maxLrap	minLrap	Ident %	Eval	OrderQ	OrderB	Roles	EC number	Localization	BioProcess	Product Type	PubMedId	Class	BeginQ	EndQ	LengthQ	BeginB	EndB	LengthB
	CLOSTRIBL4_v1_0841		Clostridiales BL-4	PFOF	Pyruvate:ferredoxin oxidoreductase	PYRUFLAVREDUCT-RXN ; RHEA:12768 ;	0.99747	0.99831	75.89	0	1	1	_	1.2.7.1	2 : Cytoplasmic	_	e : enzyme	18631365	2a : Function from experimental evidences in other organisms	2	1183	1185	3	1181	1184
	CLOSTRIBL3_v1_10343	_	Clostridiaceae BL-3	pfo	Pyruvate-flavodoxin oxidoreductase	PYFLAVOXRE-RXN ; RHEA:12765 ;	0.99662	1.01113	61.81	0	1	1	1.3 : Energy metabolism (carbon) ;	1.2.7.1	2 : Cytoplasmic	6 : Energy metabolism ;	e : enzyme	8620891, 7608066, 9495749	1c : Function from experimental evidences in the studied genus	4	1183	1185	3	1165	1168
	SBF1_v1_590008	_	Desulfosporosinus sp. SbF1	pfoA	pyruvate synthase	PYRUFLAVREDUCT-RXN ; RHEA:12768 ;	1	1.01196	59.83	0	1	1	_	1.2.7.1	2 : Cytoplasmic	_	e : enzyme	_	2a : Function from experimental evidences in other organisms	4	1185	1185	3	1168	1171
	CD630_26820	_	Clostridium difficile 630	pfo	Pyruvate-ferredoxin oxidoreductase	_	1.00844	1.01357	58.41	0	1	1	_	1.2.7.-	2 : Cytoplasmic	_	e : enzyme	10486982	1c : Function from experimental evidences in the studied genus	1	1184	1185	1	1179	1179
	CLOAM0324	_	Candidatus Cloacamonas acidaminovorans Evry	_	putative pyruvate-ferredoxin oxidoreductase (por-like) or pyruvate-flavodoxin oxidoreductase (ydbK-like), 4Fe-4S domain	_	1.00506	1.01535	52.64	0	1	1	1.7.1 : Unassigned reversible reactions ; 1.1.2.3 : Propionate degradation ; 1.3.5 : Fermentation ;	1.2.7.1	1 : Unknown	_	e : enzyme	_	3 : Putative function from multiple computational evidences	1	1184	1185	1	1172	1173
	Ent638_2136	_	Enterobacter sp. 638	ydbK	Putative 2-oxoacid-flavodoxin fused oxidoreductase:conserved protein; 4Fe-4S cluster binding protein	_	1.01013	1.01959	47.37	0	1	1	1.7.1 : Unassigned reversible reactions ;	_	1 : Unknown	16.11 : Scavenge (Catabolism) ; 5 : Central intermediary metabolism ;	e : enzyme	_	2b : Function from indirect experimental evidences (e.g. phenotypes)	5	1183	1185	1	1165	1174
	ECK1374	_	Escherichia coli K12	ydbK	putative 2-oxoacid-flavodoxin fused oxidoreductase:conserved protein; 4Fe-4S cluster binding protein	PYRUFLAVREDUCT-RXN ;	1.01097	1.02044	47.58	0	1	1	1.7.1 : Unassigned reversible reactions ;	_	1 : Unknown	16.11 : Scavenge (Catabolism) ; 5 : Central intermediary metabolism ;	e : enzyme	9025293	3 : Putative function from multiple computational evidences	5	1183	1185	1	1165	1174
	AZOLI_p30297	_	Azospirillum lipoferum 4B	_	putative pyruvate-ferredoxin/flavodoxin oxidoreductase	_	1.00506	1.01621	47.86	0	1	1	1.7.1 : Unassigned reversible reactions ;	_	1 : Unknown	16.11 : Scavenge (Catabolism) ; 5 : Central intermediary metabolism ;	e : enzyme	_	3 : Putative function from multiple computational evidences	8	1183	1185	1	1168	1172
	Spro_2604	_	Serratia proteamaculans 568	_	Putative 2-oxoacid-flavodoxin fused oxidoreductase:conserved protein; 4Fe-4S cluster binding protein (NifJ)	_	1.01097	1.01784	46.58	0	1	1	1.7.1 : Unassigned reversible reactions ;	_	1 : Unknown	16.11 : Scavenge (Catabolism) ; 5 : Central intermediary metabolism ;	e : enzyme	_	3 : Putative function from multiple computational evidences	5	1183	1185	1	1168	1177
	BN874v1_1210009	_	Candidatus Contendobacter odensis Run_B_J11	_	putative pyruvate-flavodoxin oxidoreductase (nifJ)	_	1.00168	1.00928	47.07	0	1	1	_	1.2.7.-	1 : Unknown	5 : Central intermediary metabolism ; 5.6 : Nitrogen fixation ;	e : enzyme	11167002, 21317262, 8415612	3 : Putative function from multiple computational evidences	3	1183	1185	4	1181	1194
	BN11v3_340013		Tetrasphaera australiensis Ben110	_	putative pyruvate-flavodoxin oxidoreductase	_	1.00587	1.01266	46.25	0	1	1	_	1.2.7.-	2 : Cytoplasmic	_	e : enzyme	8352652	3 : Putative function from multiple computational evidences	7	1183	1185	8	1178	1193
	FRAAL3253	_	Frankia alni ACN14a	_	Pyruvate-flavodoxin oxidoreductase	_	1.00422	1.01277	46.13	0	1	1	1.7.1 : Unassigned reversible reactions ;	1.2.7.-	1 : Unknown	16.11 : Scavenge (Catabolism) ;	e : enzyme	_	2b : Function from indirect experimental evidences (e.g. phenotypes)	6	1180	1185	4	1160	1175
	BN873v1_150048	_	Candidatus Competibacter denitrificans Run_A_D11	_	putative pyruvate-flavodoxin oxidoreductase (nifJ)	_	1.01174	1.01857	46.06	0	1	1	_	1.2.7.-	1 : Unknown	5 : Central intermediary metabolism ; 5.6 : Nitrogen fixation ;	e : enzyme	11167002, 21317262, 8415612	3 : Putative function from multiple computational evidences	3	1183	1185	4	1181	1193
	SBF1_v1_1030024		Desulfosporosinus sp. SbF1	pfoA_3a	fragment of pyruvate synthase (part 1/2)	PYRUFLAVREDUCT-RXN ; PYFLAVOXRE-RXN ; RHEA:12768 ;	0.58565	0.9844	62.1	0	3	1	1.7.1 : Unassigned reversible reactions ;	1.2.7.1	2 : Cytoplasmic	5 : Central intermediary metabolism ; 16.11 : Scavenge (Catabolism) ;	e : enzyme	9025293	2a : Function from experimental evidences in other organisms	4	697	1185	3	694	705
	VCA0530	_	Vibrio cholerae N16961	_	putative Pyruvate-flavodoxin oxidoreductase	_	0.94515	1.038	39.29	0	1	1	_	_	1 : Unknown	_	e : enzyme	_	3 : Putative function from multiple computational evidences	9	1115	1185	6	1072	1079
	BN1095v2_250042		Clostridium difficile MID11 7032989	pfo	Pyruvate-ferredoxin oxidoreductase	_	0.38734	0.9766	62.96	0	2	1	_	1.2.7.-	2 : Cytoplasmic	_	e : enzyme	10486982	2a : Function from experimental evidences in other organisms	1	459	1185	1	458	470
	SBF1_v1_1030023		Desulfosporosinus sp. SbF1	pfoA_3b	fragment of pyruvate synthase (part 2/2)	PYRUFLAVREDUCT-RXN ; PYFLAVOXRE-RXN ; RHEA:12768 ;	0.39916	1.01285	58.14	6e-175	5	1	1.7.1 : Unassigned reversible reactions ;	1.2.7.1	2 : Cytoplasmic	5 : Central intermediary metabolism ; 16.11 : Scavenge (Catabolism) ;	e : enzyme	9025293	2a : Function from experimental evidences in other organisms	716	1185	1185	1	463	467
	NBG4_v1_230036		Candidatus Sulfobium mesophilum	nifJ	Pyruvate:ferredoxin oxidoreductase	PYRUFLAVREDUCT-RXN ;	0.22869	0.99632	54.61	2e-94	1	1	1.3 : Energy metabolism (carbon) ;	1.2.7.1	1 : Unknown	6 : Energy metabolism ;	e : enzyme	11167002	2a : Function from experimental evidences in other organisms	1	271	1185	1	271	272
CLOSTRIBL6_v1_3009	Label	Synteny	Organism	Gene	Product	Reaction	maxLrap	minLrap	Ident %	Eval	OrderQ	OrderB	Roles	EC number	Localization	BioProcess	Product Type	PubMedId	Class	BeginQ	EndQ	LengthQ	BeginB	EndB	LengthB
	CLOSTRIBL3_v1_12777		Clostridiaceae BL-3	porC	Pyruvate synthase subunit PorC	PYRUFLAVREDUCT-RXN ; RHEA:12765 ;	0.98964	0.98964	69.11	7e-96	1	1	1.3 : Energy metabolism (carbon) ;	1.2.7.1	2 : Cytoplasmic	6 : Energy metabolism ;	e : enzyme	8620891, 7608066, 9495749	2a : Function from experimental evidences in other organisms	1	191	193	1	191	193
	NBG4_v1_970004		Candidatus Sulfobium mesophilum	porC	Pyruvate synthase subunit PorC	PYRUFLAVREDUCT-RXN ; RHEA:12765 ;	1	1.01047	49.22	3e-61	1	1	1.3 : Energy metabolism (carbon) ;	1.2.7.1	2 : Cytoplasmic	6 : Energy metabolism ;	e : enzyme	11265457, 8620891	2a : Function from experimental evidences in other organisms	2	193	193	1	191	191
	HELPY_1077		Helicobacter pylori B38	porG	Pyruvate synthase subunit porC (Pyruvate oxidoreductase gamma chain) (POR) (Pyruvic-ferredoxin oxidoreductase subunit gamma)	_	0.98446	1.02151	39.47	2e-35	1	1	_	1.2.7.1	1 : Unknown	6.11 : TCA cycle ;	e : enzyme	7608066, 9495749	1a : Function from experimental evidences in the studied strain	7	191	193	3	186	186
	MGMSRv2_1071		Magnetospirillum gryphiswaldense MSR-1 v2	porC	Pyruvate synthase subunit porC	_	0.97927	1.00532	35.98	9e-35	1	1	_	1.2.7.1	1 : Unknown	_	e : enzyme	8688087	2a : Function from experimental evidences in other organisms	5	193	193	1	180	188
CLOSTRIBL6_v1_3010	Label	Synteny	Organism	Gene	Product	Reaction	maxLrap	minLrap	Ident %	Eval	OrderQ	OrderB	Roles	EC number	Localization	BioProcess	Product Type	PubMedId	Class	BeginQ	EndQ	LengthQ	BeginB	EndB	LengthB
	CLOSTRIBL3_v1_12776		Clostridiaceae BL-3	porD	Pyruvate synthase subunit PorD	PYRUFLAVREDUCT-RXN ; RHEA:12765 ;	0.88235	0.91837	50	9e-28	1	1	1.3 : Energy metabolism (carbon) ;	1.2.7.1	2 : Cytoplasmic	6 : Energy metabolism ;	e : enzyme	8620891, 7608066, 9495749	2a : Function from experimental evidences in other organisms	11	100	102	10	98	98
	NBG4_v1_970003		Candidatus Sulfobium mesophilum	porD	Pyruvate synthase subunit PorD	PYRUFLAVREDUCT-RXN ; RHEA:12768 ;	0.91176	0.95876	47.31	5e-26	1	1	1.3 : Energy metabolism (carbon) ;	1.2.7.1	2 : Cytoplasmic	6 : Energy metabolism ;	e : enzyme	11265457, 8620891	2a : Function from experimental evidences in other organisms	14	102	102	6	97	97
CLOSTRIBL6_v1_3011	Label	Synteny	Organism	Gene	Product	Reaction	maxLrap	minLrap	Ident %	Eval	OrderQ	OrderB	Roles	EC number	Localization	BioProcess	Product Type	PubMedId	Class	BeginQ	EndQ	LengthQ	BeginB	EndB	LengthB
	CLOSTRIBL3_v1_12775		Clostridiaceae BL-3	porA	Pyruvate synthase subunit PorA	RHEA:12765 ;	1.00512	1.00512	58.78	5e-154	1	1	1.3 : Energy metabolism (carbon) ;	1.2.7.1	2 : Cytoplasmic	6 : Energy metabolism ;	e : enzyme	8620891, 7608066, 9495749	2a : Function from experimental evidences in other organisms	1	391	391	1	391	391
	NBG4_v1_970002		Candidatus Sulfobium mesophilum	porA	Pyruvate synthase subunit PorA	PYRUFLAVREDUCT-RXN ; RHEA:12768 ;	0.98724	0.98977	49.87	1e-132	1	1	1.3 : Energy metabolism (carbon) ;	1.2.7.1	2 : Cytoplasmic	6 : Energy metabolism ;	e : enzyme	11265457, 8305426, 8620891	2a : Function from experimental evidences in other organisms	7	391	391	7	392	392
	HELPY_1079		Helicobacter pylori B38	porA	Pyruvate synthase subunit porA (Pyruvate oxidoreductase alpha chain) (POR) (Pyruvic-ferredoxin oxidoreductase subunit alpha)	_	0.92383	0.96164	43.09	2e-95	1	1	1.7.28 : Pyruvate catabolism ;	1.2.7.1	1 : Unknown	6.11 : TCA cycle ;	e : enzyme	7608066, 9495749	1a : Function from experimental evidences in the studied strain	9	380	391	15	389	407
	MGMSRv2_1070		Magnetospirillum gryphiswaldense MSR-1 v2	porA	Pyruvate synthase subunit porA	_	0.93095	0.94057	40.38	5e-77	1	1	_	1.2.7.1	1 : Unknown	_	e : enzyme	16980466, 8620891	2b : Function from indirect experimental evidences (e.g. phenotypes)	5	367	391	3	363	387
	NIDE3874		Candidatus Nitrospira defluvii	vorA	2-ketoisovalerate ferredoxin reductase, alpha subunit	_	0.92718	0.97698	35.34	6e-69	1	1	1.1.3.12 : Leucine degradation ; 1.1.3.14 : Valine degradation ;	1.2.7.7	1 : Unknown	6.2 : Amino acids and amines ;	e : enzyme	10048931, 11752578, 16472741, 8305426, 8380721, 8550425, 8620891	2b : Function from indirect experimental evidences (e.g. phenotypes)	5	382	391	4	381	412
	MAGMOv5_1648		Magnetotactic ovoidal bacterium MO-1	_	Putative Pyruvate flavodoxin/ferredoxin oxidoreductase alfa subunit	_	0.57755	1	35.29	2e-57	1	2	_	_	2 : Cytoplasmic	_	e : enzyme	_	3 : Putative function from multiple computational evidences	2	373	391	16	403	677
CLOSTRIBL6_v1_3012	Label	Synteny	Organism	Gene	Product	Reaction	maxLrap	minLrap	Ident %	Eval	OrderQ	OrderB	Roles	EC number	Localization	BioProcess	Product Type	PubMedId	Class	BeginQ	EndQ	LengthQ	BeginB	EndB	LengthB
	CLOSTRIBL3_v1_12774		Clostridiaceae BL-3	porB	Pyruvate synthase subunit PorB	RHEA:12765 ;	0.99355	0.99676	62.99	6e-152	1	1	1.3 : Energy metabolism (carbon) ;	1.2.7.1	2 : Cytoplasmic	6 : Energy metabolism ;	e : enzyme	8620891, 7608066, 9495749	2a : Function from experimental evidences in other organisms	1	308	310	1	307	309
	NBG4_v1_970001		Candidatus Sulfobium mesophilum	porB	Pyruvate synthase subunit PorB	PYRUFLAVREDUCT-RXN ; RHEA:12765 ;	0.93226	0.98635	59.52	1e-124	1	1	1.3 : Energy metabolism (carbon) ;	1.2.7.1	2 : Cytoplasmic	6 : Energy metabolism ;	e : enzyme	11265457, 8620891	2a : Function from experimental evidences in other organisms	5	293	310	7	292	293
	HELPY_1081		Helicobacter pylori B38	porB	Pyruvate synthase subunit porB (Pyruvate oxidoreductase beta chain) (POR) (Pyruvic-ferredoxin oxidoreductase subunit beta)	_	0.96178	0.97419	45.7	8e-95	1	1	_	1.2.7.1	2 : Cytoplasmic	6.11 : TCA cycle ;	e : enzyme	7608066, 9495749	1a : Function from experimental evidences in the studied strain	5	304	310	8	306	314
	MGMSRv2_1069		Magnetospirillum gryphiswaldense MSR-1 v2	porB	Pyruvate synthase subunit porB	_	0.84098	0.8871	47.27	6e-83	1	1	_	1.2.7.1	2 : Cytoplasmic	_	e : enzyme	8688087	2a : Function from experimental evidences in other organisms	11	282	310	11	276	327
	SCFA_v1_3810002		Ca. Propionivorax syntrophicum F70	porB	Pyruvate:ferredoxin oxidoreductase and related 2-oxoacid:ferredoxin oxidoreductases, beta subunit	_	0.99678	1	40.97	2e-69	1	1	_	1.2.7.1	2 : Cytoplasmic	_	e : enzyme	_	2b : Function from indirect experimental evidences (e.g. phenotypes)	1	309	310	1	295	311
	NIDE3873		Candidatus Nitrospira defluvii	vorB	2-ketoisovalerate ferredoxin reductase, beta subunit	_	0.94231	0.94839	40.82	1e-62	1	1	1.1.3.12 : Leucine degradation ; 1.1.3.14 : Valine degradation ;	1.2.7.7	1 : Unknown	6.2 : Amino acids and amines ;	e : enzyme	16472741, 8305426, 8380721, 8550425, 8620891	2b : Function from indirect experimental evidences (e.g. phenotypes)	12	301	310	16	304	312
CLOSTRIBL6_v1_0126	Label	Synteny	Organism	Gene	Product	Reaction	maxLrap	minLrap	Ident %	Eval	OrderQ	OrderB	Roles	EC number	Localization	BioProcess	Product Type	PubMedId	Class	BeginQ	EndQ	LengthQ	BeginB	EndB	LengthB
	CLOSTRIBL4_v1_1869		Clostridiales BL-4	hbd	3-hydroxybutyryl-CoA dehydrogenase	3-HYDROXYBUTYRYL-COA-DEHYDROGENASE-RXN ; RHEA:16197 ;	0.99283	0.9964	72.56	3e-146	1	1	_	1.1.1.157	2 : Cytoplasmic	16.11 : Scavenge (Catabolism) ;	e : enzyme	8655474, 11466286	2a : Function from experimental evidences in other organisms	1	277	278	1	277	279
	CLOSTRIBL3_v1_20313	_	Clostridiaceae BL-3	hbd	3-hydroxybutyryl-CoA dehydrogenase	3-HYDROXYBUTYRYL-COA-DEHYDROGENASE-RXN ; RHEA:16197 ;	0.99291	1.00719	60.71	3e-114	1	1	_	1.1.1.157	2 : Cytoplasmic	16.11 : Scavenge (Catabolism) ;	e : enzyme	8655474, 11466286, 8001771	1c : Function from experimental evidences in the studied genus	2	277	278	3	280	282
	CD630_10580		Clostridium difficile 630	hbd	3-hydroxybutyryl-CoA dehydrogenase	_	1.00356	1.01439	55.32	7e-98	1	1	1.1.5.1 : Phenylacetic acid degradation ;	1.1.1.157	1 : Unknown	6 : Energy metabolism ;	e : enzyme	15991056, 18060402, 7576770	1c : Function from experimental evidences in the studied genus	1	278	278	1	280	281
	AZOLI_p50301	_	Azospirillum lipoferum 4B	hbdA1	3-hydroxybutyryl-CoA dehydrogenase	_	0.9589	1.00719	50.71	2e-90	1	1	1.5.4 : Fatty acid and phosphatidic acid ;	1.1.1.157	2 : Cytoplasmic	3.1 : Biosynthesis ;	e : enzyme	11466286, 12597275, 8655474, 8759838, 8969508	2a : Function from experimental evidences in other organisms	2	278	278	6	284	292
	BRADO3444	_	Bradyrhizobium sp. ORS278	hbdA	3-hydroxybutyryl-CoA dehydrogenase (Beta-hydroxybutyryl-CoA dehydrogenase) (BHBD)	_	0.98587	1.0036	52.33	5e-89	1	1	1.1.2 : Fatty acids (fatty acid oxidation) ;	1.1.1.157	2 : Cytoplasmic	16.7 : Manage energy ;	e : enzyme	1444364	2a : Function from experimental evidences in other organisms	3	278	278	5	282	283
	AZCBGv1_p190002	_	Azospirillum brasilense CBG497	hbdA	3-hydroxybutyryl-CoA dehydrogenase (Beta-hydroxybutyryl-CoA dehydrogenase) (BHBD)	_	0.96233	1.01079	50.18	1e-88	1	1	1.5.4 : Fatty acid and phosphatidic acid ;	1.1.1.157	2 : Cytoplasmic	3.1 : Biosynthesis ;	e : enzyme	11466286, 12597275, 8655474, 8759838, 8969508	2a : Function from experimental evidences in other organisms	2	278	278	6	284	292
	MGMSRv2_1554	_	Magnetospirillum gryphiswaldense MSR-1 v2	mmgB	3-hydroxybutyryl-CoA dehydrogenase,containing NAD(P)-binding domain	_	0.92739	1.01079	50.89	5e-87	1	1	1.5.4 : Fatty acid and phosphatidic acid ;	1.1.1.157	2 : Cytoplasmic	16.11 : Scavenge (Catabolism) ;	e : enzyme	8759838	2b : Function from indirect experimental evidences (e.g. phenotypes)	2	278	278	17	295	303
	NBG4_v1_200002		Candidatus Sulfobium mesophilum	hbd	3-hydroxybutyryl-CoA dehydrogenase	3-HYDROXYBUTYRYL-COA-DEHYDROGENASE-RXN ; RHEA:22432 ;	0.98936	1.0036	48.03	6e-87	1	1	1.1.2 : Fatty acids (fatty acid oxidation) ;	1.1.1.157	2 : Cytoplasmic	3 : Fatty acid and phospholipid metabolism ;	e : enzyme	23468890	2a : Function from experimental evidences in other organisms	2	277	278	5	281	282
	BSU24160		Bacillus subtilis 168	mmgB	3-hydroxybutyryl-CoA dehydrogenase	3-HYDROXYBUTYRYL-COA-DEHYDROGENASE-RXN ; RHEA:16197 ;	0.97213	1.0036	49.1	8e-87	1	1	2.4 : Metabolism of lipids ;	1.1.1.157	2 : Cytoplasmic	16.11 : Scavenge (Catabolism) ;	e : enzyme	8759838, 18461320, 28956599	1a : Function from experimental evidences in the studied strain	2	277	278	5	282	287
	BBta_4257	_	Bradyrhizobium sp. BTAi1	hbdA	3-hydroxybutyryl-CoA dehydrogenase	_	0.97842	1.00369	51.84	8e-85	1	1	1.1.2 : Fatty acids (fatty acid oxidation) ;	1.1.1.157	2 : Cytoplasmic	16.7 : Manage energy ;	e : enzyme	_	2a : Function from experimental evidences in other organisms	11	278	278	1	270	271
	PSHAa0399	_	Pseudoalteromonas haloplanktis TAC125	bhbD	3-hydroxybutyryl-CoA dehydrogenase (Beta- hydroxybutyryl-CoA dehydrogenase) (BHBD)	_	1	1.01079	49.11	5e-84	1	1	_	1.1.1.157	unknown	_	e : enzyme	8001771	2a : Function from experimental evidences in other organisms	1	277	278	1	281	281
	BN381v2_100132	_	Candidatus Microthrix parvicella RN1	_	putative dehydrogenase	_	0.92409	1.00719	48.93	1e-81	1	1	_	_	2 : Cytoplasmic	3 : Fatty acid and phospholipid metabolism ;	e : enzyme	12846838, 8001771, 1699931	3 : Putative function from multiple computational evidences	2	278	278	24	302	303
	PSEEN3198		Pseudomonas entomophila L48	paaH	putative 3-hydroxybutyryl-CoA dehydrogenase	_	0.99281	1.00364	47.83	1e-81	1	1	1.1.5.1 : Phenylacetic acid degradation ;	1.1.1.157	Unknown	6 : Energy metabolism ;	e : enzyme	_	2b : Function from indirect experimental evidences (e.g. phenotypes)	5	277	278	1	275	275
	RALTA_A0220	_	Cupriavidus taiwanensis LMG19424	_	3-HYDROXYBUTYRYL-COA DEHYDROGENASE	_	0.98592	1.00719	47.14	2e-80	1	1	1.1.5.1 : Phenylacetic acid degradation ; 1.1.2 : Fatty acids (fatty acid oxidation) ;	1.1.1.157	1 : Unknown	3.2 : Degradation ; 6 : Energy metabolism ;	e : enzyme	8655474	2b : Function from indirect experimental evidences (e.g. phenotypes)	3	278	278	6	283	284
	CMR15v5_0701	_	Ralstonia solanacearum CMR15	_	3-HYDROXYBUTYRYL-COA DEHYDROGENASE	_	0.98239	1.0036	48.03	3e-80	1	1	1.1.5.1 : Phenylacetic acid degradation ; 1.1.2 : Fatty acids (fatty acid oxidation) ;	1.1.1.157	1 : Unknown	3.2 : Degradation ; 6 : Energy metabolism ;	e : enzyme	_	2b : Function from indirect experimental evidences (e.g. phenotypes)	3	277	278	6	282	284
	BDBv6_40067	_	Blood disease bacterium R229	_	3-HYDROXYBUTYRYL-COA DEHYDROGENASE	_	0.97887	1	47.84	3e-80	1	1	1.1.5.1 : Phenylacetic acid degradation ; 1.1.2 : Fatty acids (fatty acid oxidation) ;	1.1.1.157	1 : Unknown	3.2 : Degradation ; 6 : Energy metabolism ;	e : enzyme	_	2b : Function from indirect experimental evidences (e.g. phenotypes)	3	277	278	6	282	284
	Rmet_0212	_	Cupriavidus metallidurans CH34	hbdA	3-hydroxybutyryl-CoA dehydrogenase	_	0.98239	1.0036	46.95	4e-80	1	1	1.1.2 : Fatty acids (fatty acid oxidation) ; 1.5 : Building block biosynthesis ; 1.5.4 : Fatty acid and phosphatidic acid ;	1.1.1.157	1 : Unknown	3 : Fatty acid and phospholipid metabolism ;	e : enzyme	_	2a : Function from experimental evidences in other organisms	3	278	278	6	283	284
	Mchl_1824	_	Methylobacterium extorquens CM4	hbdA	3-hydroxybutyryl-CoA dehydrogenase	_	0.94881	1	48.56	1e-79	1	1	_	1.1.1.157	1 : Unknown	_	e : enzyme	2687255, 8655474	2a : Function from experimental evidences in other organisms	3	277	278	8	284	293
	METDI2209	_	Methylobacterium extorquens DM4	hbdA	3-hydroxybutyryl-CoA dehydrogenase	_	0.91749	1	48.56	2e-79	1	1	_	1.1.1.157	1 : Unknown	_	e : enzyme	2687255, 8655474	2a : Function from experimental evidences in other organisms	3	277	278	18	294	303
	ADVE02_v2_10866	_	Methylosinus trichosporium OB3b	hbdA	3-hydroxybutyryl-CoA dehydrogenase	_	0.95563	1.00719	47.86	5e-79	1	1	_	1.1.1.157	2 : Cytoplasmic	_	e : enzyme	_	2b : Function from indirect experimental evidences (e.g. phenotypes)	2	277	278	7	284	293
	RM41v1_680007	_	Sinorhizobium sp. Rm41	hbdA	3-hydroxybutyryl-CoA dehydrogenase (Beta- hydroxybutyryl-CoA dehydrogenase) (BHBD)	_	0.95862	1	48.2	1e-78	1	1	1.5.4 : Fatty acid and phosphatidic acid ; 7.1 : Cytoplasm ;	1.1.1.157	2 : Cytoplasmic	3 : Fatty acid and phospholipid metabolism ;	e : enzyme	8655474	2b : Function from indirect experimental evidences (e.g. phenotypes)	3	277	278	5	281	290
	NIDE3117		Candidatus Nitrospira defluvii	paaH	3-hydroxybutyryl-CoA dehydrogenase	_	0.94558	1	46.4	2e-76	1	1	1.1.5.1 : Phenylacetic acid degradation ; 1.1.2 : Fatty acids (fatty acid oxidation) ;	1.1.1.157	1 : Unknown	6 : Energy metabolism ; 3.2 : Degradation ;	e : enzyme	10766858, 12846838, 2204034, 8001771, 9748275	2b : Function from indirect experimental evidences (e.g. phenotypes)	3	277	278	9	285	294
	BN12v2_1150036	_	Tetrasphaera japonica T1-X7	_	putative 3-hydroxyacyl-CoA dehydrogenase (Beta-hydroxybutyryl-CoA dehydrogenase (hbd, mmgB, BHBD))	_	0.47297	1.00719	43.21	9e-72	1	1	_	_	2 : Cytoplasmic	_	e : enzyme	_	3 : Putative function from multiple computational evidences	2	278	278	7	285	592
	BN11v3_1490005	_	Tetrasphaera australiensis Ben110	_	putative 3-hydroxyacyl-CoA dehydrogenase (Beta-hydroxybutyryl-CoA dehydrogenase (hbd, mmgB, BHBD)	_	0.47466	1.01079	43.06	4e-71	1	1	_	1.1.1.157	2 : Cytoplasmic	6 : Energy metabolism ;	e : enzyme	1444364	3 : Putative function from multiple computational evidences	2	278	278	7	285	592
	FRAAL5917	_	Frankia alni ACN14a	hbd	3-hydroxybutyryl-CoA dehydrogenase	_	0.4326	0.99281	46.74	1e-70	1	1	1.7.1 : Unassigned reversible reactions ;	1.1.1.157	1 : Unknown	16.2 : Construct biomass (Anabolism) ;	e : enzyme	_	2b : Function from indirect experimental evidences (e.g. phenotypes)	5	277	278	1	275	638
	BN10v3_1170022	_	Tetrasphaera elongata Lp2	_	putative 3-hydroxyacyl-CoA dehydrogenase (Beta-hydroxybutyryl-CoA dehydrogenase (hbd, mmgB, BHBD))	_	0.47547	1.01079	41.99	6e-70	1	1	_	1.1.1.157	2 : Cytoplasmic	6 : Energy metabolism ;	e : enzyme	_	3 : Putative function from multiple computational evidences	2	278	278	7	285	591
	BN13v1_460001	_	Tetrasphaera jenkinsii Ben74	_	putative 3-hydroxyacyl-CoA dehydrogenase (Beta-hydroxybutyryl-CoA dehydrogenase (hbd, mmgB, BHBD))	_	0.47466	1.01079	43.06	6e-69	1	1	_	1.1.1.157	2 : Cytoplasmic	_	e : enzyme	_	3 : Putative function from multiple computational evidences	2	278	278	7	285	592
	Npun_R3442	_	Nostoc punctiforme ATCC 29133; PCC 73102	_	3-hydroxybutyryl-CoA dehydrogenase	_	0.97222	1.00719	42.5	2e-67	1	1	_	1.1.1.157	2 : Cytoplasmic	_	e : enzyme	_	2b : Function from indirect experimental evidences (e.g. phenotypes)	3	278	278	7	285	288
	BN874v1_720038	_	Candidatus Contendobacter odensis Run_B_J11	_	putative hydroxyacyl/hydroxybutyrl -CoA dehydrogenase	RXN0-2044 ;	0.94295	1.01079	42.35	4e-65	1	1	1.1.2 : Fatty acids (fatty acid oxidation) ; 1.1.5.1 : Phenylacetic acid degradation ;	1.1.1.-	2 : Cytoplasmic	_	e : enzyme	_	3 : Putative function from multiple computational evidences	2	278	278	5	283	298
	NIDE3103		Candidatus Nitrospira defluvii	_	putative 3-hydroxyacyl-CoA dehydrogenase	_	0.68796	1.00719	41.43	7e-65	2	1	1.1.2 : Fatty acids (fatty acid oxidation) ; 1.1.2.4 : Anaerobic fatty acid oxidation pathway ; 1.1.2.6 : Aerobic fatty acid oxidation pathway ;	1.1.1.35	2 : Cytoplasmic	3.2 : Degradation ;	e : enzyme	12535077, 15229654	3 : Putative function from multiple computational evidences	2	278	278	5	281	407
	BN42v3_20192	_	Mycobacterium canettii STB-K	fadB	Putative 3-hydroxybutyryl-CoA dehydrogenase FadB2 (beta-hydroxybutyryl-coa dehydrogenase) (BHBD)	_	0.98601	1.01439	41.49	2e-64	1	1	1 : lipid metabolism ;	1.1.1.157	1 : Unknown	_	e : enzyme	11271494, 12081975, 12657046, 15525680	3 : Putative function from multiple computational evidences	2	277	278	7	286	286
	BN45v3_10517	_	Mycobacterium canettii STB-J	fadB	Putative 3-hydroxybutyryl-CoA dehydrogenase FadB2 (beta-hydroxybutyryl-coa dehydrogenase) (BHBD)	_	0.98601	1.01439	40.78	7e-64	1	1	1 : lipid metabolism ;	1.1.1.157	1 : Unknown	_	e : enzyme	11271494, 12081975, 12657046, 15525680	3 : Putative function from multiple computational evidences	2	277	278	7	286	286
	BN44v3_10518	_	Mycobacterium canettii STB-D	fadB	Putative 3-hydroxybutyryl-CoA dehydrogenase FadB2 (beta-hydroxybutyryl-coa dehydrogenase) (BHBD)	_	0.98601	1.01439	41.13	7e-64	1	1	1 : lipid metabolism ;	1.1.1.157	1 : Unknown	_	e : enzyme	11271494, 12081975, 12657046, 15525680	3 : Putative function from multiple computational evidences	2	277	278	7	286	286
	BN43v3_10507	_	Mycobacterium canettii STB-L	fadB	Putative 3-hydroxybutyryl-CoA dehydrogenase FadB2 (beta-hydroxybutyryl-coa dehydrogenase) (BHBD)	_	0.98601	1.01439	41.13	7e-64	1	1	1 : lipid metabolism ;	1.1.1.157	1 : Unknown	_	e : enzyme	11271494, 12081975, 12657046, 15525680	3 : Putative function from multiple computational evidences	2	277	278	7	286	286
	BN873v1_210050	_	Candidatus Competibacter denitrificans Run_A_D11	_	putative hydroxyacyl/hydroxybutyrl -CoA dehydrogenase	_	0.9396	1.00719	40.71	1e-61	1	1	1.1.2 : Fatty acids (fatty acid oxidation) ; 1.1.5.1 : Phenylacetic acid degradation ;	1.1.1.-	2 : Cytoplasmic	_	e : enzyme	_	3 : Putative function from multiple computational evidences	2	278	278	5	283	298
	ABAYE2368		Acinetobacter baumannii AYE	paaH	3-hydroxybutyryl-CoA dehydrogenase, phenylacetic acid degradation	_	0.54883	1.01079	40.57	3e-60	1	1	1.1.5.1 : Phenylacetic acid degradation ;	1.1.1.157	1 : Unknown	_	e : enzyme	9748275	2a : Function from experimental evidences in other organisms	2	278	278	10	289	512
	AZOLI_p40260		Azospirillum lipoferum 4B	paaH	3-hydroxybutyryl-CoA dehydrogenase	_	0.50722	1.01079	41.64	2e-59	1	1	1.1.1 : carbon compounds ; 1.1.5.1 : Phenylacetic acid degradation ;	1.1.1.-	1 : Unknown	6 : Energy metabolism ;	e : enzyme	9748275	2a : Function from experimental evidences in other organisms	3	278	278	10	288	554
	PP_3282		Pseudomonas putida KT2440	paaH	3-hydroxyadipyl-CoA dehydrogenase	RXN0-2044 ; RHEA:16199 ;	0.55842	1.01439	40.43	4e-58	2	1	1.1.5.1 : Phenylacetic acid degradation ;	1.1.1.35	2 : Cytoplasmic	6 : Energy metabolism ; 16.11 : Scavenge (Catabolism) ;	e : enzyme	12846838, 15137080, 20660314, 10766858, 22961985, 22398448, 21247899, 9748275	2a : Function from experimental evidences in other organisms	1	278	278	8	288	505
	PSEEN2793		Pseudomonas entomophila L48	paaC	3-hydroxyacyl-CoA dehydrogenase phaC	_	0.55315	1.01079	39.15	3e-57	2	1	1.1.5.1 : Phenylacetic acid degradation ;	1.1.1.-	Cytoplasmic	6 : Energy metabolism ;	e : enzyme	12534466, 15474299, 9600981	2a : Function from experimental evidences in other organisms	2	278	278	12	291	508
	NVIE_010920	_	Nitrososphaera viennensis EN76	_	hydroxyacyl-CoA dehydrogenase	_	0.73438	1.01439	39.72	7e-57	1	1	_	1.1.1.35	1 : Unknown	6 : Energy metabolism ;	e : enzyme	_	2b : Function from indirect experimental evidences (e.g. phenotypes)	2	277	278	9	287	384
	XDD1v4_3925		Xenorhabdus doucetiae FRM16	paaH	protein PaaH; 3-hydroxybutyryl-CoA dehydrogenase	_	0.51005	1.0036	39.78	7e-56	1	1	1.1.5.1 : Phenylacetic acid degradation ;	1.1.1.157	1 : Unknown	_	e : enzyme	_	2a : Function from experimental evidences in other organisms	3	277	278	10	287	547
	THI_3559	_	Thiomonas sp. 3As	_	putative 3-hydroxybutyryl-CoA dehydrogenase PaaH	_	0.55118	1.00719	39.64	2e-55	1	1	1.1.5.1 : Phenylacetic acid degradation ;	1.1.1.157	1 : Unknown	5 : Central intermediary metabolism ;	e : enzyme	_	3 : Putative function from multiple computational evidences	2	277	278	10	288	508
	CLOSTRIBL4_v1_1158		Clostridiales BL-4	hbd	3-hydroxybutyryl-CoA dehydrogenase	RXN-12570 ; RHEA:16200 ;	0.95623	1.02158	37.32	3e-55	2	3	_	1.1.1.157	2 : Cytoplasmic	_	e : enzyme	8655474, 11466286	2a : Function from experimental evidences in other organisms	3	278	278	9	292	297
	MGMSRv2_3175		Magnetospirillum gryphiswaldense MSR-1 v2	paaH	putative 3-hydroxybutyryl-CoA dehydrogenase	_	0.55248	1.0036	39.07	4e-55	3	1	1.1.5.1 : Phenylacetic acid degradation ;	1.1.1.157	1 : Unknown	6 : Energy metabolism ;	e : enzyme	10766858, 12846838, 9748275	2a : Function from experimental evidences in other organisms	3	277	278	10	287	505
	THI_0464		Thiomonas sp. 3As	_	putative 3-hydroxybutyryl-CoA dehydrogenase	_	0.55976	1.01079	39.15	3e-54	2	1	1.1.5.1 : Phenylacetic acid degradation ;	1.1.1.157	1 : Unknown	5 : Central intermediary metabolism ;	e : enzyme	_	3 : Putative function from multiple computational evidences	2	278	278	12	290	502
	ACIAD1690		Acinetobacter baylyi ADP1	dcaH	dehydrogenase	1.1.1.259-RXN ; METHELENE-THMPT-OXI-RXN ; RXN0-2044 ;	0.56238	1.02158	35.56	2e-52	1	1	_	1.1.1.-	1 : Unknown	_	e : enzyme	2298704, 8002591, 8063101, 8181753, 8331077, 8449410, 9515921, 11571189	1a : Function from experimental evidences in the studied strain	2	277	278	7	285	505
	Spro_1832		Serratia proteamaculans 568	paaH	3-hydroxyacyl-CoA dehydrogenase, NAD-binding	_	0.5501	1.00719	37.14	4e-52	2	1	1.1.5.1 : Phenylacetic acid degradation ;	1.1.1.157	1 : Unknown	6 : Energy metabolism ;	e : enzyme	_	2b : Function from indirect experimental evidences (e.g. phenotypes)	3	278	278	11	289	509
	ABAYE2306		Acinetobacter baumannii AYE	dcaH	dehydrogenase	_	0.55819	1.01799	36.04	7e-52	2	1	1.1.1 : carbon compounds ;	1.1.1.-	1 : Unknown	_	e : enzyme	2298704, 8002591, 8063101, 8181753, 8331077, 8449410, 9515921	2a : Function from experimental evidences in other organisms	3	277	278	8	285	507
	IBTHAUMv1_1140010	_	Ianthella basta symbiont thaum	hbd	3-hydroxybutyryl-CoA dehydrogenase	_	0.85252	0.92578	39.66	7e-51	1	1	1.3 : Energy metabolism (carbon) ;	1.1.1.157	2 : Cytoplasmic	_	e : enzyme	11772643	2b : Function from indirect experimental evidences (e.g. phenotypes)	3	234	278	6	241	256
	CLOSTRIBL3_v1_13113		Clostridiaceae BL-3	hbd	3-hydroxybutyryl-CoA dehydrogenase	3-HYDROXYBUTYRYL-COA-DEHYDROGENASE-RXN ; RHEA:16197 ;	0.98611	1.02158	37.68	7e-50	2	2	_	1.1.1.157	2 : Cytoplasmic	_	e : enzyme	8655474, 25112316	1c : Function from experimental evidences in the studied genus	2	277	278	5	287	288
	MARHY2087	_	Marinobacter hydrocarbonoclasticus ATCC 49840	fadB	bifunctional enzyme (PBE) (PBFE) [Includes: Enoyl-CoA hydratase ; 3,2-trans-enoyl-CoA isomerase ; 3-hydroxyacyl-CoA dehydrogenase ]	_	0.40057	1.00719	38.93	8e-50	1	1	_	5.3.3.8, 4.2.1.17, 1.1.1.35	1 : Unknown	3 : Fatty acid and phospholipid metabolism ;	e : enzyme	4019459, 8549802	2a : Function from experimental evidences in other organisms	2	277	278	293	567	699
	AZOLI_p30575	_	Azospirillum lipoferum 4B	pimF	Enoyl-CoA hydratase/3-hydroxyacyl-CoA dehydrogenase	_	0.39463	1.0036	38.71	9e-50	1	1	1.1.2 : Fatty acids (fatty acid oxidation) ;	4.2.1.17, 1.1.1.35	2 : Cytoplasmic	3.2 : Degradation ; 16.11 : Scavenge (Catabolism) ;	e : enzyme	15758219	2a : Function from experimental evidences in other organisms	2	277	278	307	581	707
	Rmet_4582	_	Cupriavidus metallidurans CH34	fadB	multifunctional: 3-hydroxybutyryl-CoA epimerase, delta(3)-cis-delta(2)-trans-enoyl-CoA isomerase, enoyl-CoA hydratase (N-terminal); 3-hydroxyacyl-CoA dehydrogenase (C-terminal)	_	0.4023	1.00719	40	6e-49	1	1	_	1.1.1.35, 4.2.1.17	2 : Cytoplasmic	_	e : enzyme	_	2b : Function from indirect experimental evidences (e.g. phenotypes)	2	277	278	297	570	696
	METDI4031		Methylobacterium extorquens DM4	_	putative fatty acid oxidation complex subunit alpha (enoyl-CoA hydratase and epimerase and isomerase ; 3-hydroxyacyl-CoA dehydrogenase) (fadJ-like; synonym yfcX)	_	0.38472	1.01439	37.23	3e-46	2	1	1.1.2 : Fatty acids (fatty acid oxidation) ;	4.2.1.17, 5.3.3.8, 5.1.2.3, 1.1.1.35	1 : Unknown	3 : Fatty acid and phospholipid metabolism ;	e : enzyme	12535077	3 : Putative function from multiple computational evidences	2	277	278	330	608	733
	plu3200	_	Photorhabdus luminescens TT01	fadJ	Anaerobic beta-oxidation complex II containing 3-hydroxyacyl-CoA dehydrogenase, putative beta-hydroxybutyryl-CoA epimerase, and enoyl-CoA hydratase activities; in FadR regulon (by similarity)	_	0.37685	1.00719	36.79	1e-45	1	1	_	_	_	_	_	_	_	3	278	278	342	617	743
	VIBNIv4_A0766	_	Vibrio nigripulchritudo SFn1	fadJ	Fatty acid oxidation complex subunit alpha [Includes: Enoyl-CoA hydratase/3-hydroxybutyryl-CoA epimerase ; 3-hydroxyacyl-CoA dehydrogenase]	_	0.39574	1.0036	36.2	1e-45	1	1	1.1.2.4 : Anaerobic fatty acid oxidation pathway ; 7.1 : Cytoplasm ;	4.2.1.17, 5.1.2.3, 1.1.1.35	2 : Cytoplasmic	3.2 : Degradation ;	e : enzyme	9205837, 9278503, 16738553, 12270828, 12535077	2a : Function from experimental evidences in other organisms	2	277	278	311	586	705
	MARHY2411		Marinobacter hydrocarbonoclasticus ATCC 49840	fadJ	Fatty acid oxidation complex subunit alpha	_	0.39804	1.02518	36.84	2e-45	2	1	_	4.2.1.17, 1.1.1.35, 5.1.2.3	1 : Unknown	_	e : enzyme	_	2b : Function from indirect experimental evidences (e.g. phenotypes)	2	277	278	317	598	716
	RALTA_A1467		Cupriavidus taiwanensis LMG19424	fadB	multifunctional: 3-hydroxybutyryl-CoA epimerase, delta(3)-cis-delta(2)-trans-enoyl-CoA isomerase, enoyl-CoA hydratase (N-terminal); 3-hydroxyacyl-CoA dehydrogenase (C-terminal)	_	0.40548	1.01079	38.79	4e-45	3	2	1.1.2.1 : Degradation of short-chain fatty acids ;	4.2.1.17, 5.3.3.8, 1.1.1.35, 5.1.2.3	1 : Unknown	3.2 : Degradation ;	e : enzyme	8549802	2a : Function from experimental evidences in other organisms	2	277	278	294	567	693
	BBta_0817		Bradyrhizobium sp. BTAi1	_	putative bifunctional anaerobic fatty acid oxidation complex protein (fadJ/fadB-like): enoyl-CoA hydratase/epimerase/isomerase ; 3-hydroxyacyl-CoA dehydrogenase	_	0.38806	1.02878	36.36	7e-45	3	1	1.1.2 : Fatty acids (fatty acid oxidation) ;	4.2.1.17, 1.1.1.35, 5.3.3.8	1 : Unknown	_	e : enzyme	_	3 : Putative function from multiple computational evidences	2	277	278	329	607	737
	Rmet_1855		Cupriavidus metallidurans CH34	fadB	fused 3-hydroxybutyryl-CoA epimerase and delta(3)-cis-delta(2)-trans-enoyl-CoA isomerase and enoyl-CoA hydratase ; 3-hydroxyacyl-CoA dehydrogenase	_	0.40404	1.00719	37.5	8e-45	3	1	1.1.2.1 : Degradation of short-chain fatty acids ;	5.3.3.8, 4.2.1.17, 5.1.2.3, 1.1.1.35	1 : Unknown	3 : Fatty acid and phospholipid metabolism ;	e : enzyme	_	3 : Putative function from multiple computational evidences	2	277	278	294	567	693
	Rmet_5110		Cupriavidus metallidurans CH34	fadB1	short chain enoyl-CoA hydratase / 3-hydroxyacyl-CoA dehydrogenase	_	0.39021	1.0036	36.56	1e-44	2	2	1.1.2 : Fatty acids (fatty acid oxidation) ;	5.1.2.3, 1.1.1.35, 4.2.1.17	2 : Cytoplasmic	3.2 : Degradation ; 6 : Energy metabolism ;	e : enzyme	_	2b : Function from indirect experimental evidences (e.g. phenotypes)	2	277	278	313	587	715
	CMR15v5_2681		Ralstonia solanacearum CMR15	fadB	fused 3-hydroxybutyryl-CoA epimerase, delta(3)-cis-delta(2)-trans-enoyl-CoA isomerase, enoyl-CoA hydratase, 3-hydroxyacyl-CoA dehydrogenase	_	0.4026	1.0036	38.71	5e-44	3	2	1.1.2.1 : Degradation of short-chain fatty acids ;	4.2.1.17, 5.3.3.8, 1.1.1.35, 5.1.2.3	1 : Unknown	3.2 : Degradation ;	e : enzyme	8549802	2a : Function from experimental evidences in other organisms	3	277	278	295	567	693
	PP_2136		Pseudomonas putida KT2440	fadB	enoyl-CoA hydratase/3-hydroxyacyl-CoA dehydrogenase	OHACYL-COA-DEHYDROG-RXN ; ENOYL-COA-HYDRAT-RXN ;	0.39161	1.00719	36.79	7e-43	3	1	1.1.2 : Fatty acids (fatty acid oxidation) ;	4.2.1.17, 1.1.1.35	2 : Cytoplasmic	3.2 : Degradation ;	e : enzyme	12115060, 11251808	1b : Function from experimental evidences in the studied species	2	277	278	316	592	715
	ACIAD0335		Acinetobacter baylyi ADP1	fadB	fatty oxidation complex alpha subunit [Includes: Enoyl-CoA hydratase ; Delta(3)-cis-delta(2)-trans-enoyl-CoA isomerase ; 3-hydroxyacyl-CoA dehydrogenase; 3- hydroxybutyryl-CoA epimerase]	OHACYL-COA-DEHYDROG-RXN ; 3-HYDROXBUTYRYL-COA-DEHYDRATASE-RXN ; OHBUTYRYL-COA-EPIM-RXN ; METHYLACYLYLCOA-HYDROXY-RXN ; RXN-902 ; TIGLYLCOA-HYDROXY-RXN ; RXN0-5391 ; RXN0-5393 ; RXN-11662 ; 5.1.2.3-RXN ; RXN-12570 ; RXN-7931 ; ENOYL-COA-DELTA-ISOM-RXN ; ENOYL-COA-HYDRAT-RXN ; RHEA:23719 ; RHEA:21763 ; RHEA:22435 ; RHEA:17850 ; RHEA:34086 ; RHEA:31178 ; RHEA:31122 ; RHEA:30802 ; RHEA:16107 ;	0.3947	1.01799	37.1	1e-42	2	1	1.1.2 : Fatty acids (fatty acid oxidation) ;	4.2.1.17, 5.3.3.8, 1.1.1.35, 5.1.2.3	2 : Cytoplasmic	3.2 : Degradation ;	e : enzyme	1699931, 1712230, 12115060, 1438362	2a : Function from experimental evidences in other organisms	2	277	278	317	593	717
	LMIv2_1447	_	Legionella micdadei	_	3-hydroxybutyryl-CoA epimerase	_	0.42645	1.03237	35.89	2e-42	1	1	_	5.1.2.3	1 : Unknown	_	e : enzyme	_	2b : Function from indirect experimental evidences (e.g. phenotypes)	3	277	278	310	577	673
	VS_0041		Vibrio tasmaniensis LGP32	_	3-hydroxybutyryl-CoA epimerase, Fatty acid oxidation complex subunit alpha	_	0.39142	1.01799	35.69	3e-42	2	1	1.1.2 : Fatty acids (fatty acid oxidation) ; 1.1.2.6 : Aerobic fatty acid oxidation pathway ;	5.1.2.3	2 : Cytoplasmic	3 : Fatty acid and phospholipid metabolism ; 3.2 : Degradation ;	e : enzyme	_	2a : Function from experimental evidences in other organisms	2	278	278	316	594	723
	SCFA_v1_1540002		Ca. Phosphitivorax butyraticus R76	_	Enoyl-CoA hydratase/Delta(3)-cis-Delta(2)-trans-enoyl-CoA isomerase/3-hydroxybutyryl-CoA epimerase / 3-hydroxyacyl-CoA dehydrogenase	_	0.35694	0.88849	35.63	4e-42	4	1	_	1.1.1.35, 4.2.1.17, 5.1.2.3, 5.3.3.8	2 : Cytoplasmic	_	e : enzyme	_	2b : Function from indirect experimental evidences (e.g. phenotypes)	2	244	278	324	568	692
	VCR9J2v1_150068		Vibrio crassostreae J2-9	fadB	Putative 3-hydroxybutyryl-CoA epimerase	OHBUTYRYL-COA-EPIM-RXN ; RHEA:21760 ;	0.39415	1.01799	36.04	6e-42	2	1	1.1.2.6 : Aerobic fatty acid oxidation pathway ; 7.1 : Cytoplasm ;	5.1.2.3	2 : Cytoplasmic	3.2 : Degradation ;	e : enzyme	1699931, 1712230, 2204034	2a : Function from experimental evidences in other organisms	2	277	278	319	595	718
	PSEEN3728		Pseudomonas entomophila L48	fadB	fatty oxidation complex alpha subunit [Includes: Enoyl-CoA hydratase ; Delta(3)-cis-delta(2)-trans-enoyl-CoA isomerase ; 3-hydroxyacyl-CoA dehydrogenase; 3- hydroxybutyryl-CoA epimerase]	_	0.38199	1.00719	36.07	2e-41	3	1	1.1.2.1 : Degradation of short-chain fatty acids ;	4.2.1.17, 5.3.3.8, 1.1.1.35, 5.1.2.3	Unknown	3 : Fatty acid and phospholipid metabolism ;	e : enzyme	_	2a : Function from experimental evidences in other organisms	2	277	278	334	610	733
	MARHY2136		Marinobacter hydrocarbonoclasticus ATCC 49840	fadB	Fatty acid oxidation complex subunit alpha	_	0.39161	1.00719	35.36	1e-40	3	1	1.1.2.1 : Degradation of short-chain fatty acids ;	5.3.3.8, 4.2.1.17, 5.1.2.3, 1.1.1.35	1 : Unknown	3 : Fatty acid and phospholipid metabolism ;	e : enzyme	11251808	2a : Function from experimental evidences in other organisms	5	277	278	319	592	715
	BRADO0981		Bradyrhizobium sp. ORS278	pimF	Enoyl-CoA hydratase/3-hydroxyacyl-CoA dehydrogenase	_	0.40746	1.02158	36.62	5e-38	4	2	1.1.2 : Fatty acids (fatty acid oxidation) ;	4.2.1.17, 1.1.1.35	1 : Unknown	16.11 : Scavenge (Catabolism) ;	e : enzyme	15758219	2a : Function from experimental evidences in other organisms	2	277	278	297	564	697
CLOSTRIBL6_v1_0127	Label	Synteny	Organism	Gene	Product	Reaction	maxLrap	minLrap	Ident %	Eval	OrderQ	OrderB	Roles	EC number	Localization	BioProcess	Product Type	PubMedId	Class	BeginQ	EndQ	LengthQ	BeginB	EndB	LengthB
	CLOSTRIBL4_v1_1867		Clostridiales BL-4	thlA	acetyl-CoA acetyltransferase	ACETYL-COA-ACETYLTRANSFER-RXN ; RHEA:21036 ;	0.93365	0.99747	70.05	0	1	1	_	2.3.1.9	2 : Cytoplasmic	16.11 : Scavenge (Catabolism) ;	e : enzyme	7867955, 11075929	2a : Function from experimental evidences in other organisms	1	394	395	27	418	422
	Rmet_1357		Cupriavidus metallidurans CH34	phaA	Acetyl-CoA acetyltransferase (Acetoacetyl-CoA thiolase)	_	0.98734	0.99237	61.79	8e-172	1	1	_	2.3.1.9	2 : Cytoplasmic	_	e : enzyme	_	2b : Function from indirect experimental evidences (e.g. phenotypes)	5	394	395	4	391	393
	RALTA_A1351	_	Cupriavidus taiwanensis LMG19424	phaA	Acetyl-CoA acetyltransferase (beta-ketothiolase)	_	0.98734	0.99237	60.77	2e-167	1	1	1.6 : Macromolecules (cellular constituent) biosynthesis ;	2.3.1.9	1 : Unknown	_	e : enzyme	10416645, 1987116, 2670936	2a : Function from experimental evidences in other organisms	5	394	395	4	391	393
	CLOSTRIBL3_v1_12838	_	Clostridiaceae BL-3	thlA	Acetyl-CoA acetyltransferase	ACETYL-COA-ACETYLTRANSFER-RXN ; RHEA:21036 ;	0.99241	1	60.71	4e-166	1	1	_	2.3.1.9	2 : Cytoplasmic	16.11 : Scavenge (Catabolism) ;	e : enzyme	7867955, 11075929, 11466286, 1685080	2a : Function from experimental evidences in other organisms	3	394	395	2	391	392
	CMR15v5_2547	_	Ralstonia solanacearum CMR15	phaA	Acetyl-CoA acetyltransferase (beta-ketothiolase)	_	0.98734	0.99237	59.74	6e-164	1	1	1.6 : Macromolecules (cellular constituent) biosynthesis ;	2.3.1.9	1 : Unknown	5 : Central intermediary metabolism ;	e : enzyme	10416645, 1987116, 2670936	2a : Function from experimental evidences in other organisms	5	394	395	4	391	393
	PP_4636	_	Pseudomonas putida KT2440	yqeF	acetyl-CoA acetyltransferase	METHYLACETOACETYLCOATHIOL-RXN ; RXN-12561 ; ACETYL-COA-ACETYLTRANSFER-RXN ; RHEA:21039 ;	0.98734	0.9949	60.26	5e-163	1	1	1.1.2 : Fatty acids (fatty acid oxidation) ; 1.1.3 : Amino acids ;	2.3.1.9	2 : Cytoplasmic	3.2 : Degradation ;	e : enzyme	4150713, 773366, 236278, 9904, 2883931	2a : Function from experimental evidences in other organisms	5	394	395	4	391	392
	THI_1641	_	Thiomonas sp. 3As	phbA1	acetyl-CoA acetyltransferase (Acetoacetyl-CoA thiolase)	_	0.98734	0.9949	59.74	2e-161	1	1	1.3 : Energy metabolism (carbon) ;	2.3.1.9	2 : Cytoplasmic	15 : Cellular processes ; 6 : Energy metabolism ;	e : enzyme	2670935, 2670936	2a : Function from experimental evidences in other organisms	5	394	395	4	391	392
	PSEEN4635	_	Pseudomonas entomophila L48	phbA	acetyl-CoA acetyltransferase	_	0.96069	0.98987	58.31	8e-161	1	1	5.6.2 : Detoxification (xenobiotic metabolism) ;	2.3.1.9	Unknown	3 : Fatty acid and phospholipid metabolism ;	e : enzyme	_	2a : Function from experimental evidences in other organisms	4	394	395	17	405	407
	HEAR0577	_	Herminiimonas arsenicoxydans	phbA	acetyl-CoA acetyltransferase (Acetoacetyl-CoA thiolase)	_	0.98246	0.99241	58.16	3e-158	1	1	1.3 : Energy metabolism (carbon) ; 7.1 : Cytoplasm ;	2.3.1.9	2 : Cytoplasmic	6 : Energy metabolism ;	e : enzyme	1396692, 2670935	2b : Function from indirect experimental evidences (e.g. phenotypes)	3	394	395	10	398	399
	MARHY3102	_	Marinobacter hydrocarbonoclasticus ATCC 49840	phbA	acetyl-CoA acetyltransferase with thiolase domain, PHB biosynthesis	_	0.99241	1	56.63	3e-157	1	1	1.1.2.1 : Degradation of short-chain fatty acids ;	2.3.1.9	2 : Cytoplasmic	5 : Central intermediary metabolism ;	e : enzyme	1396692	2a : Function from experimental evidences in other organisms	3	394	395	2	391	392
	Spro_0592	_	Serratia proteamaculans 568	atoB	Acetyl-CoA acetyltransferase (Acetoacetyl-CoA thiolase)	_	0.97756	0.99241	56.63	1e-151	1	1	1.1.2.7 : Acetoacetate degradation ;	2.3.1.9	2 : Cytoplasmic	3.2 : Degradation ;	e : enzyme	_	2b : Function from indirect experimental evidences (e.g. phenotypes)	3	394	395	10	399	401
	CD630_26760	_	Clostridium difficile 630	thlA2	Acetoacetyl-CoA thiolase 2	_	0.98987	0.99745	55.75	1e-149	1	1	1.1.2 : Fatty acids (fatty acid oxidation) ; 1.1.2.7 : Acetoacetate degradation ;	2.3.1.9	2 : Cytoplasmic	3.2 : Degradation ;	e : enzyme	11075929, 2191949	1c : Function from experimental evidences in the studied genus	3	393	395	2	390	392
	METDI4272	_	Methylobacterium extorquens DM4	phaA	beta-ketothiolase	_	0.99241	0.99492	55.87	1e-148	1	1	1.1 : Carbon compound utilization ; 1.7.37 : C1 assimilation, serine pathway ;	2.3.1.16	2 : Cytoplasmic	_	e : enzyme	11208803	1b : Function from experimental evidences in the studied species	3	394	395	5	392	394
	AZOLI_2388	_	Azospirillum lipoferum 4B	phbA3	Acetyl-CoA acetyltransferase with thiolase domain (Acetoacetyl-CoA thiolase)	_	0.98987	1	56.27	8e-147	1	1	1.5.4 : Fatty acid and phosphatidic acid ;	2.3.1.9	2 : Cytoplasmic	3.1 : Biosynthesis ;	e : enzyme	7582015, 12788722, 12039753	1c : Function from experimental evidences in the studied genus	4	394	395	3	389	391
	BRADO0562	_	Bradyrhizobium sp. ORS278	phbA	acetyl-CoA acetyltransferase with thiolase domain (Acetoacetyl-CoA thiolase)	_	0.99494	0.99746	56.49	1e-146	1	1	1.5.4 : Fatty acid and phosphatidic acid ;	2.3.1.9	1 : Unknown	16.2 : Construct biomass (Anabolism) ;	e : enzyme	7582015	2b : Function from indirect experimental evidences (e.g. phenotypes)	1	393	395	3	391	394
	CD630_10590		Clostridium difficile 630	thlA1	Acetoacetyl-CoA thiolase 1	_	0.99241	1.00256	55.36	1e-146	2	1	1.1.2 : Fatty acids (fatty acid oxidation) ; 1.1.2.7 : Acetoacetate degradation ;	2.3.1.9	2 : Cytoplasmic	3.2 : Degradation ;	e : enzyme	11075929, 2191949	1c : Function from experimental evidences in the studied genus	3	394	395	2	390	391
	BN873v1_100077	_	Candidatus Competibacter denitrificans Run_A_D11	phaA	Acetyl-CoA acetyltransferase	_	0.99241	0.99746	53.32	3e-144	1	1	_	2.3.1.9	2 : Cytoplasmic	5 : Central intermediary metabolism ; 6 : Energy metabolism ; 16.14 : Store ;	e : enzyme	1685080, 1755959, 7867955, 9904	2a : Function from experimental evidences in other organisms	3	394	395	2	391	393
	BN874v1_850028	_	Candidatus Contendobacter odensis Run_B_J11	phaA	Acetyl-CoA acetyltransferase	_	0.99241	0.99746	53.83	5e-144	1	1	1.3 : Energy metabolism (carbon) ;	2.3.1.9	2 : Cytoplasmic	5 : Central intermediary metabolism ; 6 : Energy metabolism ; 16.14 : Store ;	e : enzyme	1685080, 1755959, 7867955, 9904	2b : Function from indirect experimental evidences (e.g. phenotypes)	3	394	395	2	391	393
	ECK2842	_	Escherichia coli K12	yqeF	Acetyl-CoA acetyltransferase	_	0.99241	0.99746	53.06	1e-143	1	1	1.7 : Central intermediary metabolism ;	2.3.1.9	2 : Cytoplasmic	5 : Central intermediary metabolism ;	e : enzyme	7763384	2a : Function from experimental evidences in other organisms	3	394	395	2	390	393
	RM41v1_110012	_	Sinorhizobium sp. Rm41	phbA	acetyl-CoA acetyltransferase with thiolase domain (Acetoacetyl-CoA thiolase)	_	0.98734	0.99237	54.1	4e-139	1	1	1.5.4 : Fatty acid and phosphatidic acid ; 1.7 : Central intermediary metabolism ;	2.3.1.9	1 : Unknown	5 : Central intermediary metabolism ; 16.2 : Construct biomass (Anabolism) ;	e : enzyme	7582015	1b : Function from experimental evidences in the studied species	5	394	395	6	391	393
	MGMSRv2_1838	_	Magnetospirillum gryphiswaldense MSR-1 v2	phbA	acetyl-CoA acetyltransferase containing thiolase domain (Acetoacetyl-CoA thiolase)	_	0.98734	1	53.85	4e-139	1	1	1.5.4 : Fatty acid and phosphatidic acid ; 1.7 : Central intermediary metabolism ;	2.3.1.9	2 : Cytoplasmic	5 : Central intermediary metabolism ;	e : enzyme	_	2b : Function from indirect experimental evidences (e.g. phenotypes)	5	394	395	4	389	390
	NT26v4_3604	_	Rhizobium sp. NT-26	phbA	Acetyl-CoA acetyltransferase with thiolase domain (Acetoacetyl-CoA thiolase)	_	0.98734	0.99237	53.33	4e-137	1	1	1.5.4 : Fatty acid and phosphatidic acid ; 1.3 : Energy metabolism (carbon) ; 7.1 : Cytoplasm ;	2.3.1.9	1 : Unknown	16.2 : Construct biomass (Anabolism) ; 6 : Energy metabolism ;	e : enzyme	7582015	2b : Function from indirect experimental evidences (e.g. phenotypes)	5	394	395	6	391	393
	AZOLI_p10676	_	Azospirillum lipoferum 4B	phbA2	Acetyl-CoA acetyltransferase with thiolase domain (Beta-ketothiolase)	_	1	1.00509	50.63	4e-131	1	1	1.5.4 : Fatty acid and phosphatidic acid ; 1.1.1 : Carbohydrates/Carbon compounds ;	2.3.1.9	1 : Unknown	3.1 : Biosynthesis ; 3 : Fatty acid and phospholipid metabolism ;	e : enzyme	12534463, 9851987	2a : Function from experimental evidences in other organisms	1	394	395	1	391	393
	HELPY_0683	_	Helicobacter pylori B38	atoB	Acetyl coenzyme A acetyltransferase	_	0.98987	1	49.62	1e-127	1	1	1.1.2.7 : Acetoacetate degradation ;	2.3.1.9	2 : Cytoplasmic	3.1 : General ;	e : enzyme	3025185	2a : Function from experimental evidences in other organisms	4	394	395	3	389	391
	NBG4_v1_200004		Candidatus Sulfobium mesophilum	thlA	Acetyl-CoA acetyltransferase	ACETYL-COA-ACETYLTRANSFER-RXN ; RHEA:21036 ;	0.99747	0.99747	47.97	3e-127	1	1	1.1.2 : Fatty acids (fatty acid oxidation) ;	2.3.1.9	2 : Cytoplasmic	3 : Fatty acid and phospholipid metabolism ;	e : enzyme	23468890	2a : Function from experimental evidences in other organisms	1	394	395	7	394	395
	SCFA_v1_120020		Ca. Phosphitivorax anaerolimi F81	yqeF	Acetyl-CoA acetyltransferase	_	0.99241	1	50.26	4e-126	3	1	1.7 : Central intermediary metabolism ;	2.3.1.9	2 : Cytoplasmic	5 : Central intermediary metabolism ;	e : enzyme	7763384	2a : Function from experimental evidences in other organisms	3	394	395	2	390	392
	NIDE3116		Candidatus Nitrospira defluvii	atoB	Acetyl-CoA acetyltransferase	_	0.98481	0.98731	49.1	5e-124	1	1	1.1.2.1 : Degradation of short-chain fatty acids ; 1.1.2.7 : Acetoacetate degradation ; 1.1.2 : Fatty acids (fatty acid oxidation) ;	2.3.1.9	2 : Cytoplasmic	3.2 : Degradation ;	e : enzyme	15229654, 1685080, 1755959, 7867955, 9904	2a : Function from experimental evidences in other organisms	6	394	395	8	393	394
	RPSI07_1730		Ralstonia solanacearum PSI07	phaA	acetyl-CoA acetyltransferase, thiolase-like	_	1	1.00254	48.1	1e-123	2	1	1.7 : Central intermediary metabolism ;	2.3.1.9	1 : Unknown	5 : Central intermediary metabolism ;	e : enzyme	_	2b : Function from indirect experimental evidences (e.g. phenotypes)	1	394	395	1	392	394
	Rmet_1362		Cupriavidus metallidurans CH34	bktB	acetyl-CoA acetyltransferase	_	1	1.00254	49.37	1e-122	2	1	1.1.2.1 : Degradation of short-chain fatty acids ; 1.1.2.7 : Acetoacetate degradation ;	2.3.1.9	1 : Unknown	_	e : enzyme	_	2a : Function from experimental evidences in other organisms	1	394	395	1	392	394
	VIBNIv4_B1306	_	Vibrio nigripulchritudo SFn1	phbA	acetyl-CoA acetyltransferase	_	1.00499	1.02025	47.89	4e-122	1	1	1.1.2.7 : Acetoacetate degradation ; 7.1 : Cytoplasm ; 1.3 : Energy metabolism (carbon) ;	2.3.1.9	2 : Cytoplasmic	3.2 : Degradation ; 6 : Energy metabolism ;	e : enzyme	2670935, 16964242, 2670936	2a : Function from experimental evidences in other organisms	1	394	395	1	399	401
	VIBNIv4_A1234	_	Vibrio nigripulchritudo SFn1	phbA	Acetyl-CoA acetyltransferase	_	0.99747	1	44.92	5e-121	1	1	1.7 : Central intermediary metabolism ; 7.1 : Cytoplasm ;	2.3.1.9	2 : Cytoplasmic	5 : Central intermediary metabolism ;	e : enzyme	1396692	2a : Function from experimental evidences in other organisms	2	395	395	3	392	394
	PSEEN3197		Pseudomonas entomophila L48	_	putative Acetoacetyl-CoA thiolase	_	1.00253	1.00508	47.47	1e-120	2	1	1.1.1 : Carbohydrates/Carbon compounds ;	2.3.1.9	Unknown	3 : Fatty acid and phospholipid metabolism ;	e : enzyme	_	3 : Putative function from multiple computational evidences	4	394	395	5	392	394
	CLOSTRIBL4_v1_1159		Clostridiales BL-4	thlA	Acetyl-CoA acetyltransferase	ACETYL-COA-ACETYLTRANSFER-RXN ; RHEA:21039 ;	1.00756	1.01266	48.5	4e-118	2	2	_	2.3.1.9	2 : Cytoplasmic	_	e : enzyme	7867955, 11075929, 11466286, 1685080	2a : Function from experimental evidences in other organisms	1	394	395	1	395	397
	METUNv2_520573	_	Methyloversatilis universalis FAM5	phbA	Acetyl-CoA acetyltransferase	_	0.99747	0.99747	47.46	6e-117	1	1	1 : Metabolism ; 1.1.1 : Carbohydrates/Carbon compounds ;	2.3.1.9	2 : Cytoplasmic	15.11 : Biosynthesis of natural products ;	e : enzyme	_	2a : Function from experimental evidences in other organisms	2	394	395	4	393	395
	BN424_3179	_	Carnobacterium maltaromaticum LMA28 v1	thlA	Acetoacetyl-CoA thiolase	METHYLACETOACETYLCOATHIOL-RXN ; RXN-12561 ; ACETYL-COA-ACETYLTRANSFER-RXN ; RHEA:21036 ;	0.99241	1.00771	47.7	1e-116	1	1	_	2.3.1.9	2 : Cytoplasmic	3 : Fatty acid and phospholipid metabolism ;	e : enzyme	_	2b : Function from indirect experimental evidences (e.g. phenotypes)	3	394	395	2	387	389
	BN381v2_150043	_	Candidatus Microthrix parvicella RN1	phaA	acetyl-CoA acetyltransferase	_	0.98481	0.98982	49.61	3e-115	1	1	_	2.3.1.9	2 : Cytoplasmic	_	e : enzyme	18246303, 10416645, 1987116, 2670936	2a : Function from experimental evidences in other organisms	6	393	395	5	390	393
	VS_II0585	_	Vibrio tasmaniensis LGP32	_	Acetyl-CoA C acetyltransferase	ACETYL-COA-ACETYLTRANSFER-RXN ; RHEA:21036 ;	1.00248	1.02278	45.05	1e-112	1	1	1.1.2 : Fatty acids (fatty acid oxidation) ; 1.1.2.7 : Acetoacetate degradation ;	2.3.1.9	2 : Cytoplasmic	6 : Energy metabolism ; 6.7 : Fermentation ;	e : enzyme	_	2a : Function from experimental evidences in other organisms	1	394	395	1	399	403
	BSU24170		Bacillus subtilis 168	mmgA	degradative acetoacetyl-CoA thiolase	ACETYL-COA-ACETYLTRANSFER-RXN ; RHEA:21036 ;	0.99494	1	43.26	7e-112	1	1	2.4 : Metabolism of lipids ;	2.3.1.9	2 : Cytoplasmic	16.11 : Scavenge (Catabolism) ;	e : enzyme	16352833, 18246303, 19016856, 28956599	1a : Function from experimental evidences in the studied strain	3	395	395	2	392	393
	CLOSTRIBL3_v1_13111		Clostridiaceae BL-3	thlA	Acetyl-CoA acetyltransferase	ACETYL-COA-ACETYLTRANSFER-RXN ; RHEA:21036 ;	1.00759	1.0179	45.73	2e-111	2	2	_	2.3.1.9	2 : Cytoplasmic	_	e : enzyme	7867955, 11075929, 11466286, 1685080	1c : Function from experimental evidences in the studied genus	3	395	395	2	391	391
	MARHY1170		Marinobacter hydrocarbonoclasticus ATCC 49840	thlA	acetyl-CoA acetyltransferase, Acetoacetyl-CoA thiolase	_	0.98987	0.99491	46.8	8e-111	2	1	1.1.2 : Fatty acids (fatty acid oxidation) ;	2.3.1.9	1 : Unknown	5 : Central intermediary metabolism ;	e : enzyme	7867955	2a : Function from experimental evidences in other organisms	5	395	395	6	392	393
	BN12v2_3170003	_	Tetrasphaera japonica T1-X7	phaA	acetyl-CoA acetyltransferase (fadA) (Acetoacetyl-CoA thiolase) (beta-ketothiolase)	_	0.98744	0.99494	47.33	1e-110	1	1	_	2.3.1.9	2 : Cytoplasmic	6 : Energy metabolism ;	e : enzyme	10416645, 1987116, 2670936	2a : Function from experimental evidences in other organisms	5	395	395	7	395	398
	ACIAD0694	_	Acinetobacter baylyi ADP1	fadA	3-ketoacyl-CoA thiolase, Acetyl-CoA acetyltransferase	ACETYL-COA-ACETYLTRANSFER-RXN ; RXN-11246 ; RXN-12561 ; RXN0-6512 ; RXN-12565 ; KETOACYLCOATHIOL-RXN ; RHEA:21039 ; RHEA:21567 ;	0.99241	1.00256	44.64	1e-109	1	1	1.1.5.1 : Phenylacetic acid degradation ;	2.3.1.16, 2.3.1.9	2 : Cytoplasmic	3.2 : Degradation ; 16.11 : Scavenge (Catabolism) ;	e : enzyme	11075929, 18246303, 21209787	2a : Function from experimental evidences in other organisms	4	395	395	3	390	391
	CMR15v5_0670		Ralstonia solanacearum CMR15	_	putative acetyl-CoA acetyltransferase with thiolase domain	_	1.00253	1.00763	44.19	4e-109	2	1	1.1.2.1 : Degradation of short-chain fatty acids ;	2.3.1.9	1 : Unknown	3.2 : Degradation ;	e : enzyme	_	3 : Putative function from multiple computational evidences	1	395	395	1	392	393
	BTCD_v1_1714	_	Brochothrix thermosphacta CD337	mevB	Acetyl-CoA acetyltransferase	ACETYL-COA-ACETYLTRANSFER-RXN ; RHEA:21036 ;	0.98987	1.00773	46.55	4e-109	1	1	_	2.3.1.9	2 : Cytoplasmic	_	e : enzyme	7763384	2a : Function from experimental evidences in other organisms	3	393	395	2	385	388
	ABAYE2367		Acinetobacter baumannii AYE	paaJ	beta-ketoadipyl CoA thiolase with thiolase-like domain, phenylacetic acid degradation	_	0.99502	1.01266	47.5	2e-108	2	2	1.1.5.1 : Phenylacetic acid degradation ;	2.3.1.-	1 : Unknown	_	e : enzyme	9748275	2b : Function from indirect experimental evidences (e.g. phenotypes)	3	394	395	2	399	402
	THI_0462		Thiomonas sp. 3As	pcaF1	Beta-ketoadipyl CoA thiolase	_	0.9925	1.00506	46.85	2e-108	2	2	1 : Metabolism ;	2.3.1.-	2 : Cytoplasmic	5 : Central intermediary metabolism ;	e : enzyme	7961399	2a : Function from experimental evidences in other organisms	7	394	395	6	398	400
	RCFBPv4_3139		Ralstonia solanacearum CFBP2957	_	putative acetyl-CoA acetyltransferase with thiolase domain	_	1.00253	1.00763	44.19	1e-107	3	1	1.1.2.1 : Degradation of short-chain fatty acids ;	2.3.1.9	1 : Unknown	3.2 : Degradation ;	e : enzyme	_	3 : Putative function from multiple computational evidences	1	395	395	1	392	393
	RPSI07_3138		Ralstonia solanacearum PSI07	_	putative acetyl-CoA acetyltransferase with thiolase domain	_	1.00253	1.00763	43.69	3e-107	3	1	1.1.2.1 : Degradation of short-chain fatty acids ;	2.3.1.9	2 : Cytoplasmic	3.2 : Degradation ;	e : enzyme	_	3 : Putative function from multiple computational evidences	1	395	395	1	392	393
	BN13v1_460011	_	Tetrasphaera jenkinsii Ben74	_	putative Acetyl-CoA acetyltransferase (beta-ketothiolase) (phaA)	_	0.98744	0.99494	47.33	1e-106	1	1	_	2.3.1.9	2 : Cytoplasmic	6 : Energy metabolism ;	e : enzyme	10416645, 1987116, 2670936	3 : Putative function from multiple computational evidences	5	395	395	7	395	398
	AZOLI_p40258		Azospirillum lipoferum 4B	paaJ	beta-ketoadipyl CoA thiolase	_	0.99502	1.01266	44.5	2e-106	1	1	1.1.2.1 : Degradation of short-chain fatty acids ; 1.1.5.1 : Phenylacetic acid degradation ;	2.3.1.-	2 : Cytoplasmic	3.2 : Degradation ;	e : enzyme	10766858, 12846838, 9748275	2a : Function from experimental evidences in other organisms	3	394	395	2	400	402
	LEPBIa0355	_	Leptospira biflexa serovar Patoc Patoc 1	thiL1	Putative acetyl-CoA acetyltransferase (Acetoacetyl-CoA thiolase)	_	0.99494	1	44.27	7e-105	1	1	1.1.2.1 : Degradation of short-chain fatty acids ;	2.3.1.9	2 : Cytoplasmic	16.2 : Construct biomass (Anabolism) ;	e : enzyme	15733928	2a : Function from experimental evidences in other organisms	3	394	395	2	389	393
	THI_3549		Thiomonas sp. 3As	pcaF2	Beta-ketoadipyl CoA thiolase	_	0.99257	1.01519	44.14	1e-104	3	2	1.1.5.1 : Phenylacetic acid degradation ;	2.3.1.-	1 : Unknown	5 : Central intermediary metabolism ;	e : enzyme	10766858, 12846838, 7961399, 9748275	2a : Function from experimental evidences in other organisms	2	394	395	4	402	404
	BN11v3_1860009	_	Tetrasphaera australiensis Ben110	phaA	Acetyl-CoA acetyltransferase (beta-ketothiolase)	_	0.98747	0.99747	47.46	6e-104	1	1	_	2.3.1.9	2 : Cytoplasmic	6 : Energy metabolism ;	e : enzyme	10416645, 1987116, 2670936	2a : Function from experimental evidences in other organisms	5	395	395	8	396	399
	MGMSRv2_3177		Magnetospirillum gryphiswaldense MSR-1 v2	paaE	beta-ketoadipyl CoA thiolase	_	0.99501	1.01013	44.11	1e-103	2	2	1.1.5.1 : Phenylacetic acid degradation ;	2.3.1.-	2 : Cytoplasmic	6 : Energy metabolism ; 16.11 : Scavenge (Catabolism) ;	e : enzyme	10766858, 12846838, 17259607, 9748275	2a : Function from experimental evidences in other organisms	5	394	395	4	399	401
	NIDE3104		Candidatus Nitrospira defluvii	fadA	3-ketoacyl-CoA thiolase	_	1	1.00253	43.18	1e-103	2	2	1.1.2.4 : Anaerobic fatty acid oxidation pathway ; 7.1 : Cytoplasm ;	2.3.1.16	2 : Cytoplasmic	3.2 : Degradation ;	e : enzyme	12535077, 1354266, 15229654, 2191949, 6350283	2b : Function from indirect experimental evidences (e.g. phenotypes)	3	394	395	2	394	396
	Atu3475		Agrobacterium tumefaciens C58	fadAx	acetyl-CoA C-acetyltransferase	_	0.94903	0.98987	45.52	2e-102	1	1	1 : Metabolism ;	_	2 : Cytoplasmic	_	e : enzyme	11251808	2b : Function from indirect experimental evidences (e.g. phenotypes)	5	394	395	32	410	412
	pRALTA_0081	_	Cupriavidus taiwanensis LMG19424	_	acetyl-CoA acetyltransferase	_	0.9875	1	44.05	1e-101	1	1	1.1.2.1 : Degradation of short-chain fatty acids ;	2.3.1.9	1 : Unknown	3.2 : Degradation ;	e : enzyme	_	2b : Function from indirect experimental evidences (e.g. phenotypes)	5	395	395	9	399	400
	PSEEN2795		Pseudomonas entomophila L48	pcaF-2	beta-ketoadipyl CoA thiolase	_	0.97783	1.00506	44.58	5e-101	5	2	1.1.5.1 : Phenylacetic acid degradation ;	2.3.1.9	Cytoplasmic	6 : Energy metabolism ;	e : enzyme	12534466, 15474299, 9600981	2a : Function from experimental evidences in other organisms	6	394	395	10	404	406
	BN45v3_30404	_	Mycobacterium canettii STB-J	fadA	Putative Acetyl-CoA acetyltransferase FadA4 (Acetoacetyl-CoA Thiolase)	_	0.98734	1.00257	45.9	2e-100	1	1	1 : lipid metabolism ;	2.3.1.9	2 : Cytoplasmic	_	e : enzyme	11271494, 12010964, 12657046, 17443846	3 : Putative function from multiple computational evidences	5	393	395	1	386	389
	BN42v3_21228	_	Mycobacterium canettii STB-K	fadA	Putative Acetyl-CoA acetyltransferase FadA4 (Acetoacetyl-CoA Thiolase)	_	0.98734	1.00257	46.15	2e-100	1	1	1 : lipid metabolism ;	2.3.1.9	2 : Cytoplasmic	_	e : enzyme	11271494, 12010964, 12657046, 17443846	3 : Putative function from multiple computational evidences	5	393	395	1	386	389
	PP_3280		Pseudomonas putida KT2440	paaJ	3-oxoadipyl-CoA/3-oxo-5,6-dehydrosuberyl-CoA thiolase	RXN0-6512 ; RXN-3641 ; RHEA:34441 ; RHEA:19483 ;	0.97783	1.00506	44.33	3e-100	5	2	1.1.5.1 : Phenylacetic acid degradation ;	2.3.1.-, 2.3.1.174	2 : Cytoplasmic	6 : Energy metabolism ; 16.11 : Scavenge (Catabolism) ;	e : enzyme	20660314, 17259607	2a : Function from experimental evidences in other organisms	6	394	395	10	404	406
	BN44v3_11488	_	Mycobacterium canettii STB-D	fadA	Putative Acetyl-CoA acetyltransferase FadA4 (Acetoacetyl-CoA Thiolase)	_	0.98734	1.00257	45.9	5e-100	1	1	1 : lipid metabolism ;	2.3.1.9	2 : Cytoplasmic	_	e : enzyme	11271494, 12010964, 12657046, 17443846	3 : Putative function from multiple computational evidences	5	393	395	1	386	389
	AZOLI_p10029		Azospirillum lipoferum 4B	atoB	acetyl-CoA acetyltransferase with thiolase domain	_	1	1.00509	45.57	5e-100	2	1	1.1.2.1 : Degradation of short-chain fatty acids ; 1.1 : Carbon compound utilization ; 1.1.2 : Fatty acids (fatty acid oxidation) ; 1.1.3 : Amino acids ;	2.3.1.9	2 : Cytoplasmic	3.2 : Degradation ; 6.2 : Amino acids and amines ;	e : enzyme	7867955	2a : Function from experimental evidences in other organisms	1	394	395	1	391	393
	FRAAL5910	_	Frankia alni ACN14a	atoB	acetyl-CoA acetyltransferase with thiolase domain	_	1.00253	1.00253	45.71	6e-100	1	1	1.1.2.1 : Degradation of short-chain fatty acids ;	2.3.1.9	1 : Unknown	16.11 : Scavenge (Catabolism) ;	e : enzyme	_	2b : Function from indirect experimental evidences (e.g. phenotypes)	1	395	395	1	392	395
	RALTA_A0113		Cupriavidus taiwanensis LMG19424	_	putative acetyl-CoA acetyltransferase with thiolase domain	_	0.99747	1.0051	41.37	8e-100	3	1	1.1.2.1 : Degradation of short-chain fatty acids ;	2.3.1.9	1 : Unknown	3.2 : Degradation ;	e : enzyme	_	3 : Putative function from multiple computational evidences	3	395	395	2	391	392
	BN43v3_30420	_	Mycobacterium canettii STB-L	fadA	Putative Acetyl-CoA acetyltransferase FadA4 (Acetoacetyl-CoA Thiolase)	_	0.98734	1.00257	45.9	1e-99	1	1	1 : lipid metabolism ;	2.3.1.9	2 : Cytoplasmic	_	e : enzyme	11271494, 12010964, 12657046, 17443846	3 : Putative function from multiple computational evidences	5	393	395	1	386	389
	ECK1394		Escherichia coli K12	paaE	beta-ketoadipyl CoA thiolase	RXN-3641 ; RXN0-6512 ;	0.99751	1.01266	43.5	1e-99	3	2	1.1.5.1 : Phenylacetic acid degradation ;	_	2 : Cytoplasmic	16.11 : Scavenge (Catabolism) ; 6 : Energy metabolism ;	e : enzyme	10766858, 12846838, 17259607, 9748275	1a : Function from experimental evidences in the studied strain	3	394	395	2	399	401
	XDD1v4_3927		Xenorhabdus doucetiae FRM16	paaJ	protein PaaJ; Beta-ketoadipyl-CoA thiolase	_	0.98515	1.00759	43.47	3e-97	1	2	1.1.5.1 : Phenylacetic acid degradation ;	2.3.1.174	1 : Unknown	_	e : enzyme	_	2a : Function from experimental evidences in other organisms	7	394	395	6	401	404
	ACIAD1689		Acinetobacter baylyi ADP1	dcaF	beta-ketoadipyl CoA thiolase	2.3.1.155-RXN ; KETOACYLCOATHIOL-RXN ; RXN-3641 ;	0.98005	0.99494	41.48	3e-94	5	2	_	2.3.1.-	1 : Unknown	_	e : enzyme	2298704, 8002591, 8063101, 8181753, 8331077, 8449410, 9515921, 11571189	1a : Function from experimental evidences in the studied strain	11	394	395	10	398	401
	ABAYE2307		Acinetobacter baumannii AYE	dcaF	beta-ketoadipyl CoA thiolase	_	0.98005	0.99494	40.71	4e-93	5	2	1.1.1 : carbon compounds ;	2.3.1.-	1 : Unknown	_	e : enzyme	2298704, 8002591, 8063101, 8181753, 8331077, 8449410, 9515921	2a : Function from experimental evidences in other organisms	11	394	395	10	398	401
	Pars_0309	_	Pyrobaculum arsenaticum DSM 13514	thlA	Acetyl-CoA acetyltransferase (Acetoacetyl-CoA thiolase)	_	0.97297	1.00253	42.17	4e-92	1	1	_	2.3.1.9	2 : Cytoplasmic	_	e : enzyme	11075929, 11466286, 1685080, 7867955	2a : Function from experimental evidences in other organisms	4	395	395	15	406	407
	BN11v3_1360003		Tetrasphaera australiensis Ben110	_	Putative acetyl-CoA C-acyltransferase (Beta-ketothiolase)	_	1.00253	1.02326	40.66	5e-89	2	1	_	2.3.1.16	2 : Cytoplasmic	6 : Energy metabolism ;	e : enzyme	17189250	3 : Putative function from multiple computational evidences	2	395	395	3	386	387
	THI_3278		Thiomonas sp. 3As	phbA2	acetyl-CoA acetyltransferase (Acetoacetyl-CoA thiolase)	_	1.00253	1.0102	42.42	2e-87	4	1	1.3 : Energy metabolism (carbon) ;	2.3.1.9	2 : Cytoplasmic	15 : Cellular processes ; 6 : Energy metabolism ;	e : enzyme	2670935, 2670936	2a : Function from experimental evidences in other organisms	1	395	395	1	391	392
	MARHY2135		Marinobacter hydrocarbonoclasticus ATCC 49840	fadA	3-ketoacyl-CoA thiolase; (thiolase I, acetyl-CoA transferase), in complex with FadB catalyzes Catalyzes the final step of fatty acid oxidation	_	1.00759	1.0179	40.7	1e-86	5	1	1.1.2.1 : Degradation of short-chain fatty acids ; 7.1 : Cytoplasm ;	2.3.1.16	2 : Cytoplasmic	3 : Fatty acid and phospholipid metabolism ;	e : enzyme	12115060	2a : Function from experimental evidences in other organisms	3	394	395	6	389	391
	RALTA_A1469		Cupriavidus taiwanensis LMG19424	_	putative 3-ketoacyl-CoA thiolase / acetyl-CoA acetyltransferase	_	1.02278	1.03061	39.6	4e-84	4	1	1.1.2.1 : Degradation of short-chain fatty acids ;	2.3.1.16, 2.3.1.9	1 : Unknown	3.2 : Degradation ;	e : enzyme	_	3 : Putative function from multiple computational evidences	4	395	395	3	391	392
	CMR15v5_2683		Ralstonia solanacearum CMR15	_	acetyl-CoA acetyltransferase	_	1.02278	1.03061	38.86	6e-83	4	1	1.1.2.1 : Degradation of short-chain fatty acids ;	2.3.1.16	1 : Unknown	3.2 : Degradation ;	e : enzyme	_	2b : Function from indirect experimental evidences (e.g. phenotypes)	4	395	395	3	391	392
	Rmet_1853		Cupriavidus metallidurans CH34	atoB	acetyl-CoA acetyltransferase / thiolase	_	1.02278	1.03061	39.11	3e-81	5	1	1.1.2.1 : Degradation of short-chain fatty acids ;	2.3.1.9	1 : Unknown	_	c : carrier	_	3 : Putative function from multiple computational evidences	4	395	395	3	391	392
	HEAR2836		Herminiimonas arsenicoxydans	fadA	3-ketoacyl-CoA thiolase (Fatty acid oxidation complex beta subunit) (Beta-ketothiolase) (Acetyl-CoA acyltransferase)	_	1.03266	1.04051	39.9	5e-81	2	2	1.1.2 : Fatty acids (fatty acid oxidation) ;	2.3.1.16	1 : Unknown	3 : Fatty acid and phospholipid metabolism ;	e : enzyme	11356168, 11696182, 14630959, 15979881, 9490742	2a : Function from experimental evidences in other organisms	1	394	395	1	396	398
	CMR15v5_0432		Ralstonia solanacearum CMR15	fadA	3-ketoacyl-CoA thiolase (Fatty acid oxidation complex beta subunit) (Beta-ketothiolase) (Acetyl-CoA acyltransferase)	_	1.00251	1.01266	39.5	2e-80	5	2	1 : Metabolism ; 1.1.2 : Fatty acids (fatty acid oxidation) ;	2.3.1.16	1 : Unknown	3 : Fatty acid and phospholipid metabolism ;	e : enzyme	11356168, 11696182, 14630959, 15979881, 9490742	2a : Function from experimental evidences in other organisms	7	394	395	10	397	399
	BN11v3_1350015		Tetrasphaera australiensis Ben110	phaA	Acetyl-CoA acetyltransferase (beta-ketothiolase)	_	1.00985	1.03797	40	1e-79	3	2	_	2.3.1.16	2 : Cytoplasmic	6 : Energy metabolism ;	e : enzyme	10416645, 1987116, 2670936	2a : Function from experimental evidences in other organisms	4	394	395	3	403	406
	PSEEN3727		Pseudomonas entomophila L48	fadA	3-ketoacyl-CoA thiolase (Fatty oxidation complex beta subunit) (Beta-ketothiolase) (Acetyl-CoA acyltransferase)	_	1.00759	1.0179	39.95	1e-79	6	2	1.1.2.1 : Degradation of short-chain fatty acids ;	2.3.1.16	Cytoplasmic	3 : Fatty acid and phospholipid metabolism ;	e : enzyme	_	2a : Function from experimental evidences in other organisms	3	394	395	6	389	391
	AZCBGv1_p150132	_	Azospirillum brasilense CBG497	phaA	Beta-ketothiolase (acetyl-CoA acetyltransferase with thiolase domain)(Acetyl-CoA C-acyltransferase)	_	0.99241	1.01292	39.29	2e-79	1	1	1.5.4 : Fatty acid and phosphatidic acid ;	2.3.1.16	2 : Cytoplasmic	3.1 : Biosynthesis ;	e : enzyme	12039753, 7582015	1b : Function from experimental evidences in the studied species	5	394	395	13	385	387
	BRADO0983		Bradyrhizobium sp. ORS278	pimB	Acetyl-CoA acetyltransferase with thiolase domain (Acetoacetyl-CoA thiolase)	_	1.01772	1.01772	38.56	4e-77	5	2	1.1.2.1 : Degradation of short-chain fatty acids ;	2.3.1.9	2 : Cytoplasmic	16.11 : Scavenge (Catabolism) ;	e : enzyme	2883171	2a : Function from experimental evidences in other organisms	6	395	395	5	393	395
	BBta_7072		Bradyrhizobium sp. BTAi1	pimB	Acetyl-CoA acetyltransferase with thiolase domain	_	1.02278	1.02278	38.12	1e-75	6	2	1.1.2.1 : Degradation of short-chain fatty acids ;	2.3.1.9	2 : Cytoplasmic	16.11 : Scavenge (Catabolism) ;	e : enzyme	_	2a : Function from experimental evidences in other organisms	6	395	395	5	393	395
	ACIAD0334		Acinetobacter baylyi ADP1	fadA	3-ketoacyl-CoA thiolase (Fatty oxidation complex beta subunit) (Beta-ketothiolase) (Acetyl-CoA acyltransferase)	2.3.1.155-RXN ; KETOACYLCOATHIOL-RXN ; METHYLACETOACETYLCOATHIOL-RXN ;	1.00253	1.01538	37.37	1e-74	8	2	1.1.2 : fatty acids ;	2.3.1.16	2 : Cytoplasmic	_	e : enzyme	_	2a : Function from experimental evidences in other organisms	3	394	395	7	388	390
	MARHY2410		Marinobacter hydrocarbonoclasticus ATCC 49840	paaJ	ketoadipyl CoA thiolase subunit	_	1.03234	1.05063	38.8	9e-74	6	2	1.1.5.1 : Phenylacetic acid degradation ;	2.3.1.16	1 : Unknown	_	e : enzyme	_	2b : Function from indirect experimental evidences (e.g. phenotypes)	1	394	395	1	400	402
	Atu0502		Agrobacterium tumefaciens C58	fadA	acetyl-CoA acetyltransferase	_	1	1.01772	36.07	6e-69	2	2	_	2.3.1.9	2 : Cytoplasmic	_	e : enzyme	_	2b : Function from indirect experimental evidences (e.g. phenotypes)	16	394	395	17	400	402
	METDI4034		Methylobacterium extorquens DM4	_	putative acetyl-CoA acyltransferase (Fatty oxidation complex beta subunit) (3-ketoacyl-CoA thiolase) (Beta-ketothiolase) (fadA-like)	_	0.96627	1.01519	35.66	4e-68	2	2	1.1.2 : Fatty acids (fatty acid oxidation) ;	2.3.1.16	1 : Unknown	3 : Fatty acid and phospholipid metabolism ;	e : enzyme	1699931, 7961399	3 : Putative function from multiple computational evidences	16	394	395	30	413	415
CLOSTRIBL6_v1_0555	Label	Synteny	Organism	Gene	Product	Reaction	maxLrap	minLrap	Ident %	Eval	OrderQ	OrderB	Roles	EC number	Localization	BioProcess	Product Type	PubMedId	Class	BeginQ	EndQ	LengthQ	BeginB	EndB	LengthB
	CLOSTRIBL4_v1_1158		Clostridiales BL-4	hbd	3-hydroxybutyryl-CoA dehydrogenase	RXN-12570 ; RHEA:16200 ;	0.98997	0.99663	82.09	0	1	1	_	1.1.1.157	2 : Cytoplasmic	_	e : enzyme	8655474, 11466286	2a : Function from experimental evidences in other organisms	1	296	299	1	296	297
	CLOSTRIBL3_v1_13113		Clostridiaceae BL-3	hbd	3-hydroxybutyryl-CoA dehydrogenase	3-HYDROXYBUTYRYL-COA-DEHYDROGENASE-RXN ; RHEA:16197 ;	0.95652	0.99306	44.06	2e-85	1	1	_	1.1.1.157	2 : Cytoplasmic	_	e : enzyme	8655474, 25112316	1c : Function from experimental evidences in the studied genus	6	291	299	3	287	288
	CLOSTRIBL3_v1_20313		Clostridiaceae BL-3	hbd	3-hydroxybutyryl-CoA dehydrogenase	3-HYDROXYBUTYRYL-COA-DEHYDROGENASE-RXN ; RHEA:16197 ;	0.95652	1.01418	38.46	2e-65	2	2	_	1.1.1.157	2 : Cytoplasmic	16.11 : Scavenge (Catabolism) ;	e : enzyme	8655474, 11466286, 8001771	1c : Function from experimental evidences in the studied genus	6	291	299	1	280	282
	CLOSTRIBL4_v1_1869		Clostridiales BL-4	hbd	3-hydroxybutyryl-CoA dehydrogenase	3-HYDROXYBUTYRYL-COA-DEHYDROGENASE-RXN ; RHEA:16197 ;	0.9398	1.00717	38.79	9e-59	2	2	_	1.1.1.157	2 : Cytoplasmic	16.11 : Scavenge (Catabolism) ;	e : enzyme	8655474, 11466286	2a : Function from experimental evidences in other organisms	11	291	299	5	277	279
	CLOSTRIBL6_v1_0126		Clostridiales BL-6	hbd	3-hydroxybutyryl-CoA dehydrogenase	3-HYDROXYBUTYRYL-COA-DEHYDROGENASE-RXN ; RHEA:16197 ;	0.94314	1.01439	38.65	1e-56	2	1	_	1.1.1.157	2 : Cytoplasmic	16.11 : Scavenge (Catabolism) ;	e : enzyme	8759838, 18461320, 28956599	2a : Function from experimental evidences in other organisms	11	292	299	5	278	278
	NBG4_v1_200002		Candidatus Sulfobium mesophilum	hbd	3-hydroxybutyryl-CoA dehydrogenase	3-HYDROXYBUTYRYL-COA-DEHYDROGENASE-RXN ; RHEA:22432 ;	0.95652	1.01418	35.31	3e-56	1	2	1.1.2 : Fatty acids (fatty acid oxidation) ;	1.1.1.157	2 : Cytoplasmic	3 : Fatty acid and phospholipid metabolism ;	e : enzyme	23468890	2a : Function from experimental evidences in other organisms	6	291	299	3	281	282
	BSU24160		Bacillus subtilis 168	mmgB	3-hydroxybutyryl-CoA dehydrogenase	3-HYDROXYBUTYRYL-COA-DEHYDROGENASE-RXN ; RHEA:16197 ;	0.95987	1	35.54	3e-55	1	2	2.4 : Metabolism of lipids ;	1.1.1.157	2 : Cytoplasmic	16.11 : Scavenge (Catabolism) ;	e : enzyme	8759838, 18461320, 28956599	1a : Function from experimental evidences in the studied strain	5	291	299	2	282	287
	AZOLI_p40260		Azospirillum lipoferum 4B	paaH	3-hydroxybutyryl-CoA dehydrogenase	_	0.52888	0.97993	38.23	1e-50	1	2	1.1.1 : carbon compounds ; 1.1.5.1 : Phenylacetic acid degradation ;	1.1.1.-	1 : Unknown	6 : Energy metabolism ;	e : enzyme	9748275	2a : Function from experimental evidences in other organisms	8	297	299	9	293	554
	MGMSRv2_3175		Magnetospirillum gryphiswaldense MSR-1 v2	paaH	putative 3-hydroxybutyryl-CoA dehydrogenase	_	0.56238	0.94983	37.32	7e-50	2	2	1.1.5.1 : Phenylacetic acid degradation ;	1.1.1.157	1 : Unknown	6 : Energy metabolism ;	e : enzyme	10766858, 12846838, 9748275	2a : Function from experimental evidences in other organisms	9	291	299	10	287	505
	PSEEN3198		Pseudomonas entomophila L48	paaH	putative 3-hydroxybutyryl-CoA dehydrogenase	_	0.9398	1.02182	35.23	4e-49	1	3	1.1.5.1 : Phenylacetic acid degradation ;	1.1.1.157	Unknown	6 : Energy metabolism ;	e : enzyme	_	2b : Function from indirect experimental evidences (e.g. phenotypes)	11	291	299	1	275	275
	CMR15v5_2681		Ralstonia solanacearum CMR15	fadB	fused 3-hydroxybutyryl-CoA epimerase, delta(3)-cis-delta(2)-trans-enoyl-CoA isomerase, enoyl-CoA hydratase, 3-hydroxyacyl-CoA dehydrogenase	_	0.42857	0.99331	35.35	8e-46	3	1	1.1.2.1 : Degradation of short-chain fatty acids ;	4.2.1.17, 5.3.3.8, 1.1.1.35, 5.1.2.3	1 : Unknown	3.2 : Degradation ;	e : enzyme	8549802	2a : Function from experimental evidences in other organisms	3	298	299	289	573	693
	PP_3282		Pseudomonas putida KT2440	paaH	3-hydroxyadipyl-CoA dehydrogenase	RXN0-2044 ; RHEA:16199 ;	0.56832	0.95987	38.68	2e-45	2	2	1.1.5.1 : Phenylacetic acid degradation ;	1.1.1.35	2 : Cytoplasmic	6 : Energy metabolism ; 16.11 : Scavenge (Catabolism) ;	e : enzyme	12846838, 15137080, 20660314, 10766858, 22961985, 22398448, 21247899, 9748275	2a : Function from experimental evidences in other organisms	9	292	299	10	288	505
	PSEEN2793		Pseudomonas entomophila L48	paaC	3-hydroxyacyl-CoA dehydrogenase phaC	_	0.57283	0.97324	36.43	2e-45	2	3	1.1.5.1 : Phenylacetic acid degradation ;	1.1.1.-	Cytoplasmic	6 : Energy metabolism ;	e : enzyme	12534466, 15474299, 9600981	2a : Function from experimental evidences in other organisms	3	292	299	7	291	508
	THI_0464		Thiomonas sp. 3As	_	putative 3-hydroxybutyryl-CoA dehydrogenase	_	0.56773	0.95318	35.44	2e-42	1	3	1.1.5.1 : Phenylacetic acid degradation ;	1.1.1.157	1 : Unknown	5 : Central intermediary metabolism ;	e : enzyme	_	3 : Putative function from multiple computational evidences	9	292	299	13	290	502
	XDD1v4_3925		Xenorhabdus doucetiae FRM16	paaH	protein PaaH; 3-hydroxybutyryl-CoA dehydrogenase	_	0.52285	0.95652	35.31	2e-40	3	2	1.1.5.1 : Phenylacetic acid degradation ;	1.1.1.157	1 : Unknown	_	e : enzyme	_	2a : Function from experimental evidences in other organisms	9	291	299	10	287	547
	LMIv2_1447		Legionella micdadei	_	3-hydroxybutyryl-CoA epimerase	_	0.41902	0.94314	36.52	4e-38	1	2	_	5.1.2.3	1 : Unknown	_	e : enzyme	_	2b : Function from indirect experimental evidences (e.g. phenotypes)	11	291	299	312	577	673
CLOSTRIBL6_v1_0556	Label	Synteny	Organism	Gene	Product	Reaction	maxLrap	minLrap	Ident %	Eval	OrderQ	OrderB	Roles	EC number	Localization	BioProcess	Product Type	PubMedId	Class	BeginQ	EndQ	LengthQ	BeginB	EndB	LengthB
	CLOSTRIBL4_v1_1159		Clostridiales BL-4	thlA	Acetyl-CoA acetyltransferase	ACETYL-COA-ACETYLTRANSFER-RXN ; RHEA:21039 ;	1	1	76.32	0	1	1	_	2.3.1.9	2 : Cytoplasmic	_	e : enzyme	7867955, 11075929, 11466286, 1685080	2a : Function from experimental evidences in other organisms	1	397	397	1	397	397
	CLOSTRIBL4_v1_1867		Clostridiales BL-4	thlA	acetyl-CoA acetyltransferase	ACETYL-COA-ACETYLTRANSFER-RXN ; RHEA:21036 ;	0.93602	0.99496	49.11	3e-125	2	2	_	2.3.1.9	2 : Cytoplasmic	16.11 : Scavenge (Catabolism) ;	e : enzyme	7867955, 11075929	2a : Function from experimental evidences in other organisms	4	395	397	29	418	422
	CLOSTRIBL6_v1_0127		Clostridiales BL-6	phaA	Acetyl-CoA acetyltransferase	ACETYL-COA-ACETYLTRANSFER-RXN ; RHEA:21036 ;	1.00504	1.01013	48.62	2e-123	1	1	_	2.3.1.9	2 : Cytoplasmic	16.11 : Scavenge (Catabolism) ;	e : enzyme	16352833, 18246303, 19016856, 28956599	2a : Function from experimental evidences in other organisms	4	395	397	3	394	395
	RPSI07_1730		Ralstonia solanacearum PSI07	phaA	acetyl-CoA acetyltransferase, thiolase-like	_	1.01763	1.02538	48.76	7e-120	1	2	1.7 : Central intermediary metabolism ;	2.3.1.9	1 : Unknown	5 : Central intermediary metabolism ;	e : enzyme	_	2b : Function from indirect experimental evidences (e.g. phenotypes)	1	397	397	1	394	394
	CD630_10590		Clostridium difficile 630	thlA1	Acetoacetyl-CoA thiolase 1	_	0.99748	1.01279	47.73	1e-119	2	2	1.1.2 : Fatty acids (fatty acid oxidation) ; 1.1.2.7 : Acetoacetate degradation ;	2.3.1.9	2 : Cytoplasmic	3.2 : Degradation ;	e : enzyme	11075929, 2191949	1c : Function from experimental evidences in the studied genus	3	396	397	1	391	391
	Rmet_1362		Cupriavidus metallidurans CH34	bktB	acetyl-CoA acetyltransferase	_	1.01763	1.02538	49.01	7e-119	1	2	1.1.2.1 : Degradation of short-chain fatty acids ; 1.1.2.7 : Acetoacetate degradation ;	2.3.1.9	1 : Unknown	_	e : enzyme	_	2a : Function from experimental evidences in other organisms	1	397	397	1	394	394
	Rmet_1357		Cupriavidus metallidurans CH34	phaA	Acetyl-CoA acetyltransferase (Acetoacetyl-CoA thiolase)	_	1	1.01018	47.1	7e-118	2	2	_	2.3.1.9	2 : Cytoplasmic	_	e : enzyme	_	2b : Function from indirect experimental evidences (e.g. phenotypes)	3	396	397	1	392	393
	CLOSTRIBL3_v1_13111		Clostridiaceae BL-3	thlA	Acetyl-CoA acetyltransferase	ACETYL-COA-ACETYLTRANSFER-RXN ; RHEA:21036 ;	0.99748	1.01279	46.21	2e-116	2	1	_	2.3.1.9	2 : Cytoplasmic	_	e : enzyme	7867955, 11075929, 11466286, 1685080	1c : Function from experimental evidences in the studied genus	3	395	397	1	390	391
	AZOLI_p40026	_	Azospirillum lipoferum 4B	pcaF	Beta-ketoadipyl CoA thiolase	_	0.98768	1.01008	47.88	1e-114	1	1	1.1 : Carbon compound utilization ;	2.3.1.16	2 : Cytoplasmic	6 : Energy metabolism ;	e : enzyme	9582432	2a : Function from experimental evidences in other organisms	3	397	397	8	406	406
	ABSDF2022	_	Acinetobacter baumannii SDF	pcaF	beta-ketoadipyl CoA thiolase	_	1.00248	1.01763	45.79	3e-114	1	1	1.1.1 : carbon compounds ;	2.3.1.-	1 : Unknown	_	e : enzyme	8125318	2a : Function from experimental evidences in other organisms	1	397	397	1	403	403
	ABAYE1675	_	Acinetobacter baumannii AYE	pcaF	beta-ketoadipyl CoA thiolase	_	1.00248	1.01763	45.79	5e-114	1	1	1.1.1 : carbon compounds ;	2.3.1.-	1 : Unknown	_	e : enzyme	8125318	2a : Function from experimental evidences in other organisms	1	397	397	1	403	403
	ACIAD1706	_	Acinetobacter baylyi ADP1	pcaF	beta-ketoadipyl CoA thiolase	2.3.1.155-RXN ; KETOACYLCOATHIOL-RXN ; RXN-3641 ;	1.00249	1.01259	46.02	5e-114	1	1	_	2.3.1.-	1 : Unknown	_	e : enzyme	8125318, 7883173, 8063101, 3036773	1a : Function from experimental evidences in the studied strain	3	397	397	1	401	401
	Rmet_3669	_	Cupriavidus metallidurans CH34	pcaF	acetyl-CoA acetyltransferase	_	1.0025	1.01008	47.38	5e-114	1	1	1.1.2.7 : Acetoacetate degradation ;	_	1 : Unknown	_	c : carrier	_	2a : Function from experimental evidences in other organisms	3	397	397	1	400	400
	PSEEN3197		Pseudomonas entomophila L48	_	putative Acetoacetyl-CoA thiolase	_	1.00252	1.01015	44.47	6e-114	2	2	1.1.1 : Carbohydrates/Carbon compounds ;	2.3.1.9	Unknown	3 : Fatty acid and phospholipid metabolism ;	e : enzyme	_	3 : Putative function from multiple computational evidences	1	397	397	1	394	394
	THI_0462		Thiomonas sp. 3As	pcaF1	Beta-ketoadipyl CoA thiolase	_	1.0025	1.01008	46.63	2e-113	2	1	1 : Metabolism ;	2.3.1.-	2 : Cytoplasmic	5 : Central intermediary metabolism ;	e : enzyme	7961399	2a : Function from experimental evidences in other organisms	3	397	397	1	400	400
	ABAYE2367		Acinetobacter baumannii AYE	paaJ	beta-ketoadipyl CoA thiolase with thiolase-like domain, phenylacetic acid degradation	_	1.01741	1.03023	46.94	2e-112	3	1	1.1.5.1 : Phenylacetic acid degradation ;	2.3.1.-	1 : Unknown	_	e : enzyme	9748275	2b : Function from indirect experimental evidences (e.g. phenotypes)	3	397	397	1	401	402
	RALTA_B0208	_	Cupriavidus taiwanensis LMG19424	pcaF	Beta-ketoadipyl CoA thiolase	_	1.0025	1.01008	46.63	3e-112	1	1	1.1.1 : Carbohydrates/Carbon compounds ;	2.3.1.16	1 : Unknown	6 : Energy metabolism ;	e : enzyme	7961399	2a : Function from experimental evidences in other organisms	3	397	397	1	400	400
	PSHAa1586	_	Pseudoalteromonas haloplanktis TAC125	atoB	acetyl-CoA acetyltransferase with thiolase domain, Acetoacetyl-CoA thiolase	_	0.96822	0.99748	44.44	2e-111	1	1	_	2.3.1.9	cytoplasm (undefined)	_	e : enzyme	7867955	2a : Function from experimental evidences in other organisms	5	397	397	20	409	409
	NIDE3104		Candidatus Nitrospira defluvii	fadA	3-ketoacyl-CoA thiolase	_	1.01259	1.01515	46.52	3e-111	1	1	1.1.2.4 : Anaerobic fatty acid oxidation pathway ; 7.1 : Cytoplasm ;	2.3.1.16	2 : Cytoplasmic	3.2 : Degradation ;	e : enzyme	12535077, 1354266, 15229654, 2191949, 6350283	2b : Function from indirect experimental evidences (e.g. phenotypes)	3	397	397	1	396	396
	PSEEN2795		Pseudomonas entomophila L48	pcaF-2	beta-ketoadipyl CoA thiolase	_	1.00493	1.02771	46.81	2e-109	4	1	1.1.5.1 : Phenylacetic acid degradation ;	2.3.1.9	Cytoplasmic	6 : Energy metabolism ;	e : enzyme	12534466, 15474299, 9600981	2a : Function from experimental evidences in other organisms	3	397	397	6	406	406
	PP_3280		Pseudomonas putida KT2440	paaJ	3-oxoadipyl-CoA/3-oxo-5,6-dehydrosuberyl-CoA thiolase	RXN0-6512 ; RXN-3641 ; RHEA:34441 ; RHEA:19483 ;	0.97783	1	47.1	6e-109	4	1	1.1.5.1 : Phenylacetic acid degradation ;	2.3.1.-, 2.3.1.174	2 : Cytoplasmic	6 : Energy metabolism ; 16.11 : Scavenge (Catabolism) ;	e : enzyme	20660314, 17259607	2a : Function from experimental evidences in other organisms	8	397	397	11	406	406
	XPG1v4_0713	_	Xenorhabdus poinarii G6	pcaF	Beta-ketoadipyl-CoA thiolase	_	1.0225	1.03023	46.21	1e-108	1	1	_	2.3.1.174	1 : Unknown	_	e : enzyme	_	2b : Function from indirect experimental evidences (e.g. phenotypes)	3	397	397	1	400	400
	MGMSRv2_3177		Magnetospirillum gryphiswaldense MSR-1 v2	paaE	beta-ketoadipyl CoA thiolase	_	1	1.01008	46.38	7e-106	2	1	1.1.5.1 : Phenylacetic acid degradation ;	2.3.1.-	2 : Cytoplasmic	6 : Energy metabolism ; 16.11 : Scavenge (Catabolism) ;	e : enzyme	10766858, 12846838, 17259607, 9748275	2a : Function from experimental evidences in other organisms	3	397	397	1	401	401
	XDD1v4_3927		Xenorhabdus doucetiae FRM16	paaJ	protein PaaJ; Beta-ketoadipyl-CoA thiolase	_	1	1.01763	45.3	8e-105	1	1	1.1.5.1 : Phenylacetic acid degradation ;	2.3.1.174	1 : Unknown	_	e : enzyme	_	2a : Function from experimental evidences in other organisms	3	397	397	1	403	404
	ECK1394		Escherichia coli K12	paaE	beta-ketoadipyl CoA thiolase	RXN-3641 ; RXN0-6512 ;	1	1.01008	44.64	1e-103	3	1	1.1.5.1 : Phenylacetic acid degradation ;	_	2 : Cytoplasmic	16.11 : Scavenge (Catabolism) ; 6 : Energy metabolism ;	e : enzyme	10766858, 12846838, 17259607, 9748275	1a : Function from experimental evidences in the studied strain	3	397	397	1	401	401
	NBG4_v1_200004		Candidatus Sulfobium mesophilum	thlA	Acetyl-CoA acetyltransferase	ACETYL-COA-ACETYLTRANSFER-RXN ; RHEA:21036 ;	0.99496	1	42.28	5e-103	1	2	1.1.2 : Fatty acids (fatty acid oxidation) ;	2.3.1.9	2 : Cytoplasmic	3 : Fatty acid and phospholipid metabolism ;	e : enzyme	23468890	2a : Function from experimental evidences in other organisms	4	396	397	9	395	395
	AZOLI_p40258		Azospirillum lipoferum 4B	paaJ	beta-ketoadipyl CoA thiolase	_	1	1.01259	44.28	6e-100	2	2	1.1.2.1 : Degradation of short-chain fatty acids ; 1.1.5.1 : Phenylacetic acid degradation ;	2.3.1.-	2 : Cytoplasmic	3.2 : Degradation ;	e : enzyme	10766858, 12846838, 9748275	2a : Function from experimental evidences in other organisms	3	397	397	1	402	402
	ACIAD1689		Acinetobacter baylyi ADP1	dcaF	beta-ketoadipyl CoA thiolase	2.3.1.155-RXN ; KETOACYLCOATHIOL-RXN ; RXN-3641 ;	1	1.01008	42.14	5e-99	3	1	_	2.3.1.-	1 : Unknown	_	e : enzyme	2298704, 8002591, 8063101, 8181753, 8331077, 8449410, 9515921, 11571189	1a : Function from experimental evidences in the studied strain	3	397	397	1	400	401
	SCFA_v1_120020		Ca. Phosphitivorax anaerolimi F81	yqeF	Acetyl-CoA acetyltransferase	_	1	1.01276	42.07	9e-99	4	2	1.7 : Central intermediary metabolism ;	2.3.1.9	2 : Cytoplasmic	5 : Central intermediary metabolism ;	e : enzyme	7763384	2a : Function from experimental evidences in other organisms	3	396	397	1	391	392
	ABAYE2307		Acinetobacter baumannii AYE	dcaF	beta-ketoadipyl CoA thiolase	_	1.00748	1.01763	42.57	2e-97	4	1	1.1.1 : carbon compounds ;	2.3.1.-	1 : Unknown	_	e : enzyme	2298704, 8002591, 8063101, 8181753, 8331077, 8449410, 9515921	2a : Function from experimental evidences in other organisms	3	397	397	1	400	401
	BN42v3_90051	_	Mycobacterium canettii STB-K	fadA	Putative Acetyl-CoA Acetyltransferase FadA6 (Acetoacetyl-CoA Thiolase)	_	1.00504	1.03368	42.11	6e-94	1	1	1 : lipid metabolism ;	2.3.1.9	1 : Unknown	_	e : enzyme	11929527, 12657046, 12775759, 15928073	3 : Putative function from multiple computational evidences	3	397	397	1	386	386
	BN45v3_100051	_	Mycobacterium canettii STB-J	fadA	Putative Acetyl-CoA Acetyltransferase FadA6 (Acetoacetyl-CoA Thiolase)	_	1.00504	1.03368	42.11	3e-93	1	1	1 : lipid metabolism ;	2.3.1.9	1 : Unknown	_	e : enzyme	11929527, 12657046, 12775759, 15928073	3 : Putative function from multiple computational evidences	3	397	397	1	386	386
	BN44v3_110048	_	Mycobacterium canettii STB-D	fadA	Putative Acetyl-CoA Acetyltransferase FadA6 (Acetoacetyl-CoA Thiolase)	_	1.00504	1.03368	41.85	7e-93	1	1	1 : lipid metabolism ;	2.3.1.9	1 : Unknown	_	e : enzyme	11929527, 12657046, 12775759, 15928073	3 : Putative function from multiple computational evidences	3	397	397	1	386	386
	BN43v3_90054	_	Mycobacterium canettii STB-L	fadA	Putative Acetyl-CoA Acetyltransferase FadA6 (Acetoacetyl-CoA Thiolase)	_	1.00504	1.03368	41.85	7e-93	1	1	1 : lipid metabolism ;	2.3.1.9	1 : Unknown	_	e : enzyme	11929527, 12657046, 12775759, 15928073	3 : Putative function from multiple computational evidences	3	397	397	1	386	386
	BSU24170		Bacillus subtilis 168	mmgA	degradative acetoacetyl-CoA thiolase	ACETYL-COA-ACETYLTRANSFER-RXN ; RHEA:21036 ;	1	1.01018	40.55	4e-92	2	2	2.4 : Metabolism of lipids ;	2.3.1.9	2 : Cytoplasmic	16.11 : Scavenge (Catabolism) ;	e : enzyme	16352833, 18246303, 19016856, 28956599	1a : Function from experimental evidences in the studied strain	3	395	397	1	391	393
	BN42v3_20922		Mycobacterium canettii STB-K	fadA	Putative beta-ketoacyl CoA thiolase FadA3	_	1.01728	1.03778	40.05	4e-90	2	1	1 : lipid metabolism ;	2.3.1.-	2 : Cytoplasmic	_	e : enzyme	10493122, 10510226, 12657046, 17443846	3 : Putative function from multiple computational evidences	3	397	397	1	404	405
	BN12v2_1200011	_	Tetrasphaera japonica T1-X7	_	Putative 3-ketoacyl-CoA thiolase (Beta-ketothiolase) or Acetoacetyl-CoA thiolase (EC no 2.3.1.9)	_	1.02469	1.04534	39.76	7e-90	1	1	_	2.3.1.16	2 : Cytoplasmic	6 : Energy metabolism ;	e : enzyme	10416645, 1987116, 2670936	3 : Putative function from multiple computational evidences	3	397	397	1	404	405
	BN44v3_11190		Mycobacterium canettii STB-D	fadA	Putative beta-ketoacyl CoA thiolase FadA3	_	1.00488	1.03778	40.05	7e-90	2	1	1 : lipid metabolism ;	2.3.1.-	2 : Cytoplasmic	_	e : enzyme	10493122, 10510226, 12657046, 17443846	3 : Putative function from multiple computational evidences	3	397	397	6	409	410
	BN43v3_30127		Mycobacterium canettii STB-L	fadA	Putative beta-ketoacyl CoA thiolase FadA3	_	1.00488	1.03778	40.05	7e-90	2	1	1 : lipid metabolism ;	2.3.1.-	2 : Cytoplasmic	_	e : enzyme	10493122, 10510226, 12657046, 17443846	3 : Putative function from multiple computational evidences	3	397	397	6	409	410
	BN45v3_30114		Mycobacterium canettii STB-J	fadA	Putative beta-ketoacyl CoA thiolase FadA3	_	1.00488	1.03778	40.05	1e-89	2	1	1 : lipid metabolism ;	2.3.1.-	2 : Cytoplasmic	_	e : enzyme	10493122, 10510226, 12657046, 17443846	3 : Putative function from multiple computational evidences	3	397	397	6	409	410
	AZOLI_p30161	_	Azospirillum lipoferum 4B	phbA4	Acetyl-CoA acetyltransferase with thiolase domain (Acetoacetyl-CoA thiolase)	_	0.99244	1.01285	41.37	2e-89	1	1	1.5.4 : Fatty acid and phosphatidic acid ;	2.3.1.9	2 : Cytoplasmic	3.1 : Biosynthesis ;	e : enzyme	7582015, 1396692	2a : Function from experimental evidences in other organisms	8	395	397	7	387	389
	BN10v3_920035	_	Tetrasphaera elongata Lp2	_	Putative 3-ketoacyl-CoA thiolase (Beta-ketothiolase) or Acetoacetyl-CoA thiolase (EC no 2.3.1.9)	_	0.99509	1.02015	39.51	4e-88	1	1	_	2.3.1.16	2 : Cytoplasmic	6 : Energy metabolism ;	e : enzyme	_	3 : Putative function from multiple computational evidences	8	397	397	6	406	407
	PSEEN3547		Pseudomonas entomophila L48	fadAx	acetyl-CoA acetyltransferase with thiolase domain FadAx	_	0.99244	0.99244	40.86	5e-88	5	2	1.1.2 : Fatty acids (fatty acid oxidation) ;	2.3.1.-	Unknown	3 : Fatty acid and phospholipid metabolism ;	e : enzyme	11251808	2b : Function from indirect experimental evidences (e.g. phenotypes)	6	397	397	8	396	397
	Pars_1071	_	Pyrobaculum arsenaticum DSM 13514	_	putative acetyl-CoA acetyltransferase	_	1	1.01259	38.06	8e-88	1	1	1.3 : Energy metabolism (carbon) ;	2.3.1.9	2 : Cytoplasmic	6 : Energy metabolism ; 15 : Cellular processes ;	e : enzyme	_	3 : Putative function from multiple computational evidences	3	397	397	8	402	402
	PP_2215		Pseudomonas putida KT2440	_	acetyl-CoA acetyltransferase	ACETYL-COA-ACETYLTRANSFER-RXN ; RHEA:21039 ;	1.00504	1.00504	40.35	3e-87	5	2	1.1.2 : Fatty acids (fatty acid oxidation) ;	2.3.1.9	2 : Cytoplasmic	3.2 : Degradation ;	e : enzyme	4150713, 773366, 236278, 9904, 2883931	2a : Function from experimental evidences in other organisms	1	397	397	3	396	397
	BN13v1_250034	_	Tetrasphaera jenkinsii Ben74	_	Putative 3-ketoacyl-CoA thiolase (Beta-ketothiolase) or Acetoacetyl-CoA thiolase (EC no 2.3.1.9)	_	1.02723	1.04534	39.76	3e-87	1	1	_	2.3.1.16	2 : Cytoplasmic	6 : Energy metabolism ;	e : enzyme	10416645, 1987116, 2670936	3 : Putative function from multiple computational evidences	3	397	397	1	403	404
	BN11v3_1350015		Tetrasphaera australiensis Ben110	phaA	Acetyl-CoA acetyltransferase (beta-ketothiolase)	_	1.00739	1.03023	38.63	1e-86	1	1	_	2.3.1.16	2 : Cytoplasmic	6 : Energy metabolism ;	e : enzyme	10416645, 1987116, 2670936	2a : Function from experimental evidences in other organisms	3	397	397	1	405	406
	ACIAD1612		Acinetobacter baylyi ADP1	_	putative acetyl-CoA C-acetyltransferase with thiolase domain	_	0.98741	0.99746	38.27	1e-85	5	2	1.1.1 : carbon compounds ;	2.3.1.-	2 : Cytoplasmic	_	e : enzyme	_	3 : Putative function from multiple computational evidences	6	395	397	5	391	393
	BN11v3_1360003		Tetrasphaera australiensis Ben110	_	Putative acetyl-CoA C-acyltransferase (Beta-ketothiolase)	_	0.98741	1.01292	40.05	2e-84	2	2	_	2.3.1.16	2 : Cytoplasmic	6 : Energy metabolism ;	e : enzyme	17189250	3 : Putative function from multiple computational evidences	8	397	397	8	387	387
	RALTA_B0598		Cupriavidus taiwanensis LMG19424	_	putative ACETYL-COA ACETYLTRANSFERASE (ACETOACETYL-COA THIOLASE) PROTEIN	_	1.00252	1.0179	38.69	2e-84	4	1	1.1.2.1 : Degradation of short-chain fatty acids ; 7.1 : Cytoplasm ;	_	2 : Cytoplasmic	3.2 : Degradation ;	e : enzyme	_	3 : Putative function from multiple computational evidences	3	397	397	1	391	391
	CMR15v5_2683		Ralstonia solanacearum CMR15	_	acetyl-CoA acetyltransferase	_	1.02015	1.03316	37.78	7e-81	5	2	1.1.2.1 : Degradation of short-chain fatty acids ;	2.3.1.16	1 : Unknown	3.2 : Degradation ;	e : enzyme	_	2b : Function from indirect experimental evidences (e.g. phenotypes)	3	395	397	1	390	392
	RALTA_A1580		Cupriavidus taiwanensis LMG19424	fadA	3-ketoacyl-CoA thiolase; (thiolase I, acetyl-CoA transferase)	_	1.03023	1.04337	38.88	5e-77	6	2	1.1.2.1 : Degradation of short-chain fatty acids ; 7.1 : Cytoplasm ;	2.3.1.16	2 : Cytoplasmic	3.2 : Degradation ;	e : enzyme	_	2a : Function from experimental evidences in other organisms	3	397	397	1	392	392
	RALSYv5_mp0378	_	Ralstonia syzygii R24	_	putative 3-ketoacyl-CoA thiolase / acetyl-CoA acetyltransferase (fragment)	_	0.43073	0.93443	38.01	8e-35	1	1	1.1.2.1 : Degradation of short-chain fatty acids ;	2.3.1.16, 2.3.1.9	2 : Cytoplasmic	3.2 : Degradation ;	e : enzyme	_	3 : Putative function from multiple computational evidences	225	395	397	12	181	183
CLOSTRIBL6_v1_0558	Label	Synteny	Organism	Gene	Product	Reaction	maxLrap	minLrap	Ident %	Eval	OrderQ	OrderB	Roles	EC number	Localization	BioProcess	Product Type	PubMedId	Class	BeginQ	EndQ	LengthQ	BeginB	EndB	LengthB
	CLOSTRIBL4_v1_1161		Clostridiales BL-4	crt	Short-chain-enoyl-CoA hydratase	ENOYL-COA-HYDRAT-RXN ; RHEA:16108 ;	0.93841	0.98855	81.47	1e-149	1	1	1 : Metabolism ;	4.2.1.50, 4.2.17.150	2 : Cytoplasmic	6 : Energy metabolism ;	e : enzyme	8655474, 11466286, 5057466	2a : Function from experimental evidences in other organisms	3	261	262	17	275	276
	CLOSTRIBL3_v1_20308		Clostridiaceae BL-3	crt	Short-chain-enoyl-CoA hydratase	ENOYL-COA-HYDRAT-RXN ; RHEA:16105 ;	1	1.01158	48.85	3e-76	1	2	_	4.2.1.17	2 : Cytoplasmic	16.11 : Scavenge (Catabolism) ;	e : enzyme	8655474, 5057466	1c : Function from experimental evidences in the studied genus	3	262	262	1	259	259
	BSU18220	_	Bacillus subtilis 168	ldeF	methylglutaconyl-CoA hydratase (leucine degradation)	METHYLGLUTACONYL-COA-HYDRATASE-RXN ; RHEA:21536 ;	0.99618	1.00385	50.96	7e-74	1	1	_	4.2.1.18	2 : Cytoplasmic	16.11 : Scavenge (Catabolism) ;	e : enzyme	19935659	2b : Function from indirect experimental evidences (e.g. phenotypes)	6	261	262	3	259	260
	PP_3284		Pseudomonas putida KT2440	paaF	enoyl-CoA hydratase-isomerase	RXN0-6513 ; RHEA:34866 ;	0.94656	0.96498	48.79	7e-70	1	1	_	4.2.1.17	2 : Cytoplasmic	16.11 : Scavenge (Catabolism) ;	e : enzyme	12846838, 15137080, 18437357	2a : Function from experimental evidences in other organisms	15	262	262	13	257	257
	CD630_10570		Clostridium difficile 630	crt2	3-hydroxybutyryl-CoA dehydratase (Crotonase)	_	0.97736	0.98855	46.72	8e-70	1	1	_	4.2.1.55	1 : Unknown	16.11 : Scavenge (Catabolism) ; 6 : Energy metabolism ;	e : enzyme	_	2a : Function from experimental evidences in other organisms	5	259	262	9	262	265
	Rmet_2603	_	Cupriavidus metallidurans CH34	paaG1	Enoyl-CoA hydratase/isomerase	_	1.01141	1.01527	45.86	2e-69	1	1	1.1.5.1 : Phenylacetic acid degradation ;	4.2.1.17	1 : Unknown	_	e : enzyme	_	2b : Function from indirect experimental evidences (e.g. phenotypes)	3	262	262	1	263	263
	CD630_08000		Clostridium difficile 630	crt1	3-hydroxybutyryl-CoA dehydratase (Crotonase)	_	0.98473	0.99231	43.02	4e-68	2	2	1.6 : Macromolecules (cellular constituent) biosynthesis ;	4.2.1.55	1 : Unknown	6 : Energy metabolism ;	e : enzyme	8001771, 16346566, 11263873	2a : Function from experimental evidences in other organisms	7	262	262	6	260	260
	IBTHAUMv1_18460003	_	Ianthella basta symbiont thaum	crt	3-hydroxybutyryl-CoA dehydratase	_	0.9542	0.99206	47.2	5e-67	1	1	1.1 : Carbon compound utilization ;	4.2.1.55	2 : Cytoplasmic	5.2 : One-carbon metabolism ;	e : enzyme	_	2b : Function from indirect experimental evidences (e.g. phenotypes)	8	255	262	3	250	252
	BN11v3_3200006	_	Tetrasphaera australiensis Ben110	_	putative enoyl-CoA hydratase echA8	_	0.99618	1.00772	45.21	1e-62	1	1	_	4.2.1.17	2 : Cytoplasmic	6 : Energy metabolism ;	e : enzyme	_	3 : Putative function from multiple computational evidences	6	262	262	3	259	259
	BN874v1_720037	_	Candidatus Contendobacter odensis Run_B_J11	_	putative enoyl-CoA hydratase-isomerase	_	0.99618	1.01163	42.53	2e-62	1	1	1.1.2 : Fatty acids (fatty acid oxidation) ;	4.2.1.-	1 : Unknown	_	e : enzyme	8655474, 10727085, 2204034, 1743516	3 : Putative function from multiple computational evidences	3	262	262	1	258	258
	NVIE_008340	_	Nitrososphaera viennensis EN76	_	3-hydroxybutyryl-CoA dehydratase	_	0.89967	1.02672	42.01	6e-61	1	1	_	4.2.1.55	2 : Cytoplasmic	5 : Central intermediary metabolism ;	e : enzyme	_	2b : Function from indirect experimental evidences (e.g. phenotypes)	16	254	262	28	296	299
	PSEEN2791		Pseudomonas entomophila L48	phaA	enoyl-CoA hydratase/isomerase PhaA	_	0.94656	0.96498	43.55	6e-61	1	1	1.1.5.1 : Phenylacetic acid degradation ;	4.2.1.17	Cytoplasmic	6 : Energy metabolism ;	e : enzyme	12534466, 15474299, 9600981	2a : Function from experimental evidences in other organisms	14	261	262	12	256	257
	BN873v1_210051	_	Candidatus Competibacter denitrificans Run_A_D11	_	putative enoyl-CoA hydratase-isomerase	_	0.99618	1.01163	42.91	1e-60	1	1	1.1.2 : Fatty acids (fatty acid oxidation) ; 1.1.5.1 : Phenylacetic acid degradation ;	4.2.1.17	1 : Unknown	_	e : enzyme	8655474, 10727085, 2204034, 1743516	3 : Putative function from multiple computational evidences	3	262	262	1	258	258
	RM41v1_60029	_	Sinorhizobium sp. Rm41	_	Putative enoyl-CoA hydratase	_	0.99237	1.01167	41.92	2e-60	1	1	1.1.2 : Fatty acids (fatty acid oxidation) ; 1.1.5.1 : Phenylacetic acid degradation ;	4.2.1.17	2 : Cytoplasmic	6 : Energy metabolism ; 16.11 : Scavenge (Catabolism) ;	e : enzyme	1743516, 2204034, 2806264, 7815937	3 : Putative function from multiple computational evidences	3	262	262	1	257	257
	BRADO2663	_	Bradyrhizobium sp. ORS278	_	Putative enoyl-CoA hydratase	_	0.97368	0.98855	41.7	2e-60	1	1	1.1.5.1 : Phenylacetic acid degradation ; 1.1.2 : Fatty acids (fatty acid oxidation) ;	4.2.1.17	2 : Cytoplasmic	16.11 : Scavenge (Catabolism) ;	e : enzyme	1743516, 2204034, 2806264, 7815937	3 : Putative function from multiple computational evidences	5	262	262	11	266	266
	BN13v1_100067	_	Tetrasphaera jenkinsii Ben74	_	putative enoyl-CoA hydratase echA8	_	1.00382	1.01544	44.11	1e-59	1	1	_	4.2.1.17	2 : Cytoplasmic	6 : Energy metabolism ;	e : enzyme	_	3 : Putative function from multiple computational evidences	6	262	262	3	259	259
	BN10v3_570010	_	Tetrasphaera elongata Lp2	_	putative enoyl-CoA hydratase echA8	_	0.99618	1.01163	44.44	2e-59	1	1	_	4.2.1.17	2 : Cytoplasmic	6 : Energy metabolism ;	e : enzyme	_	3 : Putative function from multiple computational evidences	6	262	262	3	258	258
	BN44v3_11186		Mycobacterium canettii STB-D	echA	Putative enoyl-CoA hydratase EchA8 (enoyl hydrase) (unsaturated acyl-CoA hydratase) (crotonase)	_	0.98473	1.00389	41.09	4e-59	1	2	1 : lipid metabolism ;	4.2.1.17	1 : Unknown	_	e : enzyme	10768780, 11271494, 11929527, 12657046	3 : Putative function from multiple computational evidences	5	262	262	3	257	257
	BN43v3_30123		Mycobacterium canettii STB-L	echA	Putative enoyl-CoA hydratase EchA8 (enoyl hydrase) (unsaturated acyl-CoA hydratase) (crotonase)	_	0.98473	1.00389	41.09	4e-59	1	2	1 : lipid metabolism ;	4.2.1.17	1 : Unknown	_	e : enzyme	10768780, 11271494, 11929527, 12657046	3 : Putative function from multiple computational evidences	5	262	262	3	257	257
	ABAYE2304		Acinetobacter baumannii AYE	dcaE	enoyl-CoA hydratase	_	0.9631	0.99618	41.76	5e-59	1	1	1.1.1 : carbon compounds ;	4.2.1.17	1 : Unknown	_	e : enzyme	2298704, 8002591, 8063101, 8181753, 8331077, 8449410, 9515921	2a : Function from experimental evidences in other organisms	2	262	262	15	271	271
	AZOLI_3178	_	Azospirillum lipoferum 4B	paaF1	Enoyl-CoA hydratase-isomerase	_	0.99618	1.01163	40.61	5e-59	1	1	1.1.5.1 : Phenylacetic acid degradation ; 1.1.2 : Fatty acids (fatty acid oxidation) ;	4.2.1.17	2 : Cytoplasmic	6 : Energy metabolism ;	e : enzyme	10766858, 12846838, 9748275	2a : Function from experimental evidences in other organisms	3	262	262	1	258	258
	MGMSRv2_2895	_	Magnetospirillum gryphiswaldense MSR-1 v2	paaF	enoyl-CoA hydratase-isomerase	_	0.98855	1.00388	40.54	8e-59	1	1	1.1.5.1 : Phenylacetic acid degradation ;	4.2.1.17	2 : Cytoplasmic	6 : Energy metabolism ;	e : enzyme	10766858, 12846838, 9748275	2a : Function from experimental evidences in other organisms	5	262	262	3	258	258
	Rru_A3801	_	Rhodospirillum rubrum ATCC 11170	fadB	short chain enoyl-CoA hydratase	_	0.98855	1.00388	40.54	3e-58	1	1	1.1.5.1 : Phenylacetic acid degradation ; 1.5.4 : Fatty acid and phosphatidic acid ;	4.2.1.17	2 : Cytoplasmic	3 : Fatty acid and phospholipid metabolism ;	e : enzyme	_	2b : Function from indirect experimental evidences (e.g. phenotypes)	5	262	262	3	258	258
	BN45v3_30109		Mycobacterium canettii STB-J	echA	Putative enoyl-CoA hydratase EchA8 (enoyl hydrase) (unsaturated acyl-CoA hydratase) (crotonase)	_	0.98473	1.00389	40.31	1e-57	1	2	1 : lipid metabolism ;	4.2.1.17	1 : Unknown	_	e : enzyme	10768780, 11271494, 11929527, 12657046	3 : Putative function from multiple computational evidences	5	262	262	3	257	257
	PSEEN3545		Pseudomonas entomophila L48	fadB1x	enoyl-CoA hydratase, FadB1x	_	0.96183	1.008	39.68	2e-57	2	1	1.5.4 : Fatty acid and phosphatidic acid ;	4.2.1.-	Unknown	3 : Fatty acid and phospholipid metabolism ;	e : enzyme	11251808	2a : Function from experimental evidences in other organisms	11	262	262	2	250	250
	XDD1v4_3923		Xenorhabdus doucetiae FRM16	paaF	protein PaaF; enoyl-CoA hydratase-isomerase	_	0.9771	0.99611	40.23	2e-57	1	1	1.1.5.1 : Phenylacetic acid degradation ;	4.2.1.17	1 : Unknown	_	e : enzyme	_	2a : Function from experimental evidences in other organisms	6	261	262	4	256	257
	BN42v3_20918		Mycobacterium canettii STB-K	echA	Putative enoyl-CoA hydratase EchA8 (enoyl hydrase) (unsaturated acyl-CoA hydratase) (crotonase)	_	0.98473	1.00389	39.92	2e-57	1	2	1 : lipid metabolism ;	4.2.1.17	1 : Unknown	_	e : enzyme	10768780, 11271494, 11929527, 12657046	3 : Putative function from multiple computational evidences	5	262	262	3	257	257
	HEAR0207	_	Herminiimonas arsenicoxydans	ech	Enoyl-CoA hydratase	_	0.98855	1.00388	42.08	5e-57	1	1	1.1.5.1 : Phenylacetic acid degradation ; 1.1.2 : Fatty acids (fatty acid oxidation) ;	4.2.1.17	1 : Unknown	3 : Fatty acid and phospholipid metabolism ;	e : enzyme	8012501	2a : Function from experimental evidences in other organisms	3	260	262	1	256	258
	RALTA_A2759	_	Cupriavidus taiwanensis LMG19424	badK	cyclohex-1-ene-1-carboxyl-CoA hydratase	_	0.99618	1.01163	41.76	8e-57	1	1	1.1.1 : Carbohydrates/Carbon compounds ;	4.2.1.17	1 : Unknown	6 : Energy metabolism ;	e : enzyme	9177244	2b : Function from indirect experimental evidences (e.g. phenotypes)	5	262	262	3	258	258
	VIBNIv4_A1764	_	Vibrio nigripulchritudo SFn1	_	putative Enoyl-CoA hydratase	_	1.03435	1.04231	39.48	2e-56	1	1	_	4.2.1.17	1 : Unknown	_	e : enzyme	_	3 : Putative function from multiple computational evidences	6	262	262	3	260	260
	BN12v2_350029	_	Tetrasphaera japonica T1-X7	_	putative enoyl-CoA hydratase echA8	_	0.9771	0.9771	41.02	1e-55	1	1	_	4.2.1.17	2 : Cytoplasmic	6 : Energy metabolism ;	e : enzyme	_	3 : Putative function from multiple computational evidences	8	258	262	5	256	262
	NIDE3102		Candidatus Nitrospira defluvii	paaF	putative Enoyl-CoA hydratase	_	0.93511	0.93511	44.49	2e-55	1	1	1.1.5.1 : Phenylacetic acid degradation ; 1.1.1 : Carbohydrates/Carbon compounds ; 1.1.3 : Amino acids ;	4.2.1.17	1 : Unknown	3.2 : Degradation ; 6.2 : Amino acids and amines ; 6.11 : Sugars ;	e : enzyme	10766858, 11263873, 12445775, 12846838, 9748275	3 : Putative function from multiple computational evidences	21	262	262	22	262	262
	ACIAD1692		Acinetobacter baylyi ADP1	dcaE	Enoyl-CoA hydratase (branched-chain amino acid degradation)	3-HYDROXBUTYRYL-COA-DEHYDRATASE-RXN ; ENOYL-COA-HYDRAT-RXN ; METHYLACYLYLCOA-HYDROXY-RXN ; RXN-2425 ; RXN-902 ; TIGLYLCOA-HYDROXY-RXN ; RXN0-6513 ; RXN-7838 ; RHEA:16107 ; RHEA:17850 ; RHEA:31178 ; RHEA:31122 ;	0.94275	0.94636	40.89	2e-55	1	1	1.1.5.1 : Phenylacetic acid degradation ;	4.2.1.17	1 : Unknown	6 : Energy metabolism ;	e : enzyme	2298704, 8002591, 8063101, 8181753, 8331077, 8449410, 9515921, 11571189	1a : Function from experimental evidences in the studied strain	16	262	262	18	261	261
	BDBv6_60063	_	Blood disease bacterium R229	paaF	enoyl-CoA hydratase-isomerase	_	0.96947	0.9845	40.94	1e-54	1	1	1.1.1 : Carbohydrates/Carbon compounds ;	4.2.1.17	1 : Unknown	6 : Energy metabolism ;	e : enzyme	9748275	2a : Function from experimental evidences in other organisms	3	255	262	1	251	258
	CMR15v5_1457	_	Ralstonia solanacearum CMR15	paaF	enoyl-CoA hydratase-isomerase	_	0.99618	1.01163	40.23	3e-54	1	1	1.1.1 : Carbohydrates/Carbon compounds ;	4.2.1.17	1 : Unknown	6 : Energy metabolism ;	e : enzyme	9748275	2a : Function from experimental evidences in other organisms	3	262	262	1	258	258
	CLOSTRIBL4_v1_1868		Clostridiales BL-4	crt	Short-chain-enoyl-CoA hydratase	3-HYDROXBUTYRYL-COA-DEHYDRATASE-RXN ; RHEA:17852 ;	0.97328	0.98837	40	3e-54	2	2	_	4.2.1.55	2 : Cytoplasmic	16.11 : Scavenge (Catabolism) ;	e : enzyme	8655474, 11466286, 5057466	2a : Function from experimental evidences in other organisms	8	255	262	4	250	258
	ACIAD1608		Acinetobacter baylyi ADP1	FadB	Enoyl-CoA hydratase (valine degradation) (valine degradation)	3-HYDROXBUTYRYL-COA-DEHYDRATASE-RXN ; ENOYL-COA-HYDRAT-RXN ; METHYLACYLYLCOA-HYDROXY-RXN ; RXN-902 ; TIGLYLCOA-HYDROXY-RXN ; RHEA:31178 ;	0.9771	0.99611	38.67	1e-53	2	2	1.1.3.14 : Valine degradation ; 1.1.5.1 : Phenylacetic acid degradation ;	4.2.1.17	2 : Cytoplasmic	6 : Energy metabolism ; 16.11 : Scavenge (Catabolism) ;	e : enzyme	7122152, 8938168, 21104317	2a : Function from experimental evidences in other organisms	5	260	262	3	255	257
	MGMSRv2_3173		Magnetospirillum gryphiswaldense MSR-1 v2	paaF	enoyl-CoA hydratase-isomerase	_	0.93893	0.94981	39.43	6e-52	3	1	1.1.5.1 : Phenylacetic acid degradation ;	4.2.1.17	1 : Unknown	6 : Energy metabolism ;	e : enzyme	10766858, 12846838, 9748275	2a : Function from experimental evidences in other organisms	16	261	262	16	258	259
	CLOSTRIBL3_v1_13112		Clostridiaceae BL-3	crt	Short-chain-enoyl-CoA hydratase	RXN-11667 ; RHEA:52664 ;	0.98473	1.01176	37.6	8e-52	2	2	_	4.2.1.150	2 : Cytoplasmic	_	e : enzyme	8655474, 5057466	1c : Function from experimental evidences in the studied genus	6	262	262	2	255	255
	AZCBGv1_p1100088	_	Azospirillum brasilense CBG497	_	enoyl-CoA hydratase-isomerase	_	0.91321	0.92366	41.32	2e-51	1	1	1.1.5.1 : Phenylacetic acid degradation ; 1.1.2 : Fatty acids (fatty acid oxidation) ;	4.2.1.17	2 : Cytoplasmic	16.11 : Scavenge (Catabolism) ; 6 : Energy metabolism ;	e : enzyme	1743516, 2204034, 2806264, 7815937	2b : Function from indirect experimental evidences (e.g. phenotypes)	19	260	262	25	263	265
	PSHAa0882	_	Pseudoalteromonas haloplanktis TAC125	paaF	putative enoyl-CoA hydratase-isomerase	_	0.94656	0.95019	38.31	1e-48	1	1	2 : Intermediary metabolism ;	4.2.1.17	unknown	_	e : enzyme	9748275	3 : Putative function from multiple computational evidences	15	262	262	17	261	261
	Rmet_5557	_	Cupriavidus metallidurans CH34	_	Enoyl-CoA hydratase/isomerase	_	1.01136	1.01908	35.21	3e-48	1	1	_	_	1 : Unknown	_	e : enzyme	_	2b : Function from indirect experimental evidences (e.g. phenotypes)	1	262	262	1	264	264
	ECS88_4526	_	Escherichia coli S88	_	putative Enoyl-CoA hydratase/carnithine racemase	_	0.9542	0.96525	39.6	6e-48	1	1	_	4.2.1.17	1 : Unknown	_	e : enzyme	_	3 : Putative function from multiple computational evidences	16	262	262	14	259	259
	ABAYE2370		Acinetobacter baumannii AYE	paaF	enoyl-CoA hydratase, phenylacetic acid degradation	_	0.94656	0.96498	36.69	4e-47	3	1	1.1.5.1 : Phenylacetic acid degradation ;	4.2.1.17	1 : Unknown	_	e : enzyme	9748275	2b : Function from indirect experimental evidences (e.g. phenotypes)	14	261	262	12	256	257
	CMR15v5_mp0937	_	Ralstonia solanacearum CMR15	_	putative enoyl-CoA hydratase/isomerase (paaF)	_	0.95489	0.96947	40.94	9e-47	1	1	1 : Metabolism ;	4.2.1.-	2 : Cytoplasmic	6 : Energy metabolism ;	e : enzyme	_	3 : Putative function from multiple computational evidences	12	261	262	7	257	266
	VIBNIv4_A2696		Vibrio nigripulchritudo SFn1	_	putative Enoyl-CoA hydratase	_	0.89855	0.94656	36.69	1e-46	3	2	1.1.2 : Fatty acids (fatty acid oxidation) ;	4.2.1.17	1 : Unknown	3.2 : Degradation ;	e : enzyme	_	3 : Putative function from multiple computational evidences	16	259	262	17	260	276
	RALTA_B0546	_	Cupriavidus taiwanensis LMG19424	_	putative Enoyl-CoA hydratase/isomerase	_	1	1.01158	36.64	1e-45	1	1	1 : Metabolism ;	4.2.1.17	1 : Unknown	18.1 : Enzymes of unknown specificity ;	e : enzyme	_	3 : Putative function from multiple computational evidences	6	260	262	2	256	259
	AGR4A_v2_Lc60051	_	Agrobacterium genomosp. 4 B6	_	putative enoyl-CoA hydratase/isomerase	_	0.96947	0.98069	37.8	2e-44	1	1	_	_	2 : Cytoplasmic	_	e : enzyme	_	3 : Putative function from multiple computational evidences	11	261	262	9	257	259
	Rmet_5150		Cupriavidus metallidurans CH34	_	enoyl-CoA hydratase	_	1.00379	1.01145	38.87	3e-44	3	1	1.1.2 : Fatty acids (fatty acid oxidation) ;	4.2.1.17	1 : Unknown	3.2 : Degradation ;	e : enzyme	_	2b : Function from indirect experimental evidences (e.g. phenotypes)	10	261	262	7	264	264
	RALTA_A1578		Cupriavidus taiwanensis LMG19424	_	putative Enoyl-CoA hydratase/isomerase	_	1.00755	1.01908	37.08	7e-42	3	3	_	_	1 : Unknown	_	e : enzyme	_	3 : Putative function from multiple computational evidences	8	261	262	5	264	265
	RALTA_B0595		Cupriavidus taiwanensis LMG19424	_	Putative acyl-CoA hydratase, phenylacetic acid degradation	_	0.92096	1.0229	36.94	2e-39	3	1	1.1.5.1 : Phenylacetic acid degradation ; 1.5.4 : Fatty acid and phosphatidic acid ;	4.2.1.17	1 : Unknown	3.1 : Biosynthesis ; 6 : Energy metabolism ;	e : enzyme	10766858, 9748275	3 : Putative function from multiple computational evidences	5	259	262	8	270	291
	Spro_1828		Serratia proteamaculans 568	caiD	Crotonobetainyl CoA hydratase	_	0.81679	0.89167	35.98	6e-33	3	1	1.1.4.2 : Carnitine degradation ; 1.7.22 : Carnitine metabolism ;	4.2.1.-	1 : Unknown	6.2 : Amino acids and amines ;	e : enzyme	_	2b : Function from indirect experimental evidences (e.g. phenotypes)	8	219	262	8	213	240
	NBG4_v1_200001		Candidatus Sulfobium mesophilum	echA	3-hydroxybutyryl-CoA dehydratase (fragment)	3-HYDROXBUTYRYL-COA-DEHYDRATASE-RXN ; RHEA:17849 ;	0.4542	0.84397	39.5	9e-23	1	2	_	4.2.1.55	2 : Cytoplasmic	_	e : enzyme	_	2b : Function from indirect experimental evidences (e.g. phenotypes)	19	135	262	23	139	141
CLOSTRIBL6_v1_0559	Label	Synteny	Organism	Gene	Product	Reaction	maxLrap	minLrap	Ident %	Eval	OrderQ	OrderB	Roles	EC number	Localization	BioProcess	Product Type	PubMedId	Class	BeginQ	EndQ	LengthQ	BeginB	EndB	LengthB
	CLOSTRIBL4_v1_1162		Clostridiales BL-4	_	Putative acyl-CoA transferase (fragment)	_	0.99751	1.0025	69.83	0	1	1	_	_	2 : Cytoplasmic	_	e : enzyme	_	3 : Putative function from multiple computational evidences	1	399	400	1	401	402
	CD630_03950		Clostridium difficile 630	hadA	Isocaprenoyl-CoA:2-hydroxyisocaproate CoA-transferase	_	0.9975	1	37.59	5e-93	1	1	1.1.3.12 : Leucine degradation ;	2.8.3.-	2 : Cytoplasmic	6.2 : Amino acids and amines ;	e : enzyme	24484910, 15654892, 15374661, 16957230	1b : Function from experimental evidences in the studied species	4	400	400	3	398	399
	CD630_08020		Clostridium difficile 630	_	Putative CoA-transferase, family III	_	0.96117	0.99	37.37	3e-85	2	1	_	_	1 : Unknown	_	e : enzyme	_	3 : Putative function from multiple computational evidences	2	396	400	6	399	412
CLOSTRIBL6_v1_0560	Label	Synteny	Organism	Gene	Product	Reaction	maxLrap	minLrap	Ident %	Eval	OrderQ	OrderB	Roles	EC number	Localization	BioProcess	Product Type	PubMedId	Class	BeginQ	EndQ	LengthQ	BeginB	EndB	LengthB
	CLOSTRIBL4_v1_1163		Clostridiales BL-4	hadI	2-hydroxyisocaproyl-CoA dehydratase activator	_	0.98491	0.99618	76.63	5e-144	1	1	_	3.-.-.-	2 : Cytoplasmic	_	e : enzyme	15654892, 22827463	2a : Function from experimental evidences in other organisms	1	261	265	1	261	262
	CD630_03960		Clostridium difficile 630	hadI	Activator of 2-hydroxyisocaproyl-CoA dehydratase	_	0.96654	0.98113	56.92	3e-101	1	1	1.1.3.12 : Leucine degradation ; 1.3.5 : Fermentation ;	_	2 : Cytoplasmic	6.7 : Fermentation ;	e : enzyme	24484910, 16957230, 15654892, 11106419	1b : Function from experimental evidences in the studied species	1	260	265	4	263	269
	SCFA_v1_1140005		Ca. Phosphitivorax anaerolimi F81	hgdC	2-hydroxyglutaryl-CoA dehydratase activator protein	_	0.97358	0.98099	39.53	5e-66	3	2	_	3.6.1.3	2 : Cytoplasmic	_	e : enzyme	_	2b : Function from indirect experimental evidences (e.g. phenotypes)	1	255	265	1	256	263
	ECK4325	_	Escherichia coli K12	hgdC	ATPase, activator of (R)-hydroxyglutaryl-CoA dehydratase	_	0.96981	1.00784	40.08	3e-54	1	1	3.1.4 : Regulation level unknown ;	_	1 : Unknown	12 : Regulatory functions ;	e : enzyme	15654892, 7607244, 8365476	2a : Function from experimental evidences in other organisms	2	258	265	3	254	255
CLOSTRIBL6_v1_0561	Label	Synteny	Organism	Gene	Product	Reaction	maxLrap	minLrap	Ident %	Eval	OrderQ	OrderB	Roles	EC number	Localization	BioProcess	Product Type	PubMedId	Class	BeginQ	EndQ	LengthQ	BeginB	EndB	LengthB
	CLOSTRIBL4_v1_1164		Clostridiales BL-4	hadB	(R)-2-hydroxyisocaproyl-CoA dehydratase alpha subunit	_	0.9838	0.98837	86.82	0	1	1	_	4.2.1.-	2 : Cytoplasmic	_	e : enzyme	15654892, 21366233	2a : Function from experimental evidences in other organisms	5	429	430	7	431	432
	CD630_03970		Clostridium difficile 630	hadB	Subunit of oxygen-sensitive 2-hydroxyisocaproyl-CoA dehydratase B	_	0.94884	0.99512	46.32	5e-124	1	2	1.1.3.12 : Leucine degradation ; 1.3.5 : Fermentation ; 7.1 : Cytoplasm ;	_	2 : Cytoplasmic	6.7 : Fermentation ;	e : enzyme	24484910, 16957230, 15654892, 11106419	2a : Function from experimental evidences in other organisms	21	425	430	6	404	410
CLOSTRIBL6_v1_0562	Label	Synteny	Organism	Gene	Product	Reaction	maxLrap	minLrap	Ident %	Eval	OrderQ	OrderB	Roles	EC number	Localization	BioProcess	Product Type	PubMedId	Class	BeginQ	EndQ	LengthQ	BeginB	EndB	LengthB
	CLOSTRIBL4_v1_1165		Clostridiales BL-4	hadC	(R)-2-hydroxyisocaproyl-CoA dehydratase beta subunit	_	0.99734	1	77.07	0	1	1	_	4.2.1.157	2 : Cytoplasmic	_	e : enzyme	15654892, 21366233	2a : Function from experimental evidences in other organisms	1	375	376	1	375	375
	CD630_03980		Clostridium difficile 630	hadC	Subunit of oxygen-sensitive 2-hydroxyisocaproyl-CoA dehydratase C	_	0.98138	0.984	49.86	6e-129	1	1	1.1.3.12 : Leucine degradation ; 1.3.5 : Fermentation ; 7.1 : Cytoplasm ;	_	2 : Cytoplasmic	6.7 : Fermentation ;	e : enzyme	24484910, 16957230, 15654892, 11106419	2a : Function from experimental evidences in other organisms	8	375	376	5	372	375
CLOSTRIBL6_v1_0871	Label	Synteny	Organism	Gene	Product	Reaction	maxLrap	minLrap	Ident %	Eval	OrderQ	OrderB	Roles	EC number	Localization	BioProcess	Product Type	PubMedId	Class	BeginQ	EndQ	LengthQ	BeginB	EndB	LengthB
	CLOSTRIBL3_v1_11276	_	Clostridiaceae BL-3	_	putative 3-hydroxybutyryl-CoA dehydrogenase	3-HYDROXYBUTYRYL-COA-DEHYDROGENASE-RXN ; RHEA:16200 ;	0.90446	0.91318	39.79	6e-65	1	1	_	1.1.1.157	2 : Cytoplasmic	_	e : enzyme	_	3 : Putative function from multiple computational evidences	6	288	314	5	288	311
	Spro_0593	_	Serratia proteamaculans 568	hbd	3-hydroxybutyryl-CoA dehydrogenase	_	0.93312	0.9544	35.84	2e-61	1	1	_	1.1.1.157	2 : Cytoplasmic	_	e : enzyme	_	2b : Function from indirect experimental evidences (e.g. phenotypes)	8	300	314	5	297	307
	CLOSTRIBL6_v1_0555	_	Clostridiales BL-6	hbd	3-hydroxybutyryl-CoA dehydrogenase	RXN-12705 ; RHEA:16200 ;	0.94268	0.98997	35.47	7e-61	1	1	_	1.1.1.157	2 : Cytoplasmic	_	e : enzyme	8655474, 25112316	2a : Function from experimental evidences in other organisms	1	290	314	1	293	299
	BN43v3_30839	_	Mycobacterium canettii STB-L	fadB	Putative 3-hydroxybutyryl-CoA dehydrogenase FadB3 (beta-hydroxybutyryl-CoA dehydrogenase) (BhbD)	_	0.91401	0.94408	36.93	4e-57	1	1	1 : lipid metabolism ;	1.1.1.157	2 : Cytoplasmic	_	e : enzyme	12657046	3 : Putative function from multiple computational evidences	8	294	314	9	281	304
	BN45v3_40195	_	Mycobacterium canettii STB-J	fadB	Putative 3-hydroxybutyryl-CoA dehydrogenase FadB3 (beta-hydroxybutyryl-CoA dehydrogenase) (BhbD)	_	0.91401	0.94408	36.93	6e-57	1	1	1 : lipid metabolism ;	1.1.1.157	2 : Cytoplasmic	_	e : enzyme	12657046	3 : Putative function from multiple computational evidences	8	294	314	9	281	304
	BN44v3_20286	_	Mycobacterium canettii STB-D	fadB	Putative 3-hydroxybutyryl-CoA dehydrogenase FadB3 (beta-hydroxybutyryl-CoA dehydrogenase) (BhbD)	_	0.92038	0.95066	36.68	6e-57	1	1	1 : lipid metabolism ;	1.1.1.157	2 : Cytoplasmic	_	e : enzyme	12657046	3 : Putative function from multiple computational evidences	8	294	314	9	281	304
	BN42v3_21646	_	Mycobacterium canettii STB-K	fadB	Putative 3-hydroxybutyryl-CoA dehydrogenase FadB3 (beta-hydroxybutyryl-CoA dehydrogenase) (BhbD)	_	0.91401	0.94408	36.93	6e-57	1	1	1 : lipid metabolism ;	1.1.1.157	2 : Cytoplasmic	_	e : enzyme	12657046	3 : Putative function from multiple computational evidences	8	294	314	9	281	304
CLOSTRIBL6_v1_2953	Label	Synteny	Organism	Gene	Product	Reaction	maxLrap	minLrap	Ident %	Eval	OrderQ	OrderB	Roles	EC number	Localization	BioProcess	Product Type	PubMedId	Class	BeginQ	EndQ	LengthQ	BeginB	EndB	LengthB
	BSU12320	_	Bacillus subtilis 168	yjmC	putative oxidoreductase	_	0.91908	0.94362	36.79	7e-68	1	1	_	1.1.1.-	2 : Cytoplasmic	16.11 : Scavenge (Catabolism) ;	e : enzyme	9579062, 9882655, 16788182	3 : Putative function from multiple computational evidences	17	333	346	19	334	337
	EFER_2959	_	Escherichia fergusonii ATCC 35469T	_	Ureidoglycolate dehydrogenase	_	0.95665	0.98512	35.65	3e-66	1	1	1.1.5.2 : Ethanol degradation ; 1.7.26 : Allantoin assimilation ; 1.8.3 : Nitrogen metabolism ;	1.1.1.154	1 : Unknown	5.7 : Nitrogen metabolism ; 6 : Energy metabolism ;	e : enzyme	_	2b : Function from indirect experimental evidences (e.g. phenotypes)	4	333	346	6	333	336
	ECS88_3400	_	Escherichia coli S88	_	putative Ureidoglycolate dehydrogenase	_	0.95665	0.98512	35.95	7e-66	1	1	1.1.5.2 : Ethanol degradation ; 1.7.26 : Allantoin assimilation ; 1.8.3 : Nitrogen metabolism ;	1.1.1.154	1 : Unknown	5.7 : Nitrogen metabolism ; 6 : Energy metabolism ;	e : enzyme	_	3 : Putative function from multiple computational evidences	4	333	346	6	333	336
	VIBNIv4_B2041	_	Vibrio nigripulchritudo SFn1	_	putative Malate/L-lactate dehydrogenase	_	0.95954	0.98516	36.14	2e-64	1	1	1.1.1 : Carbohydrates/Carbon compounds ;	_	1 : Unknown	6.11 : Sugars ;	e : enzyme	_	3 : Putative function from multiple computational evidences	3	333	346	5	333	337
CLOSTRIBL6_v1_0031	Label	Synteny	Organism	Gene	Product	Reaction	maxLrap	minLrap	Ident %	Eval	OrderQ	OrderB	Roles	EC number	Localization	BioProcess	Product Type	PubMedId	Class	BeginQ	EndQ	LengthQ	BeginB	EndB	LengthB
	BN873v1_20056	_	Candidatus Competibacter denitrificans Run_A_D11	_	putative enoyl-CoA hydratase/isomerase	_	0.9145	0.93536	38.21	1e-51	1	1	1.1.2 : Fatty acids (fatty acid oxidation) ;	4.2.1.-	2 : Cytoplasmic	_	e : enzyme	_	3 : Putative function from multiple computational evidences	1	245	269	6	245	263
	MARHY3771	_	Marinobacter hydrocarbonoclasticus ATCC 49840	echA8	enoyl-CoA hydratase	_	0.83271	0.90688	38.84	6e-50	1	1	1.1.2 : Fatty acids (fatty acid oxidation) ;	4.2.1.17	1 : Unknown	3 : Fatty acid and phospholipid metabolism ;	e : enzyme	_	2b : Function from indirect experimental evidences (e.g. phenotypes)	45	268	269	30	247	247
	NT26v4_0182	_	Rhizobium sp. NT-26	_	Putative enoyl-CoA hydratase/isomerase	_	0.86296	0.86617	38.63	2e-41	1	1	1.1.2.1 : Degradation of short-chain fatty acids ;	4.2.1.17	2 : Cytoplasmic	3.2 : Degradation ;	e : enzyme	_	3 : Putative function from multiple computational evidences	7	238	269	19	244	270
CLOSTRIBL6_v1_1904	Label	Synteny	Organism	Gene	Product	Reaction	maxLrap	minLrap	Ident %	Eval	OrderQ	OrderB	Roles	EC number	Localization	BioProcess	Product Type	PubMedId	Class	BeginQ	EndQ	LengthQ	BeginB	EndB	LengthB
	CLOSTRIBL3_v1_12502		Clostridiaceae BL-3	bcd	Acyl-CoA dehydrogenase, short-chain specific	BUTYRYL-COA-DEHYDROGENASE-RXN ; RHEA:47199 ; RHEA:24004 ;	0.99843	1.00475	79.65	0	1	1	_	1.3.8.1	2 : Cytoplasmic	_	e : enzyme	8655474, 11466286, 8399220, 7857927	2a : Function from experimental evidences in other organisms	1	630	631	1	634	635
	CLOSTRIBL4_v1_2140		Clostridiales BL-4	bcd	Butyryl-CoA dehydrogenase	BUTYRYL-COA-DEHYDROGENASE-RXN ; RHEA:47196 ;	1.00157	1.00951	75.67	0	1	1	_	1.3.8.1	2 : Cytoplasmic	_	e : enzyme	8655474, 11466286, 8399220, 7857927	2a : Function from experimental evidences in other organisms	1	631	631	1	636	636
	RALTA_A0115		Cupriavidus taiwanensis LMG19424	_	putative ACYL COA DEHYDROGENASE OXIDOREDUCTASE PROTEIN	_	0.58479	0.98138	45.53	1e-111	1	3	1 : Metabolism ;	1.3.99.-	1 : Unknown	18.1 : Enzymes of unknown specificity ;	e : enzyme	_	3 : Putative function from multiple computational evidences	6	374	631	4	372	376
	AZOLI_p10028		Azospirillum lipoferum 4B	_	acyl-CoA dehydrogenase	_	0.59113	0.98939	44.5	5e-110	1	3	1.1.2 : Fatty acids (fatty acid oxidation) ; 1.1.3 : Amino acids ;	1.3.99.-	2 : Cytoplasmic	3.2 : Degradation ; 6.2 : Amino acids and amines ;	e : enzyme	_	2a : Function from experimental evidences in other organisms	6	378	631	4	376	377
	Rmet_0108		Cupriavidus metallidurans CH34	_	acyl-CoA dehydrogenase, short-chain specific	_	0.58479	0.98138	44.44	3e-109	1	3	_	1.3.99.2	1 : Unknown	3 : Fatty acid and phospholipid metabolism ;	e : enzyme	_	2b : Function from indirect experimental evidences (e.g. phenotypes)	6	374	631	4	372	376
	CMR15v5_0672		Ralstonia solanacearum CMR15	_	putative acyl CoA dehydrogenase oxidoreductase protein	_	0.58479	0.98138	43.63	6e-106	1	2	1 : Metabolism ;	1.3.99.-	1 : Unknown	18.1 : Enzymes of unknown specificity ;	e : enzyme	_	3 : Putative function from multiple computational evidences	6	374	631	4	372	376
	THI_3277		Thiomonas sp. 3As	bcd	Short-chain specific acyl-CoA dehydrogenase (SCAD) (Butyryl-CoA dehydrogenase)	_	0.58479	0.984	44.72	2e-103	1	2	1.1.2 : Fatty acids (fatty acid oxidation) ;	1.3.99.2	1 : Unknown	3 : Fatty acid and phospholipid metabolism ;	e : enzyme	11812788, 2777793, 8655474	2a : Function from experimental evidences in other organisms	6	374	631	4	372	375
	BN13v1_430010	_	Tetrasphaera jenkinsii Ben74	_	putative acyl-CoA dehydrogenase (putative Butyryl-CoA dehydrogenase (EC no. 1.3.99.2))	_	0.61648	0.98731	44.47	1e-99	1	1	_	1.3.99.-	1 : Unknown	_	e : enzyme	_	3 : Putative function from multiple computational evidences	3	377	631	2	390	394
	BN12v2_410044	_	Tetrasphaera japonica T1-X7	_	putative acyl-CoA dehydrogenase (putative Butyryl-CoA dehydrogenase (EC no. 1.3.99.2))	_	0.61014	0.98465	43.38	1e-97	1	1	_	1.3.99.-	2 : Cytoplasmic	_	e : enzyme	_	3 : Putative function from multiple computational evidences	3	377	631	2	386	391
	VIBNIv4_B0452	_	Vibrio nigripulchritudo SFn1	_	putative Acyl-CoA dehydrogenase	_	0.58954	0.96373	42.74	2e-90	1	1	_	_	2 : Cytoplasmic	_	e : enzyme	_	3 : Putative function from multiple computational evidences	9	378	631	12	380	386
	AZOLI_p10030		Azospirillum lipoferum 4B	_	acyl-CoA dehydrogenase	_	0.59429	0.96154	39.47	3e-89	2	3	_	1.3.99.-	2 : Cytoplasmic	3 : Fatty acid and phospholipid metabolism ;	e : enzyme	_	2a : Function from experimental evidences in other organisms	3	377	631	11	385	390
	Rmet_0103		Cupriavidus metallidurans CH34	ivd1	isovaleryl-CoA dehydrogenase	_	0.60697	0.97455	40.47	2e-87	2	3	1.1.3.12 : Leucine degradation ;	1.3.99.10	2 : Cytoplasmic	6 : Energy metabolism ; 1 : Amino acid biosynthesis ;	e : enzyme	_	2a : Function from experimental evidences in other organisms	3	380	631	9	391	393
	CMR15v5_0667		Ralstonia solanacearum CMR15	_	putative acyl-CoA dehydrogenase oxidoreductase	_	0.60222	0.96692	39.47	8e-87	2	3	1.4 : Energy production/transport ;	1.3.99.-	1 : Unknown	6.5 : Electron transport ;	e : enzyme	_	3 : Putative function from multiple computational evidences	3	377	631	9	388	393
	RALTA_A0110		Cupriavidus taiwanensis LMG19424	_	putative ACYL-COA DEHYDROGENASE OXIDOREDUCTASE	_	0.60697	0.97455	39.95	8e-87	2	3	1.4 : Energy production/transport ;	1.3.99.-	1 : Unknown	6.5 : Electron transport ;	e : enzyme	_	3 : Putative function from multiple computational evidences	3	380	631	9	391	393
	THI_3281		Thiomonas sp. 3As	ivd	Isovaleryl-CoA dehydrogenase	_	0.60697	0.97704	39.43	9e-86	2	3	1.1.3.12 : Leucine degradation ;	1.3.99.10	1 : Unknown	5 : Central intermediary metabolism ;	e : enzyme	10677295, 12477932, 12665801, 1310317, 2318964, 7640268, 8468053, 921428	2b : Function from indirect experimental evidences (e.g. phenotypes)	3	380	631	8	390	392
	Rmet_2531		Cupriavidus metallidurans CH34	ivd1	isovaleryl-CoA dehydrogenase (IVDHase)	_	0.5832	0.97098	36.41	8e-66	6	3	1.1.1 : Carbohydrates/Carbon compounds ;	1.3.99.10	1 : Unknown	_	e : enzyme	_	2b : Function from indirect experimental evidences (e.g. phenotypes)	7	374	631	10	376	379
	Rmet_2530		Cupriavidus metallidurans CH34	ivd	isovaleryl-CoA dehydrogenase (IVDHase)	_	0.58162	0.9709	35.69	8e-62	8	4	1.1.1 : Carbohydrates/Carbon compounds ;	1.3.99.10	1 : Unknown	_	e : enzyme	_	2b : Function from indirect experimental evidences (e.g. phenotypes)	7	373	631	10	374	378
	NMA1201		Neisseria meningitidis Z2491	rubA	rubredoxin (Rd)	_	0.0729	0.82143	50	6e-13	1	2	1.4.3 : Electron carrier ;	_	2 : Cytoplasmic	_	c : carrier	_	2b : Function from indirect experimental evidences (e.g. phenotypes)	583	628	631	4	49	56
	CAGGBEG34_v5_20065		Candidatus Glomeribacter gigasporarum BEG34	rubA	Rubredoxin (Rd)	_	0.07607	0.82759	43.75	8e-11	1	2	_	_	2 : Cytoplasmic	6.5 : Electron transport ;	c : carrier	7670642	2a : Function from experimental evidences in other organisms	581	628	631	6	53	58
	HEAR0645		Herminiimonas arsenicoxydans	rubA1	Rubredoxin (Rd)	_	0.0729	0.85185	47.83	3e-10	2	2	1.4.3 : electron carrier ;	_	1 : Unknown	6 : Energy metabolism ;	c : carrier	7670642	2a : Function from experimental evidences in other organisms	583	628	631	4	49	54
	THI_2938		Thiomonas sp. 3As	rub	Rubredoxin Rd	_	0.07132	0.9	44.44	6e-09	9	2	1.4.3 : Electron carrier ;	_	1 : Unknown	6 : Energy metabolism ;	c : carrier	11160086	2a : Function from experimental evidences in other organisms	584	628	631	1	45	50
	HEAR2748		Herminiimonas arsenicoxydans	rubA2	Rubredoxin (Rd)	_	0.07132	0.9	42.22	1e-07	3	2	1.4.3 : electron carrier ;	_	1 : Unknown	6 : Energy metabolism ;	c : carrier	7670642	2a : Function from experimental evidences in other organisms	584	628	631	1	45	50
CLOSTRIBL6_v1_3062	Label	Synteny	Organism	Gene	Product	Reaction	maxLrap	minLrap	Ident %	Eval	OrderQ	OrderB	Roles	EC number	Localization	BioProcess	Product Type	PubMedId	Class	BeginQ	EndQ	LengthQ	BeginB	EndB	LengthB
	CLOSTRIBL6_v1_1904	_	Clostridiales BL-6	bcd	Butyryl-CoA dehydrogenase	BUTYRYL-COA-DEHYDROGENASE-RXN ; RHEA:47199 ;	0.89699	1.00177	65.72	0	1	1	_	1.3.8.1	2 : Cytoplasmic	_	e : enzyme	8655474, 11466286	2a : Function from experimental evidences in other organisms	1	563	565	1	554	631
	CLOSTRIBL3_v1_11587		Clostridiaceae BL-3	bcd	Acyl-CoA dehydrogenase, short-chain specific	BUTYRYL-COA-DEHYDROGENASE-RXN ; RHEA:24004 ; RHEA:47196 ;	0.66726	0.99472	51.46	9e-129	3	2	_	1.3.8.1	2 : Cytoplasmic	_	e : enzyme	8655474, 11466286	2a : Function from experimental evidences in other organisms	1	377	565	1	377	379
	AZOLI_p10028		Azospirillum lipoferum 4B	_	acyl-CoA dehydrogenase	_	0.66195	0.99204	47.59	8e-121	1	1	1.1.2 : Fatty acids (fatty acid oxidation) ; 1.1.3 : Amino acids ;	1.3.99.-	2 : Cytoplasmic	3.2 : Degradation ; 6.2 : Amino acids and amines ;	e : enzyme	_	2a : Function from experimental evidences in other organisms	5	378	565	3	376	377
	PSEEN3546		Pseudomonas entomophila L48	fadFx	acyl-CoA dehydrogenase protein FadFx	_	0.65487	0.98667	48.92	3e-119	1	1	1.1.2 : Fatty acids (fatty acid oxidation) ;	1.3.99.-	Unknown	3 : Fatty acid and phospholipid metabolism ;	e : enzyme	11251808	2a : Function from experimental evidences in other organisms	5	374	565	3	372	375
	PP_2216	_	Pseudomonas putida KT2440	acd	short-chain acyl-CoA dehydrogenase	BUTYRYL-COA-DEHYDROGENASE-RXN ; RHEA:24007 ;	0.64956	0.97867	48.77	4e-117	1	1	1.1.2.1 : Degradation of short-chain fatty acids ;	1.3.99.-	2 : Cytoplasmic	16.11 : Scavenge (Catabolism) ;	e : enzyme	16024185, 11251808, 24317404	1a : Function from experimental evidences in the studied strain	8	374	565	6	372	375
	MGMSRv2_0193	_	Magnetospirillum gryphiswaldense MSR-1 v2	_	Acyl-CoA dehydrogenase	_	0.65487	0.97368	48.11	2e-115	1	1	1.1.2 : Fatty acids (fatty acid oxidation) ; 1.1.3 : Amino acids ;	1.3.99.-	2 : Cytoplasmic	16.11 : Scavenge (Catabolism) ;	e : enzyme	10524212, 8759838, 8969508, 17189250	2a : Function from experimental evidences in other organisms	5	374	565	3	372	380
	ACIAD1607	_	Acinetobacter baylyi ADP1	acads	Acyl-CoA dehydrogenase, short-chain specific	ACYLCOADEHYDROG-RXN ; BUTYRYL-COA-DEHYDROGENASE-RXN ; RXN0-2301 ; RHEA:24007 ; RHEA:12277 ;	0.65664	0.98933	47.44	2e-114	1	1	1.1.3.12 : Leucine degradation ; 1.1.3.14 : Valine degradation ; 1.1.5.1 : Phenylacetic acid degradation ;	1.3.8.1	1 : Unknown	3 : Fatty acid and phospholipid metabolism ; 5 : Central intermediary metabolism ;	e : enzyme	6712627, 16024185, 6261796, 11571189	2a : Function from experimental evidences in other organisms	4	374	565	2	372	375
	RALTA_A0115		Cupriavidus taiwanensis LMG19424	_	putative ACYL COA DEHYDROGENASE OXIDOREDUCTASE PROTEIN	_	0.65487	0.98404	47.3	2e-113	1	1	1 : Metabolism ;	1.3.99.-	1 : Unknown	18.1 : Enzymes of unknown specificity ;	e : enzyme	_	3 : Putative function from multiple computational evidences	5	374	565	3	372	376
	Rmet_0108		Cupriavidus metallidurans CH34	_	acyl-CoA dehydrogenase, short-chain specific	_	0.65487	0.98404	46.49	1e-111	1	1	_	1.3.99.2	1 : Unknown	3 : Fatty acid and phospholipid metabolism ;	e : enzyme	_	2b : Function from indirect experimental evidences (e.g. phenotypes)	5	374	565	3	372	376
	CMR15v5_0672		Ralstonia solanacearum CMR15	_	putative acyl CoA dehydrogenase oxidoreductase protein	_	0.65487	0.98404	45.41	3e-107	1	1	1 : Metabolism ;	1.3.99.-	1 : Unknown	18.1 : Enzymes of unknown specificity ;	e : enzyme	_	3 : Putative function from multiple computational evidences	5	374	565	3	372	376
	THI_3277		Thiomonas sp. 3As	bcd	Short-chain specific acyl-CoA dehydrogenase (SCAD) (Butyryl-CoA dehydrogenase)	_	0.65487	0.98667	43.78	5e-100	1	3	1.1.2 : Fatty acids (fatty acid oxidation) ;	1.3.99.2	1 : Unknown	3 : Fatty acid and phospholipid metabolism ;	e : enzyme	11812788, 2777793, 8655474	2a : Function from experimental evidences in other organisms	5	374	565	3	372	375
	MARHY1099	_	Marinobacter hydrocarbonoclasticus ATCC 49840	_	acyl-CoA dehydrogenase	_	0.67257	0.97938	41.32	1e-93	1	1	_	1.3.99.-	1 : Unknown	6.5 : Electron transport ;	e : enzyme	_	2b : Function from indirect experimental evidences (e.g. phenotypes)	1	378	565	1	379	388
	AZOLI_p10030		Azospirillum lipoferum 4B	_	acyl-CoA dehydrogenase	_	0.66018	0.95641	39.95	1e-88	2	4	_	1.3.99.-	2 : Cytoplasmic	3 : Fatty acid and phospholipid metabolism ;	e : enzyme	_	2a : Function from experimental evidences in other organisms	1	373	565	9	381	390
	THI_3281		Thiomonas sp. 3As	ivd	Isovaleryl-CoA dehydrogenase	_	0.66903	0.96429	38.89	3e-84	2	4	1.1.3.12 : Leucine degradation ;	1.3.99.10	1 : Unknown	5 : Central intermediary metabolism ;	e : enzyme	10677295, 12477932, 12665801, 1310317, 2318964, 7640268, 8468053, 921428	2b : Function from indirect experimental evidences (e.g. phenotypes)	1	373	565	6	383	392
	Rmet_0103		Cupriavidus metallidurans CH34	ivd1	isovaleryl-CoA dehydrogenase	_	0.66903	0.96183	39.15	2e-83	2	4	1.1.3.12 : Leucine degradation ;	1.3.99.10	2 : Cytoplasmic	6 : Energy metabolism ; 1 : Amino acid biosynthesis ;	e : enzyme	_	2a : Function from experimental evidences in other organisms	1	373	565	7	384	393
	CMR15v5_0667		Ralstonia solanacearum CMR15	_	putative acyl-CoA dehydrogenase oxidoreductase	_	0.66549	0.95674	38.3	8e-82	2	4	1.4 : Energy production/transport ;	1.3.99.-	1 : Unknown	6.5 : Electron transport ;	e : enzyme	_	3 : Putative function from multiple computational evidences	3	373	565	9	384	393
	RALTA_A0110		Cupriavidus taiwanensis LMG19424	_	putative ACYL-COA DEHYDROGENASE OXIDOREDUCTASE	_	0.66903	0.96183	38.36	4e-81	3	4	1.4 : Energy production/transport ;	1.3.99.-	1 : Unknown	6.5 : Electron transport ;	e : enzyme	_	3 : Putative function from multiple computational evidences	1	373	565	7	384	393
	SCFA_v1_30011		Ca. Phosphitivorax anaerolimi F81	bcd	Acyl-CoA dehydrogenase (fragment)	BUTYRYL-COA-DEHYDROGENASE-RXN ; RHEA:24004 ; RHEA:47196 ;	0.42655	0.9877	51.45	7e-71	6	3	_	1.3.8.1	1 : Unknown	_	e : enzyme	_	2b : Function from indirect experimental evidences (e.g. phenotypes)	139	378	565	3	243	244
	Rmet_6103	_	Cupriavidus metallidurans CH34	_	acyl-CoA dehydrogenase-like protein (fragment)	_	0.36814	0.97196	35.1	3e-34	1	1	1.1.2 : Fatty acids (fatty acid oxidation) ;	_	2 : Cytoplasmic	_	e : enzyme	_	2b : Function from indirect experimental evidences (e.g. phenotypes)	171	378	565	3	209	214
CLOSTRIBL6_v1_0135	Label	Synteny	Organism	Gene	Product	Reaction	maxLrap	minLrap	Ident %	Eval	OrderQ	OrderB	Roles	EC number	Localization	BioProcess	Product Type	PubMedId	Class	BeginQ	EndQ	LengthQ	BeginB	EndB	LengthB
	CD630_10540		Clostridium difficile 630	bcd2	Butyryl-CoA dehydrogenase	_	0.98681	0.98942	72.73	0	1	1	_	1.3.99.-	1 : Unknown	_	e : enzyme	_	2a : Function from experimental evidences in other organisms	6	379	379	5	378	378
	CLOSTRIBL3_v1_20310		Clostridiaceae BL-3	bcd	Butyryl-CoA dehydrogenase	BUTYRYL-COA-DEHYDROGENASE-RXN ; RHEA:24004 ;	1	1	69.66	0	1	1	_	1.3.8.1	2 : Cytoplasmic	16.11 : Scavenge (Catabolism) ;	e : enzyme	8655474, 11466286	1c : Function from experimental evidences in the studied genus	1	379	379	1	379	379
	CLOSTRIBL4_v1_1870		Clostridiales BL-4	bcd	butyryl-CoA dehydrogenase	BUTYRYL-COA-DEHYDROGENASE-RXN ; RHEA:24007 ;	0.99221	1.00792	68.85	0	1	1	_	1.3.8.1	2 : Cytoplasmic	16.11 : Scavenge (Catabolism) ;	e : enzyme	17189250, 21398533	2a : Function from experimental evidences in other organisms	1	377	379	1	382	385
	BSU37170	_	Bacillus subtilis 168	acdA	acyl-CoA dehydrogenase	ACYLCOADEHYDROG-RXN ;	0.99472	0.99472	59.42	5e-156	1	1	2.4 : Metabolism of lipids ;	1.3.99.-	2 : Cytoplasmic	16.11 : Scavenge (Catabolism) ;	e : enzyme	17189250, 21398533	1a : Function from experimental evidences in the studied strain	1	377	379	1	377	379
	CD630_08030		Clostridium difficile 630	_	Putative acyl-CoA dehydrogenase	_	1	1.00264	55.53	1e-140	2	1	_	1.3.99.-	1 : Unknown	_	e : enzyme	_	3 : Putative function from multiple computational evidences	1	378	379	1	379	380
	CD630_03990		Clostridium difficile 630	acdB	Acyl-CoA dehydrogenase, short-chain specific	_	0.98681	0.99204	55.61	4e-140	3	1	7.1 : Cytoplasm ;	1.3.99.-	2 : Cytoplasmic	6.2 : Amino acids and amines ;	e : enzyme	16802151, 16233311	2a : Function from experimental evidences in other organisms	6	379	379	4	377	377
	SCFA_v1_190035	_	Ca. Phosphitivorax anaerolimi F81	bcd	acyl-CoA dehydrogenase, short-chain specific (Butyryl-CoA dehydrogenase)	_	0.99215	1	52.77	7e-139	1	1	_	1.3.8.1	1 : Unknown	_	e : enzyme	_	2b : Function from indirect experimental evidences (e.g. phenotypes)	1	378	379	1	379	382
	SCFA_v1_2690009	_	Ca. Phosphitivorax butyraticus R76	acdA	Acyl-CoA dehydrogenase (Butyryl-CoA dehydrogenase)	_	0.99215	1	52.51	4e-138	1	1	_	1.3.8.1	2 : Cytoplasmic	_	e : enzyme	_	2b : Function from indirect experimental evidences (e.g. phenotypes)	1	378	379	1	379	382
	SCFA_v1_500014		Ca. Phosphitivorax anaerolimi F81	bcd	Short-chain specific acyl-CoA dehydrogenase (SCAD) (Butyryl-CoA dehydrogenase)	_	0.98956	1	50.13	6e-132	2	1	_	1.3.8.1	2 : Cytoplasmic	_	e : enzyme	_	2b : Function from indirect experimental evidences (e.g. phenotypes)	1	378	379	1	379	383
	SCFA_v1_1080002		Ca. Phosphitivorax butyraticus R76	acdA	Acyl-CoA dehydrogenase	_	0.98956	1	50.92	8e-132	2	1	_	1.3.8.-	2 : Cytoplasmic	_	e : enzyme	_	2b : Function from indirect experimental evidences (e.g. phenotypes)	1	378	379	1	379	383
	BSU18260		Bacillus subtilis 168	ldeJ	isovaleryl-CoA dehydrogenase (leucine degradation)	RXN0-2301 ;	1	1.00264	51.32	4e-131	3	1	2.4 : Metabolism of lipids ;	1.3.8.4	2 : Cytoplasmic	16.11 : Scavenge (Catabolism) ;	e : enzyme	8655474, 17085570, 19935659	2b : Function from indirect experimental evidences (e.g. phenotypes)	1	379	379	1	380	380
	BN44v3_70065	_	Mycobacterium canettii STB-D	fadE	Putative acyl-CoA dehydrogenase FadE25	_	0.97172	0.99736	48.41	7e-124	1	1	1 : lipid metabolism ;	1.3.99.-	2 : Cytoplasmic	_	e : enzyme	10510226, 12775759, 15525680	3 : Putative function from multiple computational evidences	3	379	379	13	389	389
	BN45v3_60311	_	Mycobacterium canettii STB-J	fadE	Putative acyl-CoA dehydrogenase FadE25	_	0.97172	0.99736	48.41	8e-124	1	1	1 : lipid metabolism ;	1.3.99.-	2 : Cytoplasmic	_	e : enzyme	10510226, 12775759, 15525680	3 : Putative function from multiple computational evidences	3	379	379	13	389	389
	BN42v3_41331	_	Mycobacterium canettii STB-K	fadE	Putative acyl-CoA dehydrogenase FadE25	_	0.97172	0.99736	48.41	8e-124	1	1	1 : lipid metabolism ;	1.3.99.-	2 : Cytoplasmic	_	e : enzyme	10510226, 12775759, 15525680	3 : Putative function from multiple computational evidences	3	379	379	13	389	389
	BN43v3_60289	_	Mycobacterium canettii STB-L	fadE	Putative acyl-CoA dehydrogenase FadE25	_	0.97172	0.99736	48.15	1e-122	1	1	1 : lipid metabolism ;	1.3.99.-	2 : Cytoplasmic	_	e : enzyme	10510226, 12775759, 15525680	3 : Putative function from multiple computational evidences	3	379	379	13	389	389
	CLOSTRIBL3_v1_10853		Clostridiaceae BL-3	carC	Caffeyl-CoA reductase-Etf complex subunit CarC	RHEA:46956 ;	0.99208	0.99208	47.87	9e-118	4	1	_	1.3.1.108	2 : Cytoplasmic	_	e : enzyme	23479729	2a : Function from experimental evidences in other organisms	5	379	379	3	378	379
	PSEEN3546		Pseudomonas entomophila L48	fadFx	acyl-CoA dehydrogenase protein FadFx	_	0.97625	0.98667	44.86	3e-117	1	2	1.1.2 : Fatty acids (fatty acid oxidation) ;	1.3.99.-	Unknown	3 : Fatty acid and phospholipid metabolism ;	e : enzyme	11251808	2a : Function from experimental evidences in other organisms	5	374	379	3	372	375
	PP_2216		Pseudomonas putida KT2440	acd	short-chain acyl-CoA dehydrogenase	BUTYRYL-COA-DEHYDROGENASE-RXN ; RHEA:24007 ;	0.97625	0.98667	44.59	5e-117	1	2	1.1.2.1 : Degradation of short-chain fatty acids ;	1.3.99.-	2 : Cytoplasmic	16.11 : Scavenge (Catabolism) ;	e : enzyme	16024185, 11251808, 24317404	1a : Function from experimental evidences in the studied strain	5	374	379	3	372	375
	AZOLI_p10028		Azospirillum lipoferum 4B	_	acyl-CoA dehydrogenase	_	0.98945	0.99469	44.53	1e-116	1	2	1.1.2 : Fatty acids (fatty acid oxidation) ; 1.1.3 : Amino acids ;	1.3.99.-	2 : Cytoplasmic	3.2 : Degradation ; 6.2 : Amino acids and amines ;	e : enzyme	_	2a : Function from experimental evidences in other organisms	5	379	379	3	377	377
	RSK60v3_mp750032		Ralstonia solanacearum K60	_	putative Butyryl-CoA dehydrogenase	_	0.97361	0.97878	46.34	5e-114	1	3	1 : Metabolism ;	1.3.8.1	2 : Cytoplasmic	3 : Fatty acid and phospholipid metabolism ;	e : enzyme	_	3 : Putative function from multiple computational evidences	6	374	379	6	374	377
	CMR15v5_mp0941		Ralstonia solanacearum CMR15	_	putative Butyryl-CoA dehydrogenase	_	0.97361	0.97878	45.8	7e-114	1	3	1 : Metabolism ;	1.3.99.2	2 : Cytoplasmic	3 : Fatty acid and phospholipid metabolism ;	e : enzyme	_	3 : Putative function from multiple computational evidences	6	374	379	6	374	377
	RALSYv5_mp0315		Ralstonia syzygii R24	_	putative Butyryl-CoA dehydrogenase	_	0.97361	0.97878	45.8	1e-113	1	3	1 : Metabolism ;	1.3.99.2	2 : Cytoplasmic	3 : Fatty acid and phospholipid metabolism ;	e : enzyme	_	3 : Putative function from multiple computational evidences	6	374	379	6	374	377
	BN12v2_410006	_	Tetrasphaera japonica T1-X7	_	acyl-CoA dehydrogenase (putative Butyryl-CoA dehydrogenase (EC no. 1.3.99.2))	_	0.98191	1.00264	45.79	4e-113	1	1	_	1.3.99.-	2 : Cytoplasmic	_	e : enzyme	17189250	2a : Function from experimental evidences in other organisms	3	379	379	10	387	387
	RALTA_A0115		Cupriavidus taiwanensis LMG19424	_	putative ACYL COA DEHYDROGENASE OXIDOREDUCTASE PROTEIN	_	0.98417	0.99202	42.9	5e-113	1	2	1 : Metabolism ;	1.3.99.-	1 : Unknown	18.1 : Enzymes of unknown specificity ;	e : enzyme	_	3 : Putative function from multiple computational evidences	5	377	379	3	375	376
	ACIAD1607		Acinetobacter baylyi ADP1	acads	Acyl-CoA dehydrogenase, short-chain specific	ACYLCOADEHYDROG-RXN ; BUTYRYL-COA-DEHYDROGENASE-RXN ; RXN0-2301 ; RHEA:24007 ; RHEA:12277 ;	0.98681	0.99733	43.58	4e-112	1	3	1.1.3.12 : Leucine degradation ; 1.1.3.14 : Valine degradation ; 1.1.5.1 : Phenylacetic acid degradation ;	1.3.8.1	1 : Unknown	3 : Fatty acid and phospholipid metabolism ; 5 : Central intermediary metabolism ;	e : enzyme	6712627, 16024185, 6261796, 11571189	2a : Function from experimental evidences in other organisms	4	377	379	2	375	375
	Rmet_0108		Cupriavidus metallidurans CH34	_	acyl-CoA dehydrogenase, short-chain specific	_	0.98417	0.99202	42.9	4e-111	1	2	_	1.3.99.2	1 : Unknown	3 : Fatty acid and phospholipid metabolism ;	e : enzyme	_	2b : Function from indirect experimental evidences (e.g. phenotypes)	5	377	379	3	375	376
	ACIAD1613		Acinetobacter baylyi ADP1	_	putative acyl-CoA dehydrogenase protein (acdB-like)	2-METHYLACYL-COA-DEHYDROGENASE-RXN ; RXN-8568 ; RXN-12572 ;	0.98417	0.99467	42.9	6e-111	2	1	_	1.3.8.-	1 : Unknown	_	e : enzyme	_	3 : Putative function from multiple computational evidences	5	377	379	3	375	375
	BN873v1_590034	_	Candidatus Competibacter denitrificans Run_A_D11	_	putative acyl-CoA dehydrogenase	_	0.98417	0.98417	43.7	3e-110	1	1	1.1.2 : Fatty acids (fatty acid oxidation) ;	1.3.8.-	2 : Cytoplasmic	_	e : enzyme	_	3 : Putative function from multiple computational evidences	5	377	379	3	375	379
	BN13v1_920006	_	Tetrasphaera jenkinsii Ben74	_	putative acyl-CoA dehydrogenase (putative Butyryl-CoA dehydrogenase (EC no. 1.3.99.2))	_	0.98705	1.00528	44.36	8e-110	1	1	_	1.3.99.-	2 : Cytoplasmic	_	e : enzyme	_	3 : Putative function from multiple computational evidences	3	379	379	8	386	386
	AZOLI_p10030		Azospirillum lipoferum 4B	_	acyl-CoA dehydrogenase	_	0.97179	1	44.33	1e-109	2	1	_	1.3.99.-	2 : Cytoplasmic	3 : Fatty acid and phospholipid metabolism ;	e : enzyme	_	2a : Function from experimental evidences in other organisms	1	379	379	9	387	390
	MARHY1166		Marinobacter hydrocarbonoclasticus ATCC 49840	ivdA	Isovaleryl-coenzyme A dehydrogenase	_	0.97165	0.99472	44.03	3e-108	1	2	1.1.3 : Amino acids ;	1.3.99.10	1 : Unknown	5 : Central intermediary metabolism ;	e : enzyme	14612443	2a : Function from experimental evidences in other organisms	1	377	379	8	384	388
	RALTA_B1110		Cupriavidus taiwanensis LMG19424	_	putative ACYL COA DEHYDROGENASE OXIDOREDUCTASE PROTEIN	_	0.96834	1	44.69	7e-108	1	2	1 : Metabolism ;	1.3.99.-	2 : Cytoplasmic	18.1 : Enzymes of unknown specificity ;	e : enzyme	_	3 : Putative function from multiple computational evidences	11	377	379	1	367	367
	THI_3277		Thiomonas sp. 3As	bcd	Short-chain specific acyl-CoA dehydrogenase (SCAD) (Butyryl-CoA dehydrogenase)	_	0.98417	0.99467	42.9	2e-105	1	1	1.1.2 : Fatty acids (fatty acid oxidation) ;	1.3.99.2	1 : Unknown	3 : Fatty acid and phospholipid metabolism ;	e : enzyme	11812788, 2777793, 8655474	2a : Function from experimental evidences in other organisms	5	377	379	3	375	375
	MGMSRv2_0409		Magnetospirillum gryphiswaldense MSR-1 v2	_	Acyl-CoA dehydrogenase/oxidase	_	0.97933	1	42.74	6e-105	2	2	1.1.3.12 : Leucine degradation ;	1.3.8.4	2 : Cytoplasmic	16.11 : Scavenge (Catabolism) ;	e : enzyme	17540897, 8759838, 8655474	2a : Function from experimental evidences in other organisms	1	379	379	6	384	387
	CMR15v5_0672		Ralstonia solanacearum CMR15	_	putative acyl CoA dehydrogenase oxidoreductase protein	_	0.98417	0.99202	40.75	1e-103	1	3	1 : Metabolism ;	1.3.99.-	1 : Unknown	18.1 : Enzymes of unknown specificity ;	e : enzyme	_	3 : Putative function from multiple computational evidences	5	377	379	3	375	376
	LEPBIa0057	_	Leptospira biflexa serovar Patoc Patoc 1	acdA2	Acyl-CoA dehydrogenase	_	0.96392	0.98681	41.71	1e-101	1	1	1.5.4 : Fatty acid and phosphatidic acid ;	1.3.8.-	1 : Unknown	16.2 : Construct biomass (Anabolism) ;	e : enzyme	_	2a : Function from experimental evidences in other organisms	1	374	379	2	374	388
	lpl1788		Legionella pneumophila Lens	ivd	Isovaleryl-CoA dehydrogenase 2, mitochondrial precursor (IVD 2)	_	0.97429	1	40.9	2e-100	1	2	_	1.3.99.10	2 : Cytoplasmic	_	e : enzyme	_	2b : Function from indirect experimental evidences (e.g. phenotypes)	1	379	379	8	386	389
	lpg1824		Legionella pneumophila subsp. pneumophila Philadelphia 1	ivd	Isovaleryl-CoA dehydrogenase 2, mitochondrial precursor (IVD 2)	_	0.97429	1	40.63	8e-100	1	2	_	1.3.99.10	2 : Cytoplasmic	_	e : enzyme	_	2b : Function from indirect experimental evidences (e.g. phenotypes)	1	379	379	8	386	389
	LPVv2_2096		Legionella pneumophila subsp. pneumophila HL06041035	ivd	Isovaleryl-CoA dehydrogenase 2, mitochondrial precursor (IVD 2)	_	0.98187	1	40.63	8e-100	1	2	_	1.3.99.10	2 : Cytoplasmic	_	e : enzyme	_	2b : Function from indirect experimental evidences (e.g. phenotypes)	1	379	379	5	383	386
	LPOv2_1885		Legionella pneumophila subsp. pneumophila Lorraine	ivd	Isovaleryl-CoA dehydrogenase 2, mitochondrial precursor (IVD 2)	_	0.98187	1	40.63	8e-100	1	2	_	1.3.99.10	2 : Cytoplasmic	_	e : enzyme	_	2b : Function from indirect experimental evidences (e.g. phenotypes)	1	379	379	5	383	386
	LPC_1268		Legionella pneumophila Corby	ivd	Isovaleryl-CoA dehydrogenase 2, mitochondrial precursor (IVD 2)	_	0.98187	1	40.63	8e-100	1	2	_	_	2 : Cytoplasmic	_	e : enzyme	_	2b : Function from indirect experimental evidences (e.g. phenotypes)	1	379	379	5	383	386
	lpp1787		Legionella pneumophila Paris	ivd	Isovaleryl-CoA dehydrogenase 2, mitochondrial precursor (IVD 2)	_	0.97429	1	40.63	9e-100	1	2	_	1.3.99.10	2 : Cytoplasmic	_	e : enzyme	_	2b : Function from indirect experimental evidences (e.g. phenotypes)	1	379	379	8	386	389
	PP_4064		Pseudomonas putida KT2440	ivd	isovaleryl-CoA dehydrogenase	_	0.88915	0.99472	41.91	6e-99	3	2	1.1.3.12 : Leucine degradation ;	1.3.8.4	1 : Unknown	6.2 : Amino acids and amines ;	e : enzyme	11231285, 2777793	2a : Function from experimental evidences in other organisms	1	377	379	43	419	424
	MGMSRv2_0204		Magnetospirillum gryphiswaldense MSR-1 v2	_	acyl-CoA dehydrogenase	_	0.99736	0.99736	41.01	5e-98	3	2	1.1.2 : Fatty acids (fatty acid oxidation) ; 1.1.3 : Amino acids ;	1.3.99.-	2 : Cytoplasmic	16.11 : Scavenge (Catabolism) ;	e : enzyme	10524212, 8759838, 8969508, 17189250	2a : Function from experimental evidences in other organisms	1	377	379	1	376	379
	ABAYE2303		Acinetobacter baumannii AYE	dcaA	acyl-CoA dehydrogenase	_	0.95052	0.96306	42.74	5e-98	3	1	1.1.1 : carbon compounds ;	1.3.99.-	1 : Unknown	_	e : enzyme	2298704, 8002591, 8063101, 8181753, 8331077, 8449410, 9515921	2a : Function from experimental evidences in other organisms	17	379	379	16	380	384
	PSEEN3386		Pseudomonas entomophila L48	ivd	isovaleryl-CoA dehydrogenase	_	0.9425	0.99472	41.38	9e-98	3	2	1.1.3.12 : Leucine degradation ;	1.3.99.10	Unknown	6 : Energy metabolism ;	e : enzyme	11231285, 2777793, 3446585	2a : Function from experimental evidences in other organisms	1	377	379	19	395	400
	ACIAD1693		Acinetobacter baylyi ADP1	acads4	Acyl-CoA dehydrogenase, short-chain specific	ACYLCOADEHYDROG-RXN ; BUTYRYL-COA-DEHYDROGENASE-RXN ; GLUTARYL-COA-DEHYDROG-RXN ; RXN0-2301 ; RHEA:24007 ; RHEA:12277 ;	0.96875	0.98153	41.67	9e-98	3	1	1.1.3.12 : Leucine degradation ; 1.1.3.14 : Valine degradation ; 1.1.5.1 : Phenylacetic acid degradation ;	1.3.8.1	1 : Unknown	3 : Fatty acid and phospholipid metabolism ; 5 : Central intermediary metabolism ;	e : enzyme	6712627, 16024185, 6261796, 11571189	1a : Function from experimental evidences in the studied strain	10	379	379	9	380	384
	THI_3281		Thiomonas sp. 3As	ivd	Isovaleryl-CoA dehydrogenase	_	0.97449	1.00792	41.88	1e-97	2	2	1.1.3.12 : Leucine degradation ;	1.3.99.10	1 : Unknown	5 : Central intermediary metabolism ;	e : enzyme	10677295, 12477932, 12665801, 1310317, 2318964, 7640268, 8468053, 921428	2b : Function from indirect experimental evidences (e.g. phenotypes)	1	377	379	6	387	392
	BN45v3_50884		Mycobacterium canettii STB-J	fadE	Putative acyl-CoA dehydrogenase FadE19 (MMGC)	_	0.96684	1	42.74	3e-96	2	4	1 : lipid metabolism ;	1.3.99.-	1 : Unknown	_	e : enzyme	12657046	3 : Putative function from multiple computational evidences	5	377	379	11	389	392
	BN43v3_40166		Mycobacterium canettii STB-L	fadE	Putative acyl-CoA dehydrogenase FadE19 (MMGC)	_	0.96193	1	42.74	4e-96	2	4	1 : lipid metabolism ;	1.3.99.-	1 : Unknown	_	e : enzyme	12657046	3 : Putative function from multiple computational evidences	5	377	379	13	391	394
	BN42v3_40456		Mycobacterium canettii STB-K	fadE	Putative acyl-CoA dehydrogenase FadE19 (MMGC)	_	0.96193	1	42.74	4e-96	2	4	1 : lipid metabolism ;	1.3.99.-	1 : Unknown	_	e : enzyme	12657046	3 : Putative function from multiple computational evidences	5	377	379	13	391	394
	CLOSTRIBL3_v1_12012		Clostridiaceae BL-3	carC	Caffeyl-CoA reductase-Etf complex subunit CarC	RHEA:46956 ;	0.99211	0.99472	41.64	5e-96	5	1	_	1.3.1.108	2 : Cytoplasmic	_	e : enzyme	23479729	2a : Function from experimental evidences in other organisms	1	377	379	1	375	380
	ABAYE2288		Acinetobacter baumannii AYE	_	putative citronelloyl-CoA dehydrogenase (liuA/gnyD)	_	0.97436	1.00264	39.74	3e-95	4	2	1.1 : Carbon compound utilization ;	_	1 : Unknown	_	e : enzyme	15345388, 16517656, 18625020	3 : Putative function from multiple computational evidences	1	377	379	6	385	390
	BN44v3_50491		Mycobacterium canettii STB-D	fadE	Putative acyl-CoA dehydrogenase FadE19 (MMGC)	_	0.96306	0.98383	43.29	1e-94	2	4	1 : lipid metabolism ;	1.3.99.-	1 : Unknown	_	e : enzyme	12657046	3 : Putative function from multiple computational evidences	19	377	379	4	368	371
	RALTA_A0110		Cupriavidus taiwanensis LMG19424	_	putative ACYL-COA DEHYDROGENASE OXIDOREDUCTASE	_	0.97201	1.00792	40.05	2e-94	3	1	1.4 : Energy production/transport ;	1.3.99.-	1 : Unknown	6.5 : Electron transport ;	e : enzyme	_	3 : Putative function from multiple computational evidences	1	377	379	7	388	393
	Rmet_0103		Cupriavidus metallidurans CH34	ivd1	isovaleryl-CoA dehydrogenase	_	0.97201	1.00792	39.53	4e-94	2	1	1.1.3.12 : Leucine degradation ;	1.3.99.10	2 : Cytoplasmic	6 : Energy metabolism ; 1 : Amino acid biosynthesis ;	e : enzyme	_	2a : Function from experimental evidences in other organisms	1	377	379	7	388	393
	CMR15v5_0667		Ralstonia solanacearum CMR15	_	putative acyl-CoA dehydrogenase oxidoreductase	_	0.97201	1.00792	38.74	7e-94	2	1	1.4 : Energy production/transport ;	1.3.99.-	1 : Unknown	6.5 : Electron transport ;	e : enzyme	_	3 : Putative function from multiple computational evidences	1	377	379	7	388	393
	BN873v1_590016		Candidatus Competibacter denitrificans Run_A_D11	_	putative acyl-CoA dehydrogenase	_	0.97436	1.00264	40.79	4e-92	2	2	1.1.2 : Fatty acids (fatty acid oxidation) ;	1.3.8.-	1 : Unknown	_	e : enzyme	_	3 : Putative function from multiple computational evidences	1	377	379	6	385	390
	MARHY1099		Marinobacter hydrocarbonoclasticus ATCC 49840	_	acyl-CoA dehydrogenase	_	0.97938	1.00264	39.47	1e-90	2	4	_	1.3.99.-	1 : Unknown	6.5 : Electron transport ;	e : enzyme	_	2b : Function from indirect experimental evidences (e.g. phenotypes)	1	378	379	1	379	388
	NBG4_v1_200003		Candidatus Sulfobium mesophilum	acdA	Acyl-CoA dehydrogenase	RHEA:47196 ; RHEA:24004 ;	0.93316	0.95778	41.32	2e-87	1	1	1.1.2 : Fatty acids (fatty acid oxidation) ;	1.3.8.1	2 : Cytoplasmic	3 : Fatty acid and phospholipid metabolism ;	e : enzyme	23468890	2a : Function from experimental evidences in other organisms	19	379	379	31	387	389
	VIBNIv4_A0948		Vibrio nigripulchritudo SFn1	ACAD8	Isobutyryl-CoA dehydrogenase	_	0.99219	1.00528	39.11	9e-87	1	1	1.1.3.14 : Valine degradation ;	1.3.99.-	1 : Unknown	6.2 : Amino acids and amines ;	e : enzyme	10524212, 11013134, 14702039, 15489334, 10235267, 14752098, 12359132, 15505379, 16857760	2a : Function from experimental evidences in other organisms	1	379	379	1	378	384
	Rmet_5908	_	Cupriavidus metallidurans CH34	_	acyl-CoA dehydrogenase-like protein	_	0.97662	0.99208	39.89	1e-86	1	1	1.1.1 : Carbohydrates/Carbon compounds ;	_	1 : Unknown	_	e : enzyme	_	2b : Function from indirect experimental evidences (e.g. phenotypes)	11	379	379	10	384	385
	Npun_R3440	_	Nostoc punctiforme ATCC 29133; PCC 73102	_	putative acyl-CoA dehydrogenase	_	0.95431	0.99208	39.63	8e-86	1	1	_	1.3.99.2	1 : Unknown	_	e : enzyme	_	3 : Putative function from multiple computational evidences	1	374	379	1	370	394
	SCFA_v1_350006		Ca. Phosphitivorax butyraticus R76	_	Butyryl-CoA dehydrogenase	_	0.97927	0.99736	37.57	2e-83	5	1	_	1.3.8.1	2 : Cytoplasmic	_	e : enzyme	_	2b : Function from indirect experimental evidences (e.g. phenotypes)	1	377	379	1	377	386
	LEPBIa1138		Leptospira biflexa serovar Patoc Patoc 1	_	Putative acyl-CoA dehydrogenase, short-chain specific (SCAD) (Butyryl-CoA dehydrogenase)	_	0.96193	1	39.58	8e-83	3	1	_	1.3.8.1	1 : Unknown	_	e : enzyme	_	3 : Putative function from multiple computational evidences	3	379	379	14	390	394
	Rmet_2599		Cupriavidus metallidurans CH34	acdA	acyl-CoA dehydrogenase	_	0.99738	1.00528	37.8	3e-82	4	1	_	1.3.99.-	2 : Cytoplasmic	_	e : enzyme	_	2a : Function from experimental evidences in other organisms	1	378	379	1	376	382
	SCFA_v1_1630002		Ca. Propionivorax syntrophicum F70	acdB	Acyl-CoA dehydrogenase, short-chain specific	BUTYRYL-COA-DEHYDROGENASE-RXN ; RHEA:47196 ; RHEA:24004 ;	0.96429	0.99736	38.36	4e-81	1	2	_	1.3.8.1	2 : Cytoplasmic	_	e : enzyme	_	2b : Function from indirect experimental evidences (e.g. phenotypes)	4	379	379	16	391	392
	VIBNIv4_B0452		Vibrio nigripulchritudo SFn1	_	putative Acyl-CoA dehydrogenase	_	0.95078	0.96834	38.15	6e-81	1	4	_	_	2 : Cytoplasmic	_	e : enzyme	_	3 : Putative function from multiple computational evidences	13	379	379	16	381	386
	XNC1_1707	_	Xenorhabdus nematophila ATCC19061	xcnE	Acyl-CoA dehydrogenase involved in xenocoumacin synthesis	_	0.96084	0.97098	38.59	2e-78	1	1	_	1.3.99.2	1 : Unknown	_	e : enzyme	16349198, 1955881	1a : Function from experimental evidences in the studied strain	14	379	379	11	373	383
	XDD1v4_1795	_	Xenorhabdus doucetiae FRM16	xcnE	Acyl-CoA dehydrogenase involved in xenocoumacin synthesis	_	0.96084	0.97098	38.04	7e-78	1	1	_	1.3.8.1	1 : Unknown	_	e : enzyme	16349198, 1955881	2a : Function from experimental evidences in other organisms	14	379	379	11	373	383
	MARHY1169		Marinobacter hydrocarbonoclasticus ATCC 49840	fadE	long chain acyl coenzyme A dehydrogenase	_	0.97906	0.98681	37.17	2e-77	5	2	1.1.2 : Fatty acids (fatty acid oxidation) ;	1.3.99.13	1 : Unknown	3 : Fatty acid and phospholipid metabolism ;	e : enzyme	_	2b : Function from indirect experimental evidences (e.g. phenotypes)	8	378	379	9	380	382
	FRAAL3144		Frankia alni ACN14a	_	Acyl-CoA dehydrogenase, long-chain specific	_	0.92875	0.96306	38.36	3e-77	5	1	1.1.2 : Fatty acids (fatty acid oxidation) ;	1.3.99.13	1 : Unknown	3 : Fatty acid and phospholipid metabolism ;	e : enzyme	_	2b : Function from indirect experimental evidences (e.g. phenotypes)	13	377	379	26	390	393
	BN381v2_250102	_	Candidatus Microthrix parvicella RN1	_	putative Acyl-CoA dehydrogenase	_	0.97317	1.05277	38.6	1e-75	1	1	1.5.4 : Fatty acid and phosphatidic acid ;	1.3.8.-	2 : Cytoplasmic	3 : Fatty acid and phospholipid metabolism ;	e : enzyme	17189250	3 : Putative function from multiple computational evidences	5	377	379	8	404	410
	Rmet_2531		Cupriavidus metallidurans CH34	ivd1	isovaleryl-CoA dehydrogenase (IVDHase)	_	0.97889	0.97889	36.93	2e-74	5	1	1.1.1 : Carbohydrates/Carbon compounds ;	1.3.99.10	1 : Unknown	_	e : enzyme	_	2b : Function from indirect experimental evidences (e.g. phenotypes)	8	377	379	11	379	379
	META1_2223	_	Methylobacterium extorquens AM1	mcd	methylsuccinyl-CoA dehydrogenase, putative isobutyryl-CoA dehydrogenase	_	0.68861	1.02111	37.21	8e-73	1	1	_	1.3.99.10	2 : Cytoplasmic	_	e : enzyme	16856937, 17548827	2a : Function from experimental evidences in other organisms	5	379	379	177	561	562
	Rmet_5152		Cupriavidus metallidurans CH34	_	putative acyl-CoA dehydrogenase	_	0.98425	0.98945	35.73	2e-72	4	1	1.1.2 : Fatty acids (fatty acid oxidation) ;	1.3.99.-, 1.3.99.13	1 : Unknown	3.2 : Degradation ;	e : enzyme	_	3 : Putative function from multiple computational evidences	5	377	379	8	381	381
	METDI3005	_	Methylobacterium extorquens DM4	msd	methylsuccinyl-CoA dehydrogenase	_	0.68861	1.02111	36.95	1e-71	1	1	_	1.3.8.4	2 : Cytoplasmic	_	e : enzyme	16856937, 17548827	1c : Function from experimental evidences in the studied genus	5	379	379	177	561	562
	Rmet_2530		Cupriavidus metallidurans CH34	ivd	isovaleryl-CoA dehydrogenase (IVDHase)	_	0.96834	0.9709	35.69	1e-70	6	1	1.1.1 : Carbohydrates/Carbon compounds ;	1.3.99.10	1 : Unknown	_	e : enzyme	_	2b : Function from indirect experimental evidences (e.g. phenotypes)	8	374	379	11	375	378
	XBJ1_1749	_	Xenorhabdus bovienii SS2004	fadE	acyl coenzyme A dehydrogenase	_	0.99736	1	35.19	2e-68	1	1	_	1.3.99.13	1 : Unknown	_	e : enzyme	_	2b : Function from indirect experimental evidences (e.g. phenotypes)	1	377	379	1	376	378
	BN874v1_280009	_	Candidatus Contendobacter odensis Run_B_J11	_	putative acyl-CoA dehydrogenase	_	0.6719	1.01583	35.32	3e-66	1	1	_	_	2 : Cytoplasmic	_	e : enzyme	19703103	3 : Putative function from multiple computational evidences	5	367	379	167	550	573
CLOSTRIBL6_v1_0136	Label	Synteny	Organism	Gene	Product	Reaction	maxLrap	minLrap	Ident %	Eval	OrderQ	OrderB	Roles	EC number	Localization	BioProcess	Product Type	PubMedId	Class	BeginQ	EndQ	LengthQ	BeginB	EndB	LengthB
	CD630_10550		Clostridium difficile 630	etfB	Electron transfer flavoproteins subunit beta	_	0.98113	1.00386	64.23	2e-120	1	1	1.3 : Energy metabolism (carbon) ;	_	1 : Unknown	6 : Energy metabolism ; 16.11 : Scavenge (Catabolism) ;	c : carrier	18060402, 17873051, 15991056	2a : Function from experimental evidences in other organisms	1	259	259	6	265	265
	CLOSTRIBL3_v1_20311		Clostridiaceae BL-3	etfB	Electron transfer flavoprotein subunit beta	_	1	1	57.92	2e-105	1	1	_	_	2 : Cytoplasmic	_	c : carrier	8655474, 11466286, 9694853	2a : Function from experimental evidences in other organisms	1	259	259	1	259	259
	CD630_04000		Clostridium difficile 630	etfB1	Beta-subunit of electron transfer flavoprotein	_	1	1.00772	54.41	4e-96	2	1	4.2 : Electrochemical potential driven transporters ;	_	1 : Unknown	7 : Transport and binding proteins ;	c : carrier	20195860, 18060402, 8655474	2a : Function from experimental evidences in other organisms	1	259	259	1	261	261
	CD630_08040		Clostridium difficile 630	etfB	Electron transfer flavoprotein beta-subunit, core	_	0.98864	1.00772	54.79	1e-89	3	1	1.3 : Energy metabolism (carbon) ;	_	1 : Unknown	16.11 : Scavenge (Catabolism) ; 6 : Energy metabolism ;	c : carrier	17941859, 2326318	2a : Function from experimental evidences in other organisms	1	255	259	1	260	264
	CLOSTRIBL4_v1_1871		Clostridiales BL-4	etfB	Electron transfer flavoprotein subunit beta	_	1	1.02703	48.12	1e-79	1	1	_	_	2 : Cytoplasmic	_	e : enzyme	8655474, 11466286	2a : Function from experimental evidences in other organisms	1	259	259	1	266	266
	CLOSTRIBL3_v1_12011		Clostridiaceae BL-3	etfB	Electron transfer flavoprotein subunit beta	_	1	1.01158	49.24	4e-79	3	2	1.3 : Energy metabolism (carbon) ;	_	2 : Cytoplasmic	_	c : carrier	_	2a : Function from experimental evidences in other organisms	1	259	259	1	262	262
	pRALTA_0381		Cupriavidus taiwanensis LMG19424	fixA	Electron transfer flavoprotein beta-subunit	_	0.85106	0.92664	48.33	9e-67	1	1	1.4.3 : Electron carrier ; 1.8.4 : Nitrogen fixation ;	_	1 : Unknown	5.6 : Nitrogen fixation ; 6.5 : Electron transport ;	c : carrier	3029021	2a : Function from experimental evidences in other organisms	1	232	259	1	240	282
	AZOLI_0535		Azospirillum lipoferum 4B	fixA	electron transfer flavoprotein beta subunit	_	0.90106	0.98456	43.53	2e-66	1	2	1.4.3 : Electron carrier ;	_	2 : Cytoplasmic	6.5 : Electron transport ; 5.6 : Nitrogen fixation ;	c : carrier	15028689	2a : Function from experimental evidences in other organisms	1	245	259	1	255	283
	CLOSTRIBL3_v1_20124		Clostridiaceae BL-3	etfB	Electron transfer flavoprotein subunit beta	_	0.93962	0.96139	42.97	4e-66	4	1	_	_	2 : Cytoplasmic	_	e : enzyme	8655474, 11466286	2a : Function from experimental evidences in other organisms	1	247	259	1	249	265
	BURPHP2_0599		Burkholderia phymatum STM815	fixA	protein fixA, electron transfer flavoprotein beta-subunit (Beta-ETF)	_	0.83333	0.90734	47.66	4e-65	1	1	1.4.3 : Electron carrier ; 1.8.4 : Nitrogen fixation ;	_	1 : Unknown	5.6 : Nitrogen fixation ; 6.5 : Electron transport ;	c : carrier	3029021	2a : Function from experimental evidences in other organisms	1	227	259	1	235	282
	SBF1_v1_470015		Desulfosporosinus sp. SbF1	fixA	electron-transferring flavoprotein, subunit FixA	_	0.87726	0.93822	44.03	4e-64	1	2	_	_	1 : Unknown	_	c : carrier	_	2b : Function from indirect experimental evidences (e.g. phenotypes)	1	238	259	1	243	277
	BRADO5386		Bradyrhizobium sp. ORS278	fixA	protein fixA; electron transfer flavoprotein beta-subunit (Beta-ETF)	_	0.94662	1.02703	43.61	4e-62	1	2	1.4.3 : Electron carrier ;	_	2 : Cytoplasmic	5.6 : Nitrogen fixation ;	c : carrier	15028689	2b : Function from indirect experimental evidences (e.g. phenotypes)	1	253	259	1	263	281
	SCFA_v1_500013		Ca. Phosphitivorax anaerolimi F81	etfB	Electron transfer flavoprotein, beta subunit	_	0.94872	1	40.15	9e-62	1	1	_	_	2 : Cytoplasmic	_	e : enzyme	_	2b : Function from indirect experimental evidences (e.g. phenotypes)	1	256	259	2	260	273
	MGMSRv2_1063		Magnetospirillum gryphiswaldense MSR-1 v2	fixA	protein fixA; electron transfer flavoprotein beta-subunit (Beta-ETF)	_	0.88129	0.94595	44.9	4e-61	1	2	1.4.3 : Electron carrier ;	_	2 : Cytoplasmic	5.6 : Nitrogen fixation ;	c : carrier	15028689	2b : Function from indirect experimental evidences (e.g. phenotypes)	1	234	259	1	245	278
	CLOSTRIBL3_v1_11115		Clostridiaceae BL-3	etfB	Electron transfer flavoprotein subunit beta	_	1.00763	1.01931	41.29	8e-57	5	3	_	_	2 : Cytoplasmic	_	c : carrier	8655474, 11466286	2a : Function from experimental evidences in other organisms	1	258	259	1	262	262
	MGMSRv2_0362		Magnetospirillum gryphiswaldense MSR-1 v2	fixA	Electron transfer flavoprotein, beta-subunit	_	0.83099	0.9112	44.49	1e-56	2	2	1.4.3 : Electron carrier ;	_	2 : Cytoplasmic	5.6 : Nitrogen fixation ;	c : carrier	15028689, 3216855, 1850088, 9163424, 8369342, 8599534, 6317191, 3029021	2a : Function from experimental evidences in other organisms	1	227	259	1	236	284
	RM41v1_psym670028		Sinorhizobium sp. Rm41	fixA	protein fixA; electron transfer flavoprotein beta-subunit (Beta-ETF)	_	0.80822	0.9112	44.07	1e-55	1	2	1.4.3 : Electron carrier ; 1.8.4 : Nitrogen fixation ;	_	2 : Cytoplasmic	5.6 : Nitrogen fixation ; 16.15 : Symbiosis ;	c : carrier	15028689, 16453824	2b : Function from indirect experimental evidences (e.g. phenotypes)	1	227	259	1	236	292
	CD630_11710		Clostridium difficile 630	etfB	Electron transfer flavoprotein subunit alpha	_	0.97358	0.99614	39.53	1e-55	4	2	1.3 : Energy metabolism (carbon) ;	_	1 : Unknown	6 : Energy metabolism ; 16.11 : Scavenge (Catabolism) ;	c : carrier	18060402, 17873051, 15991056	2a : Function from experimental evidences in other organisms	1	255	259	4	261	265
	SCFA_v1_1630003		Ca. Propionivorax syntrophicum F70	FixA	Electron transfer flavoproteins subunit beta	_	0.85606	0.87259	42.48	6e-54	1	1	_	_	1 : Unknown	_	e : enzyme	_	2b : Function from indirect experimental evidences (e.g. phenotypes)	1	222	259	1	226	264
	SBF1_v1_6700003		Desulfosporosinus sp. SbF1	etfB_2	electron-transferring flavoprotein, beta subunit EtfB (lutD-associated)	_	0.89575	0.917	43.1	2e-53	2	3	_	_	2 : Cytoplasmic	_	c : carrier	_	2a : Function from experimental evidences in other organisms	1	227	259	1	230	253
	CLOSTRIBL3_v1_11488		Clostridiaceae BL-3	etfB	Electron transfer flavoprotein subunit beta	_	0.99623	1.01931	37.88	3e-53	6	3	_	_	2 : Cytoplasmic	_	e : enzyme	8655474, 11466286	2a : Function from experimental evidences in other organisms	1	259	259	1	264	265
	FRAAL5878		Frankia alni ACN14a	fixA	Electron transfer flavoprotein beta-subunit (Beta-ETF) (Electron transfer flavoprotein small subunit) (ETFSS)	_	0.92337	0.9305	36.51	3e-48	1	1	1.4.3 : Electron carrier ;	_	1 : Unknown	16.1 : Circulate ;	c : carrier	_	2b : Function from indirect experimental evidences (e.g. phenotypes)	1	238	259	1	241	261
	SCFA_v1_3390002		Ca. Phosphitivorax butyraticus R76	etfB	Electron transfer flavoprotein subunit beta	_	1.00772	1.01163	37.55	1e-42	1	1	_	_	2 : Cytoplasmic	_	c : carrier	_	2b : Function from indirect experimental evidences (e.g. phenotypes)	1	256	259	1	254	258
	SCFA_v1_1080001		Ca. Phosphitivorax butyraticus R76	etfB	Electron transfer flavoprotein subunit beta (fragment)	_	0.6834	0.9779	42.37	1e-42	2	1	_	_	2 : Cytoplasmic	_	e : enzyme	_	2b : Function from indirect experimental evidences (e.g. phenotypes)	1	175	259	2	178	181
	SCFA_v1_130010		Ca. Phosphitivorax anaerolimi F81	etfB	Electron transfer flavoprotein subunit beta	_	1.01158	1.0155	37.79	5e-41	2	1	_	_	1 : Unknown	_	e : enzyme	_	2b : Function from indirect experimental evidences (e.g. phenotypes)	1	256	259	1	254	258
	BRADO6492		Bradyrhizobium sp. ORS278	etfB	Electron transfer flavoprotein beta-subunit (Beta-ETF) (Electron transfer flavoprotein small subunit) (ETFSS)	_	0.81853	0.85141	36.32	3e-30	2	1	1.4.3 : Electron carrier ;	_	2 : Cytoplasmic	_	c : carrier	8599534	2a : Function from experimental evidences in other organisms	1	210	259	1	210	249
	BBta_1140		Bradyrhizobium sp. BTAi1	etfB	Electron transfer flavoprotein beta-subunit	_	0.81853	0.85141	35.38	5e-30	2	1	1.4.3 : Electron carrier ;	_	2 : Cytoplasmic	_	c : carrier	_	2a : Function from experimental evidences in other organisms	1	210	259	1	210	249
	Rmet_5519		Cupriavidus metallidurans CH34	etfB	electron transfer flavoprotein beta-subunit	_	0.82625	0.85944	35.51	8e-29	1	1	1.4.3 : Electron carrier ;	_	1 : Unknown	_	c : carrier	10026281, 1576992, 8376381, 8599534	2a : Function from experimental evidences in other organisms	1	210	259	1	210	249
	HEAR0619		Herminiimonas arsenicoxydans	etfB	electron transfer flavoprotein beta-subunit (Beta-ETF) (Electron transfer flavoprotein small subunit) (ETFSS)	_	0.83012	0.86345	35.35	1e-28	1	2	1.4.3 : electron carrier ;	_	1 : Unknown	6 : Energy metabolism ;	c : carrier	10026281, 1576992, 8376381, 8599534	2a : Function from experimental evidences in other organisms	1	210	259	1	210	249
	Mchl_1822		Methylobacterium extorquens CM4	etfB	electron transfer flavoprotein subunit beta	_	0.82625	0.85944	35.51	2e-28	1	2	1.4.3 : Electron carrier ;	_	1 : Unknown	16.11 : Scavenge (Catabolism) ;	e : enzyme	8599534	2b : Function from indirect experimental evidences (e.g. phenotypes)	1	210	259	1	210	249
	METDI2207		Methylobacterium extorquens DM4	etfB	electron transfer flavoprotein, subunit beta (Beta-ETF) (Electron transfer flavoprotein small subunit) (ETFSS)	_	0.82625	0.85944	35.51	6e-28	1	2	_	_	1 : Unknown	_	e : enzyme	8599534	2b : Function from indirect experimental evidences (e.g. phenotypes)	1	210	259	1	210	249
	AZOLI_0088		Azospirillum lipoferum 4B	etfB3	Electron transfer flavoprotein beta-subunit	_	0.83012	0.86345	35.81	4e-27	2	2	1.4.3 : Electron carrier ;	_	2 : Cytoplasmic	6.5 : Electron transport ;	c : carrier	8599534	2b : Function from indirect experimental evidences (e.g. phenotypes)	1	210	259	1	210	249
	NT26v4_3413		Rhizobium sp. NT-26	etfB	Electron transfer flavoprotein beta-subunit (Beta-ETF) (Electron transfer flavoprotein small subunit) (ETFSS)	_	0.83012	0.86345	36.28	2e-26	1	2	1.4.3 : Electron carrier ;	_	2 : Cytoplasmic	6 : Energy metabolism ;	c : carrier	8599534	2a : Function from experimental evidences in other organisms	1	210	259	1	210	249
CLOSTRIBL6_v1_0137	Label	Synteny	Organism	Gene	Product	Reaction	maxLrap	minLrap	Ident %	Eval	OrderQ	OrderB	Roles	EC number	Localization	BioProcess	Product Type	PubMedId	Class	BeginQ	EndQ	LengthQ	BeginB	EndB	LengthB
	CLOSTRIBL3_v1_20312		Clostridiaceae BL-3	etfA	Electron transfer flavoprotein subunit alpha	_	0.95376	0.99099	60.61	4e-141	1	1	_	_	2 : Cytoplasmic	16.11 : Scavenge (Catabolism) ;	c : carrier	17189250, 20059546, 21398533, 8655474, 11466286	2a : Function from experimental evidences in other organisms	8	337	346	1	330	333
	CD630_10560		Clostridium difficile 630	etfA	Electron transfer flavoprotein subunit alpha	_	0.92775	0.95536	59.19	1e-132	1	1	1.3 : Energy metabolism (carbon) ;	_	1 : Unknown	6 : Energy metabolism ; 16.11 : Scavenge (Catabolism) ;	c : carrier	18060402, 17873051, 15991056	2a : Function from experimental evidences in other organisms	16	336	346	4	324	336
	CD630_04010		Clostridium difficile 630	etfA1	Alpha-subunit of electron transfer flavoprotein	_	0.93642	0.93913	56.79	2e-127	2	1	4.2 : Electrochemical potential driven transporters ;	_	1 : Unknown	7 : Transport and binding proteins ;	c : carrier	20195860, 18060402, 8655474	2a : Function from experimental evidences in other organisms	13	336	346	10	333	345
	CLOSTRIBL4_v1_1872		Clostridiales BL-4	etfA	Electron transfer flavoprotein subunit alpha	_	0.97011	1.03179	49.86	1e-114	1	1	_	_	2 : Cytoplasmic	_	e : enzyme	8655474, 11466286	2a : Function from experimental evidences in other organisms	13	343	346	12	368	368
	CD630_08050		Clostridium difficile 630	etfA	Electron transfer flavoprotein alpha-subunit	_	0.9711	0.98824	49.4	1e-114	3	1	1.3 : Energy metabolism (carbon) ;	_	1 : Unknown	16.11 : Scavenge (Catabolism) ; 6 : Energy metabolism ;	c : carrier	17941859, 2326318	2a : Function from experimental evidences in other organisms	3	338	346	5	340	340
	SBF1_v1_470014		Desulfosporosinus sp. SbF1	fixB	electron-transferring flavoprotein, subunit FixB	_	0.73589	0.9422	48.47	3e-103	1	1	_	_	1 : Unknown	_	c : carrier	_	2b : Function from indirect experimental evidences (e.g. phenotypes)	13	338	346	110	435	443
	CLOSTRIBL3_v1_12010		Clostridiaceae BL-3	etfA	Electron transfer flavoprotein subunit alpha	_	0.95665	0.98512	46.53	9e-103	3	2	_	_	2 : Cytoplasmic	_	c : carrier	_	2a : Function from experimental evidences in other organisms	8	337	346	1	331	336
	BURPHP2_0598		Burkholderia phymatum STM815	fixB	Protein fixB, Electron transfer flavoprotein, alpha subunit	_	0.86898	0.93931	48	8e-101	1	1	1.4.3 : Electron carrier ; 1.8.4 : Nitrogen fixation ;	_	1 : Unknown	5.6 : Nitrogen fixation ; 6.5 : Electron transport ;	c : carrier	3029021	2a : Function from experimental evidences in other organisms	13	333	346	32	356	374
	pRALTA_0380		Cupriavidus taiwanensis LMG19424	fixB	Electron transfer flavoprotein, alpha subunit	_	0.90133	0.97688	46.75	3e-99	1	1	1.4.3 : Electron carrier ; 1.8.4 : Nitrogen fixation ;	_	1 : Unknown	5.6 : Nitrogen fixation ; 6.5 : Electron transport ;	c : carrier	3029021	2a : Function from experimental evidences in other organisms	13	345	346	32	368	375
	MGMSRv2_1064		Magnetospirillum gryphiswaldense MSR-1 v2	fixB	protein FixB; electron transfer flavoprotein alpha chain	_	0.9235	0.97688	45.56	5e-98	1	1	1.4.3 : Electron carrier ;	_	2 : Cytoplasmic	5.6 : Nitrogen fixation ;	c : carrier	15028689	2b : Function from indirect experimental evidences (e.g. phenotypes)	13	346	346	28	365	366
	MGMSRv2_0361		Magnetospirillum gryphiswaldense MSR-1 v2	fixB	Electron transfer flavoprotein, alpha subunit	_	0.9212	0.97977	45.72	5e-95	2	1	1.4.3 : Electron carrier ;	_	1 : Unknown	5.6 : Nitrogen fixation ;	c : carrier	15028689, 3029021, 7875566, 8796346, 9163424, 8599534, 2503674	2a : Function from experimental evidences in other organisms	12	346	346	30	367	368
	CLOSTRIBL3_v1_20125		Clostridiaceae BL-3	etfA	Electron transfer flavoprotein subunit alpha	_	0.96532	1.003	45.21	5e-95	4	1	_	_	2 : Cytoplasmic	_	e : enzyme	8655474, 11466286	2a : Function from experimental evidences in other organisms	14	346	346	2	333	333
	AZOLI_0536		Azospirillum lipoferum 4B	fixB	electron transfer flavoprotein alpha chain	_	0.91922	0.95376	46.67	2e-92	1	1	1.4.3 : Electron carrier ;	_	2 : Cytoplasmic	6.5 : Electron transport ; 5.6 : Nitrogen fixation ;	c : carrier	15028689	2a : Function from experimental evidences in other organisms	13	334	346	21	346	359
	SBF1_v1_6700004		Desulfosporosinus sp. SbF1	etfA_2	electron-transferring flavoprotein, alpha subunit EtfA (lutD-associated)	_	0.8408	0.97688	44.67	2e-90	3	1	_	_	2 : Cytoplasmic	_	c : carrier	_	2a : Function from experimental evidences in other organisms	5	342	346	63	398	402
	CLOSTRIBL3_v1_11114		Clostridiaceae BL-3	etfA	Electron transfer flavoprotein subunit alpha	_	0.82921	0.96821	42.69	2e-90	5	1	_	_	2 : Cytoplasmic	_	c : carrier	17189250	2a : Function from experimental evidences in other organisms	5	337	346	63	395	404
	CLOSTRIBL3_v1_11487		Clostridiaceae BL-3	etfA	Electron transfer flavoprotein subunit alpha	_	0.95665	1.00915	47.43	6e-90	6	2	_	_	2 : Cytoplasmic	_	e : enzyme	8655474, 11466286	2a : Function from experimental evidences in other organisms	10	337	346	2	323	328
	BRADO5385		Bradyrhizobium sp. ORS278	fixB	protein FixB; electron transfer flavoprotein alpha chain	_	0.88587	0.9422	43.87	1e-85	1	1	1.4.3 : Electron carrier ;	_	2 : Cytoplasmic	5.6 : Nitrogen fixation ;	c : carrier	15028689	2b : Function from indirect experimental evidences (e.g. phenotypes)	13	334	346	28	352	368
	BSU28520		Bacillus subtilis 168	etfA	electron transfer flavoprotein (alpha subunit)	_	0.9422	1.00308	40.8	1e-85	1	1	1.4 : Membrane bioenergetics (electron transport chain and ATP synthase) ;	_	2 : Cytoplasmic	16.11 : Scavenge (Catabolism) ;	e : enzyme	17189250, 20059546, 21398533	1a : Function from experimental evidences in the studied strain	14	338	346	3	320	325
	SCFA_v1_130009		Ca. Phosphitivorax anaerolimi F81	etfA	Electron transfer flavoprotein subunit alpha	_	0.94509	1.01553	44.04	2e-82	1	1	_	_	2 : Cytoplasmic	_	e : enzyme	_	2b : Function from indirect experimental evidences (e.g. phenotypes)	15	338	346	3	319	322
	RM41v1_psym670029		Sinorhizobium sp. Rm41	fixB	protein FixB; electron transfer flavoprotein alpha chain	_	0.94334	0.96243	41.74	4e-82	1	1	1.4.3 : Electron carrier ; 1.8.4 : Nitrogen fixation ; 7.1 : Cytoplasm ;	_	2 : Cytoplasmic	5.6 : Nitrogen fixation ; 16.15 : Symbiosis ;	c : carrier	15028689, 3029021	1c : Function from experimental evidences in the studied genus	11	338	346	10	341	353
	CD630_11720		Clostridium difficile 630	etfA	Electron transfer flavoprotein subunit alpha	_	0.83498	0.97977	38.94	7e-81	4	1	1.3 : Energy metabolism (carbon) ;	_	1 : Unknown	6 : Energy metabolism ; 16.11 : Scavenge (Catabolism) ;	c : carrier	18060402, 17873051, 15991056	2a : Function from experimental evidences in other organisms	7	340	346	63	394	406
	SCFA_v1_2400007	_	Ca. Phosphitivorax butyraticus R76	etfA	Electron transfer flavoprotein subunit alpha	_	0.94798	0.98498	39.33	2e-78	1	1	_	_	2 : Cytoplasmic	_	c : carrier	_	2b : Function from indirect experimental evidences (e.g. phenotypes)	11	338	346	3	329	333
	SCFA_v1_500012		Ca. Phosphitivorax anaerolimi F81	etfA	Electron transfer flavoprotein subunit alpha	_	0.93931	0.97598	38.15	2e-75	2	1	_	_	2 : Cytoplasmic	_	e : enzyme	_	2b : Function from indirect experimental evidences (e.g. phenotypes)	14	338	346	6	329	333
	FRAAL5877		Frankia alni ACN14a	etfA	Electron transfer flavoprotein alpha-subunit (Alpha-ETF) (Electron transfer flavoprotein large subunit) (ETFLS)	_	0.94798	1.025	40.24	3e-69	1	1	1.4.3 : Electron carrier ;	_	2 : Cytoplasmic	16.1 : Circulate ;	c : carrier	_	2b : Function from indirect experimental evidences (e.g. phenotypes)	16	341	346	4	319	320
	LEPBIa1132		Leptospira biflexa serovar Patoc Patoc 1	etfA	Electron transfer flavoprotein alpha-subunit (Alpha-ETF) (Electron transfer flavoprotein large subunit) (ETFLS)	_	0.93931	1.01881	40	5e-69	1	2	1.4.3 : Electron carrier ;	_	1 : Unknown	16.10 : Respire ;	c : carrier	_	2a : Function from experimental evidences in other organisms	16	338	346	4	316	319
	MARHY1802		Marinobacter hydrocarbonoclasticus ATCC 49840	etfA	electron transfer flavoprotein alpha-subunit	_	0.94509	1.04473	39.14	2e-65	1	1	1.4.3 : Electron carrier ;	_	1 : Unknown	6 : Energy metabolism ;	c : carrier	3415685	2a : Function from experimental evidences in other organisms	16	338	346	3	311	313
	AZOLI_0089		Azospirillum lipoferum 4B	etfA3	Electron transfer flavoprotein alpha-subunit	_	0.85838	0.96429	39.73	6e-64	2	1	1.4.3 : Electron carrier ;	_	2 : Cytoplasmic	6.5 : Electron transport ;	c : carrier	8599534	2b : Function from indirect experimental evidences (e.g. phenotypes)	42	336	346	25	308	308
	AZOLI_p50300	_	Azospirillum lipoferum 4B	etfA2	Electron transfer flavoprotein alpha-subunit	_	0.85549	0.94872	42.91	2e-63	1	1	1.4.3 : Electron carrier ;	_	2 : Cytoplasmic	6.5 : Electron transport ;	c : carrier	10984043, 16159782, 8599534	2b : Function from indirect experimental evidences (e.g. phenotypes)	42	336	346	26	311	312
	BN45v3_60005		Mycobacterium canettii STB-J	fixB	Putative electron transfer flavoprotein (alpha-subunit) FixB (alpha-ETF) (electron transfer flavoprotein large subunit) (ETFLS)	_	0.93642	1.01887	38.27	2e-61	1	2	7 : intermediary metabolism and respiration ;	_	_	_	_	10493122, 10510226, 10768780, 11271494, 15525680	3 : Putative function from multiple computational evidences	16	337	346	4	314	318
	BN44v3_60522		Mycobacterium canettii STB-D	fixB	Putative electron transfer flavoprotein (alpha-subunit) FixB (alpha-ETF) (electron transfer flavoprotein large subunit) (ETFLS)	_	0.93642	1.01887	38.27	3e-61	1	2	7 : intermediary metabolism and respiration ;	_	_	_	_	10493122, 10510226, 10768780, 11271494, 15525680	3 : Putative function from multiple computational evidences	16	337	346	4	314	318
	BN43v3_60007		Mycobacterium canettii STB-L	fixB	Putative electron transfer flavoprotein (alpha-subunit) FixB (alpha-ETF) (electron transfer flavoprotein large subunit) (ETFLS)	_	0.93642	1.01887	38.27	3e-61	1	2	7 : intermediary metabolism and respiration ;	_	_	_	_	10493122, 10510226, 10768780, 11271494, 15525680	3 : Putative function from multiple computational evidences	16	337	346	4	314	318
	BN42v3_41031		Mycobacterium canettii STB-K	fixB	Putative electron transfer flavoprotein (alpha-subunit) FixB (alpha-ETF) (electron transfer flavoprotein large subunit) (ETFLS)	_	0.93642	1.01887	38.27	3e-61	1	2	7 : intermediary metabolism and respiration ;	_	_	_	_	10493122, 10510226, 10768780, 11271494, 15525680	3 : Putative function from multiple computational evidences	16	337	346	4	314	318
	BN11v3_3200004		Tetrasphaera australiensis Ben110	etfA	Electron transfer flavoprotein subunit alpha	_	0.93931	1.02201	35.38	3e-60	1	1	_	_	1 : Unknown	6.5 : Electron transport ;	e : enzyme	10026281, 9694853	2a : Function from experimental evidences in other organisms	16	340	346	4	317	318
	BURPHK2_1883	_	Burkholderia phymatum STM815	etfA	electron transfer flavoprotein, alpha subunit	_	0.93064	1.03205	39.13	4e-59	1	1	1.4.3 : Electron carrier ;	_	1 : Unknown	4 : Biosynthesis of cofactors, prosthetic groups, and carriers ;	c : carrier	10026281	2a : Function from experimental evidences in other organisms	16	332	346	3	306	312
	AZCBGv1_p190001	_	Azospirillum brasilense CBG497	etfA	Electron transfer flavoprotein alpha-subunit (Alpha-ETF) (Electron transfer flavoprotein large subunit) (ETFLS)	_	0.83526	0.93226	41.52	3e-58	1	1	1.4.3 : Electron carrier ;	_	2 : Cytoplasmic	6.5 : Electron transport ;	c : carrier	10984043, 16159782, 8599534	2b : Function from indirect experimental evidences (e.g. phenotypes)	52	339	346	33	310	310
	METDI2208		Methylobacterium extorquens DM4	etfA	electron transfer flavoprotein, NAD/FAD-binding domain and ETFP adenine nucleotide-binding domain-like	_	0.95376	1.04101	37.27	6e-58	1	1	1.1.1 : Carbohydrates/Carbon compounds ;	_	1 : Unknown	_	e : enzyme	15188393, 16926146, 8599534	2a : Function from experimental evidences in other organisms	18	340	346	5	315	317
	Mchl_1823		Methylobacterium extorquens CM4	etfA	electron transfer flavoprotein alpha subunit	_	0.95376	1.04101	36.97	2e-57	1	1	1.1.1 : Carbohydrates/Carbon compounds ;	_	1 : Unknown	_	e : enzyme	15188393, 16926146, 8599534	2a : Function from experimental evidences in other organisms	18	340	346	5	315	317
	PSHAa1617	_	Pseudoalteromonas haloplanktis TAC125	etfA	electron transfer flavoprotein alpha-subunit (Alpha-ETF) (Electron transfer flavoprotein large subunit) (ETFLS)	_	0.8526	0.95779	39.66	5e-57	1	1	2.5.4 : Menaquinone and ubiquinone ;	_	unknown	_	u : unknown	8599534	2a : Function from experimental evidences in other organisms	42	334	346	25	306	308
	HEAR0620		Herminiimonas arsenicoxydans	etfA	electron transfer flavoprotein alpha-subunit (Alpha-ETF) (Electron transfer flavoprotein large subunit) (ETFLS)	_	0.85549	0.95793	39.86	6e-57	1	2	1.4.3 : electron carrier ;	_	1 : Unknown	6 : Energy metabolism ;	c : carrier	10026281, 1576992, 8376381, 8599534	2a : Function from experimental evidences in other organisms	42	336	346	25	308	309
	NT26v4_3414		Rhizobium sp. NT-26	etfA	Electron transfer flavoprotein alpha-subunit (Alpha-ETF) (Electron transfer flavoprotein large subunit) (ETFLS)	_	0.8815	0.98706	38.36	3e-54	1	1	1.4.3 : Electron carrier ;	_	2 : Cytoplasmic	_	c : carrier	8599534	2b : Function from indirect experimental evidences (e.g. phenotypes)	37	336	346	20	309	309
	Rmet_0738		Cupriavidus metallidurans CH34	etfA	Electron transfer flavoprotein subunit alpha (Alpha-ETF) (Electron transfer flavoprotein large subunit) (ETFLS)	_	0.85549	0.95177	40.54	6e-54	1	1	1.4.3 : Electron carrier ;	_	1 : Unknown	_	c : carrier	_	2b : Function from indirect experimental evidences (e.g. phenotypes)	42	332	346	25	306	311
	PSEEN3657	_	Pseudomonas entomophila L48	etfA	electron transfer flavoprotein alpha-subunit	_	0.83237	1.04348	39.93	1e-53	1	1	1.4.3 : Electron carrier ;	_	Unknown	6 : Energy metabolism ;	c : carrier	_	2a : Function from experimental evidences in other organisms	52	336	346	2	276	276
	BRADO6491		Bradyrhizobium sp. ORS278	etfA	Electron transfer flavoprotein alpha-subunit (Alpha-ETF) (Electron transfer flavoprotein large subunit) (ETFLS)	_	0.8815	0.98071	39.02	2e-53	2	1	1.4.3 : Electron carrier ;	_	2 : Cytoplasmic	_	c : carrier	8599534	2b : Function from indirect experimental evidences (e.g. phenotypes)	37	338	346	20	311	311
	CMR15v5_3436	_	Ralstonia solanacearum CMR15	etfA	Electron transfer flavoprotein, alpha-subunit	_	0.8526	0.94855	39.32	2e-53	1	1	1.4.3 : Electron carrier ;	_	1 : Unknown	6.5 : Electron transport ;	c : carrier	_	2b : Function from indirect experimental evidences (e.g. phenotypes)	42	332	346	25	306	311
	Rmet_5518		Cupriavidus metallidurans CH34	etfA	electron transfer flavoprotein, alpha subunit	_	0.85549	0.95484	39.19	2e-53	1	1	1.4.3 : Electron carrier ;	_	1 : Unknown	_	c : carrier	10026281, 1576992, 8376381, 8599534	2a : Function from experimental evidences in other organisms	42	332	346	25	306	310
	BBta_1141		Bradyrhizobium sp. BTAi1	etfA	Electron transfer flavoprotein alpha-subunit	_	0.88728	0.97771	38.76	3e-53	2	1	1.4.3 : Electron carrier ;	_	2 : Cytoplasmic	_	c : carrier	_	2b : Function from indirect experimental evidences (e.g. phenotypes)	37	338	346	20	311	314
	RALTA_A0796	_	Cupriavidus taiwanensis LMG19424	etfA	ELECTRON TRANSFER FLAVOPROTEIN, ALPHA-SUBUNIT	_	0.84971	0.94534	40.82	3e-52	1	1	1.4.3 : Electron carrier ;	_	1 : Unknown	6.5 : Electron transport ;	c : carrier	_	2b : Function from indirect experimental evidences (e.g. phenotypes)	42	332	346	25	306	311
	ACIAD2654	_	Acinetobacter baylyi ADP1	etfA	electron transfer flavoprotein alpha-subunit	_	0.87283	0.97106	37.75	9e-52	1	1	1.4.3 : electron carrier ;	_	1 : Unknown	_	f : factor	_	2a : Function from experimental evidences in other organisms	40	336	346	23	311	311
	THI_1679		Thiomonas sp. 3As	etfA	electron transfer flavoprotein alpha-subunit (Alpha-ETF)(Electron transfer flavoprotein large subunit) (ETFLS)	_	0.84682	0.94516	37.88	2e-51	1	1	1.4.3 : Electron carrier ;	_	1 : Unknown	6 : Energy metabolism ;	c : carrier	10026281, 1576992, 8376381, 8599534	2a : Function from experimental evidences in other organisms	48	336	346	31	310	310
CLOSTRIBL6_v1_3216	Label	Synteny	Organism	Gene	Product	Reaction	maxLrap	minLrap	Ident %	Eval	OrderQ	OrderB	Roles	EC number	Localization	BioProcess	Product Type	PubMedId	Class	BeginQ	EndQ	LengthQ	BeginB	EndB	LengthB
	CLOSTRIBL4_v1_1870		Clostridiales BL-4	bcd	butyryl-CoA dehydrogenase	BUTYRYL-COA-DEHYDROGENASE-RXN ; RHEA:24007 ;	1	1.01316	63.9	1e-169	1	2	_	1.3.8.1	2 : Cytoplasmic	16.11 : Scavenge (Catabolism) ;	e : enzyme	17189250, 21398533	2a : Function from experimental evidences in other organisms	1	380	380	1	385	385
	CD630_10540		Clostridium difficile 630	bcd2	Butyryl-CoA dehydrogenase	_	0.96316	0.96825	63.93	4e-162	1	2	_	1.3.99.-	1 : Unknown	_	e : enzyme	_	2a : Function from experimental evidences in other organisms	10	375	380	9	374	378
	CLOSTRIBL6_v1_0135		Clostridiales BL-6	bcd	Acyl-CoA dehydrogenase, short-chain specific	ACYLCOADEHYDROG-RXN ; BUTYRYL-COA-DEHYDROGENASE-RXN ; RHEA:47199 ;	0.98684	0.98945	61.6	7e-162	1	1	_	1.3.8.1	2 : Cytoplasmic	16.11 : Scavenge (Catabolism) ;	e : enzyme	17189250, 21398533	2a : Function from experimental evidences in other organisms	1	375	380	1	375	379
	CLOSTRIBL3_v1_20310		Clostridiaceae BL-3	bcd	Butyryl-CoA dehydrogenase	BUTYRYL-COA-DEHYDROGENASE-RXN ; RHEA:24004 ;	0.98684	0.98945	60.8	2e-157	1	2	_	1.3.8.1	2 : Cytoplasmic	16.11 : Scavenge (Catabolism) ;	e : enzyme	8655474, 11466286	1c : Function from experimental evidences in the studied genus	1	375	380	1	375	379
	CD630_03990		Clostridium difficile 630	acdB	Acyl-CoA dehydrogenase, short-chain specific	_	0.96842	0.97613	53.26	4e-128	2	2	7.1 : Cytoplasm ;	1.3.99.-	2 : Cytoplasmic	6.2 : Amino acids and amines ;	e : enzyme	16802151, 16233311	2a : Function from experimental evidences in other organisms	8	374	380	5	372	377
	CD630_08030		Clostridium difficile 630	_	Putative acyl-CoA dehydrogenase	_	0.98947	0.98947	48.94	9e-122	3	2	_	1.3.99.-	1 : Unknown	_	e : enzyme	_	3 : Putative function from multiple computational evidences	1	374	380	1	375	380
	CMR15v5_mp0941	_	Ralstonia solanacearum CMR15	_	putative Butyryl-CoA dehydrogenase	_	0.98421	0.99204	48.4	2e-120	1	1	1 : Metabolism ;	1.3.99.2	2 : Cytoplasmic	3 : Fatty acid and phospholipid metabolism ;	e : enzyme	_	3 : Putative function from multiple computational evidences	1	374	380	1	374	377
	RALSYv5_mp0315	_	Ralstonia syzygii R24	_	putative Butyryl-CoA dehydrogenase	_	0.98421	0.99204	48.13	2e-120	1	1	1 : Metabolism ;	1.3.99.2	2 : Cytoplasmic	3 : Fatty acid and phospholipid metabolism ;	e : enzyme	_	3 : Putative function from multiple computational evidences	1	374	380	1	374	377
	RSK60v3_mp750032	_	Ralstonia solanacearum K60	_	putative Butyryl-CoA dehydrogenase	_	0.98421	0.99204	48.66	5e-120	1	1	1 : Metabolism ;	1.3.8.1	2 : Cytoplasmic	3 : Fatty acid and phospholipid metabolism ;	e : enzyme	_	3 : Putative function from multiple computational evidences	1	374	380	1	374	377
	SCFA_v1_1080002		Ca. Phosphitivorax butyraticus R76	acdA	Acyl-CoA dehydrogenase	_	0.94256	0.95	48.75	9e-112	3	4	_	1.3.8.-	2 : Cytoplasmic	_	e : enzyme	_	2b : Function from indirect experimental evidences (e.g. phenotypes)	16	374	380	16	375	383
	RALTA_B1110	_	Cupriavidus taiwanensis LMG19424	_	putative ACYL COA DEHYDROGENASE OXIDOREDUCTASE PROTEIN	_	0.95526	0.9891	47.11	2e-111	1	1	1 : Metabolism ;	1.3.99.-	2 : Cytoplasmic	18.1 : Enzymes of unknown specificity ;	e : enzyme	_	3 : Putative function from multiple computational evidences	12	374	380	2	364	367
	SCFA_v1_500014		Ca. Phosphitivorax anaerolimi F81	bcd	Short-chain specific acyl-CoA dehydrogenase (SCAD) (Butyryl-CoA dehydrogenase)	_	0.93995	0.94737	47.5	4e-110	3	4	_	1.3.8.1	2 : Cytoplasmic	_	e : enzyme	_	2b : Function from indirect experimental evidences (e.g. phenotypes)	16	374	380	16	375	383
	AZOLI_p10028		Azospirillum lipoferum 4B	_	acyl-CoA dehydrogenase	_	0.97105	0.97878	44.44	9e-110	1	4	1.1.2 : Fatty acids (fatty acid oxidation) ; 1.1.3 : Amino acids ;	1.3.99.-	2 : Cytoplasmic	3.2 : Degradation ; 6.2 : Amino acids and amines ;	e : enzyme	_	2a : Function from experimental evidences in other organisms	6	374	380	4	372	377
	lpl1788	_	Legionella pneumophila Lens	ivd	Isovaleryl-CoA dehydrogenase 2, mitochondrial precursor (IVD 2)	_	0.96144	0.98421	44.39	2e-109	1	1	_	1.3.99.10	2 : Cytoplasmic	_	e : enzyme	_	2b : Function from indirect experimental evidences (e.g. phenotypes)	1	373	380	8	380	389
	lpg1824	_	Legionella pneumophila subsp. pneumophila Philadelphia 1	ivd	Isovaleryl-CoA dehydrogenase 2, mitochondrial precursor (IVD 2)	_	0.96144	0.98421	44.39	2e-109	1	1	_	1.3.99.10	2 : Cytoplasmic	_	e : enzyme	_	2b : Function from indirect experimental evidences (e.g. phenotypes)	1	373	380	8	380	389
	lpp1787	_	Legionella pneumophila Paris	ivd	Isovaleryl-CoA dehydrogenase 2, mitochondrial precursor (IVD 2)	_	0.96144	0.98421	44.39	2e-109	1	1	_	1.3.99.10	2 : Cytoplasmic	_	e : enzyme	_	2b : Function from indirect experimental evidences (e.g. phenotypes)	1	373	380	8	380	389
	LPVv2_2096	_	Legionella pneumophila subsp. pneumophila HL06041035	ivd	Isovaleryl-CoA dehydrogenase 2, mitochondrial precursor (IVD 2)	_	0.96891	0.98421	44.39	2e-109	1	1	_	1.3.99.10	2 : Cytoplasmic	_	e : enzyme	_	2b : Function from indirect experimental evidences (e.g. phenotypes)	1	373	380	5	377	386
	LPOv2_1885	_	Legionella pneumophila subsp. pneumophila Lorraine	ivd	Isovaleryl-CoA dehydrogenase 2, mitochondrial precursor (IVD 2)	_	0.96891	0.98421	44.39	2e-109	1	1	_	1.3.99.10	2 : Cytoplasmic	_	e : enzyme	_	2b : Function from indirect experimental evidences (e.g. phenotypes)	1	373	380	5	377	386
	LPC_1268	_	Legionella pneumophila Corby	ivd	Isovaleryl-CoA dehydrogenase 2, mitochondrial precursor (IVD 2)	_	0.96891	0.98421	44.39	2e-109	1	1	_	_	2 : Cytoplasmic	_	e : enzyme	_	2b : Function from indirect experimental evidences (e.g. phenotypes)	1	373	380	5	377	386
	MARHY1166		Marinobacter hydrocarbonoclasticus ATCC 49840	ivdA	Isovaleryl-coenzyme A dehydrogenase	_	0.94845	0.96842	44.29	4e-109	1	1	1.1.3 : Amino acids ;	1.3.99.10	1 : Unknown	5 : Central intermediary metabolism ;	e : enzyme	14612443	2a : Function from experimental evidences in other organisms	7	373	380	13	380	388
	PSEEN2889	_	Pseudomonas entomophila L48	acdA	acyl-CoA dehydrogenase	_	0.97389	0.98158	45.04	2e-108	1	1	_	1.3.99.-	Unknown	3 : Fatty acid and phospholipid metabolism ;	e : enzyme	_	2b : Function from indirect experimental evidences (e.g. phenotypes)	2	374	380	3	375	383
	MGMSRv2_0409	_	Magnetospirillum gryphiswaldense MSR-1 v2	_	Acyl-CoA dehydrogenase/oxidase	_	0.9509	0.96842	44.57	7e-107	1	1	1.1.3.12 : Leucine degradation ;	1.3.8.4	2 : Cytoplasmic	16.11 : Scavenge (Catabolism) ;	e : enzyme	17540897, 8759838, 8655474	2a : Function from experimental evidences in other organisms	7	373	380	11	378	387
	AZOLI_p10030		Azospirillum lipoferum 4B	_	acyl-CoA dehydrogenase	_	0.94359	0.96842	43.48	2e-106	2	2	_	1.3.99.-	2 : Cytoplasmic	3 : Fatty acid and phospholipid metabolism ;	e : enzyme	_	2a : Function from experimental evidences in other organisms	7	373	380	14	381	390
	BRADO1447	_	Bradyrhizobium sp. ORS278	ivd2	isovaleryl-CoA dehydrogenase	_	0.94359	0.96842	44.84	4e-105	1	1	1.1.3.12 : Leucine degradation ;	1.3.99.10	2 : Cytoplasmic	_	e : enzyme	_	2a : Function from experimental evidences in other organisms	7	373	380	14	381	390
	Rmet_0108		Cupriavidus metallidurans CH34	_	acyl-CoA dehydrogenase, short-chain specific	_	0.98421	0.99468	43.05	3e-104	1	4	_	1.3.99.2	1 : Unknown	3 : Fatty acid and phospholipid metabolism ;	e : enzyme	_	2b : Function from indirect experimental evidences (e.g. phenotypes)	6	378	380	4	376	376
	RALTA_A0115		Cupriavidus taiwanensis LMG19424	_	putative ACYL COA DEHYDROGENASE OXIDOREDUCTASE PROTEIN	_	0.97368	0.98404	43.51	7e-104	1	4	1 : Metabolism ;	1.3.99.-	1 : Unknown	18.1 : Enzymes of unknown specificity ;	e : enzyme	_	3 : Putative function from multiple computational evidences	6	374	380	4	372	376
	CMR15v5_0672		Ralstonia solanacearum CMR15	_	putative acyl CoA dehydrogenase oxidoreductase protein	_	0.97368	0.98404	43.51	7e-102	1	4	1 : Metabolism ;	1.3.99.-	1 : Unknown	18.1 : Enzymes of unknown specificity ;	e : enzyme	_	3 : Putative function from multiple computational evidences	6	374	380	4	372	376
	THI_3281		Thiomonas sp. 3As	ivd	Isovaleryl-CoA dehydrogenase	_	0.96429	0.99474	42.06	3e-99	1	1	1.1.3.12 : Leucine degradation ;	1.3.99.10	1 : Unknown	5 : Central intermediary metabolism ;	e : enzyme	10677295, 12477932, 12665801, 1310317, 2318964, 7640268, 8468053, 921428	2b : Function from indirect experimental evidences (e.g. phenotypes)	1	373	380	6	383	392
	THI_3277		Thiomonas sp. 3As	bcd	Short-chain specific acyl-CoA dehydrogenase (SCAD) (Butyryl-CoA dehydrogenase)	_	0.95526	0.968	43.8	9e-97	2	4	1.1.2 : Fatty acids (fatty acid oxidation) ;	1.3.99.2	1 : Unknown	3 : Fatty acid and phospholipid metabolism ;	e : enzyme	11812788, 2777793, 8655474	2a : Function from experimental evidences in other organisms	12	374	380	10	372	375
	AZOLI_p40074	_	Azospirillum lipoferum 4B	_	acyl-CoA dehydrogenase	_	0.98425	0.98684	41.6	6e-95	1	1	1.1.2 : Fatty acids (fatty acid oxidation) ;	1.3.99.-	2 : Cytoplasmic	3.2 : Degradation ;	e : enzyme	_	2b : Function from indirect experimental evidences (e.g. phenotypes)	1	374	380	1	373	381
	CLOSTRIBL3_v1_10853		Clostridiaceae BL-3	carC	Caffeyl-CoA reductase-Etf complex subunit CarC	RHEA:46956 ;	0.97368	0.97625	41.08	2e-94	4	4	_	1.3.1.108	2 : Cytoplasmic	_	e : enzyme	23479729	2a : Function from experimental evidences in other organisms	6	374	380	4	373	379
	Rmet_0103		Cupriavidus metallidurans CH34	ivd1	isovaleryl-CoA dehydrogenase	_	0.95165	0.98421	41.18	5e-92	2	2	1.1.3.12 : Leucine degradation ;	1.3.99.10	2 : Cytoplasmic	6 : Energy metabolism ; 1 : Amino acid biosynthesis ;	e : enzyme	_	2a : Function from experimental evidences in other organisms	7	373	380	12	384	393
	RALTA_A0110		Cupriavidus taiwanensis LMG19424	_	putative ACYL-COA DEHYDROGENASE OXIDOREDUCTASE	_	0.95165	0.98421	41.18	2e-91	2	2	1.4 : Energy production/transport ;	1.3.99.-	1 : Unknown	6.5 : Electron transport ;	e : enzyme	_	3 : Putative function from multiple computational evidences	7	373	380	12	384	393
	CMR15v5_0667		Ralstonia solanacearum CMR15	_	putative acyl-CoA dehydrogenase oxidoreductase	_	0.95165	0.98421	39.84	3e-90	2	2	1.4 : Energy production/transport ;	1.3.99.-	1 : Unknown	6.5 : Electron transport ;	e : enzyme	_	3 : Putative function from multiple computational evidences	7	373	380	12	384	393
	CLOSTRIBL3_v1_12012		Clostridiaceae BL-3	carC	Caffeyl-CoA reductase-Etf complex subunit CarC	RHEA:46956 ;	0.98684	0.98684	38.13	1e-87	5	3	_	1.3.1.108	2 : Cytoplasmic	_	e : enzyme	23479729	2a : Function from experimental evidences in other organisms	1	375	380	1	373	380
	SCFA_v1_1630002	_	Ca. Propionivorax syntrophicum F70	acdB	Acyl-CoA dehydrogenase, short-chain specific	BUTYRYL-COA-DEHYDROGENASE-RXN ; RHEA:47196 ; RHEA:24004 ;	0.95408	0.98421	39.84	4e-87	1	1	_	1.3.8.1	2 : Cytoplasmic	_	e : enzyme	_	2b : Function from indirect experimental evidences (e.g. phenotypes)	4	375	380	16	387	392
	VIBNIv4_B0452		Vibrio nigripulchritudo SFn1	_	putative Acyl-CoA dehydrogenase	_	0.9456	0.96053	39.18	2e-81	1	3	_	_	2 : Cytoplasmic	_	e : enzyme	_	3 : Putative function from multiple computational evidences	10	374	380	13	376	386
	MARHY1169		Marinobacter hydrocarbonoclasticus ATCC 49840	fadE	long chain acyl coenzyme A dehydrogenase	_	0.9712	0.97632	38.27	5e-81	4	1	1.1.2 : Fatty acids (fatty acid oxidation) ;	1.3.99.13	1 : Unknown	3 : Fatty acid and phospholipid metabolism ;	e : enzyme	_	2b : Function from indirect experimental evidences (e.g. phenotypes)	9	374	380	6	376	382
	SCFA_v1_350006		Ca. Phosphitivorax butyraticus R76	_	Butyryl-CoA dehydrogenase	_	0.97409	0.98947	36.7	1e-80	5	2	_	1.3.8.1	2 : Cytoplasmic	_	e : enzyme	_	2b : Function from indirect experimental evidences (e.g. phenotypes)	1	374	380	1	374	386
CLOSTRIBL6_v1_3217	Label	Synteny	Organism	Gene	Product	Reaction	maxLrap	minLrap	Ident %	Eval	OrderQ	OrderB	Roles	EC number	Localization	BioProcess	Product Type	PubMedId	Class	BeginQ	EndQ	LengthQ	BeginB	EndB	LengthB
	CLOSTRIBL3_v1_12010		Clostridiaceae BL-3	etfA	Electron transfer flavoprotein subunit alpha	_	0.97917	0.98503	54.71	7e-124	1	1	_	_	2 : Cytoplasmic	_	c : carrier	_	2a : Function from experimental evidences in other organisms	6	333	334	7	334	336
	CLOSTRIBL3_v1_20312		Clostridiaceae BL-3	etfA	Electron transfer flavoprotein subunit alpha	_	0.98503	0.98799	54.71	4e-117	2	2	_	_	2 : Cytoplasmic	16.11 : Scavenge (Catabolism) ;	c : carrier	17189250, 20059546, 21398533, 8655474, 11466286	2a : Function from experimental evidences in other organisms	6	333	334	7	333	333
	CD630_04010		Clostridium difficile 630	etfA1	Alpha-subunit of electron transfer flavoprotein	_	0.94203	0.97305	53.85	3e-116	1	2	4.2 : Electrochemical potential driven transporters ;	_	1 : Unknown	7 : Transport and binding proteins ;	c : carrier	20195860, 18060402, 8655474	2a : Function from experimental evidences in other organisms	6	329	334	11	333	345
	CLOSTRIBL6_v1_0137		Clostridiales BL-6	etfA	electron transfer flavoprotein (alpha subunit)	_	0.95376	0.98802	48.79	5e-107	1	1	_	_	2 : Cytoplasmic	16.11 : Scavenge (Catabolism) ;	e : enzyme	17189250, 20059546, 21398533	2a : Function from experimental evidences in other organisms	6	333	334	14	340	346
	CD630_08050		Clostridium difficile 630	etfA	Electron transfer flavoprotein alpha-subunit	_	0.95294	0.97006	50	1e-105	2	2	1.3 : Energy metabolism (carbon) ;	_	1 : Unknown	16.11 : Scavenge (Catabolism) ; 6 : Energy metabolism ;	c : carrier	17941859, 2326318	2a : Function from experimental evidences in other organisms	8	331	334	18	340	340
	SBF1_v1_470014		Desulfosporosinus sp. SbF1	fixB	electron-transferring flavoprotein, subunit FixB	_	0.73363	0.97305	49.85	4e-98	1	2	_	_	1 : Unknown	_	c : carrier	_	2b : Function from indirect experimental evidences (e.g. phenotypes)	8	331	334	113	435	443
	CLOSTRIBL4_v1_1872		Clostridiales BL-4	etfA	Electron transfer flavoprotein subunit alpha	_	0.95652	1.05389	46.59	4e-97	1	2	_	_	2 : Cytoplasmic	_	e : enzyme	8655474, 11466286	2a : Function from experimental evidences in other organisms	6	330	334	13	362	368
	CD630_10560		Clostridium difficile 630	etfA	Electron transfer flavoprotein subunit alpha	_	0.97321	0.97904	45.26	4e-89	3	2	1.3 : Energy metabolism (carbon) ;	_	1 : Unknown	6 : Energy metabolism ; 16.11 : Scavenge (Catabolism) ;	c : carrier	18060402, 17873051, 15991056	2a : Function from experimental evidences in other organisms	10	333	334	6	328	336
	CLOSTRIBL3_v1_20125		Clostridiaceae BL-3	etfA	Electron transfer flavoprotein subunit alpha	_	0.98802	0.99099	42.73	1e-88	4	2	_	_	2 : Cytoplasmic	_	e : enzyme	8655474, 11466286	2a : Function from experimental evidences in other organisms	6	333	334	2	329	333
	MGMSRv2_1064		Magnetospirillum gryphiswaldense MSR-1 v2	fixB	protein FixB; electron transfer flavoprotein alpha chain	_	0.89617	0.98204	44.82	6e-86	1	2	1.4.3 : Electron carrier ;	_	2 : Cytoplasmic	5.6 : Nitrogen fixation ;	c : carrier	15028689	2b : Function from indirect experimental evidences (e.g. phenotypes)	8	331	334	31	357	366
	BURPHP2_0598		Burkholderia phymatum STM815	fixB	Protein fixB, Electron transfer flavoprotein, alpha subunit	_	0.86364	0.96707	44.89	6e-84	1	2	1.4.3 : Electron carrier ; 1.8.4 : Nitrogen fixation ;	_	1 : Unknown	5.6 : Nitrogen fixation ; 6.5 : Electron transport ;	c : carrier	3029021	2a : Function from experimental evidences in other organisms	8	326	334	35	356	374
	pRALTA_0380		Cupriavidus taiwanensis LMG19424	fixB	Electron transfer flavoprotein, alpha subunit	_	0.86667	0.97305	44.62	9e-84	1	2	1.4.3 : Electron carrier ; 1.8.4 : Nitrogen fixation ;	_	1 : Unknown	5.6 : Nitrogen fixation ; 6.5 : Electron transport ;	c : carrier	3029021	2a : Function from experimental evidences in other organisms	6	326	334	33	356	375
	BRADO5385		Bradyrhizobium sp. ORS278	fixB	protein FixB; electron transfer flavoprotein alpha chain	_	0.88587	0.97605	44.48	6e-80	1	2	1.4.3 : Electron carrier ;	_	2 : Cytoplasmic	5.6 : Nitrogen fixation ;	c : carrier	15028689	2b : Function from indirect experimental evidences (e.g. phenotypes)	6	326	334	29	351	368
	RM41v1_psym670029		Sinorhizobium sp. Rm41	fixB	protein FixB; electron transfer flavoprotein alpha chain	_	0.94051	0.99401	42.47	2e-79	1	2	1.4.3 : Electron carrier ; 1.8.4 : Nitrogen fixation ; 7.1 : Cytoplasm ;	_	2 : Cytoplasmic	5.6 : Nitrogen fixation ; 16.15 : Symbiosis ;	c : carrier	15028689, 3029021	1c : Function from experimental evidences in the studied genus	6	331	334	13	341	353
	MGMSRv2_0361		Magnetospirillum gryphiswaldense MSR-1 v2	fixB	Electron transfer flavoprotein, alpha subunit	_	0.89674	0.98802	42.73	4e-79	2	2	1.4.3 : Electron carrier ;	_	1 : Unknown	5.6 : Nitrogen fixation ;	c : carrier	15028689, 3029021, 7875566, 8796346, 9163424, 8599534, 2503674	2a : Function from experimental evidences in other organisms	6	331	334	32	359	368
	AZOLI_0536		Azospirillum lipoferum 4B	fixB	electron transfer flavoprotein alpha chain	_	0.91086	0.97904	44.34	4e-79	1	2	1.4.3 : Electron carrier ;	_	2 : Cytoplasmic	6.5 : Electron transport ; 5.6 : Nitrogen fixation ;	c : carrier	15028689	2a : Function from experimental evidences in other organisms	6	326	334	22	345	359
	CLOSTRIBL3_v1_11487		Clostridiaceae BL-3	etfA	Electron transfer flavoprotein subunit alpha	_	0.99102	1.00915	43.81	1e-74	5	3	_	_	2 : Cytoplasmic	_	e : enzyme	8655474, 11466286	2a : Function from experimental evidences in other organisms	1	330	334	1	323	328
	CLOSTRIBL3_v1_11114		Clostridiaceae BL-3	etfA	Electron transfer flavoprotein subunit alpha	_	0.82921	1.00299	38.81	3e-71	6	3	_	_	2 : Cytoplasmic	_	c : carrier	17189250	2a : Function from experimental evidences in other organisms	6	333	334	68	398	404
	LEPBIa1132	_	Leptospira biflexa serovar Patoc Patoc 1	etfA	Electron transfer flavoprotein alpha-subunit (Alpha-ETF) (Electron transfer flavoprotein large subunit) (ETFLS)	_	0.97305	1.01881	41.54	2e-70	1	1	1.4.3 : Electron carrier ;	_	1 : Unknown	16.10 : Respire ;	c : carrier	_	2a : Function from experimental evidences in other organisms	7	331	334	3	316	319
	SCFA_v1_500012		Ca. Phosphitivorax anaerolimi F81	etfA	Electron transfer flavoprotein subunit alpha	_	1	1.003	39.22	1e-69	2	2	_	_	2 : Cytoplasmic	_	e : enzyme	_	2b : Function from indirect experimental evidences (e.g. phenotypes)	1	331	334	1	329	333
	SBF1_v1_6700004		Desulfosporosinus sp. SbF1	etfA_2	electron-transferring flavoprotein, alpha subunit EtfA (lutD-associated)	_	0.83333	1.00299	39.4	4e-69	3	3	_	_	2 : Cytoplasmic	_	c : carrier	_	2a : Function from experimental evidences in other organisms	6	333	334	68	396	402
	CD630_11720		Clostridium difficile 630	etfA	Electron transfer flavoprotein subunit alpha	_	0.81773	0.99401	37.95	1e-67	4	3	1.3 : Energy metabolism (carbon) ;	_	1 : Unknown	6 : Energy metabolism ; 16.11 : Scavenge (Catabolism) ;	c : carrier	18060402, 17873051, 15991056	2a : Function from experimental evidences in other organisms	6	333	334	66	394	406
	BN45v3_60005	_	Mycobacterium canettii STB-J	fixB	Putative electron transfer flavoprotein (alpha-subunit) FixB (alpha-ETF) (electron transfer flavoprotein large subunit) (ETFLS)	_	0.99102	1.04088	42.6	4e-65	1	1	7 : intermediary metabolism and respiration ;	_	_	_	_	10493122, 10510226, 10768780, 11271494, 15525680	3 : Putative function from multiple computational evidences	7	333	334	3	317	318
	BN44v3_60522	_	Mycobacterium canettii STB-D	fixB	Putative electron transfer flavoprotein (alpha-subunit) FixB (alpha-ETF) (electron transfer flavoprotein large subunit) (ETFLS)	_	0.99102	1.04088	42.6	6e-65	1	1	7 : intermediary metabolism and respiration ;	_	_	_	_	10493122, 10510226, 10768780, 11271494, 15525680	3 : Putative function from multiple computational evidences	7	333	334	3	317	318
	BN43v3_60007	_	Mycobacterium canettii STB-L	fixB	Putative electron transfer flavoprotein (alpha-subunit) FixB (alpha-ETF) (electron transfer flavoprotein large subunit) (ETFLS)	_	0.99102	1.04088	42.6	6e-65	1	1	7 : intermediary metabolism and respiration ;	_	_	_	_	10493122, 10510226, 10768780, 11271494, 15525680	3 : Putative function from multiple computational evidences	7	333	334	3	317	318
	BN42v3_41031	_	Mycobacterium canettii STB-K	fixB	Putative electron transfer flavoprotein (alpha-subunit) FixB (alpha-ETF) (electron transfer flavoprotein large subunit) (ETFLS)	_	0.99102	1.04088	42.3	2e-64	1	1	7 : intermediary metabolism and respiration ;	_	_	_	_	10493122, 10510226, 10768780, 11271494, 15525680	3 : Putative function from multiple computational evidences	7	333	334	3	317	318
	HEAR0620		Herminiimonas arsenicoxydans	etfA	electron transfer flavoprotein alpha-subunit (Alpha-ETF) (Electron transfer flavoprotein large subunit) (ETFLS)	_	0.87725	0.94822	41.3	4e-57	1	1	1.4.3 : electron carrier ;	_	1 : Unknown	6 : Energy metabolism ;	c : carrier	10026281, 1576992, 8376381, 8599534	2a : Function from experimental evidences in other organisms	39	329	334	29	308	309
	METDI2208		Methylobacterium extorquens DM4	etfA	electron transfer flavoprotein, NAD/FAD-binding domain and ETFP adenine nucleotide-binding domain-like	_	0.9012	0.94953	39.53	2e-55	1	2	1.1.1 : Carbohydrates/Carbon compounds ;	_	1 : Unknown	_	e : enzyme	15188393, 16926146, 8599534	2a : Function from experimental evidences in other organisms	35	333	334	25	315	317
	BURPHK2_1883		Burkholderia phymatum STM815	etfA	electron transfer flavoprotein, alpha subunit	_	0.87725	0.9391	39.25	6e-55	1	2	1.4.3 : Electron carrier ;	_	1 : Unknown	4 : Biosynthesis of cofactors, prosthetic groups, and carriers ;	c : carrier	10026281	2a : Function from experimental evidences in other organisms	35	325	334	25	306	312
	Mchl_1823		Methylobacterium extorquens CM4	etfA	electron transfer flavoprotein alpha subunit	_	0.9012	0.94953	39.2	1e-54	1	2	1.1.1 : Carbohydrates/Carbon compounds ;	_	1 : Unknown	_	e : enzyme	15188393, 16926146, 8599534	2a : Function from experimental evidences in other organisms	35	333	334	25	315	317
	NMV_2368		Neisseria meningitidis NEM8013	etfA	electron transfer flavoprotein alpha-subunit (alpha-ETF; electron transfer flavoprotein large subunit; ETFLS)	_	0.88323	0.94855	40.68	2e-53	1	1	1.4.3 : Electron carrier ;	_	2 : Cytoplasmic	_	f : factor	_	2b : Function from indirect experimental evidences (e.g. phenotypes)	40	330	334	29	310	311
	AZOLI_p50300		Azospirillum lipoferum 4B	etfA2	Electron transfer flavoprotein alpha-subunit	_	0.88623	0.94872	39.53	2e-53	1	2	1.4.3 : Electron carrier ;	_	2 : Cytoplasmic	6.5 : Electron transport ;	c : carrier	10984043, 16159782, 8599534	2b : Function from indirect experimental evidences (e.g. phenotypes)	35	329	334	26	311	312
	CMR15v5_3436		Ralstonia solanacearum CMR15	etfA	Electron transfer flavoprotein, alpha-subunit	_	0.87725	0.94212	38.91	5e-52	1	2	1.4.3 : Electron carrier ;	_	1 : Unknown	6.5 : Electron transport ;	c : carrier	_	2b : Function from indirect experimental evidences (e.g. phenotypes)	39	329	334	29	310	311
	RALTA_A0796		Cupriavidus taiwanensis LMG19424	etfA	ELECTRON TRANSFER FLAVOPROTEIN, ALPHA-SUBUNIT	_	0.88323	0.94855	40.34	1e-51	1	2	1.4.3 : Electron carrier ;	_	1 : Unknown	6.5 : Electron transport ;	c : carrier	_	2b : Function from indirect experimental evidences (e.g. phenotypes)	39	329	334	29	310	311
	PSHAa1617		Pseudoalteromonas haloplanktis TAC125	etfA	electron transfer flavoprotein alpha-subunit (Alpha-ETF) (Electron transfer flavoprotein large subunit) (ETFLS)	_	0.79341	0.86039	37.74	3e-50	1	2	2.5.4 : Menaquinone and ubiquinone ;	_	unknown	_	u : unknown	8599534	2a : Function from experimental evidences in other organisms	61	325	334	52	304	308
	ACIAD2654		Acinetobacter baylyi ADP1	etfA	electron transfer flavoprotein alpha-subunit	_	0.94311	1.01286	39.37	2e-49	1	2	1.4.3 : electron carrier ;	_	1 : Unknown	_	f : factor	_	2a : Function from experimental evidences in other organisms	35	329	334	25	311	311
	PSEEN3657		Pseudomonas entomophila L48	etfA	electron transfer flavoprotein alpha-subunit	_	0.83533	1.01087	39.43	7e-49	1	2	1.4.3 : Electron carrier ;	_	Unknown	6 : Energy metabolism ;	c : carrier	_	2a : Function from experimental evidences in other organisms	47	325	334	8	272	276
	VIBNIv4_B0455		Vibrio nigripulchritudo SFn1	etfA	Electron transfer flavoprotein subunit alpha	_	0.85329	0.91935	38.25	9e-49	1	1	1.4.1 : Electron donor ;	_	1 : Unknown	5.8 : Electron carrier regeneration ;	c : carrier	8599534, 12597275	2a : Function from experimental evidences in other organisms	52	330	334	40	308	310
	NT26v4_3414		Rhizobium sp. NT-26	etfA	Electron transfer flavoprotein alpha-subunit (Alpha-ETF) (Electron transfer flavoprotein large subunit) (ETFLS)	_	0.86527	0.93528	39.1	6e-48	1	2	1.4.3 : Electron carrier ;	_	2 : Cytoplasmic	_	c : carrier	8599534	2b : Function from indirect experimental evidences (e.g. phenotypes)	39	325	334	29	305	309
CLOSTRIBL6_v1_3218	Label	Synteny	Organism	Gene	Product	Reaction	maxLrap	minLrap	Ident %	Eval	OrderQ	OrderB	Roles	EC number	Localization	BioProcess	Product Type	PubMedId	Class	BeginQ	EndQ	LengthQ	BeginB	EndB	LengthB
	CLOSTRIBL3_v1_12011		Clostridiaceae BL-3	etfB	Electron transfer flavoprotein subunit beta	_	0.98507	1.00763	50	6e-82	1	1	1.3 : Energy metabolism (carbon) ;	_	2 : Cytoplasmic	_	c : carrier	_	2a : Function from experimental evidences in other organisms	1	260	268	1	258	262
	CD630_08040		Clostridium difficile 630	etfB	Electron transfer flavoprotein beta-subunit, core	_	0.98881	1.00379	51.32	1e-81	1	2	1.3 : Energy metabolism (carbon) ;	_	1 : Unknown	16.11 : Scavenge (Catabolism) ; 6 : Energy metabolism ;	c : carrier	17941859, 2326318	2a : Function from experimental evidences in other organisms	1	262	268	1	258	264
	CD630_04000		Clostridium difficile 630	etfB1	Beta-subunit of electron transfer flavoprotein	_	1	1.02682	47.39	6e-73	2	2	4.2 : Electrochemical potential driven transporters ;	_	1 : Unknown	7 : Transport and binding proteins ;	c : carrier	20195860, 18060402, 8655474	2a : Function from experimental evidences in other organisms	1	268	268	1	261	261
	MGMSRv2_0362		Magnetospirillum gryphiswaldense MSR-1 v2	fixA	Electron transfer flavoprotein, beta-subunit	_	0.88732	0.9403	48.41	1e-71	1	1	1.4.3 : Electron carrier ;	_	2 : Cytoplasmic	5.6 : Nitrogen fixation ;	c : carrier	15028689, 3216855, 1850088, 9163424, 8369342, 8599534, 6317191, 3029021	2a : Function from experimental evidences in other organisms	1	246	268	1	248	284
	CLOSTRIBL3_v1_20311		Clostridiaceae BL-3	etfB	Electron transfer flavoprotein subunit beta	_	0.98134	1.01544	48.29	4e-70	3	2	_	_	2 : Cytoplasmic	_	c : carrier	8655474, 11466286, 9694853	2a : Function from experimental evidences in other organisms	1	261	268	1	253	259
	CLOSTRIBL6_v1_0136		Clostridiales BL-6	etfB	Electron transfer flavoprotein subunit beta	_	0.94776	0.98069	48.03	1e-69	1	1	_	_	2 : Cytoplasmic	_	e : enzyme	8655474, 11466286	2a : Function from experimental evidences in other organisms	1	254	268	1	246	259
	SBF1_v1_470015		Desulfosporosinus sp. SbF1	fixA	electron-transferring flavoprotein, subunit FixA	_	0.89892	0.9291	43.37	4e-69	1	1	_	_	1 : Unknown	_	c : carrier	_	2b : Function from indirect experimental evidences (e.g. phenotypes)	1	246	268	1	243	277
	CD630_10550		Clostridium difficile 630	etfB	Electron transfer flavoproteins subunit beta	_	1	1.01132	43.28	8e-69	3	2	1.3 : Energy metabolism (carbon) ;	_	1 : Unknown	6 : Energy metabolism ; 16.11 : Scavenge (Catabolism) ;	c : carrier	18060402, 17873051, 15991056	2a : Function from experimental evidences in other organisms	1	268	268	6	265	265
	AZOLI_0535		Azospirillum lipoferum 4B	fixA	electron transfer flavoprotein beta subunit	_	0.92226	0.97388	44.83	3e-67	1	1	1.4.3 : Electron carrier ;	_	2 : Cytoplasmic	6.5 : Electron transport ; 5.6 : Nitrogen fixation ;	c : carrier	15028689	2a : Function from experimental evidences in other organisms	1	255	268	1	257	283
	BRADO5386		Bradyrhizobium sp. ORS278	fixA	protein fixA; electron transfer flavoprotein beta-subunit (Beta-ETF)	_	1	1.04851	44.13	5e-67	1	1	1.4.3 : Electron carrier ;	_	2 : Cytoplasmic	5.6 : Nitrogen fixation ;	c : carrier	15028689	2b : Function from indirect experimental evidences (e.g. phenotypes)	1	266	268	1	279	281
	pRALTA_0381		Cupriavidus taiwanensis LMG19424	fixA	Electron transfer flavoprotein beta-subunit	_	0.93617	0.98507	43.94	1e-66	1	2	1.4.3 : Electron carrier ; 1.8.4 : Nitrogen fixation ;	_	1 : Unknown	5.6 : Nitrogen fixation ; 6.5 : Electron transport ;	c : carrier	3029021	2a : Function from experimental evidences in other organisms	1	261	268	1	257	282
	MGMSRv2_1063		Magnetospirillum gryphiswaldense MSR-1 v2	fixA	protein fixA; electron transfer flavoprotein beta-subunit (Beta-ETF)	_	0.91727	0.95149	43.14	9e-66	2	1	1.4.3 : Electron carrier ;	_	2 : Cytoplasmic	5.6 : Nitrogen fixation ;	c : carrier	15028689	2b : Function from indirect experimental evidences (e.g. phenotypes)	1	252	268	1	248	278
	SBF1_v1_6700003		Desulfosporosinus sp. SbF1	etfB_2	electron-transferring flavoprotein, beta subunit EtfB (lutD-associated)	_	0.8806	0.93281	42.8	6e-63	2	1	_	_	2 : Cytoplasmic	_	c : carrier	_	2a : Function from experimental evidences in other organisms	1	235	268	1	230	253
	RM41v1_psym670028		Sinorhizobium sp. Rm41	fixA	protein fixA; electron transfer flavoprotein beta-subunit (Beta-ETF)	_	0.83562	0.91045	45.49	2e-62	1	1	1.4.3 : Electron carrier ; 1.8.4 : Nitrogen fixation ;	_	2 : Cytoplasmic	5.6 : Nitrogen fixation ; 16.15 : Symbiosis ;	c : carrier	15028689, 16453824	2b : Function from indirect experimental evidences (e.g. phenotypes)	1	241	268	1	242	292
	CLOSTRIBL4_v1_1871		Clostridiales BL-4	etfB	Electron transfer flavoprotein subunit beta	_	1.01493	1.02256	44.12	3e-61	1	2	_	_	2 : Cytoplasmic	_	e : enzyme	8655474, 11466286	2a : Function from experimental evidences in other organisms	1	268	268	1	266	266
	BURPHP2_0599		Burkholderia phymatum STM815	fixA	protein fixA, electron transfer flavoprotein beta-subunit (Beta-ETF)	_	0.85106	0.89552	44.58	4e-61	1	2	1.4.3 : Electron carrier ; 1.8.4 : Nitrogen fixation ;	_	1 : Unknown	5.6 : Nitrogen fixation ; 6.5 : Electron transport ;	c : carrier	3029021	2a : Function from experimental evidences in other organisms	1	237	268	1	237	282
	CLOSTRIBL3_v1_11115		Clostridiaceae BL-3	etfB	Electron transfer flavoprotein subunit beta	_	0.98881	1.01145	40.38	5e-61	4	2	_	_	2 : Cytoplasmic	_	c : carrier	8655474, 11466286	2a : Function from experimental evidences in other organisms	1	261	268	1	259	262
	CD630_11710		Clostridium difficile 630	etfB	Electron transfer flavoprotein subunit alpha	_	0.98881	1	40.75	8e-59	4	1	1.3 : Energy metabolism (carbon) ;	_	1 : Unknown	6 : Energy metabolism ; 16.11 : Scavenge (Catabolism) ;	c : carrier	18060402, 17873051, 15991056	2a : Function from experimental evidences in other organisms	1	261	268	4	262	265
	CLOSTRIBL3_v1_20124		Clostridiaceae BL-3	etfB	Electron transfer flavoprotein subunit beta	_	1	1.01132	38.43	5e-56	5	3	_	_	2 : Cytoplasmic	_	e : enzyme	8655474, 11466286	2a : Function from experimental evidences in other organisms	1	264	268	1	261	265
	CLOSTRIBL3_v1_11488		Clostridiaceae BL-3	etfB	Electron transfer flavoprotein subunit beta	_	1.00746	1.01887	40	1e-55	6	2	_	_	2 : Cytoplasmic	_	e : enzyme	8655474, 11466286	2a : Function from experimental evidences in other organisms	1	268	268	1	264	265
	SCFA_v1_1080001		Ca. Phosphitivorax butyraticus R76	etfB	Electron transfer flavoprotein subunit beta (fragment)	_	0.6791	1.00552	37.36	5e-35	2	2	_	_	2 : Cytoplasmic	_	e : enzyme	_	2b : Function from indirect experimental evidences (e.g. phenotypes)	1	182	268	2	178	181
	BN77v1_0452	_	Rhizobium mesoamericanum STM3625	etfB	Electron transfer flavoprotein beta-subunit (Beta-ETF) (Electron transfer flavoprotein small subunit) (ETFSS)	_	0.64925	0.87	36.78	5e-22	1	1	1.4.3 : Electron carrier ;	_	1 : Unknown	6.5 : Electron transport ;	c : carrier	10026281	2a : Function from experimental evidences in other organisms	1	173	268	34	199	200
CLOSTRIBL6_v1_3220	Label	Synteny	Organism	Gene	Product	Reaction	maxLrap	minLrap	Ident %	Eval	OrderQ	OrderB	Roles	EC number	Localization	BioProcess	Product Type	PubMedId	Class	BeginQ	EndQ	LengthQ	BeginB	EndB	LengthB
	SBF1_v1_6700005		Desulfosporosinus sp. SbF1	lutD_2	L-lactate, D-lactate, and/or glycolate dehydrogenase, FAD-linked subunit (etfBA associated, with TM domain)	_	0.94316	0.96137	49.55	1e-158	1	1	_	_	2 : Cytoplasmic	_	e : enzyme	_	2a : Function from experimental evidences in other organisms	23	470	475	24	465	466
	CD630_11730		Clostridium difficile 630	_	Putative FAD-linked oxidase	_	0.94316	0.9676	49.55	6e-154	1	1	_	1.1.-.-	1 : Unknown	_	e : enzyme	_	3 : Putative function from multiple computational evidences	22	469	475	21	462	463
	BSU28680	_	Bacillus subtilis 168	glcD	glycolate oxidase subunit	GLYCOLATEDEHYDRO-RXN ; RHEA:21264 ;	0.92632	0.93617	40.68	5e-103	1	1	2.1.1 : Specific pathways ;	1.1.99.14	2 : Cytoplasmic	16.11 : Scavenge (Catabolism) ;	e : enzyme	8606183, 25217009	2a : Function from experimental evidences in other organisms	33	469	475	29	457	470
	SBF1_v1_320003		Desulfosporosinus sp. SbF1	lutD	D-lactate, L-lactate, and/or glycolate dehydrogenase, FAD-linked subunit	_	0.98737	1.01515	36.67	1e-94	2	1	_	_	2 : Cytoplasmic	_	e : enzyme	_	2a : Function from experimental evidences in other organisms	7	472	475	2	461	462
	HELPY_0844	_	Helicobacter pylori B38	glcD	Glycolate oxidase subunit	_	0.89895	0.93028	37.94	9e-86	1	1	1.1.1 : Carbohydrates/Carbon compounds ;	1.1.2.4	1 : Unknown	6.11 : TCA cycle ;	e : enzyme	11283302, 8606183	2a : Function from experimental evidences in other organisms	45	469	475	39	457	459
	THI_0812	_	Thiomonas sp. 3As	_	putative D-lactate dehydrogenase	_	0.95579	0.97009	35.24	2e-71	1	1	1 : Metabolism ;	1.1.2.4	1 : Unknown	5 : Central intermediary metabolism ;	e : enzyme	_	3 : Putative function from multiple computational evidences	25	469	475	32	466	468
CLOSTRIBL6_v1_2270	Label	Synteny	Organism	Gene	Product	Reaction	maxLrap	minLrap	Ident %	Eval	OrderQ	OrderB	Roles	EC number	Localization	BioProcess	Product Type	PubMedId	Class	BeginQ	EndQ	LengthQ	BeginB	EndB	LengthB
	CLOSTRIBL4_v1_1443	_	Clostridiales BL-4	_	putative Acyl-CoA thioesterase	_	1	1	79.87	3e-90	1	1	_	3.1.2.-	2 : Cytoplasmic	_	e : enzyme	_	3 : Putative function from multiple computational evidences	1	159	159	1	159	159
	LEPBIa0300	_	Leptospira biflexa serovar Patoc Patoc 1	_	Acetyl-CoA hydrolase	_	0.90533	0.96226	40.52	1e-30	1	1	_	3.1.2.1	1 : Unknown	_	e : enzyme	_	2a : Function from experimental evidences in other organisms	2	153	159	5	157	169
	BTCD_v1_0785	_	Brochothrix thermosphacta CD337	ykhA	promiscuous acyl-CoA thioesterase	ACYL-COA-HYDROLASE-RXN ;	0.88953	0.96226	37.91	3e-28	1	1	_	3.1.2.-	1 : Unknown	16.11 : Scavenge (Catabolism) ;	e : enzyme	12426338, 18247525, 24623648, 24722906	2a : Function from experimental evidences in other organisms	7	158	159	5	157	172
	BSU13030	_	Bacillus subtilis 168	ykhA	promiscuous acyl-CoA thioesterase	ACYL-COA-HYDROLASE-RXN ;	0.91279	0.98742	36.94	1e-25	1	1	2.4 : Metabolism of lipids ;	3.1.2.-	1 : Unknown	16.11 : Scavenge (Catabolism) ;	e : enzyme	12426338, 18247525, 24623648, 24722906	2a : Function from experimental evidences in other organisms	1	151	159	1	157	172
	Deide_20410	_	Deinococcus deserti VCD115	_	putative acyl-CoA hydrolase	_	0.76101	0.83448	36.36	6e-21	1	1	_	_	1 : Unknown	_	e : enzyme	_	3 : Putative function from multiple computational evidences	12	131	159	11	131	145
	BN424_2932	_	Carnobacterium maltaromaticum LMA28 v1	_	putative acyl-CoA hydrolase	_	0.81183	0.94969	35.1	2e-17	1	1	_	3.1.2.-	2 : Cytoplasmic	18.1 : Enzymes of unknown specificity ;	e : enzyme	_	3 : Putative function from multiple computational evidences	7	155	159	10	160	186
CLOSTRIBL6_v1_2820	Label	Synteny	Organism	Gene	Product	Reaction	maxLrap	minLrap	Ident %	Eval	OrderQ	OrderB	Roles	EC number	Localization	BioProcess	Product Type	PubMedId	Class	BeginQ	EndQ	LengthQ	BeginB	EndB	LengthB
	CLOSTRIBL3_v1_11487		Clostridiaceae BL-3	etfA	Electron transfer flavoprotein subunit alpha	_	0.98171	0.98171	64.91	7e-149	1	1	_	_	2 : Cytoplasmic	_	e : enzyme	8655474, 11466286	2a : Function from experimental evidences in other organisms	1	322	328	1	322	328
	CLOSTRIBL6_v1_0137		Clostridiales BL-6	etfA	electron transfer flavoprotein (alpha subunit)	_	0.95087	1.00305	43.16	8e-79	1	2	_	_	2 : Cytoplasmic	16.11 : Scavenge (Catabolism) ;	e : enzyme	17189250, 20059546, 21398533	2a : Function from experimental evidences in other organisms	6	328	328	14	342	346
	SBF1_v1_6700004		Desulfosporosinus sp. SbF1	etfA_2	electron-transferring flavoprotein, alpha subunit EtfA (lutD-associated)	_	0.82338	1.00915	45.02	2e-78	1	2	_	_	2 : Cytoplasmic	_	c : carrier	_	2a : Function from experimental evidences in other organisms	2	328	328	68	398	402
	CLOSTRIBL3_v1_20312		Clostridiaceae BL-3	etfA	Electron transfer flavoprotein subunit alpha	_	0.98198	0.99695	43.12	2e-78	2	3	_	_	2 : Cytoplasmic	16.11 : Scavenge (Catabolism) ;	c : carrier	17189250, 20059546, 21398533, 8655474, 11466286	2a : Function from experimental evidences in other organisms	6	326	328	7	333	333
	CD630_08050		Clostridium difficile 630	etfA	Electron transfer flavoprotein alpha-subunit	_	0.96176	0.99695	44.04	3e-78	1	3	1.3 : Energy metabolism (carbon) ;	_	1 : Unknown	16.11 : Scavenge (Catabolism) ; 6 : Energy metabolism ;	c : carrier	17941859, 2326318	2a : Function from experimental evidences in other organisms	7	323	328	17	339	340
	CD630_04010		Clostridium difficile 630	etfA1	Alpha-subunit of electron transfer flavoprotein	_	0.93623	0.98476	43.34	2e-76	2	3	4.2 : Electrochemical potential driven transporters ;	_	1 : Unknown	7 : Transport and binding proteins ;	c : carrier	20195860, 18060402, 8655474	2a : Function from experimental evidences in other organisms	6	322	328	11	333	345
	CLOSTRIBL3_v1_11114		Clostridiaceae BL-3	etfA	Electron transfer flavoprotein subunit alpha	_	0.82178	1.0122	43.07	2e-74	3	2	_	_	2 : Cytoplasmic	_	c : carrier	17189250	2a : Function from experimental evidences in other organisms	2	326	328	68	398	404
	CD630_11720		Clostridium difficile 630	etfA	Electron transfer flavoprotein subunit alpha	_	0.80049	0.99085	40.62	3e-74	3	2	1.3 : Energy metabolism (carbon) ;	_	1 : Unknown	6 : Energy metabolism ; 16.11 : Scavenge (Catabolism) ;	c : carrier	18060402, 17873051, 15991056	2a : Function from experimental evidences in other organisms	6	326	328	70	394	406
	CD630_10560		Clostridium difficile 630	etfA	Electron transfer flavoprotein subunit alpha	_	0.99107	1.01524	41.14	1e-73	4	3	1.3 : Energy metabolism (carbon) ;	_	1 : Unknown	6 : Energy metabolism ; 16.11 : Scavenge (Catabolism) ;	c : carrier	18060402, 17873051, 15991056	2a : Function from experimental evidences in other organisms	8	328	328	4	330	336
	CLOSTRIBL3_v1_20125		Clostridiaceae BL-3	etfA	Electron transfer flavoprotein subunit alpha	_	0.99099	1.0061	41.52	1e-72	4	3	_	_	2 : Cytoplasmic	_	e : enzyme	8655474, 11466286	2a : Function from experimental evidences in other organisms	6	328	328	2	331	333
	BURPHP2_0598		Burkholderia phymatum STM815	fixB	Protein fixB, Electron transfer flavoprotein, alpha subunit	_	0.87968	1.00305	39.51	1e-64	1	3	1.4.3 : Electron carrier ; 1.8.4 : Nitrogen fixation ;	_	1 : Unknown	5.6 : Nitrogen fixation ; 6.5 : Electron transport ;	c : carrier	3029021	2a : Function from experimental evidences in other organisms	3	318	328	30	355	374
	pRALTA_0380		Cupriavidus taiwanensis LMG19424	fixB	Electron transfer flavoprotein, alpha subunit	_	0.87733	1.00305	38.6	2e-62	1	3	1.4.3 : Electron carrier ; 1.8.4 : Nitrogen fixation ;	_	1 : Unknown	5.6 : Nitrogen fixation ; 6.5 : Electron transport ;	c : carrier	3029021	2a : Function from experimental evidences in other organisms	3	318	328	30	355	375
	CLOSTRIBL3_v1_12010		Clostridiaceae BL-3	etfA	Electron transfer flavoprotein subunit alpha	_	0.97619	1	38.72	3e-62	6	3	_	_	2 : Cytoplasmic	_	c : carrier	_	2a : Function from experimental evidences in other organisms	6	326	328	7	334	336
	AZOLI_0536		Azospirillum lipoferum 4B	fixB	electron transfer flavoprotein alpha chain	_	0.91643	1.00305	36.47	6e-62	1	3	1.4.3 : Electron carrier ;	_	2 : Cytoplasmic	6.5 : Electron transport ; 5.6 : Nitrogen fixation ;	c : carrier	15028689	2a : Function from experimental evidences in other organisms	3	318	328	19	344	359
	CLOSTRIBL6_v1_3217		Clostridiales BL-6	etfA	Electron transfer flavoprotein subunit alpha	_	0.98503	1.00305	41.34	4e-61	2	2	_	_	2 : Cytoplasmic	_	e : enzyme	9694853	2a : Function from experimental evidences in other organisms	6	326	328	6	333	334
	BRADO5385		Bradyrhizobium sp. ORS278	fixB	protein FixB; electron transfer flavoprotein alpha chain	_	0.90761	1.01829	35.03	1e-59	1	3	1.4.3 : Electron carrier ;	_	2 : Cytoplasmic	5.6 : Nitrogen fixation ;	c : carrier	15028689	2b : Function from indirect experimental evidences (e.g. phenotypes)	3	324	328	26	356	368
	MGMSRv2_1064		Magnetospirillum gryphiswaldense MSR-1 v2	fixB	protein FixB; electron transfer flavoprotein alpha chain	_	0.87978	0.98171	36.02	1e-58	1	3	1.4.3 : Electron carrier ;	_	2 : Cytoplasmic	5.6 : Nitrogen fixation ;	c : carrier	15028689	2b : Function from indirect experimental evidences (e.g. phenotypes)	7	318	328	30	351	366
	SBF1_v1_470014		Desulfosporosinus sp. SbF1	fixB	electron-transferring flavoprotein, subunit FixB	_	0.73815	0.99695	39.14	1e-57	3	3	_	_	1 : Unknown	_	c : carrier	_	2b : Function from indirect experimental evidences (e.g. phenotypes)	4	318	328	109	429	443
	SCFA_v1_500012		Ca. Phosphitivorax anaerolimi F81	etfA	Electron transfer flavoprotein subunit alpha	_	0.96697	0.98171	36.02	1e-57	1	3	_	_	2 : Cytoplasmic	_	e : enzyme	_	2b : Function from indirect experimental evidences (e.g. phenotypes)	6	322	328	6	327	333
	MGMSRv2_0361		Magnetospirillum gryphiswaldense MSR-1 v2	fixB	Electron transfer flavoprotein, alpha subunit	_	0.88859	0.99695	35.17	8e-56	2	3	1.4.3 : Electron carrier ;	_	1 : Unknown	5.6 : Nitrogen fixation ;	c : carrier	15028689, 3029021, 7875566, 8796346, 9163424, 8599534, 2503674	2a : Function from experimental evidences in other organisms	6	318	328	32	353	368
	CLOSTRIBL4_v1_1872		Clostridiales BL-4	etfA	Electron transfer flavoprotein subunit alpha	_	0.97554	1.09451	35.38	2e-54	1	3	_	_	2 : Cytoplasmic	_	e : enzyme	8655474, 11466286	2a : Function from experimental evidences in other organisms	6	327	328	13	366	368
	BN42v3_41031		Mycobacterium canettii STB-K	fixB	Putative electron transfer flavoprotein (alpha-subunit) FixB (alpha-ETF) (electron transfer flavoprotein large subunit) (ETFLS)	_	0.99085	1.02201	35.69	1e-46	1	3	7 : intermediary metabolism and respiration ;	_	_	_	_	10493122, 10510226, 10768780, 11271494, 15525680	3 : Putative function from multiple computational evidences	8	326	328	4	317	318
CLOSTRIBL6_v1_2821	Label	Synteny	Organism	Gene	Product	Reaction	maxLrap	minLrap	Ident %	Eval	OrderQ	OrderB	Roles	EC number	Localization	BioProcess	Product Type	PubMedId	Class	BeginQ	EndQ	LengthQ	BeginB	EndB	LengthB
	CLOSTRIBL3_v1_11488		Clostridiaceae BL-3	etfB	Electron transfer flavoprotein subunit beta	_	1	1.00377	60.9	2e-110	1	1	_	_	2 : Cytoplasmic	_	e : enzyme	8655474, 11466286	2a : Function from experimental evidences in other organisms	1	266	266	1	264	265
	CLOSTRIBL3_v1_20124		Clostridiaceae BL-3	etfB	Electron transfer flavoprotein subunit beta	_	0.97744	0.98113	42.69	3e-63	2	2	_	_	2 : Cytoplasmic	_	e : enzyme	8655474, 11466286	2a : Function from experimental evidences in other organisms	1	260	266	1	255	265
	CLOSTRIBL3_v1_11115		Clostridiaceae BL-3	etfB	Electron transfer flavoprotein subunit beta	_	1.00376	1.01908	39.7	2e-61	3	1	_	_	2 : Cytoplasmic	_	c : carrier	8655474, 11466286	2a : Function from experimental evidences in other organisms	1	266	266	1	262	262
	CD630_08040		Clostridium difficile 630	etfB	Electron transfer flavoprotein beta-subunit, core	_	0.98872	0.99621	41.44	3e-59	1	3	1.3 : Energy metabolism (carbon) ;	_	1 : Unknown	16.11 : Scavenge (Catabolism) ; 6 : Energy metabolism ;	c : carrier	17941859, 2326318	2a : Function from experimental evidences in other organisms	1	256	266	1	258	264
	CLOSTRIBL6_v1_3218		Clostridiales BL-6	etfB	Electron transfer flavoprotein subunit beta	_	0.95149	0.95865	43.53	1e-58	1	2	_	_	2 : Cytoplasmic	_	e : enzyme	9694853	2a : Function from experimental evidences in other organisms	1	250	266	1	252	268
	SBF1_v1_6700003		Desulfosporosinus sp. SbF1	etfB_2	electron-transferring flavoprotein, beta subunit EtfB (lutD-associated)	_	0.86842	0.91304	41.56	2e-57	1	2	_	_	2 : Cytoplasmic	_	c : carrier	_	2a : Function from experimental evidences in other organisms	1	231	266	1	229	253
	CLOSTRIBL4_v1_1871		Clostridiales BL-4	etfB	Electron transfer flavoprotein subunit beta	_	0.8985	0.8985	43.1	3e-55	1	3	_	_	2 : Cytoplasmic	_	e : enzyme	8655474, 11466286	2a : Function from experimental evidences in other organisms	1	235	266	1	237	266
	CD630_11710		Clostridium difficile 630	etfB	Electron transfer flavoprotein subunit alpha	_	0.93985	0.9434	39.6	4e-55	2	3	1.3 : Energy metabolism (carbon) ;	_	1 : Unknown	6 : Energy metabolism ; 16.11 : Scavenge (Catabolism) ;	c : carrier	18060402, 17873051, 15991056	2a : Function from experimental evidences in other organisms	1	250	266	4	250	265
	CD630_04000		Clostridium difficile 630	etfB1	Beta-subunit of electron transfer flavoprotein	_	0.8797	0.89655	41.03	1e-54	3	3	4.2 : Electrochemical potential driven transporters ;	_	1 : Unknown	7 : Transport and binding proteins ;	c : carrier	20195860, 18060402, 8655474	2a : Function from experimental evidences in other organisms	1	234	266	1	231	261
	CLOSTRIBL3_v1_12011		Clostridiaceae BL-3	etfB	Electron transfer flavoprotein subunit beta	_	1	1.01527	37.59	5e-54	5	3	1.3 : Energy metabolism (carbon) ;	_	2 : Cytoplasmic	_	c : carrier	_	2a : Function from experimental evidences in other organisms	1	266	266	1	262	262
	CLOSTRIBL6_v1_0136		Clostridiales BL-6	etfB	Electron transfer flavoprotein subunit beta	_	0.86466	0.88803	42.61	1e-53	2	2	_	_	2 : Cytoplasmic	_	e : enzyme	8655474, 11466286	2a : Function from experimental evidences in other organisms	1	230	266	1	225	259
	CD630_10550		Clostridium difficile 630	etfB	Electron transfer flavoproteins subunit beta	_	1.01128	1.01509	38.66	2e-48	4	3	1.3 : Energy metabolism (carbon) ;	_	1 : Unknown	6 : Energy metabolism ; 16.11 : Scavenge (Catabolism) ;	c : carrier	18060402, 17873051, 15991056	2a : Function from experimental evidences in other organisms	1	266	266	6	265	265
	CLOSTRIBL3_v1_20311		Clostridiaceae BL-3	etfB	Electron transfer flavoprotein subunit beta	_	0.86466	0.88803	40	4e-47	6	3	_	_	2 : Cytoplasmic	_	c : carrier	8655474, 11466286, 9694853	2a : Function from experimental evidences in other organisms	1	230	266	1	225	259
	SBF1_v1_470015		Desulfosporosinus sp. SbF1	fixA	electron-transferring flavoprotein, subunit FixA	_	0.87004	0.90602	38.17	8e-47	2	3	_	_	1 : Unknown	_	c : carrier	_	2b : Function from indirect experimental evidences (e.g. phenotypes)	1	238	266	1	238	277
	BURPHP2_0599		Burkholderia phymatum STM815	fixA	protein fixA, electron transfer flavoprotein beta-subunit (Beta-ETF)	_	0.86525	0.91729	38.52	3e-45	1	3	1.4.3 : Electron carrier ; 1.8.4 : Nitrogen fixation ;	_	1 : Unknown	5.6 : Nitrogen fixation ; 6.5 : Electron transport ;	c : carrier	3029021	2a : Function from experimental evidences in other organisms	1	234	266	1	237	282
	AZOLI_0535		Azospirillum lipoferum 4B	fixA	electron transfer flavoprotein beta subunit	_	0.95406	1.01504	35.19	5e-45	1	3	1.4.3 : Electron carrier ;	_	2 : Cytoplasmic	6.5 : Electron transport ; 5.6 : Nitrogen fixation ;	c : carrier	15028689	2a : Function from experimental evidences in other organisms	1	259	266	1	267	283
	MGMSRv2_1063		Magnetospirillum gryphiswaldense MSR-1 v2	fixA	protein fixA; electron transfer flavoprotein beta-subunit (Beta-ETF)	_	0.96043	1.00376	35.58	9e-45	1	3	1.4.3 : Electron carrier ;	_	2 : Cytoplasmic	5.6 : Nitrogen fixation ;	c : carrier	15028689	2b : Function from indirect experimental evidences (e.g. phenotypes)	1	260	266	1	265	278
	pRALTA_0381		Cupriavidus taiwanensis LMG19424	fixA	Electron transfer flavoprotein beta-subunit	_	0.85461	0.90602	37.34	5e-43	1	3	1.4.3 : Electron carrier ; 1.8.4 : Nitrogen fixation ;	_	1 : Unknown	5.6 : Nitrogen fixation ; 6.5 : Electron transport ;	c : carrier	3029021	2a : Function from experimental evidences in other organisms	1	234	266	1	237	282
	MGMSRv2_0362		Magnetospirillum gryphiswaldense MSR-1 v2	fixA	Electron transfer flavoprotein, beta-subunit	_	0.95423	1.0188	35.06	3e-42	2	3	1.4.3 : Electron carrier ;	_	2 : Cytoplasmic	5.6 : Nitrogen fixation ;	c : carrier	15028689, 3216855, 1850088, 9163424, 8369342, 8599534, 6317191, 3029021	2a : Function from experimental evidences in other organisms	1	259	266	1	269	284
	BRADO5386		Bradyrhizobium sp. ORS278	fixA	protein fixA; electron transfer flavoprotein beta-subunit (Beta-ETF)	_	0.86477	0.91353	35.8	2e-39	1	3	1.4.3 : Electron carrier ;	_	2 : Cytoplasmic	5.6 : Nitrogen fixation ;	c : carrier	15028689	2b : Function from indirect experimental evidences (e.g. phenotypes)	1	236	266	1	240	281
	SCFA_v1_1630003		Ca. Propionivorax syntrophicum F70	FixA	Electron transfer flavoproteins subunit beta	_	0.86466	0.87121	36.09	2e-38	1	2	_	_	1 : Unknown	_	e : enzyme	_	2b : Function from indirect experimental evidences (e.g. phenotypes)	1	227	266	1	226	264
	SCFA_v1_500013		Ca. Phosphitivorax anaerolimi F81	etfB	Electron transfer flavoprotein, beta subunit	_	0.88278	0.90602	37.34	5e-36	1	3	_	_	2 : Cytoplasmic	_	e : enzyme	_	2b : Function from indirect experimental evidences (e.g. phenotypes)	1	236	266	2	235	273
	BN42v3_41032		Mycobacterium canettii STB-K	fixA	Putative electron transfer flavoprotein (beta-subunit) FixA (beta-ETF) (electron transfer flavoprotein small subunit) (ETFSS)	_	0.95113	0.96198	35.57	2e-34	1	2	7 : intermediary metabolism and respiration ;	_	_	_	_	10493122, 10510226, 10768780, 11271494, 12657046, 15525680	3 : Putative function from multiple computational evidences	2	252	266	3	250	263
CLOSTRIBL6_v1_0258	Label	Synteny	Organism	Gene	Product	Reaction	maxLrap	minLrap	Ident %	Eval	OrderQ	OrderB	Roles	EC number	Localization	BioProcess	Product Type	PubMedId	Class	BeginQ	EndQ	LengthQ	BeginB	EndB	LengthB
	SCFA_v1_1550009		Ca. Phosphitivorax anaerolimi F81	_	putative ferredoxin	_	0.08696	0.87719	38	9e-06	1	9	_	_	9 : Periplasmic	_	e : enzyme	_	3 : Putative function from multiple computational evidences	6	55	575	4	53	57
CLOSTRIBL6_v1_0260	Label	Synteny	Organism	Gene	Product	Reaction	maxLrap	minLrap	Ident %	Eval	OrderQ	OrderB	Roles	EC number	Localization	BioProcess	Product Type	PubMedId	Class	BeginQ	EndQ	LengthQ	BeginB	EndB	LengthB
	CD630_08930		Clostridium difficile 630	_	Putative iron-dependent hydrogenase	_	0.93124	1.00637	44.09	3e-131	1	2	_	1.12.7.2	1 : Unknown	_	e : enzyme	_	3 : Putative function from multiple computational evidences	4	455	471	17	482	509
	CD630_08940		Clostridium difficile 630	_	Putative iron-dependent hydrogenase	_	0.95582	1.01062	41.18	7e-126	2	1	_	1.12.7.2	1 : Unknown	_	e : enzyme	_	3 : Putative function from multiple computational evidences	4	456	471	4	474	498
	SCFA_v1_1550009		Ca. Phosphitivorax anaerolimi F81	_	putative ferredoxin	_	0.10403	0.85965	42.86	1e-07	3	4	_	_	9 : Periplasmic	_	e : enzyme	_	3 : Putative function from multiple computational evidences	95	143	471	8	54	57
	RM41v1_psym670036		Sinorhizobium sp. Rm41	fdxN	Ferredoxin-like protein in nif region	_	0.11253	0.82812	35.85	0.0006	1	3	1.4.3 : Electron carrier ; 1.8.4 : Nitrogen fixation ;	_	2 : Cytoplasmic	5.6 : Nitrogen fixation ; 6.5 : Electron transport ; 16.15 : Symbiosis ;	c : carrier	6389527, 2842320, 2747618, 1603075	1c : Function from experimental evidences in the studied genus	93	139	471	6	56	64
CLOSTRIBL6_v1_1906	Label	Synteny	Organism	Gene	Product	Reaction	maxLrap	minLrap	Ident %	Eval	OrderQ	OrderB	Roles	EC number	Localization	BioProcess	Product Type	PubMedId	Class	BeginQ	EndQ	LengthQ	BeginB	EndB	LengthB
	CLOSTRIBL3_v1_13020	_	Clostridiaceae BL-3	hyd	Ferredoxin hydrogenase	HYDROG-RXN ; RHEA:17445 ;	0.78619	0.81149	44.76	2e-107	1	1	_	1.12.7.2	2 : Cytoplasmic	_	e : enzyme	10368269, 9836629	2a : Function from experimental evidences in other organisms	80	430	435	90	441	449
	CD630_32580	_	Clostridium difficile 630	_	Iron hydrogenase	_	0.74686	0.82069	40.62	2e-93	1	1	_	_	2 : Cytoplasmic	_	e : enzyme	10368269, 9836629	2a : Function from experimental evidences in other organisms	74	429	435	111	456	478
CLOSTRIBL6_v1_2017	Label	Synteny	Organism	Gene	Product	Reaction	maxLrap	minLrap	Ident %	Eval	OrderQ	OrderB	Roles	EC number	Localization	BioProcess	Product Type	PubMedId	Class	BeginQ	EndQ	LengthQ	BeginB	EndB	LengthB
	CD630_08930		Clostridium difficile 630	_	Putative iron-dependent hydrogenase	_	0.9725	1.02911	42.02	5e-132	1	1	_	1.12.7.2	1 : Unknown	_	e : enzyme	_	3 : Putative function from multiple computational evidences	2	479	481	16	509	509
	CLOSTRIBL6_v1_0260	_	Clostridiales BL-6	_	putative Periplasmic (Fe) hydrogenase	_	0.921	0.94055	44.02	3e-130	1	1	_	1.12.7.2	2 : Cytoplasmic	_	e : enzyme	_	3 : Putative function from multiple computational evidences	3	438	481	4	440	471
	CLOSTRIBL3_v1_20317	_	Clostridiaceae BL-3	_	putative Ferredoxin hydrogenase	_	0.95161	0.98129	42.37	2e-127	1	1	_	1.12.7.2	2 : Cytoplasmic	_	e : enzyme	_	3 : Putative function from multiple computational evidences	1	454	481	2	469	496
	CD630_08940		Clostridium difficile 630	_	Putative iron-dependent hydrogenase	_	0.91566	0.94802	41.67	1e-121	2	2	_	1.12.7.2	1 : Unknown	_	e : enzyme	_	3 : Putative function from multiple computational evidences	2	438	481	3	458	498
	CLOSTRIBL4_v1_2149	_	Clostridiales BL-4	_	putative Ferredoxin hydrogenase	_	0.9521	0.99168	38.16	2e-110	1	1	_	_	2 : Cytoplasmic	_	e : enzyme	_	3 : Putative function from multiple computational evidences	9	460	481	10	486	501
CLOSTRIBL6_v1_2260	Label	Synteny	Organism	Gene	Product	Reaction	maxLrap	minLrap	Ident %	Eval	OrderQ	OrderB	Roles	EC number	Localization	BioProcess	Product Type	PubMedId	Class	BeginQ	EndQ	LengthQ	BeginB	EndB	LengthB
	CLOSTRIBL4_v1_2217		Clostridiales BL-4	ackA	Acetate kinase	ACETATEKIN-RXN ; RHEA:11355 ;	0.95683	0.99501	68.42	0	1	1	_	2.7.2.1	2 : Cytoplasmic	_	e : enzyme	10360571, 10074080	2a : Function from experimental evidences in other organisms	1	398	401	1	398	417
	CLOSTRIBL3_v1_10746		Clostridiaceae BL-3	ackA	acetate kinase	ACETATEKIN-RXN ; PROPKIN-RXN ; RHEA:11352 ;	1	1.00501	57.11	1e-156	1	1	_	2.7.2.1	2 : Cytoplasmic	16.11 : Scavenge (Catabolism) ;	e : enzyme	8226682, 9811655, 11244084, 16995897, 19019159, 26098117	2a : Function from experimental evidences in other organisms	1	401	401	1	398	399
	SBF1_v1_800074	_	Desulfosporosinus sp. SbF1	ackA	acetate kinase	ACETATEKIN-RXN ; RHEA:11355 ;	0.99501	1.00504	52.13	2e-150	1	1	_	2.7.2.1	2 : Cytoplasmic	_	e : enzyme	_	2a : Function from experimental evidences in other organisms	1	399	401	1	397	397
	CD630_11750		Clostridium difficile 630	ackA	Acetate kinase (Acetokinase)	_	1	1.00754	51.37	3e-143	1	1	1.1.3.7 : Threonine catabolism ; 1.3.5 : Fermentation ; 1.7.28 : Pyruvate catabolism ; 1.7.29 : Acetate catabolism ; 7.1 : Cytoplasm ;	2.7.2.1	2 : Cytoplasmic	6.2 : Amino acids and amines ; 6.7 : Fermentation ;	e : enzyme	18055595, 19026742, 19019159	2a : Function from experimental evidences in other organisms	1	399	401	1	398	398
	BSU29470	_	Bacillus subtilis 168	ackA	acetate kinase	ACETATEKIN-RXN ; PROPKIN-RXN ; RHEA:11352 ;	0.97756	0.99241	51.79	2e-140	1	1	2.1.1 : Specific pathways ;	2.7.2.1	2 : Cytoplasmic	16.11 : Scavenge (Catabolism) ;	e : enzyme	8226682, 9811655, 11244084, 16995897, 19019159, 26098117	1a : Function from experimental evidences in the studied strain	2	393	401	3	389	395
	SSV_v1_0105	_	Streptococcus sanguinis 2908	ackA	acetate kinase	ACETATEKIN-RXN ; PROPKIN-RXN ;	0.98753	0.99748	50.25	7e-133	1	1	_	2.7.2.1	2 : Cytoplasmic	16.11 : Scavenge (Catabolism) ;	e : enzyme	8226682, 9811655, 11244084, 16995897, 19019159	2a : Function from experimental evidences in other organisms	2	395	401	3	392	397
	BTCD_v1_0691	_	Brochothrix thermosphacta CD337	ackA	acetate kinase	ACETATEKIN-RXN ; PROPKIN-RXN ;	0.99002	0.99002	47.36	3e-130	1	1	_	2.7.2.1	2 : Cytoplasmic	16.11 : Scavenge (Catabolism) ;	e : enzyme	8226682, 9811655, 11244084, 16995897, 19019159	2a : Function from experimental evidences in other organisms	2	397	401	3	397	401
	NMA1718	_	Neisseria meningitidis Z2491	ackA1	acetate kinase 1 (acetokinase 1)	_	0.97059	0.98753	46.21	6e-119	1	1	_	2.7.2.1	2 : Cytoplasmic	_	e : enzyme	_	2b : Function from indirect experimental evidences (e.g. phenotypes)	3	394	401	16	402	408
	NMV_0875	_	Neisseria meningitidis NEM8013	ackA1	acetate kinase 1 (acetokinase 1)	_	0.98753	0.99497	46.21	6e-119	1	1	1.3.5 : Fermentation ;	2.7.2.1	2 : Cytoplasmic	_	e : enzyme	_	2b : Function from indirect experimental evidences (e.g. phenotypes)	3	394	401	6	392	398
	EFER_2027	_	Escherichia fergusonii ATCC 35469T	_	putative acetate/propionate kinase pduW	_	0.9802	0.98753	45.45	2e-118	1	1	_	2.7.2.1	1 : Unknown	_	e : enzyme	10498708	3 : Putative function from multiple computational evidences	2	397	401	4	392	404
	BN12v2_1100005	_	Tetrasphaera japonica T1-X7	ackA	Acetate kinase	_	0.99002	1	45.09	2e-112	1	1	_	2.7.2.1	2 : Cytoplasmic	5 : Central intermediary metabolism ;	e : enzyme	7883769, 7918659	2a : Function from experimental evidences in other organisms	3	398	401	6	395	397
	BN13v1_910016	_	Tetrasphaera jenkinsii Ben74	ackA	Acetate kinase	_	0.99002	1.00761	45.09	4e-109	1	1	_	2.7.2.1	2 : Cytoplasmic	5 : Central intermediary metabolism ;	e : enzyme	7883769, 7918659	2a : Function from experimental evidences in other organisms	2	398	401	3	392	394
	VIBNIv4_B1211	_	Vibrio nigripulchritudo SFn1	ackA	Acetate kinase	_	0.98254	0.99244	44.16	8e-108	1	1	7.1 : Cytoplasm ; 1.7.29 : Acetate catabolism ; 1.3.7 : Anaerobic respiration ; 1.5.3.5 : Coenzyme A ;	2.7.2.1	2 : Cytoplasmic	6.3 : Anaerobic ; 4 : Biosynthesis of cofactors, prosthetic groups, and carriers ;	e : enzyme	2536666, 7883769	2a : Function from experimental evidences in other organisms	3	394	401	6	393	397
	VC1098	_	Vibrio cholerae N16961	ackA	acetate kinase	_	0.98005	0.98744	42.49	3e-105	1	1	1.3.5 : Fermentation ; 1.7.28 : Pyruvate catabolism ; 1.7.29 : Acetate catabolism ; 7.1 : Cytoplasm ;	2.7.2.1	2 : Cytoplasmic	6.7 : Fermentation ;	e : enzyme	2536666, 7883769, 9205837, 9278503, 16738553	2a : Function from experimental evidences in other organisms	3	394	401	5	392	398
	VIBNIv4_A2401	_	Vibrio nigripulchritudo SFn1	ackA	acetate kinase	_	0.98005	0.98744	41.98	2e-103	1	1	1.3.5 : Fermentation ; 1.7.28 : Pyruvate catabolism ; 1.7.29 : Acetate catabolism ; 7.1 : Cytoplasm ;	2.7.2.1	2 : Cytoplasmic	6.7 : Fermentation ;	e : enzyme	2536666, 7883769, 9205837, 9278503, 16738553	2a : Function from experimental evidences in other organisms	3	394	401	5	392	398
	ECS88_4678	_	Escherichia coli S88	_	Putative Acetate/propionate kinase	_	0.90805	0.98504	40.51	9e-103	1	1	_	2.7.2.1	1 : Unknown	_	e : enzyme	_	3 : Putative function from multiple computational evidences	3	397	401	43	431	435
	ECED1_3455	_	Escherichia coli ED1a	_	Putative Acetate/propionate kinase	_	0.90805	0.98504	40.51	1e-102	1	1	_	2.7.2.1	1 : Unknown	_	e : enzyme	_	3 : Putative function from multiple computational evidences	3	397	401	43	431	435
	BN45v3_10447	_	Mycobacterium canettii STB-J	ackA	Putative acetate kinase AckA (acetokinase)	_	0.97506	1.01558	41.94	2e-101	1	1	7 : intermediary metabolism and respiration ;	2.7.2.1	2 : Cytoplasmic	_	e : enzyme	12657046, 12775759	3 : Putative function from multiple computational evidences	3	393	401	5	375	385
	BN44v3_10450	_	Mycobacterium canettii STB-D	ackA	Putative acetate kinase AckA (acetokinase)	_	0.97506	1.01558	41.94	7e-101	1	1	7 : intermediary metabolism and respiration ;	2.7.2.1	2 : Cytoplasmic	_	e : enzyme	12657046, 12775759	3 : Putative function from multiple computational evidences	3	393	401	5	375	385
	VS_II1135	_	Vibrio tasmaniensis LGP32	ackA-2	Acetate kinase	ACETATEKIN-RXN ; RXN-7958 ;	0.98753	0.99748	42.17	2e-100	1	1	1.3.5 : Fermentation ; 1.5.3.5 : Coenzyme A ;	2.7.2.1	2 : Cytoplasmic	6.3 : Anaerobic ; 6.7 : Fermentation ;	e : enzyme	_	2a : Function from experimental evidences in other organisms	3	394	401	6	393	397
	BN43v3_10442	_	Mycobacterium canettii STB-L	ackA	Putative acetate kinase AckA (acetokinase)	_	0.97506	1.01558	41.69	3e-100	1	1	7 : intermediary metabolism and respiration ;	2.7.2.1	2 : Cytoplasmic	_	e : enzyme	12657046, 12775759	3 : Putative function from multiple computational evidences	3	393	401	5	375	385
	BN11v3_1350008	_	Tetrasphaera australiensis Ben110	ackA	acetate kinase A and propionate kinase 2	_	0.97756	0.98246	44.13	5e-100	1	1	_	2.7.2.-, 2.7.2.1	2 : Cytoplasmic	5 : Central intermediary metabolism ;	e : enzyme	7883769, 7918659	2a : Function from experimental evidences in other organisms	2	393	401	7	391	399
	BN42v3_20130	_	Mycobacterium canettii STB-K	ackA	Putative acetate kinase AckA (acetokinase)	_	0.97506	1.01558	41.43	3e-99	1	1	7 : intermediary metabolism and respiration ;	2.7.2.1	2 : Cytoplasmic	_	e : enzyme	12657046, 12775759	3 : Putative function from multiple computational evidences	3	393	401	5	375	385
	MARHY2148	_	Marinobacter hydrocarbonoclasticus ATCC 49840	ackA	acetate kinase A and propionate kinase 2	_	0.99501	0.99501	40.1	8e-99	1	1	1.1.3.7 : Threonine catabolism ; 1.7.28 : Pyruvate catabolism ; 1.7.29 : Acetate catabolism ;	2.7.2.1, 2.7.2.-	2 : Cytoplasmic	6.2 : Amino acids and amines ; 6.7 : Fermentation ;	e : enzyme	2536666, 7883769	2a : Function from experimental evidences in other organisms	3	400	401	5	394	401
	BN10v3_560037	_	Tetrasphaera elongata Lp2	ackA	Acetate kinase	_	0.99002	1.05585	43.58	1e-98	1	1	_	2.7.2.1	2 : Cytoplasmic	5 : Central intermediary metabolism ;	e : enzyme	7883769, 7918659	2a : Function from experimental evidences in other organisms	3	398	401	5	370	376
	ABAYE3282	_	Acinetobacter baumannii AYE	ack	acetate kinase (propionate kinase)	_	0.99002	0.9925	40.81	2e-94	1	1	1.1.1 : carbon compounds ; 1.1.3 : amino acids ; 1.7.28 : pyruvate oxidation ; 1.7.29 : acetate catabolism ; 1.7.30 : threonine catabolism ;	2.7.2.1	2 : Cytoplasmic	_	e : enzyme	_	2a : Function from experimental evidences in other organisms	3	399	401	5	388	400
	ACIAD0541	_	Acinetobacter baylyi ADP1	ack	acetate kinase (propionate kinase)	ACETATEKIN-RXN ; PROPKIN-RXN ; RXN-7958 ; RHEA:11355 ; RHEA:23151 ;	0.99252	0.99252	40.7	2e-90	1	1	1.1.3.7 : Threonine catabolism ; 1.7.28 : Pyruvate catabolism ; 1.7.29 : Acetate catabolism ;	2.7.2.1	2 : Cytoplasmic	6.2 : Amino acids and amines ;	e : enzyme	2844264, 6252971, 3020034	1b : Function from experimental evidences in the studied species	3	399	401	5	389	401
	BN874v1_640030	_	Candidatus Contendobacter odensis Run_B_J11	ackA	Acetate/propionate kinase	_	1.01995	1.04337	39.61	2e-89	1	1	1.1.2.1 : Degradation of short-chain fatty acids ; 1.1.2.3 : Propionate degradation ;	2.7.2.1, 2.7.2.-	2 : Cytoplasmic	_	e : enzyme	7883769, 7918659	2a : Function from experimental evidences in other organisms	3	398	401	5	391	392
	HELPY_0888		Helicobacter pylori B38	_	Fragment of putative acetate kinase AckA (Part 1)	_	0.7182	0.96	47.92	1e-87	1	1	1.3.5 : Fermentation ;	2.7.2.1	1 : Unknown	6.7 : Fermentation ;	e : enzyme	12634340, 15755952, 17465479, 18223085	5 : Unknown function	1	285	401	1	286	300
	MGMSRv2_1019	_	Magnetospirillum gryphiswaldense MSR-1 v2	ackA	Acetate kinase	_	0.96403	1.00249	39.05	2e-87	1	1	1.5.4 : Fatty acid and phosphatidic acid ; 1.7.29 : Acetate catabolism ; 7.1 : Cytoplasm ;	2.7.2.1	2 : Cytoplasmic	16.2 : Construct biomass (Anabolism) ;	e : enzyme	10094701	2a : Function from experimental evidences in other organisms	3	401	401	22	412	417
	AZOLI_p20461	_	Azospirillum lipoferum 4B	ackA2	Acetate kinase	_	0.99265	1.00998	40.49	7e-86	1	1	7.1 : Cytoplasm ; 1.5.4 : Fatty acid and phosphatidic acid ; 1.7.29 : Acetate catabolism ;	2.7.2.1	2 : Cytoplasmic	3.1 : Biosynthesis ; 6 : Energy metabolism ;	e : enzyme	10094701, 2536666, 3053659, 7883769, 9484901	2a : Function from experimental evidences in other organisms	4	400	401	13	401	408
	HP0903		Helicobacter pylori 26695	ackA	Fragment of putative acetate kinase (Part 1)	_	0.7182	0.9863	47.22	2e-85	1	1	6.7 : Fermentation ;	_	1 : Unknown	_	u : unknown	_	5 : Unknown function	1	285	401	1	286	292
	NIDE3516	_	Candidatus Nitrospira defluvii	ackA	Acetate kinase	_	0.9703	0.97756	40.05	1e-84	1	1	1.3.5 : Fermentation ; 1.7.28 : Pyruvate catabolism ; 1.7.29 : Acetate catabolism ; 7.1 : Cytoplasm ; 1.1.3.7 : Threonine catabolism ;	2.7.2.1	2 : Cytoplasmic	6.2 : Amino acids and amines ; 6.7 : Fermentation ; 6.8 : Glycolysis/gluconeogenesis ;	e : enzyme	10074080, 10075432, 10094701, 11133963, 7883769, 8226623, 8226682, 8702268, 9805396	2a : Function from experimental evidences in other organisms	3	392	401	11	392	404
	p2METDI0002	_	Methylobacterium extorquens DM4	ackA	acetate kinase	_	1.00249	1.02813	38.56	3e-84	1	1	_	2.7.2.1	2 : Cytoplasmic	_	e : enzyme	10094701	2a : Function from experimental evidences in other organisms	4	395	401	7	388	391
	BN873v1_460010	_	Candidatus Competibacter denitrificans Run_A_D11	ackA	Acetate/propionate kinase	_	1.019	1.06983	36.36	2e-83	1	1	1.1.2.1 : Degradation of short-chain fatty acids ; 1.1.2.3 : Propionate degradation ; 1.7.29 : Acetate catabolism ;	2.7.2.1, 2.7.2.-	2 : Cytoplasmic	_	e : enzyme	7883769, 7918659	2a : Function from experimental evidences in other organisms	3	398	401	5	419	421
	METDI0790	_	Methylobacterium extorquens DM4	_	putative acetate kinase (ackA)	_	0.99501	1.01269	39.1	2e-83	1	1	_	2.7.2.1	2 : Cytoplasmic	_	e : enzyme	_	3 : Putative function from multiple computational evidences	3	398	401	9	391	394
	BRADO1872	_	Bradyrhizobium sp. ORS278	tdcD	propionate kinase/acetate kinase C, anaerobic	_	0.99751	1.01266	38	6e-81	1	1	1.1.3.7 : Threonine catabolism ; 1.3.5 : Fermentation ; 1.7.28 : Pyruvate catabolism ; 1.7.29 : Acetate catabolism ; 7.1 : Cytoplasm ;	2.7.2.1, 2.7.2.-	2 : Cytoplasmic	_	e : enzyme	_	2a : Function from experimental evidences in other organisms	3	399	401	6	392	395
	Rmet_0562	_	Cupriavidus metallidurans CH34	ackA2	acetate kinase	_	1.01235	1.02244	40.98	2e-80	1	1	_	2.7.2.1	1 : Unknown	_	e : enzyme	_	2b : Function from indirect experimental evidences (e.g. phenotypes)	3	398	401	8	401	405
	RALTA_A1397	_	Cupriavidus taiwanensis LMG19424	_	Acetate kinase	_	1.00998	1.02273	37.78	2e-80	1	1	1.1.3.7 : Threonine catabolism ; 1.7.28 : Pyruvate catabolism ; 1.7.29 : Acetate catabolism ;	2.7.2.1	1 : Unknown	6.2 : Amino acids and amines ;	e : enzyme	_	2b : Function from indirect experimental evidences (e.g. phenotypes)	3	400	401	5	393	396
	RPSI07_mp1366	_	Ralstonia solanacearum PSI07	ackA	Acetate kinase	_	0.99751	1.02041	39.75	5e-80	1	1	_	2.7.2.1	2 : Cytoplasmic	5 : Central intermediary metabolism ;	e : enzyme	10094701	2a : Function from experimental evidences in other organisms	3	392	401	4	384	392
	MT37II_v2_a0110	_	Ca. Spiroplasma holothuricola MT37	ackA	acetate kinase (possibly promiscuous)	RXN-7958 ; ACETATEKIN-RXN ; RHEA:11352 ;	0.98765	0.99751	38.25	8e-80	1	1	_	2.7.2.1	2 : Cytoplasmic	_	e : enzyme	_	2b : Function from indirect experimental evidences (e.g. phenotypes)	4	396	401	7	396	405
	AZOLI_0599	_	Azospirillum lipoferum 4B	ackA1	Acetate kinase	_	1.00249	1.0203	39.55	2e-79	1	1	7.1 : Cytoplasm ; 1.5.4 : Fatty acid and phosphatidic acid ; 1.7.29 : Acetate catabolism ;	2.7.2.1	2 : Cytoplasmic	3.1 : Biosynthesis ; 6 : Energy metabolism ; 6.2 : Amino acids and amines ;	e : enzyme	_	2a : Function from experimental evidences in other organisms	3	398	401	5	391	394
	RCFBPv5_mp0810	_	Ralstonia solanacearum CFBP2957	ackA	acetate kinase	_	0.98753	1.0102	40.15	5e-77	1	1	_	2.7.2.1	2 : Cytoplasmic	6.2 : Amino acids and amines ; 5 : Central intermediary metabolism ;	e : enzyme	10094701	2a : Function from experimental evidences in other organisms	3	392	401	4	384	392
	BN77v1_3277	_	Rhizobium mesoamericanum STM3625	ackA	Acetate kinase	_	1.00998	1.03846	37.28	7e-75	1	1	5.5 : Adaptation to stress ; 5.5.6 : Other stresses (mechanical, nutritional, oxidative) ;	2.7.2.1	1 : Unknown	_	e : enzyme	10094701, 9805396	2a : Function from experimental evidences in other organisms	3	400	401	4	390	390
	RM41v1_580008	_	Sinorhizobium sp. Rm41	ackA	Acetate kinase	_	1	1.01777	35.41	2e-73	1	1	1.5.4 : Fatty acid and phosphatidic acid ; 1.7.29 : Acetate catabolism ; 7.1 : Cytoplasm ;	2.7.2.1	2 : Cytoplasmic	5 : Central intermediary metabolism ; 16.2 : Construct biomass (Anabolism) ;	e : enzyme	10094701	1c : Function from experimental evidences in the studied genus	3	400	401	4	391	394
	HEAR1515	_	Herminiimonas arsenicoxydans	ackA	Acetate kinase (Acetokinase)	_	0.96602	0.99252	36.18	1e-71	1	1	1.7.28 : Pyruvate catabolism ; 7.1 : Cytoplasm ;	2.7.2.1	2 : Cytoplasmic	5 : Central intermediary metabolism ;	e : enzyme	10094701	2b : Function from indirect experimental evidences (e.g. phenotypes)	3	398	401	21	407	412
	HPP12_0900		Helicobacter pylori P12	ackA-2	Fragment of acetate kinase (Part 2)	_	0.4788	0.9505	51.04	6e-62	1	1	_	_	1 : Unknown	_	u : unknown	_	5 : Unknown function	94	285	401	4	195	202
	HPB8_649		Helicobacter pylori B8	_	Fragment of acetate kinase AckA (Part 2)	_	0.43142	0.94536	54.91	6e-60	1	1	_	2.7.2.1	1 : Unknown	_	u : unknown	_	5 : Unknown function	113	285	401	4	176	183
	HPAG1_0884		Helicobacter pylori HPAG1	_	Fragment of acetate kinase (Part 1)	_	0.38653	0.89595	41.29	2e-32	1	1	_	2.7.2.1	1 : Unknown	_	u : unknown	_	5 : Unknown function	1	152	401	2	154	173
	HPP12_0899		Helicobacter pylori P12	ackA-3	Fragment of acetate kinase (Part 3)	_	0.28678	0.97458	46.09	8e-26	2	1	_	_	1 : Unknown	_	u : unknown	_	5 : Unknown function	285	399	401	2	115	118
	HPG27_856	_	Helicobacter pylori G27	_	Fragment of putative acetate kinase AckA (Part 2)	_	0.28678	0.95041	45.22	2e-25	1	1	_	_	1 : Unknown	_	u : unknown	_	5 : Unknown function	285	399	401	5	118	121
	HPB8_650		Helicobacter pylori B8	_	Fragment of acetate kinase AckA (Part 3)	_	0.29177	0.99153	46.15	6e-25	2	1	_	2.7.2.1	1 : Unknown	_	u : unknown	_	5 : Unknown function	285	401	401	2	117	118
	HP0903		Helicobacter pylori 26695	ackA	Fragment of putative acetate kinase (Part 2)	_	0.28678	0.97458	44.35	1e-24	2	1	6.7 : Fermentation ;	_	1 : Unknown	_	u : unknown	_	5 : Unknown function	285	399	401	2	115	118
	HPAG1_0883		Helicobacter pylori HPAG1	_	Fragment of actetate kinase (Part 3)	_	0.202	0.92045	44.44	3e-17	2	1	_	2.7.2.1	1 : Unknown	_	u : unknown	_	5 : Unknown function	285	365	401	5	85	88
	HPB8_648		Helicobacter pylori B8	_	Fragment of acetate kinase AckA (Part 1)	_	0.24688	0.95192	40.4	4e-17	3	1	_	2.7.2.1	1 : Unknown	_	u : unknown	_	5 : Unknown function	1	96	401	1	97	104
	HPP12_0901		Helicobacter pylori P12	ackA-1	Fragment of acetate kinase (Part 1)	_	0.24688	1.0102	40.4	4e-17	3	1	_	_	1 : Unknown	_	u : unknown	_	5 : Unknown function	1	96	401	1	97	98
	HELPY_0887		Helicobacter pylori B38	_	Fragment of putative acetate kinase AckA (Part 2)	_	0.202	0.92045	44.44	6e-17	2	1	1.3.5 : Fermentation ;	2.7.2.1	1 : Unknown	6.7 : Fermentation ;	e : enzyme	12634340, 15755952, 17465479, 18223085	5 : Unknown function	285	365	401	5	85	88
CLOSTRIBL6_v1_1872	Label	Synteny	Organism	Gene	Product	Reaction	maxLrap	minLrap	Ident %	Eval	OrderQ	OrderB	Roles	EC number	Localization	BioProcess	Product Type	PubMedId	Class	BeginQ	EndQ	LengthQ	BeginB	EndB	LengthB
	SBF1_v1_1100027	_	Desulfosporosinus sp. SbF1	pta	phosphate acetyltransferase	PHOSACETYLTRANS-RXN ; RHEA:19521 ;	1	1	74.92	7e-173	1	1	_	2.3.1.8	2 : Cytoplasmic	_	e : enzyme	_	2a : Function from experimental evidences in other organisms	1	323	323	1	323	323
	CLOSTRIBL4_v1_2331	_	Clostridiales BL-4	pta	phosphotransacetylase	PTAALT-RXN ; PHOSACETYLTRANS-RXN ; RHEA:19521 ;	0.96997	1	70.28	2e-159	1	1	_	2.3.1.8	2 : Cytoplasmic	16.2 : Construct biomass (Anabolism) ;	e : enzyme	4201530, 10559153, 10809684, 16283428, 17183215, 17233734, 21453533, 23468065, 25355936	2a : Function from experimental evidences in other organisms	1	322	323	10	332	333
	BSU37660	_	Bacillus subtilis 168	pta	phosphotransacetylase	PTAALT-RXN ; PHOSACETYLTRANS-RXN ; RHEA:19521 ;	0.94737	0.94737	54.9	6e-114	1	1	2.1.1 : Specific pathways ;	2.3.1.8	2 : Cytoplasmic	16.2 : Construct biomass (Anabolism) ;	e : enzyme	4201530, 10559153, 10809684, 16283428, 17183215, 17233734, 21453533, 23468065, 25355936	1a : Function from experimental evidences in the studied strain	15	320	323	18	319	323
	CDIV41_v1_140089	_	Carnobacterium divergens V41	pta	Phosphate acetyltransferase	PTAALT-RXN ; PHOSACETYLTRANS-RXN ; RHEA:19521 ;	0.9816	0.99071	52.5	6e-114	1	1	_	2.3.1.8	2 : Cytoplasmic	6.2 : Amino acids and amines ; 6.7 : Fermentation ;	e : enzyme	7883769	2a : Function from experimental evidences in other organisms	1	320	323	3	320	326
	SSV_v1_1079	_	Streptococcus sanguinis 2908	pta	phosphate acetyltransferase	PTAALT-RXN ; PHOSACETYLTRANS-RXN ;	0.98769	0.99381	53.27	2e-112	1	1	_	2.3.1.8	2 : Cytoplasmic	16.2 : Construct biomass (Anabolism) ;	e : enzyme	4201530, 10559153, 10809684, 16283428, 17183215, 17233734, 21453533	2a : Function from experimental evidences in other organisms	1	320	323	3	318	325
	BN424_559	_	Carnobacterium maltaromaticum LMA28 v1	pta	phosphate acetyltransferase	PHOSACETYLTRANS-RXN ; RHEA:19521 ;	0.89164	0.9863	53.12	2e-103	1	1	_	2.3.1.8	1 : Unknown	6.2 : Amino acids and amines ; 6.7 : Fermentation ;	e : enzyme	7883769, 7918659, 21796982	2a : Function from experimental evidences in other organisms	33	320	323	1	286	292
	BTCD_v1_2175	_	Brochothrix thermosphacta CD337	pta	phosphotransacetylase	PTAALT-RXN ; PHOSACETYLTRANS-RXN ;	0.94154	0.94737	50	3e-100	1	1	_	2.3.1.8	2 : Cytoplasmic	16.11 : Scavenge (Catabolism) ;	e : enzyme	4201530, 10559153, 10809684, 16283428, 17183215, 17233734, 21453533	2a : Function from experimental evidences in other organisms	15	320	323	18	319	325
	CLOSTRIBL3_v1_10745	_	Clostridiaceae BL-3	pta	Phosphate acetyltransferase	PHOSACETYLTRANS-RXN ; RHEA:19521 ;	0.97885	1.0031	44.75	1e-86	1	1	_	2.3.1.8	2 : Cytoplasmic	_	e : enzyme	8702268, 11466286	2a : Function from experimental evidences in other organisms	1	320	323	3	326	331
	BN43v3_10441	_	Mycobacterium canettii STB-L	pta	Putative phosphate acetyltransferase Pta (phosphotransacetylase)	_	0.45942	0.98142	43.22	1e-77	1	1	7 : intermediary metabolism and respiration ;	2.3.1.8	1 : Unknown	_	e : enzyme	17443846	3 : Putative function from multiple computational evidences	5	320	323	370	682	690
	BN13v1_910015	_	Tetrasphaera jenkinsii Ben74	pta	Phosphate acetyltransferase	_	0.46802	0.9969	41.61	2e-77	1	1	_	2.3.1.8	2 : Cytoplasmic	5 : Central intermediary metabolism ; 6 : Energy metabolism ;	e : enzyme	7883769, 7918659	2a : Function from experimental evidences in other organisms	1	320	323	364	681	688
	BN44v3_10449	_	Mycobacterium canettii STB-D	pta	Putative phosphate acetyltransferase Pta (phosphotransacetylase)	_	0.44648	0.98142	42.9	6e-77	1	1	7 : intermediary metabolism and respiration ;	2.3.1.8	1 : Unknown	_	e : enzyme	17443846	3 : Putative function from multiple computational evidences	5	320	323	390	702	710
	BN45v3_10446	_	Mycobacterium canettii STB-J	pta	Putative phosphate acetyltransferase Pta (phosphotransacetylase)	_	0.44648	0.98142	42.9	1e-76	1	1	7 : intermediary metabolism and respiration ;	2.3.1.8	1 : Unknown	_	e : enzyme	17443846	3 : Putative function from multiple computational evidences	5	320	323	390	702	710
	NMV_1777	_	Neisseria meningitidis NEM8013	pta	phosphate acetyltransferase (phosphotransacetylase)	_	0.638	0.98762	41.07	4e-76	1	1	1.3.5 : Fermentation ;	2.3.1.8	2 : Cytoplasmic	_	e : enzyme	_	2a : Function from experimental evidences in other organisms	4	320	323	180	492	500
	VIBNIv4_A2402	_	Vibrio nigripulchritudo SFn1	pta	phosphate acetyltransferase	_	0.43096	0.95666	42.72	9e-76	1	1	1.3.5 : Fermentation ; 1.7.28 : Pyruvate catabolism ; 1.7.29 : Acetate catabolism ;	2.3.1.8	1 : Unknown	6.7 : Fermentation ;	e : enzyme	7883769, 7918659, 9205837, 9278503, 16738553, 2536666	2a : Function from experimental evidences in other organisms	14	320	323	404	706	717
	NMCC_0579	_	Neisseria meningitidis 053442	_	putative phosphate acetyltransferase (phosphotransacetylase)	_	0.5864	0.98762	40.75	5e-75	1	1	_	2.3.1.8	2 : Cytoplasmic	_	e : enzyme	_	3 : Putative function from multiple computational evidences	4	320	323	224	536	544
	RALTA_B1570	_	Cupriavidus taiwanensis LMG19424	pta	phosphate acetyltransferase (taurine catabolism pathway)	_	0.93314	0.99381	39.56	5e-75	1	1	1.8.2 : Sulfur metabolism ;	2.3.1.8	2 : Cytoplasmic	5.5 : Sulfur metabolism ;	e : enzyme	12358600, 8702268	2a : Function from experimental evidences in other organisms	5	319	323	7	325	344
	ABAYE3283	_	Acinetobacter baumannii AYE	pta	phosphate acetyltransferase	_	0.43557	0.96285	43.09	2e-74	1	1	1.1.1 : carbon compounds ; 1.1.3 : amino acids ; 1.7.28 : pyruvate oxidation ; 1.7.29 : acetate catabolism ; 1.7.30 : threonine catabolism ;	2.3.1.8	2 : Cytoplasmic	_	e : enzyme	_	2a : Function from experimental evidences in other organisms	11	320	323	400	704	714
	BN42v3_20129	_	Mycobacterium canettii STB-K	pta	Putative phosphate acetyltransferase Pta (phosphotransacetylase)	_	0.45942	0.98142	41.64	3e-74	1	1	7 : intermediary metabolism and respiration ;	2.3.1.8	1 : Unknown	_	e : enzyme	17443846	3 : Putative function from multiple computational evidences	5	320	323	370	682	690
	BN11v3_1350009	_	Tetrasphaera australiensis Ben110	pta	Phosphate acetyltransferase	_	0.47007	0.9969	40.68	2e-73	1	1	_	2.3.1.8	2 : Cytoplasmic	5 : Central intermediary metabolism ; 6 : Energy metabolism ;	e : enzyme	7883769, 7918659	2a : Function from experimental evidences in other organisms	1	320	323	363	680	685
	BN10v3_560038	_	Tetrasphaera elongata Lp2	pta	Phosphate acetyltransferase	_	0.46734	0.9969	40.68	7e-73	1	1	_	2.3.1.8	2 : Cytoplasmic	5 : Central intermediary metabolism ; 6 : Energy metabolism ;	e : enzyme	7883769, 7918659	2a : Function from experimental evidences in other organisms	1	320	323	366	683	689
	ACIAD0540	_	Acinetobacter baylyi ADP1	pta	phosphate acetyltransferase	PTAALT-RXN ; PHOSACETYLTRANS-RXN ; RHEA:19524 ; RHEA:28049 ;	0.43194	0.96285	42.44	8e-73	1	1	1.1.3.7 : Threonine catabolism ; 1.7.28 : Pyruvate catabolism ; 1.7.29 : Acetate catabolism ; 1.7.35 : Lactate oxidation ;	2.3.1.8	2 : Cytoplasmic	6.2 : Amino acids and amines ; 16.2 : Construct biomass (Anabolism) ;	e : enzyme	7765811, 15231792, 10542166, 16272400, 19852855	2a : Function from experimental evidences in other organisms	11	320	323	400	704	720
	MARHY2149	_	Marinobacter hydrocarbonoclasticus ATCC 49840	pta	phosphate acetyltransferase	_	0.47496	0.96904	41.21	2e-72	1	1	1.1.3.7 : Threonine catabolism ; 1.3.5 : Fermentation ; 1.7.28 : Pyruvate catabolism ; 1.7.29 : Acetate catabolism ; 1.7.35 : Lactate oxidation ;	2.3.1.8	1 : Unknown	6.2 : Amino acids and amines ; 6.7 : Fermentation ;	e : enzyme	7883769, 7918659	2a : Function from experimental evidences in other organisms	10	320	323	341	647	659
	BN873v1_160014	_	Candidatus Competibacter denitrificans Run_A_D11	pta	phosphate acetyltransferase	PTAALT-RXN ; PHOSACETYLTRANS-RXN ;	0.46696	0.98452	41.19	7e-71	1	1	1.7.29 : Acetate catabolism ;	2.3.1.8	2 : Cytoplasmic	_	e : enzyme	7883769, 7918659	2a : Function from experimental evidences in other organisms	5	320	323	362	673	681
	BN874v1_910011	_	Candidatus Contendobacter odensis Run_B_J11	pta	Phosphate acetyltransferase	_	0.44167	0.98452	39.94	2e-70	1	1	1.7.29 : Acetate catabolism ;	2.3.1.8	2 : Cytoplasmic	_	e : enzyme	7883769, 7918659	2a : Function from experimental evidences in other organisms	5	320	323	394	705	720
	VIBNIv4_B0182	_	Vibrio nigripulchritudo SFn1	pta	Phosphate acetyltransferase	_	0.97892	1.00619	36.92	5e-70	1	1	7.1 : Cytoplasm ; 1 : Metabolism ;	2.3.1.8	2 : Cytoplasmic	5 : Central intermediary metabolism ;	e : enzyme	8702268, 11466286	2a : Function from experimental evidences in other organisms	3	319	323	5	325	332
	HELPY_0889	_	Helicobacter pylori B38	pta	Phosphotransacetylase	_	0.60425	0.96904	40.58	6e-70	1	1	1.1.3.7 : Threonine catabolism ; 1.3.5 : Fermentation ; 1.7.28 : Pyruvate catabolism ; 1.7.29 : Acetate catabolism ; 1.7.35 : Lactate oxidation ;	2.3.1.8	1 : Unknown	6.7 : Fermentation ;	e : enzyme	15048838, 15062079, 16552088, 16678422	2a : Function from experimental evidences in other organisms	10	320	323	206	513	518
	RM41v1_pld1620006	_	Sinorhizobium sp. Rm41	pta	Phosphate acetyltransferase	_	0.97879	1	39.94	4e-66	1	1	1.1 : Carbon compound utilization ; 1.3.5 : Fermentation ; 1.7 : Central intermediary metabolism ;	2.3.1.8	1 : Unknown	6.2 : Amino acids and amines ; 6.7 : Fermentation ;	e : enzyme	8226623	2a : Function from experimental evidences in other organisms	3	319	323	5	325	330
	BN12v2_1100006	_	Tetrasphaera japonica T1-X7	pta	phosphate acetyltransferase (fragment)	_	0.66234	0.94737	38.89	7e-66	1	1	_	2.3.1.8	2 : Cytoplasmic	5 : Central intermediary metabolism ; 6 : Energy metabolism ;	e : enzyme	7883769, 7918659	2a : Function from experimental evidences in other organisms	16	320	323	155	456	462
	PSEEN0916	_	Pseudomonas entomophila L48	pta	phosphate acetyltransferase	_	0.44915	0.98452	37.42	1e-64	1	1	1.7.28 : Pyruvate catabolism ; 1.3.5 : Fermentation ; 1.3.7 : Anaerobic respiration ; 1.7.29 : Acetate catabolism ;	2.3.1.8	Unknown	5 : Central intermediary metabolism ; 6 : Energy metabolism ;	e : enzyme	15231792	2a : Function from experimental evidences in other organisms	5	320	323	390	701	708
	HPP12_0902	_	Helicobacter pylori P12	pta-2	Fragment of phosphotransacetylase (Part 2)	_	0.54489	0.98324	44.32	3e-44	1	1	_	_	1 : Unknown	_	u : unknown	_	5 : Unknown function	145	320	323	3	174	179
	HPAG1_0885	_	Helicobacter pylori HPAG1	_	Fragment of phosphotransacetylase (Part 3)	_	0.54489	0.98324	44.32	4e-44	1	1	_	2.3.1.8	1 : Unknown	_	u : unknown	_	5 : Unknown function	145	320	323	3	174	179
	HP0904		Helicobacter pylori 26695	pta	Fragment of putative phosphotransacetylase (Part 3)	_	0.39009	1.02439	37.3	4e-20	1	1	6.7 : Fermentation ;	_	1 : Unknown	_	u : unknown	_	5 : Unknown function	145	270	323	3	123	123
	HP0904		Helicobacter pylori 26695	pta	Fragment of putative phosphotransacetylase (Part 4)	_	0.20124	0.89041	55.38	2e-18	2	1	6.7 : Fermentation ;	_	1 : Unknown	_	u : unknown	_	5 : Unknown function	256	320	323	4	68	73
CLOSTRIBL6_v1_0095	Label	Synteny	Organism	Gene	Product	Reaction	maxLrap	minLrap	Ident %	Eval	OrderQ	OrderB	Roles	EC number	Localization	BioProcess	Product Type	PubMedId	Class	BeginQ	EndQ	LengthQ	BeginB	EndB	LengthB
	ECS88_0712		Escherichia coli S88	_	putative alcohol dehydrogenase	_	0.96899	0.97403	40.8	4e-89	1	1	_	1.1.1.1	2 : Cytoplasmic	_	e : enzyme	_	3 : Putative function from multiple computational evidences	13	387	387	8	378	385
	RCFBPv5_mp0504		Ralstonia solanacearum CFBP2957	_	putative iron-containing alcohol dehydrogenase	_	0.90746	0.91214	41.08	4e-86	1	1	_	1.1.1.1	1 : Unknown	5 : Central intermediary metabolism ;	e : enzyme	_	3 : Putative function from multiple computational evidences	32	383	387	34	384	389
	CLOSTRIBL3_v1_11881		Clostridiaceae BL-3	adh	Alcohol dehydrogenase	RHEA:25290 ;	1.0155	1.0155	35.88	1e-80	1	1	_	1.1.1.1	2 : Cytoplasmic	_	e : enzyme	2308827, 21725006	2a : Function from experimental evidences in other organisms	1	386	387	1	385	387
	Rmet_4943	_	Cupriavidus metallidurans CH34	_	putative iron-containing alcohol dehydrogenase	_	0.9199	0.92468	37.08	7e-72	1	1	1.7.1 : Unassigned reversible reactions ;	1.1.1.1	1 : Unknown	5 : Central intermediary metabolism ;	e : enzyme	_	3 : Putative function from multiple computational evidences	33	387	387	34	385	385
	p1METDI0061	_	Methylobacterium extorquens DM4	_	putative iron-containing alcohol dehydrogenase	_	0.91214	0.91688	36.26	2e-66	1	1	_	1.1.1.-	1 : Unknown	_	e : enzyme	2935393	3 : Putative function from multiple computational evidences	33	383	387	32	381	385
	ASXYv1_3260061	_	Agrobacterium radiobacter DSM 30147	AttL	Gamma-hydroxybutyrate dehydrogenase	ALCOHOL-DEHYDROG-RXN ; ALCOHOL-DEHYDROG-GENERIC-RXN ;	0.93282	0.93523	35.46	3e-66	1	1	_	1.1.1.1	1 : Unknown	_	e : enzyme	_	1c : Function from experimental evidences in the studied genus	33	387	387	35	386	386
CLOSTRIBL6_v1_1804	Label	Synteny	Organism	Gene	Product	Reaction	maxLrap	minLrap	Ident %	Eval	OrderQ	OrderB	Roles	EC number	Localization	BioProcess	Product Type	PubMedId	Class	BeginQ	EndQ	LengthQ	BeginB	EndB	LengthB
	CLOSTRIBL4_v1_2290	_	Clostridiales BL-4	adh	Alcohol dehydrogenase	RXN-12448 ;	0.99744	1.01302	62.47	2e-166	1	1	_	1.1.1.1	2 : Cytoplasmic	_	e : enzyme	2673928	2a : Function from experimental evidences in other organisms	2	390	390	1	384	384
CLOSTRIBL6_v1_2186	Label	Synteny	Organism	Gene	Product	Reaction	maxLrap	minLrap	Ident %	Eval	OrderQ	OrderB	Roles	EC number	Localization	BioProcess	Product Type	PubMedId	Class	BeginQ	EndQ	LengthQ	BeginB	EndB	LengthB
	SSV_v1_2152	_	Streptococcus sanguinis 2908	adhE	aldehyde-alcohol dehydrogenase [includes: alcohol dehydrogenase ; acetaldehyde dehydrogenase]	_	0.99095	1.00922	56.62	0	1	1	_	1.1.1.1, 1.2.1.10	2 : Cytoplasmic	_	e : enzyme	_	2b : Function from indirect experimental evidences (e.g. phenotypes)	1	867	868	1	875	884
	VS_0958	_	Vibrio tasmaniensis LGP32	adhE	Fused acetaldehyde-CoA dehydrogenase ; iron-dependent alcohol dehydrogenase	ACETALD-DEHYDROG-RXN ; ALCOHOL-DEHYDROG-RXN ; RHEA:10736 ; RHEA:23288 ;	0.95565	0.99309	49.54	0	1	1	1.1.5.2 : Ethanol degradation ;	1.2.1.10, 1.1.1.1	2 : Cytoplasmic	6 : Energy metabolism ; 6.7 : Fermentation ;	e : enzyme	_	2a : Function from experimental evidences in other organisms	18	868	868	8	864	902
	VIBNIv4_A0888	_	Vibrio nigripulchritudo SFn1	adhE	Aldehyde-alcohol dehydrogenase [Includes: Alcohol dehydrogenase ; Acetaldehyde dehydrogenase [acetylating] ; Pyruvate-formate-lyase deactivase]	_	0.95249	0.99309	49.54	0	1	1	1.1.5.2 : Ethanol degradation ; 1.3.5 : Fermentation ; 7.1 : Cytoplasm ;	1.2.1.10, 1.1.1.1	2 : Cytoplasmic	6.7 : Fermentation ;	e : enzyme	2695398, 2015910, 8905232, 9278503, 16738553, 7773397, 7521508, 12783863, 18723842	2a : Function from experimental evidences in other organisms	18	868	868	8	864	905
	AZOLI_p20688	_	Azospirillum lipoferum 4B	adhE	Aldehyde-alcohol dehydrogenase	_	0.94323	0.99539	49.42	0	1	1	1.1.5.2 : Ethanol degradation ; 1.3.5 : Fermentation ; 5.5.6 : Other stresses (mechanical, nutritional, oxidative) ;	1.2.1.10, 1.1.1.1	1 : Unknown	6.7 : Fermentation ; 15.10 : Adaptations to atypical conditions ;	e : enzyme	2695398, 2015910	2a : Function from experimental evidences in other organisms	14	868	868	34	891	916
	AZOLI_p10253	_	Azospirillum lipoferum 4B	adhE2	Aldehyde-alcohol dehydrogenase	_	0.95344	0.99078	49.65	0	1	1	1.1.5.2 : Ethanol degradation ; 1.3.5 : Fermentation ; 5.5.6 : Other stresses (mechanical, nutritional, oxidative) ;	1.2.1.10, 1.1.1.1	2 : Cytoplasmic	6.7 : Fermentation ; 15.10 : Adaptations to atypical conditions ;	e : enzyme	12783863, 4301680	2a : Function from experimental evidences in other organisms	18	868	868	10	863	902
	CD630_03340	_	Clostridium difficile 630	adhE	Aldehyde-alcohol dehydrogenase	_	0.98977	1.00346	48.56	0	1	1	1.1.5.2 : Ethanol degradation ; 1.3.5 : Fermentation ;	1.1.1.1, 1.2.1.10	2 : Cytoplasmic	6.7 : Fermentation ; 15.10 : Adaptations to atypical conditions ;	e : enzyme	7980441, 8300540	1c : Function from experimental evidences in the studied genus	9	868	868	21	880	880
	SCFA_v1_940003	_	Ca. Propionivorax syntrophicum F70	adhE	Alcohol dehydrogenase / Acetaldehyde dehydrogenase [acetylating] / Pyruvate-formate-lyase deactivase (fragment)	ALCOHOL-DEHYDROG-RXN ;	0.4182	0.88971	66.12	5e-163	1	1	_	1.1.1.1, 1.2.1.10	2 : Cytoplasmic	_	e : enzyme	_	2b : Function from indirect experimental evidences (e.g. phenotypes)	10	372	868	46	408	408
	BTCD_v1_1045		Brochothrix thermosphacta CD337	_	putative acetaldehyde dehydrogenase (Acetylating)	_	0.50115	0.96667	43.68	3e-117	1	1	_	1.2.1.10	1 : Unknown	_	e : enzyme	_	3 : Putative function from multiple computational evidences	19	452	868	15	446	450
	BTCD_v1_1042		Brochothrix thermosphacta CD337	_	putative succinate-semialdehyde dehydrogenase (acetylating)	RXN-8891 ;	0.5023	0.97758	44.72	5e-116	2	1	_	1.2.1.76	2 : Cytoplasmic	_	e : enzyme	_	3 : Putative function from multiple computational evidences	18	452	868	10	442	446
	EFER_1992		Escherichia fergusonii ATCC 35469T	_	putative Aldehyde dehydrogenase	_	0.50346	0.81989	41.88	2e-110	2	1	_	1.2.1.10	1 : Unknown	18.1 : Enzymes of unknown specificity ;	e : enzyme	_	3 : Putative function from multiple computational evidences	16	452	868	16	450	533
	ECIAI39_4208		Escherichia coli IAI39	_	putative Aldehyde dehydrogenase	_	0.50346	0.81989	41.65	5e-110	2	1	_	_	1 : Unknown	18.1 : Enzymes of unknown specificity ;	e : enzyme	_	3 : Putative function from multiple computational evidences	16	452	868	16	450	533
	CLOSTRIBL3_v1_12484	_	Clostridiaceae BL-3	_	putative acetaldehyde dehydrogenase	ACETALD-DEHYDROG-RXN ; RHEA:23288 ;	0.5023	0.82264	43.12	1e-109	1	1	_	1.2.1.10	2 : Cytoplasmic	_	e : enzyme	_	3 : Putative function from multiple computational evidences	17	452	868	12	444	530
	EFER_1994		Escherichia fergusonii ATCC 35469T	_	putative Alcohol dehydrogenase, iron-dependent	_	0.4735	1.05928	44.77	7e-97	3	1	_	1.1.1.1	1 : Unknown	_	e : enzyme	_	3 : Putative function from multiple computational evidences	459	867	868	5	382	388
	ECIAI39_4210		Escherichia coli IAI39	_	putative Alcohol dehydrogenase, iron-dependent	_	0.4735	1.05928	44.53	6e-96	3	1	1.1.5.2 : Ethanol degradation ; 1.3.5 : Fermentation ;	1.1.1.1	1 : Unknown	6.7 : Fermentation ;	e : enzyme	_	3 : Putative function from multiple computational evidences	459	867	868	5	382	388
	CD630_19070		Clostridium difficile 630	eutG	Ethanolamine iron-dependent Alcohol dehydrogenase	_	0.46083	1.06383	42.5	3e-94	5	1	1.1.4 : Amines ;	1.1.1.1	2 : Cytoplasmic	6.2 : Amino acids and amines ;	e : enzyme	19246383, 18776017, 10464203, 8113167, 18689481, 18790863, 20234377	2a : Function from experimental evidences in other organisms	462	860	868	4	371	376
CLOSTRIBL6_v1_2879	Label	Synteny	Organism	Gene	Product	Reaction	maxLrap	minLrap	Ident %	Eval	OrderQ	OrderB	Roles	EC number	Localization	BioProcess	Product Type	PubMedId	Class	BeginQ	EndQ	LengthQ	BeginB	EndB	LengthB
	VIBNIv4_B0861	_	Vibrio nigripulchritudo SFn1	adhB	Alcohol dehydrogenase 2	_	0.95685	0.98691	43.77	2e-102	1	1	1.1.5.2 : Ethanol degradation ; 1.3.5 : Fermentation ; 7.1 : Cytoplasm ;	1.1.1.1	2 : Cytoplasmic	6.7 : Fermentation ;	e : enzyme	3584063, 2308827, 15592456, 2935393	2a : Function from experimental evidences in other organisms	9	376	394	5	381	382
	ACIAD2015	_	Acinetobacter baylyi ADP1	_	putative alcohol dehydrogenase	ALCOHOL-DEHYDROG-RXN ; ALCOHOL-DEHYDROG-GENERIC-RXN ;	0.96701	0.97692	44.36	4e-102	1	1	_	1.1.1.1	1 : Unknown	_	e : enzyme	_	3 : Putative function from multiple computational evidences	5	376	394	9	389	390
	PSEEN2959	_	Pseudomonas entomophila L48	adhB	alcohol dehydrogenase II (	_	0.95939	0.98953	42.33	9e-101	1	1	1.7.1 : Unassigned reversible reactions ;	1.1.1.1	Unknown	5 : Central intermediary metabolism ;	e : enzyme	_	2b : Function from indirect experimental evidences (e.g. phenotypes)	9	377	394	5	382	382
	plu1563	_	Photorhabdus luminescens TT01	yiaY	_	_	0.95685	0.98433	43.24	7e-99	1	1	_	_	_	_	_	_	_	9	376	394	6	382	383
	ECK3578	_	Escherichia coli K12	yiaY	Fe-containing alcohol dehydrogenase	_	0.95685	0.98433	41.91	9e-98	1	1	1.7.1 : Unassigned reversible reactions ;	1.1.1.1	1 : Unknown	5 : Central intermediary metabolism ;	e : enzyme	2935393	2a : Function from experimental evidences in other organisms	9	376	394	6	382	383
	SSV_v1_1926	_	Streptococcus sanguinis 2908	_	probable alcohol dehydrogenase	_	0.94162	0.96867	42.86	1e-91	1	1	_	1.1.1.1	2 : Cytoplasmic	_	e : enzyme	_	2b : Function from indirect experimental evidences (e.g. phenotypes)	9	368	394	4	374	383
	VIBNIv4_A1969	_	Vibrio nigripulchritudo SFn1	_	putative Alcohol dehydrogenase	_	0.86881	0.89086	37.04	4e-68	1	1	1.1.5.2 : Ethanol degradation ; 1.3.5 : Fermentation ; 7.1 : Cytoplasm ;	1.1.1.1	2 : Cytoplasmic	6.7 : Fermentation ;	e : enzyme	_	3 : Putative function from multiple computational evidences	11	348	394	26	374	404
	ECK2448		Escherichia coli K12	eutG	putative alcohol dehydrogenase in ethanolamine utilization; ethanolaminosome	_	0.97215	0.97462	35.42	2e-67	3	1	1.1.4 : Amines ; 6.1 : Membrane ;	_	11 : Membrane	6.2 : Amino acids and amines ;	e : enzyme	10464203, 16291677	3 : Putative function from multiple computational evidences	3	376	394	17	394	395
	ECED1_3448		Escherichia coli ED1a	_	putative propanol dehydrogenase	_	0.95685	1.01344	35.54	5e-64	4	3	_	1.1.1.1	1 : Unknown	_	e : enzyme	_	3 : Putative function from multiple computational evidences	7	370	394	4	364	372
	EFER_1994		Escherichia fergusonii ATCC 35469T	_	putative Alcohol dehydrogenase, iron-dependent	_	0.92893	0.9433	35.52	2e-63	4	3	_	1.1.1.1	1 : Unknown	_	e : enzyme	_	3 : Putative function from multiple computational evidences	29	381	394	24	384	388
	ECS88_4685		Escherichia coli S88	_	putative propanol dehydrogenase	_	0.95685	1.01344	35.28	2e-63	4	3	_	1.1.1.1	1 : Unknown	_	e : enzyme	_	3 : Putative function from multiple computational evidences	7	370	394	4	364	372
	ECIAI39_4210		Escherichia coli IAI39	_	putative Alcohol dehydrogenase, iron-dependent	_	0.92893	0.9433	35.52	4e-63	4	3	1.1.5.2 : Ethanol degradation ; 1.3.5 : Fermentation ;	1.1.1.1	1 : Unknown	6.7 : Fermentation ;	e : enzyme	_	3 : Putative function from multiple computational evidences	29	381	394	24	384	388
	EFER_2022		Escherichia fergusonii ATCC 35469T	_	putative Propanediol utilization propanol dehydrogenase pduQ	_	0.83503	0.88919	37.08	7e-61	5	3	_	1.1.1.1	1 : Unknown	6 : Energy metabolism ;	e : enzyme	10498708	3 : Putative function from multiple computational evidences	39	361	394	30	354	370
CLOSTRIBL6_v1_3434	Label	Synteny	Organism	Gene	Product	Reaction	maxLrap	minLrap	Ident %	Eval	OrderQ	OrderB	Roles	EC number	Localization	BioProcess	Product Type	PubMedId	Class	BeginQ	EndQ	LengthQ	BeginB	EndB	LengthB
	BSU31370		Bacillus subtilis 168	bdhJ	NADH-dependent butanol dehydrogenase	ENZRXN-161-RXN ;	0.99491	1.01034	36.57	6e-79	1	1	2.1.1 : Specific pathways ;	1.1.1.-	2 : Cytoplasmic	16.11 : Scavenge (Catabolism) ;	e : enzyme	1385386, 2673038, 9643546, 11466286, 15317791	2a : Function from experimental evidences in other organisms	1	389	393	1	384	387
	BSU31360		Bacillus subtilis 168	bdhK	NADH-dependent butanol dehydrogenase subunit	ENZRXN-161-RXN ;	1.00254	1.01026	35.53	8e-76	2	1	2.1.1 : Specific pathways ;	1.1.1.-	2 : Cytoplasmic	16.11 : Scavenge (Catabolism) ;	e : enzyme	1385386, 1809209, 2673038	2a : Function from experimental evidences in other organisms	1	389	393	1	387	390
	SCFA_v1_990008	_	Ca. Phosphitivorax anaerolimi F81	yqhD	alcohol dehydrogenase, NAD(P)-dependent	RXN0-6487 ; ALCOHOL-DEHYDROGENASE-NADPORNOP+-RXN ; ALDEHYDE-DEHYDROGENASE-NADP+-RXN ;	0.89822	0.91688	37.39	3e-68	1	1	1.7.1 : Unassigned reversible reactions ;	_	1 : Unknown	5 : Central intermediary metabolism ;	e : enzyme	15327949	2a : Function from experimental evidences in other organisms	1	350	393	1	346	385
CLOSTRIBL6_v1_1351	Label	Synteny	Organism	Gene	Product	Reaction	maxLrap	minLrap	Ident %	Eval	OrderQ	OrderB	Roles	EC number	Localization	BioProcess	Product Type	PubMedId	Class	BeginQ	EndQ	LengthQ	BeginB	EndB	LengthB
	VIBNIv4_B0977	_	Vibrio nigripulchritudo SFn1	_	putative Aldehyde dehydrogenase	_	0.96319	1.00213	43.1	5e-121	1	1	_	_	2 : Cytoplasmic	_	e : enzyme	_	3 : Putative function from multiple computational evidences	20	489	489	2	470	470
	AZCBGv1_p140064	_	Azospirillum brasilense CBG497	gabD	succinate-semialdehyde dehydrogenase I, NADP-dependent	_	0.94479	0.95062	40.26	3e-104	1	1	1.7.31 : Aminobutyrate catabolism ; 1.7.32 : Putrescine catabolism ;	1.2.1.16	2 : Cytoplasmic	6.2 : Amino acids and amines ;	e : enzyme	2254272, 8297211	2a : Function from experimental evidences in other organisms	30	488	489	26	484	486
	THI_1017	_	Thiomonas sp. 3As	gabD	Succinate-semialdehyde dehydrogenase [NADP+] (SSDH)	_	0.94366	0.9591	38.59	3e-103	1	1	1.7.31 : Aminobutyrate catabolism ; 1.7.32 : Putrescine catabolism ;	1.2.1.16	1 : Unknown	5 : Central intermediary metabolism ;	e : enzyme	8297211	2a : Function from experimental evidences in other organisms	20	482	489	22	488	497
	p1METDI0060	_	Methylobacterium extorquens DM4	_	succinate-semialdehyde dehydrogenase I, NADP-dependent, GabD-like	_	0.93047	0.93621	40	1e-102	1	1	1.7.31 : Aminobutyrate catabolism ; 1.7.32 : Putrescine catabolism ;	1.2.1.16	1 : Unknown	_	e : enzyme	8297211	2a : Function from experimental evidences in other organisms	30	482	489	27	478	486
	AZOLI_p30377	_	Azospirillum lipoferum 4B	gabD1	Succinate-semialdehyde dehydrogenase	_	0.94479	0.95062	38.1	1e-101	1	1	1.7.31 : Aminobutyrate catabolism ; 1.7.32 : Putrescine catabolism ;	1.2.1.16	2 : Cytoplasmic	6.2 : Amino acids and amines ;	e : enzyme	2254272, 8297211	2a : Function from experimental evidences in other organisms	30	488	489	26	484	486
	MGMSRv2_0730	_	Magnetospirillum gryphiswaldense MSR-1 v2	gabD	Succinate-semialdehyde dehydrogenase [NADP+] (SSDH)	_	0.95501	0.96091	39.19	2e-101	1	1	1.7.31 : Aminobutyrate catabolism ; 1.7.32 : Putrescine catabolism ;	1.2.1.16	2 : Cytoplasmic	16.11 : Scavenge (Catabolism) ;	e : enzyme	8297211	2a : Function from experimental evidences in other organisms	20	482	489	15	478	486
	NT26v4_p10280	_	Rhizobium sp. NT-26	gabD	Succinate-semialdehyde dehydrogenase (SSDH) [NADP+]	_	0.95092	0.96273	38.92	3e-101	1	1	1.3.4 : Tricarboxylic acid cycle ;	1.2.1.16	2 : Cytoplasmic	6.12 : TCA cycle ;	e : enzyme	2188954, 8297211	2a : Function from experimental evidences in other organisms	20	482	489	15	476	483
	BTCD_v1_0267	_	Brochothrix thermosphacta CD337	gabD	succinate-semialdehyde dehydrogenase	_	0.94297	0.94683	37.58	4e-101	1	1	_	1.2.1.24	2 : Cytoplasmic	_	e : enzyme	12534463, 11679348, 10984043, 17388807	2a : Function from experimental evidences in other organisms	30	486	489	29	487	491
	BTTAP_v1_90074	_	Brochothrix thermosphacta TAP175	gabD	succinate-semialdehyde dehydrogenase	SUCCINATE-SEMIALDEHYDE-DEHYDROGENASE-RXN ;	0.94297	0.94683	37.58	1e-100	1	1	4.S.111 : lysine ;	1.2.1.24	2 : Cytoplasmic	_	e : enzyme	12534463, 11679348, 10984043, 17388807	2a : Function from experimental evidences in other organisms	30	486	489	29	487	491
	RCFBPv4_2628	_	Ralstonia solanacearum CFBP2957	gabD	succinate-semialdehyde dehydrogenase I, NADP-dependent	_	0.93267	0.96319	38	2e-99	1	1	1.7.31 : Aminobutyrate catabolism ; 1.7.32 : Putrescine catabolism ;	1.2.1.16	2 : Cytoplasmic	6.2 : Amino acids and amines ;	e : enzyme	8297211	2a : Function from experimental evidences in other organisms	18	482	489	29	498	505
	RPSI07_2632	_	Ralstonia solanacearum PSI07	gabD	succinate-semialdehyde dehydrogenase I, NADP-dependent	_	0.93069	0.96115	38.51	7e-99	1	1	1.7.31 : Aminobutyrate catabolism ; 1.7.32 : Putrescine catabolism ;	1.2.1.24	1 : Unknown	6.2 : Amino acids and amines ;	e : enzyme	8297211	2a : Function from experimental evidences in other organisms	20	482	489	31	498	505
	RALSYv5_0856	_	Ralstonia syzygii R24	gabD	succinate-semialdehyde dehydrogenase I, NADP-dependent	_	0.88847	0.96115	38.51	1e-98	1	1	1.7.31 : Aminobutyrate catabolism ; 1.7.32 : Putrescine catabolism ;	1.2.1.24	1 : Unknown	6.2 : Amino acids and amines ;	e : enzyme	8297211	2a : Function from experimental evidences in other organisms	20	482	489	55	522	529
	RALTA_B1086	_	Cupriavidus taiwanensis LMG19424	gabD2	succinate-semialdehyde dehydrogenase I, NADP-dependent, similar to gabD	_	0.99796	1	37.22	5e-98	1	1	1.7.31 : Aminobutyrate catabolism ; 1.7.32 : Putrescine catabolism ;	1.2.1.16	2 : Cytoplasmic	6.2 : Amino acids and amines ;	e : enzyme	8297211	2b : Function from indirect experimental evidences (e.g. phenotypes)	1	482	489	2	482	490
	XDD1v4_1021	_	Xenorhabdus doucetiae FRM16	gabD	Succinate-semialdehyde dehydrogenase, NADP-dependent	_	0.94343	0.95501	37.47	9e-98	1	1	_	1.2.1.16	1 : Unknown	_	e : enzyme	_	2b : Function from indirect experimental evidences (e.g. phenotypes)	20	482	489	20	483	495
	CMR15v5_mp0266	_	Ralstonia solanacearum CMR15	gabD	succinate-semialdehyde dehydrogenase I, NADP-dependent	_	0.95538	0.96319	38.85	1e-97	1	1	1.7.31 : Aminobutyrate catabolism ; 1.7.32 : Putrescine catabolism ;	1.2.1.16	1 : Unknown	6.2 : Amino acids and amines ;	e : enzyme	2254272, 8297211	2b : Function from indirect experimental evidences (e.g. phenotypes)	21	482	489	20	485	493
	Rmet_4942	_	Cupriavidus metallidurans CH34	gabD	succinate-semialdehyde dehydrogenase I, NADP-dependent	_	0.99182	1.00622	36.49	1e-97	1	1	1.7.31 : Aminobutyrate catabolism ; 1.7.32 : Putrescine catabolism ; 1.3.4 : Tricarboxylic acid cycle ;	1.2.1.16	1 : Unknown	_	e : enzyme	_	2a : Function from experimental evidences in other organisms	1	482	489	1	476	482
	Spro_2470	_	Serratia proteamaculans 568	gabD	Succinate-semialdehyde dehydrogenase [NADP+] (SSDH)	_	0.91411	0.92547	38.7	1e-96	1	1	1.7.31 : Aminobutyrate catabolism ; 1.7.32 : Putrescine catabolism ;	1.2.1.16	2 : Cytoplasmic	6.2 : Amino acids and amines ;	e : enzyme	_	2b : Function from indirect experimental evidences (e.g. phenotypes)	38	482	489	30	473	483
	PP_0213	_	Pseudomonas putida KT2440	gabD-I	succinate-semialdehyde dehydrogenase (NADP+)	SUCCSEMIALDDEHYDROG-RXN ; RHEA:13214 ;	0.9591	0.97708	37.31	2e-96	1	1	1.5.1.1 : Glutamate ; 1.7.31 : Aminobutyrate catabolism ; 1.7.32 : Putrescine catabolism ;	1.2.1.79	2 : Cytoplasmic	6.2 : Amino acids and amines ;	e : enzyme	3355840, 7011797	1b : Function from experimental evidences in the studied species	20	482	489	14	474	480
	HEAR2670	_	Herminiimonas arsenicoxydans	gabD	Succinate-semialdehyde dehydrogenase [NADP+] (SSDH)	_	0.95935	0.96524	37.29	2e-96	1	1	1.7.31 : Aminobutyrate catabolism ; 1.7.32 : Putrescine catabolism ;	1.2.1.16	2 : Cytoplasmic	5 : Central intermediary metabolism ;	e : enzyme	8297211	2a : Function from experimental evidences in other organisms	16	482	489	18	485	492
	XNC3_v3_1049	_	Xenorhabdus nematophila F1	gabD	Succinate-semialdehyde dehydrogenase [NADP+] GabD	_	0.95306	0.95501	36.4	4e-95	1	1	_	1.2.1.79	1 : Unknown	_	e : enzyme	_	2a : Function from experimental evidences in other organisms	20	482	489	15	478	490
	PSEEN0189	_	Pseudomonas entomophila L48	gabD	Succinate-semialdehyde dehydrogenase	_	0.9591	0.97708	36.89	2e-94	1	1	1.7.31 : Aminobutyrate catabolism ; 1.7.32 : Putrescine catabolism ;	1.2.1.16	Unknown	5 : Central intermediary metabolism ;	e : enzyme	8297211, 9205837, 9278503	2a : Function from experimental evidences in other organisms	20	482	489	14	474	480
	BN873v1_470018	_	Candidatus Competibacter denitrificans Run_A_D11	gabD	succinate-semialdehyde dehydrogenase	_	1	1.01452	36.61	3e-94	1	1	1.7.31 : Aminobutyrate catabolism ; 1.7.32 : Putrescine catabolism ;	1.2.1.-	1 : Unknown	6.2 : Amino acids and amines ;	e : enzyme	_	2a : Function from experimental evidences in other organisms	1	487	489	2	480	482
	RALTA_A1423	_	Cupriavidus taiwanensis LMG19424	gabD1	succinate-semialdehyde dehydrogenase I, NADP-dependent	_	0.93047	0.93814	38.24	3e-94	1	1	1.7.31 : Aminobutyrate catabolism ; 1.7.32 : Putrescine catabolism ;	1.2.1.16	1 : Unknown	6.2 : Amino acids and amines ;	e : enzyme	_	2a : Function from experimental evidences in other organisms	30	482	489	25	476	485
	Ent638_3676	_	Enterobacter sp. 638	gabD	Succinate-semialdehyde dehydrogenase [NADP+] (SSDH)	_	0.96115	0.97107	38.3	7e-94	1	1	1.7.31 : Aminobutyrate catabolism ; 1.7.32 : Putrescine catabolism ;	1.2.1.16	2 : Cytoplasmic	6.2 : Amino acids and amines ;	e : enzyme	_	2b : Function from indirect experimental evidences (e.g. phenotypes)	23	486	489	15	481	484
	BSU03910	_	Bacillus subtilis 168	gabD	succinate-semialdehyde dehydrogenase	SUCCINATE-SEMIALDEHYDE-DEHYDROGENASE-RXN ; RHEA:13217 ;	0.93865	0.99351	36.38	1e-92	1	1	2.2 : Metabolism of amino acids and related molecules ;	1.2.1.24	2 : Cytoplasmic	16.8 : Protect ;	e : enzyme	12354229, 15590624, 9723923, 12123465, 24529384, 24809290, 25911692	1a : Function from experimental evidences in the studied strain	33	488	489	5	462	462
	CMR15v5_0879	_	Ralstonia solanacearum CMR15	gabD	succinate-semialdehyde dehydrogenase I, NADP-dependent	_	0.91751	0.93252	37.06	2e-92	1	1	1.7.31 : Aminobutyrate catabolism ; 1.7.32 : Putrescine catabolism ;	1.2.1.16	2 : Cytoplasmic	6.2 : Amino acids and amines ;	e : enzyme	8297211	2a : Function from experimental evidences in other organisms	30	482	489	35	489	497
	NMV_0900	_	Neisseria meningitidis NEM8013	gabD	succinate-semialdehyde dehydrogenase [NADP+] (SSDH)	_	0.91411	0.93711	36.02	1e-90	1	1	1.7.31 : Aminobutyrate catabolism ;	1.2.1.24	2 : Cytoplasmic	_	e : enzyme	_	2a : Function from experimental evidences in other organisms	38	482	489	27	470	477
	BRADO0028	_	Bradyrhizobium sp. ORS278	gabD	Succinate-semialdehyde dehydrogenase [NADP+] (SSDH)	_	0.93561	0.95092	38.06	1e-89	1	1	1.7.31 : Aminobutyrate catabolism ; 1.7.32 : Putrescine catabolism ;	1.2.1.16	2 : Cytoplasmic	16.11 : Scavenge (Catabolism) ;	e : enzyme	8297211	2a : Function from experimental evidences in other organisms	20	482	489	31	490	497
	VIBNIv4_A1507	_	Vibrio nigripulchritudo SFn1	_	putative Succinate-semialdehyde dehydrogenase	_	0.94012	0.96319	35.46	4e-88	1	1	1.1.3 : Amino acids ; 7.1 : Cytoplasm ;	1.2.1.16	2 : Cytoplasmic	6.2 : Amino acids and amines ;	e : enzyme	_	3 : Putative function from multiple computational evidences	20	485	489	22	490	501
	BN874v1_1760012	_	Candidatus Contendobacter odensis Run_B_J11	gabD	succinate-semialdehyde dehydrogenase	_	0.96728	0.97727	36.15	2e-87	1	1	1.7.31 : Aminobutyrate catabolism ; 1.7.32 : Putrescine catabolism ;	1.2.1.-	2 : Cytoplasmic	6.2 : Amino acids and amines ;	e : enzyme	_	2a : Function from experimental evidences in other organisms	20	488	489	14	483	484
	BN12v2_450014	_	Tetrasphaera japonica T1-X7	_	putative succinate-semialdehyde dehydrogenase I, NADP-dependent (or putative aldehyde dehydrogenase)	_	0.94479	0.95062	36.8	5e-87	1	1	1.7.31 : Aminobutyrate catabolism ; 1.7.32 : Putrescine catabolism ;	1.2.1.16	2 : Cytoplasmic	6.2 : Amino acids and amines ;	e : enzyme	_	3 : Putative function from multiple computational evidences	30	487	489	28	485	486
	BN11v3_3600001	_	Tetrasphaera australiensis Ben110	gabD	succinate-semialdehyde dehydrogenase I, NADP-dependent	_	0.98978	0.99384	36.36	9e-87	1	1	1.7.31 : Aminobutyrate catabolism ; 1.7.32 : Putrescine catabolism ;	1.2.1.24	2 : Cytoplasmic	6.2 : Amino acids and amines ;	e : enzyme	_	2a : Function from experimental evidences in other organisms	11	488	489	12	487	487
	PSHAa2665	_	Pseudoalteromonas haloplanktis TAC125	gabD	succinate-semialdehyde dehydrogenase I, NADP-dependent	_	0.82836	0.90798	35.14	2e-86	1	1	2.2.3.3 : Degradation of polyamines ;	1.2.1.16	cytoplasm (undefined)	16.11 : Scavenge (Catabolism) ;	e : enzyme	2254272, 8297211	2a : Function from experimental evidences in other organisms	38	478	489	88	526	536
	LEPBIa2654	_	Leptospira biflexa serovar Patoc Patoc 1	gabD	Succinate-semialdehyde dehydrogenase [NADP+] (SSDH)	_	0.92843	0.93608	35.68	3e-86	1	1	1.7.31 : Aminobutyrate catabolism ; 1.7.32 : Putrescine catabolism ;	1.2.1.16	1 : Unknown	16.11 : Scavenge (Catabolism) ;	e : enzyme	12446648, 2254272, 8297211	2a : Function from experimental evidences in other organisms	31	482	489	27	477	485
	BN13v1_180036	_	Tetrasphaera jenkinsii Ben74	_	putative succinate-semialdehyde dehydrogenase I, NADP-dependent (or putative aldehyde dehydrogenase)	_	0.98978	0.99384	37.19	5e-86	1	1	1.7.31 : Aminobutyrate catabolism ; 1.7.32 : Putrescine catabolism ;	1.2.1.16	2 : Cytoplasmic	6.2 : Amino acids and amines ;	e : enzyme	_	3 : Putative function from multiple computational evidences	11	488	489	12	487	487
	BN10v3_840014	_	Tetrasphaera elongata Lp2	gabD	succinate-semialdehyde dehydrogenase	_	0.94683	0.95464	36.29	2e-83	1	1	_	1.2.1.24	2 : Cytoplasmic	_	e : enzyme	2254272, 8297211	2a : Function from experimental evidences in other organisms	30	488	489	27	485	485
	BN43v3_20204	_	Mycobacterium canettii STB-L	aldA	Putative aldehyde dehydrogenase NAD dependent AldA (aldehyde dehydrogenase[NAD+])	_	0.96728	0.96728	36.15	2e-79	1	1	7 : intermediary metabolism and respiration ;	1.2.1.-	2 : Cytoplasmic	_	e : enzyme	12368446, 12657046, 12775759	3 : Putative function from multiple computational evidences	21	482	489	13	482	489
	FRAAL0200	_	Frankia alni ACN14a	_	NAD+-dependent betaine aldehyde dehydrogenase	_	0.92293	0.97955	35.7	3e-79	1	1	_	1.2.1.3	1 : Unknown	_	e : enzyme	_	2b : Function from indirect experimental evidences (e.g. phenotypes)	20	489	489	23	498	519
	BN44v3_10838	_	Mycobacterium canettii STB-D	aldA	Putative aldehyde dehydrogenase NAD dependent AldA (aldehyde dehydrogenase[NAD+])	_	0.96728	0.96728	36.36	8e-79	1	1	7 : intermediary metabolism and respiration ;	1.2.1.-	2 : Cytoplasmic	_	e : enzyme	12368446, 12657046, 12775759	3 : Putative function from multiple computational evidences	21	482	489	13	482	489
	BN42v3_20527	_	Mycobacterium canettii STB-K	aldA	Putative aldehyde dehydrogenase NAD dependent AldA (aldehyde dehydrogenase[NAD+])	_	0.96728	0.96728	36.15	7e-78	1	1	7 : intermediary metabolism and respiration ;	1.2.1.-	2 : Cytoplasmic	_	e : enzyme	12368446, 12657046, 12775759	3 : Putative function from multiple computational evidences	21	482	489	13	482	489
	BN45v3_20037	_	Mycobacterium canettii STB-J	aldA	Putative aldehyde dehydrogenase NAD dependent AldA (aldehyde dehydrogenase[NAD+])	_	0.96728	0.96728	36.15	9e-78	1	1	7 : intermediary metabolism and respiration ;	1.2.1.-	2 : Cytoplasmic	_	e : enzyme	12368446, 12657046, 12775759	3 : Putative function from multiple computational evidences	21	482	489	13	482	489
CLOSTRIBL6_v1_2699	Label	Synteny	Organism	Gene	Product	Reaction	maxLrap	minLrap	Ident %	Eval	OrderQ	OrderB	Roles	EC number	Localization	BioProcess	Product Type	PubMedId	Class	BeginQ	EndQ	LengthQ	BeginB	EndB	LengthB
	SCFA_v1_3090001	_	Ca. Propionivorax syntrophicum F70	MrpA	NADH:ubiquinone oxidoreductase subunit 5 (chain L)/Multisubunit Na+/H+ antiporter, MnhA subunit	_	0.53386	0.811	36.87	2e-54	1	1	_	_	5 : Inner membrane protein	_	e : enzyme	_	2b : Function from indirect experimental evidences (e.g. phenotypes)	123	439	635	77	408	418
CLOSTRIBL6_v1_2701	Label	Synteny	Organism	Gene	Product	Reaction	maxLrap	minLrap	Ident %	Eval	OrderQ	OrderB	Roles	EC number	Localization	BioProcess	Product Type	PubMedId	Class	BeginQ	EndQ	LengthQ	BeginB	EndB	LengthB
	NVIE_007050		Nitrososphaera viennensis EN76	_	NADH ubiquinone oxidoreductase 20 kDa subunit	_	0.44928	0.80519	50	2e-43	1	1	4.3.D.1 : The Proton- or sodium ion-translocating NADH Dehydrogenase (NDH) Family ;	1.6.99.5	1 : Unknown	_	e : enzyme	_	3 : Putative function from multiple computational evidences	14	137	154	151	274	276
	AZOLI_p30022		Azospirillum lipoferum 4B	hycG	hydrogenase 3 and formate hydrogenase complex, HycG subunit	_	0.50936	0.88312	43.38	6e-42	1	1	1.3.5 : Fermentation ; 1.3.7 : Anaerobic respiration ; 6.1 : Membrane ; 7.3 : Inner membrane ;	1.12.7.2	5 : Inner membrane protein	6.3 : Anaerobic ; 6.7 : Fermentation ;	e : enzyme	2187144	2a : Function from experimental evidences in other organisms	1	136	154	31	166	267
	AZOLI_p20532		Azospirillum lipoferum 4B	cooL1	carbon monoxide-induced hydrogenase, CooL subunit	_	0.88679	0.91558	43.97	3e-41	1	1	_	1.6.99.5	2 : Cytoplasmic	6 : Energy metabolism ;	e : enzyme	8892819	2a : Function from experimental evidences in other organisms	6	145	154	14	154	159
	AZOLI_p40581		Azospirillum lipoferum 4B	cooL2	carbon monoxide-induced hydrogenase, CooL subunit	_	0.87097	0.87662	44.44	3e-41	1	1	_	1.6.99.5	2 : Cytoplasmic	6.16 : Chemoautotrophy ;	e : enzyme	16311624	2b : Function from indirect experimental evidences (e.g. phenotypes)	6	139	154	14	148	155
	IBTHAUMv1_20160010		Ianthella basta symbiont thaum	nuoB	NADH-quinone oxidoreductase, B subunit	1.6.99.5-RXN ;	0.78161	0.88312	46.32	1e-35	1	1	1.3.6 : Aerobic respiration ; 1.3.7 : Anaerobic respiration ; 1.4.1 : Electron donor ; 4.3.D.1 : The Proton- or sodium ion-translocating NADH Dehydrogenase (NDH) Family ; 7.3 : Inner membrane ;	1.6.99.5	6 : Inner membrane-associated	6 : Energy metabolism ; 6.1 : Aerobic ; 6.3 : Anaerobic ; 6.5 : Electron transport ;	e : enzyme	12730198, 1637825, 17157874, 7690854, 8366049, 9020134, 9030257, 9593861	2a : Function from experimental evidences in other organisms	7	141	154	41	169	174
	IBTHAUMv1_13940026		Ianthella basta symbiont thaum	nuoB	NADH-quinone oxidoreductase, B subunit	_	0.78161	0.88312	46.32	1e-35	1	1	1.3.6 : Aerobic respiration ; 1.3.7 : Anaerobic respiration ; 1.4.1 : Electron donor ; 4.3.D.1 : The Proton- or sodium ion-translocating NADH Dehydrogenase (NDH) Family ; 7.3 : Inner membrane ;	1.6.99.5	6 : Inner membrane-associated	6 : Energy metabolism ; 6.1 : Aerobic ; 6.3 : Anaerobic ; 6.5 : Electron transport ;	e : enzyme	12730198, 1637825, 17157874, 7690854, 8366049, 9020134, 9030257, 9593861	2b : Function from indirect experimental evidences (e.g. phenotypes)	7	141	154	41	169	174
	NVIE_011660		Nitrososphaera viennensis EN76	nuoB	NADH-quinone oxidoreductase subunit B	_	0.79769	0.8961	44.93	2e-35	2	1	4.3.D.1 : The Proton- or sodium ion-translocating NADH Dehydrogenase (NDH) Family ;	1.6.99.5	11 : Membrane	6 : Energy metabolism ;	m : membrane component	_	2b : Function from indirect experimental evidences (e.g. phenotypes)	7	141	154	43	173	173
	MGMSRv2_2682	_	Magnetospirillum gryphiswaldense MSR-1 v2	hycG	hydrogenase 3 and formate hydrogenase complex, HycG subunit	_	0.71591	0.81818	42.06	3e-33	1	1	1.3.5 : Fermentation ; 1.3.7 : Anaerobic respiration ; 6.1 : Membrane ; 7.3 : Inner membrane ;	1.12.7.2	5 : Inner membrane protein	_	e : enzyme	_	2b : Function from indirect experimental evidences (e.g. phenotypes)	2	127	154	43	168	176
	AZCBGv1_p160211		Azospirillum brasilense CBG497	hyfI	Hydrogenase-4 subunit I	_	0.72832	0.81818	39.68	6e-33	1	1	1.3.5 : Fermentation ; 1.3.7 : Anaerobic respiration ;	_	2 : Cytoplasmic	6.3 : Anaerobic ;	c : carrier	_	2b : Function from indirect experimental evidences (e.g. phenotypes)	2	127	154	39	164	173
	NIDE0235		Candidatus Nitrospira defluvii	nuoB	NADH-quinone oxidoreductase, subunit B	_	0.68132	0.80519	41.13	1e-32	1	1	1.3.6 : Aerobic respiration ; 1.3.7 : Anaerobic respiration ; 1.4.1 : Electron donor ; 4.3.D.1 : The Proton- or sodium ion-translocating NADH Dehydrogenase (NDH) Family ; 7.3 : Inner membrane ;	1.6.99.5	6 : Inner membrane-associated	6 : Energy metabolism ; 6.5 : Electron transport ; 6.1 : Aerobic ; 6.3 : Anaerobic ;	e : enzyme	12730198, 1637825, 17157874, 7690854, 8366049, 9020134, 9030257, 9593861	2a : Function from experimental evidences in other organisms	15	137	154	47	167	182
	MAGMOv5_3368		Magnetotactic ovoidal bacterium MO-1	nuoB	NADH-quinone oxidoreductase chain B (NADH dehydrogenase I, chain B) (NDH-1, chain B)	_	0.79042	0.85714	36.36	7e-31	1	1	1.3.6 : Aerobic respiration ; 1.3.7 : Anaerobic respiration ; 1.4.1 : Electron donor ; 4.3.D.1 : The Proton- or sodium ion-translocating NADH Dehydrogenase (NDH) Family ;	1.6.99.5, 1.6.5.3	2 : Cytoplasmic	16.7 : Manage energy ; 16.10 : Respire ; 6.1 : Aerobic ; 6.3 : Anaerobic ; 6.5 : Electron transport ; 7.4 : Cations and iron carrying compounds ;	e : enzyme	12118882, 12923180, 12975362, 15175326, 15368583, 7565112, 7730262	2a : Function from experimental evidences in other organisms	5	136	154	28	156	167
	BN45v3_60152		Mycobacterium canettii STB-J	nuoB	Putative NadH dehydrogenase I (chain b) NuoB (NADH-ubiquinone oxidoreductase chain b)	_	0.69022	0.82468	41.73	2e-30	2	1	7 : intermediary metabolism and respiration ;	1.6.5.3, 1.6.99.5	2 : Cytoplasmic	_	e : enzyme	11929527, 12657046	3 : Putative function from multiple computational evidences	15	140	154	34	153	184
	BN44v3_60653		Mycobacterium canettii STB-D	nuoB	Putative NadH dehydrogenase I (chain b) NuoB (NADH-ubiquinone oxidoreductase chain b)	_	0.69022	0.82468	41.73	2e-30	1	1	7 : intermediary metabolism and respiration ;	1.6.5.3, 1.6.99.5	2 : Cytoplasmic	_	e : enzyme	11929527, 12657046	3 : Putative function from multiple computational evidences	15	140	154	34	153	184
	BN43v3_60132		Mycobacterium canettii STB-L	nuoB	Putative NadH dehydrogenase I (chain b) NuoB (NADH-ubiquinone oxidoreductase chain b)	_	0.69022	0.82468	41.73	2e-30	2	1	7 : intermediary metabolism and respiration ;	1.6.5.3, 1.6.99.5	2 : Cytoplasmic	_	e : enzyme	11929527, 12657046	3 : Putative function from multiple computational evidences	15	140	154	34	153	184
	BN42v3_41189		Mycobacterium canettii STB-K	nuoB	Putative NadH dehydrogenase I (chain b) NuoB (NADH-ubiquinone oxidoreductase chain b)	_	0.69022	0.82468	41.73	2e-30	1	1	7 : intermediary metabolism and respiration ;	1.6.5.3, 1.6.99.5	2 : Cytoplasmic	_	e : enzyme	11929527, 12657046	3 : Putative function from multiple computational evidences	15	140	154	34	153	184
	HELPY_1237		Helicobacter pylori B38	nuoB	NADH-ubiquinone oxidoreductase, NQO6 subunit	_	0.90566	0.93506	38.19	3e-29	1	1	1.3.6 : Aerobic respiration ; 1.3.7 : Anaerobic respiration ; 1.4.1 : Electron donor ; 4.3.D.1 : The Proton- or sodium ion-translocating NADH Dehydrogenase (NDH) Family ; 7.1 : Cytoplasm ;	1.6.5.3	2 : Cytoplasmic	6.1 : Aerobic ;	e : enzyme	11695831, 12923180, 12975362, 15215104, 16645316	2a : Function from experimental evidences in other organisms	5	148	154	20	155	159
	PSEEN3485		Pseudomonas entomophila L48	nuoB	NADH dehydrogenase I chain B	_	0.56444	0.82468	37.01	4e-25	1	1	1.3.6 : Aerobic respiration ; 1.4.1 : Electron donor ; 4.3.D.1 : The Proton- or sodium ion-translocating NADH Dehydrogenase (NDH) Family ;	1.6.5.3	Inner membrane protein	6 : Energy metabolism ; 7 : Transport and binding proteins ;	e : enzyme	_	2a : Function from experimental evidences in other organisms	15	140	154	65	188	225
CLOSTRIBL6_v1_2703	Label	Synteny	Organism	Gene	Product	Reaction	maxLrap	minLrap	Ident %	Eval	OrderQ	OrderB	Roles	EC number	Localization	BioProcess	Product Type	PubMedId	Class	BeginQ	EndQ	LengthQ	BeginB	EndB	LengthB
	AZOLI_p20528		Azospirillum lipoferum 4B	cooH1	Carbon monoxide-induced hydrogenase, CooH subunit	_	0.99164	0.99164	42.7	2e-94	1	1	_	1.6.99.5	2 : Cytoplasmic	6 : Energy metabolism ;	e : enzyme	1644755, 8626276	2a : Function from experimental evidences in other organisms	8	359	359	6	359	359
	AZOLI_p40577		Azospirillum lipoferum 4B	cooH2	Carbon monoxide-induced hydrogenase, CooH subunit	_	0.99443	0.99443	41.18	1e-88	1	1	1.7.1 : Unassigned reversible reactions ;	1.6.99.-	2 : Cytoplasmic	6.16 : Chemoautotrophy ;	e : enzyme	8626276, 16311624	2b : Function from indirect experimental evidences (e.g. phenotypes)	8	359	359	6	359	359
	AZOLI_p30024		Azospirillum lipoferum 4B	hycE	hydrogenase 3, large subunit	_	0.62697	0.99721	36.03	5e-74	1	1	1.3.5 : Fermentation ; 1.3.7 : Anaerobic respiration ; 6.1 : Membrane ; 7.3 : Inner membrane ;	1.12.7.2	5 : Inner membrane protein	6.3 : Anaerobic ; 6.7 : Fermentation ;	e : enzyme	2187144, 8125094	2a : Function from experimental evidences in other organisms	6	359	359	183	539	571
CLOSTRIBL6_v1_2705	Label	Synteny	Organism	Gene	Product	Reaction	maxLrap	minLrap	Ident %	Eval	OrderQ	OrderB	Roles	EC number	Localization	BioProcess	Product Type	PubMedId	Class	BeginQ	EndQ	LengthQ	BeginB	EndB	LengthB
	BBta_0471		Bradyrhizobium sp. BTAi1	hypF	carbamoyl phosphate phosphatase, [NiFe] Hydrogenase maturation protein	_	0.94903	1.05391	37.85	3e-148	1	1	1.3.7 : Anaerobic respiration ; 2.3.4 : Chaperoning, folding ; 7.1 : Cytoplasm ; 1.8 : Metabolism of other compounds ;	_	2 : Cytoplasmic	_	e : enzyme	_	2a : Function from experimental evidences in other organisms	5	740	742	23	799	824
	BBta_p0172		Bradyrhizobium sp. BTAi1	hypF	Hydrogenase maturation protein hypF (Carbamoyltransferase)	_	0.98278	1	37.47	3e-144	1	1	1.3.7 : Anaerobic respiration ; 2.3.4 : Chaperoning, folding ;	2.1.3.-	1 : Unknown	16.13 : Shape ; 16.7 : Manage energy ;	e : enzyme	9492269	2b : Function from indirect experimental evidences (e.g. phenotypes)	5	736	742	15	745	755
	MALCv4_1970		Methylomicrobium alcaliphilum 20Z	hypF	nickel-iron hydrogenase, carbamoyltransferase maturation factor	_	0.98943	1.00943	36.18	2e-141	1	1	_	2.1.3.-	1 : Unknown	_	e : enzyme	12377778, 15291820	2a : Function from experimental evidences in other organisms	5	735	742	17	750	757
	BRADO1697		Bradyrhizobium sp. ORS278	hypF	carbamoyl phosphate phosphatase, [NiFe] Hydrogenase maturation protein	_	1.00266	1.01617	37.27	6e-141	1	1	2.3.4 : Chaperoning, folding ;	_	2 : Cytoplasmic	16.15 : Symbiosis ;	e : enzyme	_	2a : Function from experimental evidences in other organisms	3	738	742	15	736	752
	BURPHP2_0031		Burkholderia phymatum STM815	hypF2	carbamoyl phosphate phosphatase HypF2, [NiFe] Hydrogenase maturation protein	_	0.96334	1.02695	36.35	1e-137	1	1	1.3.7 : Anaerobic respiration ; 2.3.4 : Chaperoning, folding ;	2.1.3.-	2 : Cytoplasmic	_	e : enzyme	9799289, 12948488	2a : Function from experimental evidences in other organisms	5	740	742	23	780	791
	AZCBGv1_p150158		Azospirillum brasilense CBG497	hypF	Carbamoyl phosphate-converting enzyme hypF, [NiFe]-hydrogenase maturation factor hypF	_	1.01325	1.031	36.34	4e-137	1	1	2.3.4 : Chaperoning, folding ; 1.3.7 : Anaerobic respiration ; 7.1 : Cytoplasm ;	_	2 : Cytoplasmic	11.3 : Protein folding and stabilization ; 6.3 : Anaerobic ;	e : enzyme	12206761, 12377778, 15291820, 15504408	2a : Function from experimental evidences in other organisms	3	738	742	4	735	755
	Rmet_1537		Cupriavidus metallidurans CH34	hypF2	carbamoyl phosphate phosphatase and maturation protein for [NiFe] hydrogenases	_	0.97834	1.03504	36.72	2e-135	1	1	1.3.7 : Anaerobic respiration ; 2.3.4 : Chaperoning, folding ; 7.1 : Cytoplasm ;	_	2 : Cytoplasmic	_	e : enzyme	_	2a : Function from experimental evidences in other organisms	5	738	742	17	774	785
	AZOLI_p30072	_	Azospirillum lipoferum 4B	hypF	[NiFe]-hydrogenase maturation factor hypF (carbamoyl transferase)	_	1.03639	1.04626	36.8	8e-131	1	1	2.3.4 : Chaperoning, folding ;	_	2 : Cytoplasmic	11.3 : Protein folding and stabilization ;	e : enzyme	12206761, 12377778, 15291820, 15504408	2a : Function from experimental evidences in other organisms	7	741	742	1	733	735
CLOSTRIBL6_v1_2706	Label	Synteny	Organism	Gene	Product	Reaction	maxLrap	minLrap	Ident %	Eval	OrderQ	OrderB	Roles	EC number	Localization	BioProcess	Product Type	PubMedId	Class	BeginQ	EndQ	LengthQ	BeginB	EndB	LengthB
	MGMSRv2_2201		Magnetospirillum gryphiswaldense MSR-1 v2	hypC	Hydrogenase expression/formation protein HypC	_	0.94737	1.02857	37.5	2e-08	1	1	2.3.4 : Chaperoning, folding ;	_	2 : Cytoplasmic	16.15 : Symbiosis ;	ph : phenotype	_	2a : Function from experimental evidences in other organisms	1	70	70	1	72	76
	BURPHP2_0010		Burkholderia phymatum STM815	hypC	Hydrogenase expression/formation protein HypC	_	0.75	0.94286	39.39	9e-08	1	1	1.3.7 : Anaerobic respiration ; 2.3.4 : Chaperoning, folding ;	_	2 : Cytoplasmic	16.7 : Manage energy ; 16.3 : Control ;	f : factor	8163174, 8230232, 8326860	2a : Function from experimental evidences in other organisms	1	63	70	1	66	88
	AZOLI_p40340		Azospirillum lipoferum 4B	hypC	Hydrogenase expression/formation protein hypC	_	0.94737	1.02857	36.11	2e-07	1	1	2.3.4 : Chaperoning, folding ; 1.3.7 : Anaerobic respiration ;	_	2 : Cytoplasmic	11.3 : Protein folding and stabilization ; 6.3 : Anaerobic ;	f : factor	9485446, 11511872	2a : Function from experimental evidences in other organisms	1	70	70	1	72	76
	AZCBGv1_p150157		Azospirillum brasilense CBG497	hypC	Hydrogenase isoenzymes formation protein hypC	_	0.89873	1.01429	40.85	9e-07	1	1	2.3.4 : Chaperoning, folding ; 1.3.7 : Anaerobic respiration ;	_	2 : Cytoplasmic	11.3 : Protein folding and stabilization ; 6.3 : Anaerobic ;	f : factor	9485446, 11511872	2a : Function from experimental evidences in other organisms	1	65	70	1	68	79
	Rmet_1538		Cupriavidus metallidurans CH34	hypC2	Hydrogenase expression/formation protein HypC	_	0.72857	0.82258	37.25	0.0003	2	1	2.3.4 : Chaperoning, folding ; 1.3.7 : Anaerobic respiration ;	_	2 : Cytoplasmic	_	f : factor	_	2b : Function from indirect experimental evidences (e.g. phenotypes)	17	66	70	2	52	62
CLOSTRIBL6_v1_2707	Label	Synteny	Organism	Gene	Product	Reaction	maxLrap	minLrap	Ident %	Eval	OrderQ	OrderB	Roles	EC number	Localization	BioProcess	Product Type	PubMedId	Class	BeginQ	EndQ	LengthQ	BeginB	EndB	LengthB
	AZOLI_0851	_	Azospirillum lipoferum 4B	hypD	HypD Protein required for maturation of hydrogenase	_	0.90541	0.97384	41.19	2e-78	1	1	2.3.3 : Posttranslational modification ; 1.8 : Metabolism of other compounds ;	_	2 : Cytoplasmic	5 : Central intermediary metabolism ; 11.2 : Protein modification and repair ;	ph : phenotype	1849603, 8352644, 12948488	2a : Function from experimental evidences in other organisms	18	339	344	32	362	370
	AZCBGv1_p150058	_	Azospirillum brasilense CBG497	hypD	protein required for maturation of hydrogenases, hydrogenase expression/formation protein	_	0.8971	0.98837	40.59	2e-78	1	1	2.3.3 : Posttranslational modification ; 1.8 : Metabolism of other compounds ; 1.3.7 : Anaerobic respiration ;	_	2 : Cytoplasmic	6.3 : Anaerobic ; 11.2 : Protein modification and repair ;	f : factor	1849603, 8352644, 12948488	2a : Function from experimental evidences in other organisms	13	339	344	27	366	379
	BRADO1699		Bradyrhizobium sp. ORS278	hypD	hydrogenase expression/formation protein	_	0.872	0.95058	39.76	3e-76	1	1	2.3.3 : Posttranslational modification ; 1.8 : Metabolism of other compounds ;	_	2 : Cytoplasmic	16.15 : Symbiosis ;	ph : phenotype	_	2a : Function from experimental evidences in other organisms	17	335	344	31	357	375
	Rmet_1282		Cupriavidus metallidurans CH34	hypD1	protein required for maturation of hydrogenases (CMGI-2)(ICE Tn4371 6054)	_	0.86305	0.97093	40.42	3e-76	1	1	1.3.7 : Anaerobic respiration ; 2.3.3 : Posttranslational modification ;	_	2 : Cytoplasmic	_	f : factor	_	2a : Function from experimental evidences in other organisms	19	339	344	33	366	387
	MGMSRv2_2202		Magnetospirillum gryphiswaldense MSR-1 v2	hypD	hydrogenase expression/formation protein	_	0.87335	0.96221	39.27	2e-73	1	1	1.8 : Metabolism of other compounds ; 2.3.3 : Posttranslational modification ;	_	2 : Cytoplasmic	16.15 : Symbiosis ;	ph : phenotype	_	2a : Function from experimental evidences in other organisms	18	335	344	32	362	379
	Rmet_1539		Cupriavidus metallidurans CH34	hypD2	protein required for maturation of hydrogenases	_	0.89474	0.98837	38.82	2e-73	2	1	1.3.7 : Anaerobic respiration ; 2.3.3 : Posttranslational modification ;	_	1 : Unknown	6 : Energy metabolism ;	f : factor	_	2a : Function from experimental evidences in other organisms	13	339	344	27	366	380
	BURPHP2_0009		Burkholderia phymatum STM815	hypD	Hydrogenase expression/formation protein HypD	_	0.89628	0.97965	39.17	4e-71	1	1	1.3.7 : Anaerobic respiration ; 2.3.3 : Posttranslational modification ;	_	1 : Unknown	6.3 : Anaerobic ; 11.2 : Protein modification and repair ;	f : factor	1849603	2a : Function from experimental evidences in other organisms	17	339	344	31	360	376
	HELPY_0882		Helicobacter pylori B38	hypD	Hydrogenase expression/formation protein HypD	_	0.90811	0.97674	37.2	4e-70	1	1	1.3.7 : Anaerobic respiration ; 2.3.3 : Posttranslational modification ;	_	1 : Unknown	11.3 : Protein folding and stabilization ;	f : factor	11123699, 14726233, 1482271, 15504408, 16814778	1a : Function from experimental evidences in the studied strain	16	343	344	34	369	370
	MALCv4_1971		Methylomicrobium alcaliphilum 20Z	hypD	nickel-iron hydrogenase, metal-binding maturation protein	_	0.90374	0.98256	38.46	2e-68	1	1	_	_	1 : Unknown	_	f : factor	11511872, 8326860	2a : Function from experimental evidences in other organisms	15	335	344	20	353	374
	MAGMOv5_0179		Magnetotactic ovoidal bacterium MO-1	hypD	Hydrogenase expression/formation protein HypD	_	0.8708	0.97965	36.5	1e-67	1	1	2.3.3 : Posttranslational modification ; 1.8 : Metabolism of other compounds ;	_	2 : Cytoplasmic	16.15 : Symbiosis ; 6.3 : Anaerobic ; 11.2 : Protein modification and repair ;	f : factor	1849603, 8326860	2a : Function from experimental evidences in other organisms	18	339	344	32	366	387
CLOSTRIBL6_v1_2708	Label	Synteny	Organism	Gene	Product	Reaction	maxLrap	minLrap	Ident %	Eval	OrderQ	OrderB	Roles	EC number	Localization	BioProcess	Product Type	PubMedId	Class	BeginQ	EndQ	LengthQ	BeginB	EndB	LengthB
	AZCBGv1_p150156		Azospirillum brasilense CBG497	hypE	carbamoyl phosphate phosphatase, hydrogenase 3 maturation protein	_	0.95115	1.00915	53.17	6e-106	1	1	2.3.4 : Chaperoning, folding ; 1.3.7 : Anaerobic respiration ;	_	2 : Cytoplasmic	11.3 : Protein folding and stabilization ; 6.3 : Anaerobic ;	f : factor	12377778, 15291820, 1849603, 9485446	2a : Function from experimental evidences in other organisms	3	328	328	18	348	348
	BURPHP2_0008		Burkholderia phymatum STM815	hypE	carbamoyl phosphate phosphatase, hydrogenase 3 maturation protein	_	0.95402	1.0122	50.6	6e-106	1	1	1.3.7 : Anaerobic respiration ; 2.3.4 : Chaperoning, folding ;	_	1 : Unknown	6.3 : Anaerobic ; 11.3 : Protein folding and stabilization ;	e : enzyme	1849603, 9485446	2a : Function from experimental evidences in other organisms	2	328	328	17	348	348
	AZOLI_p40339		Azospirillum lipoferum 4B	hypE	Hydrogenase expression/formation protein HypE	_	0.95402	1.0122	52.41	6e-105	1	1	2.3.4 : Chaperoning, folding ; 1.3.7 : Anaerobic respiration ;	_	2 : Cytoplasmic	11.3 : Protein folding and stabilization ; 6.3 : Anaerobic ;	f : factor	12377778, 15291820, 1849603, 9485446	2a : Function from experimental evidences in other organisms	3	328	328	18	348	348
	Rmet_1281		Cupriavidus metallidurans CH34	hypE1	carbamoyl phosphate phosphatase, hydrogenase 3 maturation protein (CMGI-2)(ICE Tn4371 6054)	_	0.91351	1.03049	51.48	3e-100	1	1	_	_	2 : Cytoplasmic	6.16 : Chemoautotrophy ;	e : enzyme	_	2a : Function from experimental evidences in other organisms	2	328	328	33	370	370
	MAGMOv5_0180		Magnetotactic ovoidal bacterium MO-1	hypE	Hydrogenase maturation protein HypE	_	0.97353	1.00915	48.34	3e-98	1	1	2.3.4 : Chaperoning, folding ; 1.3.7 : Anaerobic respiration ;	_	2 : Cytoplasmic	6.3 : Anaerobic ; 11.3 : Protein folding and stabilization ;	f : factor	7906310	2a : Function from experimental evidences in other organisms	3	328	328	10	340	340
	MGMSRv2_2203		Magnetospirillum gryphiswaldense MSR-1 v2	hypE	hydrogenase maturation protein HypE	_	0.95129	1.0122	46.99	2e-97	1	1	2.3.4 : Chaperoning, folding ;	_	2 : Cytoplasmic	_	f : factor	7906310	2a : Function from experimental evidences in other organisms	2	328	328	18	349	349
	BRADO1700		Bradyrhizobium sp. ORS278	hypE	hydrogenase maturation protein HypE	_	0.95954	1.0122	49.4	7e-97	1	1	2.3.4 : Chaperoning, folding ;	_	2 : Cytoplasmic	_	f : factor	7906310	2a : Function from experimental evidences in other organisms	3	328	328	15	346	346
	Rmet_1540		Cupriavidus metallidurans CH34	hypE2	carbamoyl phosphate phosphatase, hydrogenase 3 maturation protein	_	0.95129	1.0122	48.49	3e-96	2	1	1.3.7 : Anaerobic respiration ; 2.3.4 : Chaperoning, folding ;	_	1 : Unknown	6 : Energy metabolism ;	e : enzyme	_	2a : Function from experimental evidences in other organisms	2	328	328	18	349	349
	BBta_p0171		Bradyrhizobium sp. BTAi1	hypE	Hydrogenase expression/formation protein hypE	_	0.9711	1.02439	46.43	7e-85	1	1	1.3.7 : Anaerobic respiration ; 2.3.4 : Chaperoning, folding ; 3.1.4 : Regulation level unknown ;	_	1 : Unknown	16.13 : Shape ; 16.7 : Manage energy ;	f : factor	1526470	2b : Function from indirect experimental evidences (e.g. phenotypes)	2	328	328	15	346	346
	MAGMOv5_0785		Magnetotactic ovoidal bacterium MO-1	hypE	hydrogenase maturation protein HypE	_	0.99702	1.02134	44.48	2e-82	2	1	2.3.4 : Chaperoning, folding ;	_	2 : Cytoplasmic	_	f : factor	7906310	2a : Function from experimental evidences in other organisms	3	328	328	6	336	336
	MALCv4_1964		Methylomicrobium alcaliphilum 20Z	hypE	nickel-iron hydrogenase, metallocenter assembly protein	_	0.97654	1.01524	45.35	5e-81	1	1	2.3.4 : Chaperoning, folding ;	_	1 : Unknown	11.3 : Protein folding and stabilization ;	f : factor	7906310, 1849603	2a : Function from experimental evidences in other organisms	3	328	328	12	341	341
	HELPY_0042		Helicobacter pylori B38	hypE	Hydrogenase expression/formation protein	_	1	1.0122	38.55	2e-70	1	1	1.3.7 : Anaerobic respiration ; 2.3.4 : Chaperoning, folding ;	_	1 : Unknown	11.3 : Protein folding and stabilization ;	f : factor	14726233, 1482271, 15291820, 16412426, 1849603	1a : Function from experimental evidences in the studied strain	3	328	328	4	332	332

## Sheet: SwissProt
CLOSTRIBL6_v1_3221	PB id	Exp	maxLrap	minLrap	Ident %	Eval	OrderQ	OrderB	Gene	Description	EC number	Keywords	PubMedId	Organism	Strain	BeginQ	EndQ	LengthQ	BeginB	EndB	LengthB
	D9TQ02	IPMed?	0.99531	0.99531	50.47	5e-143	1	1	larA	Lactate racemase	5.1.2.1	3D-structure, Complete proteome, Isomerase, Metal-binding, Nickel, Reference proteome	24710389	Thermoanaerobacterium thermosaccharolyticum (strain ATCC 7956 / DSM 571 / NCIB 9385 / NCA 3814)	_	2	424	426	3	425	426
	F9USS9	IPMed?	0.9108	0.91509	51.55	4e-132	2	1	larA	Lactate racemase	5.1.2.1	3D-structure, Complete proteome, Isomerase, Metal-binding, Nickel, Reference proteome	12566566, 22156394, 16166538, 24710389, 25349156, 27114550, 26138974	Lactobacillus plantarum (strain ATCC BAA-793 / NCIMB 8826 / WCFS1)	ATCC BAA-793 / NCIMB 8826 / WCFS1 / ATCC BAA-793 / NCIMB 8826 / WCFS1 / ATCC BAA-793 / NCIMB 8826 / WCFS1 / ATCC BAA-793 / NCIMB 8826 / WCFS1 / ATCC BAA-793 / NCIMB 8826 / WCFS1	36	423	426	38	424	424
CLOSTRIBL6_v1_3223	PB id	Exp	maxLrap	minLrap	Ident %	Eval	OrderQ	OrderB	Gene	Description	EC number	Keywords	PubMedId	Organism	Strain	BeginQ	EndQ	LengthQ	BeginB	EndB	LengthB
	O33654	IPMed?	0.89168	0.97257	39.91	1e-123	1	1	lctP	L-lactate permease	_	Cell membrane, Membrane, Transmembrane, Transmembrane helix, Transport	10508058	Streptococcus iniae	_	1	461	517	1	449	474
	P33231	IPMed?	0.95463	1.01741	35.74	2e-94	2	1	lldP	L-lactate permease	_	Cell inner membrane, Cell membrane, Complete proteome, Membrane, Reference proteome, Transmembrane, Transmembrane helix, Transport	8407843, 8041620, 9278503, 16738553, 11283302, 11785976, 15919996	Escherichia coli (strain K12)	K12 / K12 / MG1655 / ATCC 47076 / K12 / MG1655 / ATCC 47076 / K12 / W3110 / ATCC 27325 / DSM 5911 / K12 / MC4100 / ATCC 35695 / DSM 6574 / K12 / MC4100 / ATCC 35695 / DSM 6574 / K12 / MG1655 / ATCC 47076	2	506	517	16	537	551
	P65253	_	0.94192	1.00387	35.84	6e-94	3	1	lldP	L-lactate permease	_	Cell inner membrane, Cell membrane, Complete proteome, Membrane, Transmembrane, Transmembrane helix, Transport	12471157	Escherichia coli O6:H1 (strain CFT073 / ATCC 700928 / UPEC)	CFT073 / ATCC 700928 / UPEC	2	499	517	16	530	551
	P65254	_	0.94192	1.00387	35.84	6e-94	3	1	lldP	L-lactate permease	_	Cell inner membrane, Cell membrane, Complete proteome, Membrane, Reference proteome, Transmembrane, Transmembrane helix, Transport	11206551, 11258796	Escherichia coli O157:H7	O157:H7 / EDL933 / ATCC 700927 / EHEC / O157:H7 / Sakai / RIMD 0509952 / EHEC	2	499	517	16	530	551
	Q8ZL63	_	0.94192	1.00387	35.07	5e-92	4	1	lldP	L-lactate permease	_	Cell inner membrane, Cell membrane, Complete proteome, Membrane, Reference proteome, Transmembrane, Transmembrane helix, Transport	11677609	Salmonella typhimurium (strain LT2 / SGSC1412 / ATCC 700720)	LT2 / SGSC1412 / ATCC 700720	2	499	517	16	530	551
	Q8Z2E3	_	0.94192	1.00387	34.68	7e-91	5	1	lldP	L-lactate permease	_	Cell inner membrane, Cell membrane, Complete proteome, Membrane, Transmembrane, Transmembrane helix, Transport	11677608, 12644504	Salmonella typhi	CT18 / ATCC 700931 / Ty2	2	499	517	16	530	551
	P71067	IPMed?	0.95737	1.04255	33.58	1e-85	6	1	lutP	L-lactate permease	_	Cell membrane, Complete proteome, Membrane, Reference proteome, Transmembrane, Transmembrane helix, Transport	9384377, 8969506, 19201793	Bacillus subtilis (strain 168)	168 / 168 / 3610	1	506	517	15	549	563
	Q46839	IPMed?	0.9375	1.01547	34.1	1e-83	7	1	glcA	Glycolate permease GlcA	_	Cell inner membrane, Cell membrane, Complete proteome, Membrane, Reference proteome, Transmembrane, Transmembrane helix, Transport	9278503, 16738553, 11283302, 11785976, 15919996	Escherichia coli (strain K12)	K12 / MG1655 / ATCC 47076 / K12 / W3110 / ATCC 27325 / DSM 5911 / K12 / MC4100 / ATCC 35695 / DSM 6574 / K12 / MC4100 / ATCC 35695 / DSM 6574 / K12 / MG1655 / ATCC 47076	2	499	517	16	538	560
	P55910	IPMed?	0.97782	1.02321	33.65	4e-79	8	1	lctP	L-lactate permease	_	Cell membrane, Complete proteome, Membrane, Reference proteome, Transmembrane, Transmembrane helix, Transport	8969502, 9384377, 19383706, 10809684	Bacillus subtilis (strain 168)	168 / 168	2	506	517	14	531	541
	Q9K5Z9	_	0.9771	0.99033	29.88	8e-69	9	1	lctP	L-lactate permease	_	Cell membrane, Complete proteome, Membrane, Reference proteome, Transmembrane, Transmembrane helix, Transport	11058132	Bacillus halodurans (strain ATCC BAA-125 / DSM 18197 / FERM 7344 / JCM 9153 / C-125)	ATCC BAA-125 / DSM 18197 / FERM 7344 / JCM 9153 / C-125	6	506	517	18	515	524
	Q57251	_	1.02068	1.05029	22.1	8e-32	10	1	_	Putative L-lactate permease	_	Cell inner membrane, Cell membrane, Complete proteome, Membrane, Reference proteome, Transmembrane, Transmembrane helix, Transport	7542800	Haemophilus influenzae (strain ATCC 51907 / DSM 11121 / KW20 / Rd)	ATCC 51907 / DSM 11121 / KW20 / Rd	1	514	517	1	528	532
	O68460	IPMed?	0.71083	0.96518	21.24	0.16	11	4	hppA	K(+)-insensitive pyrophosphate-energized proton pump	7.1.3.1	Calcium, Cell membrane, Complete proteome, Hydrogen ion transport, Ion transport, Magnesium, Membrane, Metal-binding, Reference proteome, Translocase, Transmembrane, Transmembrane helix, Transport	9630689, 21886856, 15292143, 11956221	Rhodospirillum rubrum (strain ATCC 11170 / ATH 1.1.1 / DSM 467 / LMG 4362 / NCIB 8255 / S1)	ATCC 11170 / ATH 1.1.1 / DSM 467 / LMG 4362 / NCIB 8255 / S1	31	490	517	11	467	702
	Q7T2T1	IPMed?	0.22631	0.24174	24.79	0.24	12	1	CELF2	CUGBP Elav-like family member 2	_	Alternative splicing, Complete proteome, Cytoplasm, mRNA processing, Nucleus, Reference proteome, Repeat, Repressor, RNA-binding	15226369, 15830352	Gallus gallus	_	352	465	517	228	344	484
	Q8LG88	IPMed?	0.30556	0.31915	26.67	0.58	13	4	TDT	Tonoplast dicarboxylate transporter	_	Complete proteome, Membrane, Reference proteome, Transmembrane, Transmembrane helix, Transport, Vacuole	12947042, 27862469, 14593172, 15728336	Arabidopsis thaliana	cv. Columbia / cv. Columbia	305	462	517	320	480	540
CLOSTRIBL6_v1_2713	PB id	Exp	maxLrap	minLrap	Ident %	Eval	OrderQ	OrderB	Gene	Description	EC number	Keywords	PubMedId	Organism	Strain	BeginQ	EndQ	LengthQ	BeginB	EndB	LengthB
	Q632G8	_	0.97161	0.98089	53.25	2e-111	1	1	ldh2	L-lactate dehydrogenase 2	1.1.1.27	Allosteric enzyme, Complete proteome, Cytoplasm, NAD, Oxidoreductase, Phosphoprotein	16621833	Bacillus cereus (strain ZK / E33L)	ZK / E33L	7	314	317	7	313	314
	Q6HC14	_	0.97161	0.98089	53.25	2e-111	1	1	ldh2	L-lactate dehydrogenase 2	1.1.1.27	Allosteric enzyme, Complete proteome, Cytoplasm, NAD, Oxidoreductase, Phosphoprotein	16621833	Bacillus thuringiensis subsp. konkukian (strain 97-27)	97-27	7	314	317	7	313	314
	Q81K80	_	0.97161	0.98089	53.25	2e-111	1	1	ldh2	L-lactate dehydrogenase 2	1.1.1.27	Allosteric enzyme, Complete proteome, Cytoplasm, NAD, Oxidoreductase, Phosphoprotein, Reference proteome	12721629, 18952800	Bacillus anthracis	Ames / isolate Porton / Ames ancestor	7	314	317	7	313	314
	Q816G3	_	0.97161	0.98089	52.92	2e-111	2	1	ldh2	L-lactate dehydrogenase 2	1.1.1.27	Allosteric enzyme, Complete proteome, Cytoplasm, NAD, Oxidoreductase, Phosphoprotein, Reference proteome	12721630	Bacillus cereus (strain ATCC 14579 / DSM 31 / JCM 2152 / NBRC 15305 / NCIMB 9373 / NRRL B-3711)	ATCC 14579 / DSM 31 / JCM 2152 / NBRC 15305 / NCIMB 9373 / NRRL B-3711	7	314	317	7	313	314
	P62048	_	0.97161	0.98089	53.25	3e-111	3	1	ldh2	L-lactate dehydrogenase 2	1.1.1.27	Allosteric enzyme, Complete proteome, Cytoplasm, NAD, Oxidoreductase, Phosphoprotein	14960714	Bacillus cereus (strain ATCC 10987 / NRS 248)	ATCC 10987 / NRS 248	7	314	317	7	313	314
	P13714	IPMed?	0.94375	0.95268	52.98	2e-108	4	1	ldh	L-lactate dehydrogenase	1.1.1.27	3D-structure, Allosteric enzyme, Complete proteome, Cytoplasm, Direct protein sequencing, NAD, Oxidoreductase, Phosphoprotein, Reference proteome	8969502, 9384377, 19383706, 3098260, 10809684, 17218307	Bacillus subtilis (strain 168)	168 / 168 / 168	7	308	317	7	307	320
	A7Z152	_	0.95268	0.95268	53.31	3e-108	5	1	ldh	L-lactate dehydrogenase	1.1.1.27	Allosteric enzyme, Complete proteome, Cytoplasm, NAD, Oxidoreductase, Phosphoprotein	17704766	Bacillus velezensis (strain DSM 23117 / BGSC 10A6 / FZB42)	DSM 23117 / BGSC 10A6 / FZB42	7	308	317	8	308	317
	Q65NP0	_	0.94671	0.95268	52.65	2e-105	6	1	ldh	L-lactate dehydrogenase	1.1.1.27	Allosteric enzyme, Complete proteome, Cytoplasm, NAD, Oxidoreductase, Phosphoprotein, Reference proteome	15383718, 15461803	Bacillus licheniformis (strain ATCC 14580 / DSM 13 / JCM 2505 / NBRC 12200 / NCIMB 9375 / NRRL NRS-1264 / Gibson 46)	ATCC 14580 / DSM 13 / JCM 2505 / NBRC 12200 / NCIMB 9375 / NRRL NRS-1264 / Gibson 46 / ATCC 14580 / DSM 13 / JCM 2505 / NBRC 12200 / NCIMB 9375 / NRRL NRS-1264 / Gibson 46	7	308	317	8	308	319
	C5D5V2	_	0.95925	0.9653	50.98	2e-105	7	1	ldh	L-lactate dehydrogenase	1.1.1.27	Allosteric enzyme, Complete proteome, Cytoplasm, NAD, Oxidoreductase, Phosphoprotein, Reference proteome	_	Geobacillus sp. (strain WCH70)	_	7	312	317	8	312	319
	Q59244	IPMed?	0.9653	0.9653	50.33	6e-105	9	1	ldh	L-lactate dehydrogenase	1.1.1.27	Allosteric enzyme, Cytoplasm, NAD, Oxidoreductase, Phosphoprotein	3675869	Bacillus caldolyticus	_	3	308	317	4	308	317
	P00345	IPMed?	0.97799	0.98107	51.45	6e-105	8	1	ldh	L-lactate dehydrogenase	1.1.1.27	Allosteric enzyme, Cytoplasm, Direct protein sequencing, NAD, Oxidoreductase, Phosphoprotein	3122782, 3118900	Bacillus megaterium	DSM 090	6	310	317	10	312	318
	Q81RW4	_	0.97161	0.98089	50.32	1e-104	10	1	ldh1	L-lactate dehydrogenase 1	1.1.1.27	Allosteric enzyme, Complete proteome, Cytoplasm, NAD, Oxidoreductase, Phosphoprotein, Reference proteome	12721629, 18952800	Bacillus anthracis	Ames / isolate Porton / Ames ancestor	7	314	317	7	313	314
	P62047	_	0.97161	0.98089	50.32	1e-104	10	1	ldh1	L-lactate dehydrogenase 1	1.1.1.27	Allosteric enzyme, Complete proteome, Cytoplasm, NAD, Oxidoreductase, Phosphoprotein	14960714	Bacillus cereus (strain ATCC 10987 / NRS 248)	ATCC 10987 / NRS 248	7	314	317	7	313	314
	Q63CN1	_	0.97161	0.98089	50.32	1e-104	10	1	ldh1	L-lactate dehydrogenase 1	1.1.1.27	Allosteric enzyme, Complete proteome, Cytoplasm, NAD, Oxidoreductase, Phosphoprotein	16621833	Bacillus cereus (strain ZK / E33L)	ZK / E33L	7	314	317	7	313	314
	Q6HK31	_	0.97161	0.98089	50.32	1e-104	10	1	ldh1	L-lactate dehydrogenase 1	1.1.1.27	Allosteric enzyme, Complete proteome, Cytoplasm, NAD, Oxidoreductase, Phosphoprotein	16621833	Bacillus thuringiensis subsp. konkukian (strain 97-27)	97-27	7	314	317	7	313	314
	P00344	IPMed?	0.9653	0.9653	49.67	2e-104	11	1	ldh	L-lactate dehydrogenase	1.1.1.27	3D-structure, Allosteric enzyme, Cytoplasm, Direct protein sequencing, NAD, Oxidoreductase, Phosphoprotein	3026926, 3675869, 6618448, 6352452, 3580377, 2330370, 1731077	Geobacillus stearothermophilus	ATCC 29609 / DSM 2027 / NCA 1503 / NCIMB 8924 / ATCC 29609 / DSM 2027 / NCA 1503 / NCIMB 8924	3	308	317	4	308	317
	P14561	IPMed?	0.95283	0.95584	51.82	7e-104	12	1	ldh1	L-lactate dehydrogenase 1	1.1.1.27	Allosteric enzyme, Cytoplasm, Direct protein sequencing, NAD, Oxidoreductase, Phosphoprotein	2334516, 3435642	Bacillus psychrosaccharolyticus	_	7	309	317	8	309	318
	P10655	IPMed?	0.95268	0.95268	50.66	1e-102	13	1	ldh	L-lactate dehydrogenase	1.1.1.27	Allosteric enzyme, Cytoplasm, NAD, Oxidoreductase, Phosphoprotein	3675869, 3297694	Bacillus caldotenax	_	7	308	317	8	308	317
	D8KFT1	IPMed?	0.98107	0.99045	49.84	2e-101	14	1	ldh	L-lactate dehydrogenase	1.1.1.27	Allosteric enzyme, Cytoplasm, NAD, Oxidoreductase, Phosphoprotein	12867459, 20639323	Lactococcus lactis subsp. cremoris (strain NZ9000)	NZ9000 / NZ9000	5	315	317	5	314	314
	P20619	IPMed?	0.94984	0.95584	51.16	1e-100	15	1	ldh2	L-lactate dehydrogenase 2	1.1.1.27	Allosteric enzyme, Cytoplasm, NAD, Oxidoreductase, Phosphoprotein	2334516	Bacillus psychrosaccharolyticus	_	7	309	317	8	309	319
	Q5HJD7	IPMed?	0.95268	0.95268	48.34	2e-97	16	1	ldh1	L-lactate dehydrogenase 1	1.1.1.27	3D-structure, Complete proteome, Cytoplasm, NAD, Oxidoreductase, Phosphoprotein, Stress response	15774886, 18356528	Staphylococcus aureus (strain COL)	COL	7	308	317	8	307	317
	A6QDL6	IPMed?	0.95268	0.95268	48.34	2e-97	16	1	ldh1	L-lactate dehydrogenase 1	1.1.1.27	Complete proteome, Cytoplasm, NAD, Oxidoreductase, Phosphoprotein, Stress response	17951380, 18356528	Staphylococcus aureus (strain Newman)	Newman	7	308	317	8	307	317
	P56511	IPMed?	0.96562	0.97476	48.54	2e-95	17	1	ldh	L-lactate dehydrogenase	1.1.1.27	3D-structure, Cytoplasm, Direct protein sequencing, NAD, Oxidoreductase, Phosphoprotein	1840590, 1425707, 11807949	Lactobacillus pentosus	ATCC 8041 / DSM 20314 / JCM 1558 / NCDO 363 / NCIMB 8026 / ATCC 8041 / DSM 20314 / JCM 1558 / NCDO 363 / NCIMB 8026	1	309	317	4	308	320
CLOSTRIBL6_v1_0279	PB id	Exp	maxLrap	minLrap	Ident %	Eval	OrderQ	OrderB	Gene	Description	EC number	Keywords	PubMedId	Organism	Strain	BeginQ	EndQ	LengthQ	BeginB	EndB	LengthB
	Q2RMD6	IPMed?	0.99831	1.01025	59.59	0	1	1	_	Pyruvate:ferredoxin oxidoreductase	1.2.7.1	3D-structure, 4Fe-4S, Complete proteome, Electron transport, Iron, Iron-sulfur, Magnesium, Metal-binding, Oxidoreductase, Pyruvate, Reference proteome, Transport	18631365, 9214293, 10878009, 29581263	Moorella thermoacetica (strain ATCC 39073 / JCM 9320)	ATCC 39073 / JCM 9320 / ATCC 39073 / JCM 9320	6	1184	1185	4	1170	1171
	P19543	IPMed?	1.00338	1.01364	56.52	0	2	1	nifJ	Pyruvate-flavodoxin oxidoreductase	1.2.7.-	4Fe-4S, Electron transport, Iron, Iron-sulfur, Metal-binding, Nitrogen fixation, Oxidoreductase, Plasmid, Repeat, Transport	2504647, 1708766	Enterobacter agglomerans	333 / 333	1	1183	1185	1	1171	1173
	P03833	IPMed?	0.99916	1.0111	56.67	0	3	1	nifJ	Pyruvate-flavodoxin oxidoreductase	1.2.7.-	4Fe-4S, Electron transport, Iron, Iron-sulfur, Metal-binding, Nitrogen fixation, Oxidoreductase, Repeat, Transport	3062178, 3060860, 8483412, 6306580	Klebsiella pneumoniae	_	1	1183	1185	1	1168	1171
	P94692	IPMed?	0.9651	1.00338	56.1	0	4	1	por	Pyruvate:ferredoxin oxidoreductase	1.2.7.1	3D-structure, 4Fe-4S, Calcium, Cytoplasm, Direct protein sequencing, Disulfide bond, Electron transport, Iron, Iron-sulfur, Magnesium, Metal-binding, Oxidoreductase, Pyruvate, Thiamine pyrophosphate, Transport	9294422, 7612653, 10048931, 11752578, 16472741	Desulfocurvibacter africanus	ATCC 19996 / DSM 2603 / NCIMB 8401 / Benghazi / ATCC 19996 / DSM 2603 / NCIMB 8401 / Benghazi	1	1183	1185	1	1167	1232
	Q94IN5	IPMed?	0.65779	1.00084	47.81	0	5	1	PNO	Pyruvate dehydrogenase [NADP(+)], mitochondrial	1.2.1.51	4Fe-4S, Direct protein sequencing, Electron transport, FAD, Flavoprotein, FMN, Iron, Iron-sulfur, Metal-binding, Mitochondrion, NADP, Oxidoreductase, Repeat, Thiamine pyrophosphate, Transit peptide, Transport	11023353, 11319255, 1910287, 8373179, 3110154, 12623066	Euglena gracilis	SAG1224-5/25	2	1182	1185	66	1232	1803
	Q06879	IPMed?	1.01251	1.02447	47.53	0	6	1	nifJ	Pyruvate-flavodoxin oxidoreductase	1.2.7.-	4Fe-4S, Complete proteome, Electron transport, Iron, Iron-sulfur, Metal-binding, Nitrogen fixation, Oxidoreductase, Reference proteome, Repeat, Transport	8415612, 11759840	Nostoc sp. (strain PCC 7120 / SAG 25.82 / UTEX 2576)	PCC 7120 / SAG 25.82 / UTEX 2576	1	1185	1185	1	1199	1199
	Q3M8N0	IPMed?	1.01008	1.01435	48.5	0	7	1	nifJ	Pyruvate-flavodoxin oxidoreductase	1.2.7.-	4Fe-4S, Complete proteome, Electron transport, Iron, Iron-sulfur, Metal-binding, Nitrogen fixation, Oxidoreductase, Repeat, Transport	25197444, 8352652	Trichormus variabilis (strain ATCC 29413 / PCC 7937)	ATCC 29413 / PCC 7937	3	1183	1185	4	1183	1190
	P52647	IPMed?	1.01097	1.02044	47.58	0	8	1	ydbK	Probable pyruvate-flavodoxin oxidoreductase	1.2.7.-	4Fe-4S, Complete proteome, Electron transport, Iron, Iron-sulfur, Metal-binding, Oxidoreductase, Reference proteome, Repeat, Transport	9097039, 9278503, 16738553, 9025293	Escherichia coli (strain K12)	K12 / W3110 / ATCC 27325 / DSM 5911 / K12 / MG1655 / ATCC 47076 / K12 / W3110 / ATCC 27325 / DSM 5911 / K12	5	1183	1185	1	1165	1174
	Q968X7	IPMed?	0.64426	1.05148	46.87	0	9	1	PFOR	Pyruvate dehydrogenase [NADP(+)]	1.2.1.51	4Fe-4S, Electron transport, FAD, Flavoprotein, FMN, Iron, Iron-sulfur, Metal-binding, NADP, Oxidoreductase, Repeat, Thiamine pyrophosphate, Transport	11319255	Cryptosporidium parvum	KSU-1	8	1184	1185	7	1242	1934
	P52965	_	0.99249	1.00422	48.24	0	10	1	nifJ	Putative pyruvate-flavodoxin oxidoreductase	1.2.7.-	4Fe-4S, Complete proteome, Electron transport, Iron, Iron-sulfur, Metal-binding, Nitrogen fixation, Oxidoreductase, Reference proteome, Repeat, Transport	8590279, 8905231	Synechocystis sp. (strain PCC 6803 / Kazusa)	ATCC 27184 / PCC 6803 / N-1 / PCC 6803 / Kazusa	7	1185	1185	8	1175	1199
	Q53046	IPMed?	1.00672	1.01181	47.37	0	11	1	nifJ	Pyruvate-flavodoxin oxidoreductase	1.2.7.-	4Fe-4S, Complete proteome, Electron transport, Iron, Iron-sulfur, Metal-binding, Nitrogen fixation, Oxidoreductase, Reference proteome, Repeat, Transport	8736535, 21886856	Rhodospirillum rubrum (strain ATCC 11170 / ATH 1.1.1 / DSM 467 / LMG 4362 / NCIB 8255 / S1)	ATCC 11170 / ATH 1.1.1 / DSM 467 / LMG 4362 / NCIB 8255 / S1	3	1183	1185	4	1178	1191
CLOSTRIBL6_v1_3009	PB id	Exp	maxLrap	minLrap	Ident %	Eval	OrderQ	OrderB	Gene	Description	EC number	Keywords	PubMedId	Organism	Strain	BeginQ	EndQ	LengthQ	BeginB	EndB	LengthB
	O05650	IPMed?	0.97927	0.98438	48.15	3e-52	1	1	porC	Pyruvate synthase subunit PorC	1.2.7.1	3D-structure, Complete proteome, Direct protein sequencing, Oxidoreductase, Reference proteome	8550425, 10360571	Thermotoga maritima (strain ATCC 43589 / MSB8 / DSM 3109 / JCM 10099)	ATCC 43589 / MSB8 / DSM 3109 / JCM 10099 / ATCC 43589 / MSB8 / DSM 3109 / JCM 10099	3	191	193	5	189	192
	O58411	_	0.96891	1.01081	43.85	4e-45	2	1	porG	Pyruvate synthase subunit PorC / Ketoisovalerate oxidoreductase subunit VorC	1.2.7.1, 1.2.7.7	Complete proteome, Oxidoreductase	9679194	Pyrococcus horikoshii (strain ATCC 700860 / DSM 12428 / JCM 9974 / NBRC 100139 / OT-3)	ATCC 700860 / DSM 12428 / JCM 9974 / NBRC 100139 / OT-3	5	191	193	1	181	185
	Q9UYY9	_	0.96891	1.01081	42.78	3e-44	3	1	porG	Pyruvate synthase subunit PorC / Ketoisovalerate oxidoreductase subunit VorC	1.2.7.1, 1.2.7.7	Complete proteome, Oxidoreductase	12622808, 22057919	Pyrococcus abyssi (strain GE5 / Orsay)	GE5 / Orsay / GE5 / Orsay	5	191	193	1	181	185
	Q51799	IPMed?	0.96891	1.01081	41.71	1e-43	4	1	porG	Pyruvate synthase subunit PorC / Ketoisovalerate oxidoreductase subunit VorC	1.2.7.1, 1.2.7.7	Complete proteome, Direct protein sequencing, Oxidoreductase, Reference proteome	8550425, 10430560, 8380721	Pyrococcus furiosus (strain ATCC 43587 / DSM 3638 / JCM 8422 / Vc1)	ATCC 43587 / DSM 3638 / JCM 8422 / Vc1 / ATCC 43587 / DSM 3638 / JCM 8422 / Vc1 / ATCC 43587 / DSM 3638 / JCM 8422 / Vc1	5	191	193	1	181	185
	P84820	IPMed?	0.95855	1	42.7	1e-43	5	1	porG	Pyruvate synthase subunit PorC / Ketoisovalerate oxidoreductase subunit VorC	1.2.7.1, 1.2.7.7	Complete proteome, Direct protein sequencing, Oxidoreductase	22493191, 8550513	Thermococcus litoralis (strain ATCC 51850 / DSM 5473 / JCM 8560 / NS-C)	ATCC 51850 / DSM 5473 / JCM 8560 / NS-C / ATCC 51850 / DSM 5473 / JCM 8560 / NS-C	5	189	193	1	179	185
	Q5JIK2	_	0.95855	1	42.7	7e-43	6	1	porG	Pyruvate synthase subunit PorC / Ketoisovalerate oxidoreductase subunit VorC	1.2.7.1, 1.2.7.7	Complete proteome, Oxidoreductase, Reference proteome	15710748	Thermococcus kodakarensis (strain ATCC BAA-918 / JCM 12380 / KOD1)	ATCC BAA-918 / JCM 12380 / KOD1	5	189	193	1	179	185
	Q57717	_	0.96373	1.04494	43.55	4e-40	7	1	porC	Pyruvate synthase subunit PorC	1.2.7.1	Complete proteome, Oxidoreductase, Reference proteome	8688087	Methanocaldococcus jannaschii (strain ATCC 43067 / DSM 2661 / JAL-1 / JCM 10045 / NBRC 100440)	ATCC 43067 / DSM 2661 / JAL-1 / JCM 10045 / NBRC 100440	5	190	193	1	173	178
	O27772	_	0.96891	1.03889	42.78	2e-39	8	1	porC	Pyruvate synthase subunit PorC	1.2.7.1	Complete proteome, Oxidoreductase, Reference proteome	9371463	Methanothermobacter thermautotrophicus (strain ATCC 29096 / DSM 1053 / JCM 10044 / NBRC 100330 / Delta H)	ATCC 29096 / DSM 1053 / JCM 10044 / NBRC 100330 / Delta H	5	191	193	1	174	180
	P80902	IPMed?	0.96891	1.0565	41.18	7e-38	9	1	porC	Pyruvate synthase subunit PorC	1.2.7.1	Complete proteome, Direct protein sequencing, Oxidoreductase	20802048, 9108258	Methanothermobacter marburgensis (strain ATCC BAA-927 / DSM 2133 / JCM 14651 / NBRC 100331 / OCM 82 / Marburg)	ATCC BAA-927 / DSM 2133 / JCM 14651 / NBRC 100331 / OCM 82 / Marburg / ATCC BAA-927 / DSM 2133 / JCM 14651 / NBRC 100331 / OCM 82 / Marburg	5	191	193	1	174	177
	P80523	IPMed?	0.95855	1.01648	37.3	2e-35	10	1	porC	Pyruvate synthase subunit PorC	1.2.7.1	Complete proteome, Direct protein sequencing, Oxidoreductase	16980466, 8620891	Methanosarcina barkeri (strain Fusaro / DSM 804)	Fusaro / DSM 804	7	191	193	3	178	182
	Q8L3B3	IPMed?	0.95855	0.97368	38.38	4e-27	11	1	padE	NADH-dependent phenylglyoxylate dehydrogenase subunit gamma	1.2.1.58	Direct protein sequencing, NAD, Oxidoreductase	9490067	Azoarcus evansii	KB740 / DSM 6898	7	190	193	3	179	190
	Q2RI40	IPMed?	0.49206	0.80311	30.97	3e-12	12	2	_	Oxalate oxidoreductase subunit delta	1.2.7.10	3D-structure, 4Fe-4S, Complete proteome, Iron, Iron-sulfur, Metal-binding, Oxidoreductase, Reference proteome, Repeat	18631365, 20956531	Moorella thermoacetica (strain ATCC 39073 / JCM 9320)	ATCC 39073 / JCM 9320	18	152	193	28	181	315
	P80907	IPMed?	0.37657	0.93264	31.11	2e-09	13	3	vorA	Ketoisovalerate oxidoreductase subunit VorA	1.-.-.-	Complete proteome, Direct protein sequencing, Oxidoreductase	20802048, 9108258	Methanothermobacter marburgensis (strain ATCC BAA-927 / DSM 2133 / JCM 14651 / NBRC 100331 / OCM 82 / Marburg)	ATCC BAA-927 / DSM 2133 / JCM 14651 / NBRC 100331 / OCM 82 / Marburg / ATCC BAA-927 / DSM 2133 / JCM 14651 / NBRC 100331 / OCM 82 / Marburg	6	184	193	297	464	478
	Q2RMD6	IPMed?	0.17336	1.05181	22.66	6e-07	14	4	_	Pyruvate:ferredoxin oxidoreductase	1.2.7.1	3D-structure, 4Fe-4S, Complete proteome, Electron transport, Iron, Iron-sulfur, Magnesium, Metal-binding, Oxidoreductase, Pyruvate, Reference proteome, Transport	18631365, 9214293, 10878009, 29581263	Moorella thermoacetica (strain ATCC 39073 / JCM 9320)	ATCC 39073 / JCM 9320 / ATCC 39073 / JCM 9320	3	191	193	412	610	1171
	Q53046	IPMed?	0.16961	1.04663	22.77	1e-06	15	4	nifJ	Pyruvate-flavodoxin oxidoreductase	1.2.7.-	4Fe-4S, Complete proteome, Electron transport, Iron, Iron-sulfur, Metal-binding, Nitrogen fixation, Oxidoreductase, Reference proteome, Repeat, Transport	8736535, 21886856	Rhodospirillum rubrum (strain ATCC 11170 / ATH 1.1.1 / DSM 467 / LMG 4362 / NCIB 8255 / S1)	ATCC 11170 / ATH 1.1.1 / DSM 467 / LMG 4362 / NCIB 8255 / S1	4	192	193	424	622	1191
CLOSTRIBL6_v1_3010	PB id	Exp	maxLrap	minLrap	Ident %	Eval	OrderQ	OrderB	Gene	Description	EC number	Keywords	PubMedId	Organism	Strain	BeginQ	EndQ	LengthQ	BeginB	EndB	LengthB
	Q56316	IPMed?	0.83333	0.85859	50.59	5e-24	1	1	porD	Pyruvate synthase subunit PorD	_	4Fe-4S, Complete proteome, Direct protein sequencing, Electron transport, Iron, Iron-sulfur, Metal-binding, Reference proteome, Repeat, Transport	8550425, 10360571	Thermotoga maritima (strain ATCC 43589 / MSB8 / DSM 3109 / JCM 10099)	ATCC 43589 / MSB8 / DSM 3109 / JCM 10099 / ATCC 43589 / MSB8 / DSM 3109 / JCM 10099	13	97	102	5	88	99
	O58415	_	0.88571	0.91176	48.39	2e-22	2	1	porD	Pyruvate synthase subunit PorD	_	4Fe-4S, Complete proteome, Electron transport, Iron, Iron-sulfur, Metal-binding, Repeat, Transport	9679194	Pyrococcus horikoshii (strain ATCC 700860 / DSM 12428 / JCM 9974 / NBRC 100139 / OT-3)	ATCC 700860 / DSM 12428 / JCM 9974 / NBRC 100139 / OT-3	10	102	102	15	105	105
	Q51803	IPMed?	0.8381	0.86275	46.59	1e-21	3	1	porD	Pyruvate synthase subunit PorD	_	4Fe-4S, Complete proteome, Direct protein sequencing, Electron transport, Iron, Iron-sulfur, Metal-binding, Reference proteome, Repeat, Transport	8550425, 10430560	Pyrococcus furiosus (strain ATCC 43587 / DSM 3638 / JCM 8422 / Vc1)	ATCC 43587 / DSM 3638 / JCM 8422 / Vc1 / ATCC 43587 / DSM 3638 / JCM 8422 / Vc1	15	102	102	19	105	105
	Q9UYZ3	_	0.88571	0.91176	46.24	5e-21	4	1	porD	Pyruvate synthase subunit PorD	_	4Fe-4S, Complete proteome, Electron transport, Iron, Iron-sulfur, Metal-binding, Repeat, Transport	12622808, 22057919	Pyrococcus abyssi (strain GE5 / Orsay)	GE5 / Orsay / GE5 / Orsay	10	102	102	15	105	105
	Q51800	IPMed?	0.72381	0.7451	47.37	8e-20	5	1	vorD	Ketoisovalerate oxidoreductase subunit VorD	1.2.7.7	4Fe-4S, Complete proteome, Direct protein sequencing, Electron transport, Iron, Iron-sulfur, Metal-binding, Oxidoreductase, Reference proteome, Repeat, Transport	8550425, 10430560	Pyrococcus furiosus (strain ATCC 43587 / DSM 3638 / JCM 8422 / Vc1)	ATCC 43587 / DSM 3638 / JCM 8422 / Vc1 / ATCC 43587 / DSM 3638 / JCM 8422 / Vc1	27	102	102	31	105	105
	O58412	_	0.97143	1	46.08	2e-19	6	1	vorD	Ketoisovalerate oxidoreductase subunit VorD	1.2.7.7	4Fe-4S, Complete proteome, Electron transport, Iron, Iron-sulfur, Metal-binding, Oxidoreductase, Repeat, Transport	9679194	Pyrococcus horikoshii (strain ATCC 700860 / DSM 12428 / JCM 9974 / NBRC 100139 / OT-3)	ATCC 700860 / DSM 12428 / JCM 9974 / NBRC 100139 / OT-3	4	102	102	7	105	105
	P80524	IPMed?	0.80392	0.86316	43.9	5e-19	7	1	porD	Pyruvate synthase subunit PorD	_	4Fe-4S, Complete proteome, Direct protein sequencing, Electron transport, Iron, Iron-sulfur, Metal-binding, Repeat, Transport	16980466, 8620891	Methanosarcina barkeri (strain Fusaro / DSM 804)	Fusaro / DSM 804	21	102	102	15	95	95
	Q9UYZ0	_	0.97143	1	46.08	6e-19	8	1	vorD	Ketoisovalerate oxidoreductase subunit VorD	1.2.7.7	4Fe-4S, Complete proteome, Electron transport, Iron, Iron-sulfur, Metal-binding, Oxidoreductase, Repeat, Transport	12622808, 22057919	Pyrococcus abyssi (strain GE5 / Orsay)	GE5 / Orsay / GE5 / Orsay	4	102	102	7	105	105
	P80903	IPMed?	0.80392	1.01235	43.9	6e-17	9	1	porD	Pyruvate synthase subunit PorD	_	4Fe-4S, Complete proteome, Direct protein sequencing, Electron transport, Iron, Iron-sulfur, Metal-binding, Repeat, Transport	20802048, 9108258	Methanothermobacter marburgensis (strain ATCC BAA-927 / DSM 2133 / JCM 14651 / NBRC 100331 / OCM 82 / Marburg)	ATCC BAA-927 / DSM 2133 / JCM 14651 / NBRC 100331 / OCM 82 / Marburg / ATCC BAA-927 / DSM 2133 / JCM 14651 / NBRC 100331 / OCM 82 / Marburg	20	101	102	5	81	81
	P56815	_	0.80392	1.01235	42.68	3e-16	10	1	porD	Pyruvate synthase subunit PorD	_	4Fe-4S, Complete proteome, Electron transport, Iron, Iron-sulfur, Metal-binding, Reference proteome, Repeat, Transport	9371463	Methanothermobacter thermautotrophicus (strain ATCC 29096 / DSM 1053 / JCM 10044 / NBRC 100330 / Delta H)	ATCC 29096 / DSM 1053 / JCM 10044 / NBRC 100330 / Delta H	20	101	102	5	81	81
	Q2RI40	IPMed?	0.2127	0.65686	43.28	6e-13	11	1	_	Oxalate oxidoreductase subunit delta	1.2.7.10	3D-structure, 4Fe-4S, Complete proteome, Iron, Iron-sulfur, Metal-binding, Oxidoreductase, Reference proteome, Repeat	18631365, 20956531	Moorella thermoacetica (strain ATCC 39073 / JCM 9320)	ATCC 39073 / JCM 9320	34	100	102	246	310	315
	Q8L3B2	IPMed?	0.55882	0.6129	45.61	2e-10	12	1	padF	NADH-dependent phenylglyoxylate dehydrogenase subunit delta	1.2.1.58	4Fe-4S, Direct protein sequencing, Iron, Iron-sulfur, Metal-binding, NAD, Oxidoreductase, Repeat	9490067	Azoarcus evansii	KB740 / DSM 6898	35	91	102	34	88	93
	P84626	IPMed?	0.10128	0.69608	36.62	4e-07	13	1	hdlA	Heterodisulfide reductase subunit A-like protein	1.8.-.-	4Fe-4S, Complete proteome, Cytoplasm, Direct protein sequencing, FAD, Flavoprotein, Iron, Iron-sulfur, Metal-binding, Oxidoreductase, Reference proteome, Repeat	21304717, 15009189	Archaeoglobus profundus (strain DSM 5631 / JCM 9629 / NBRC 100127 / Av18)	DSM 5631 / JCM 9629 / NBRC 100127 / Av18	31	97	102	607	677	701
	Q8TM02	IPMed?	0.08827	0.68627	37.14	4e-06	14	1	hdrA2	Ferredoxin/F(420)H(2)-dependent CoB-CoM heterodisulfide reductase subunit A	1.8.7.3, 1.8.98.4	2Fe-2S, 4Fe-4S, Complete proteome, Cytoplasm, FAD, Flavoprotein, Iron, Iron-sulfur, Metal-binding, Methanogenesis, Oxidoreductase, Reference proteome, Repeat	11932238, 19968794, 28174314	Methanosarcina acetivorans (strain ATCC 35395 / DSM 2834 / JCM 12185 / C2A)	ATCC 35395 / DSM 2834 / JCM 12185 / C2A / ATCC 35395 / DSM 2834 / JCM 12185 / C2A / ATCC 35395 / DSM 2834 / JCM 12185 / C2A	30	97	102	559	626	793
	P16432	IPMed?	0.35556	0.62745	37.5	5e-06	15	2	hycF	Formate hydrogenlyase subunit 6	_	4Fe-4S, Complete proteome, Electron transport, Iron, Iron-sulfur, Metal-binding, Reference proteome, Repeat, Transport	2187144, 9278503, 16738553	Escherichia coli (strain K12)	K12 / MC4100 / ATCC 35695 / DSM 6574 / K12 / MG1655 / ATCC 47076 / K12 / W3110 / ATCC 27325 / DSM 5911	41	100	102	32	95	180
CLOSTRIBL6_v1_3011	PB id	Exp	maxLrap	minLrap	Ident %	Eval	OrderQ	OrderB	Gene	Description	EC number	Keywords	PubMedId	Organism	Strain	BeginQ	EndQ	LengthQ	BeginB	EndB	LengthB
	O05651	IPMed?	0.9949	0.99744	50.26	7e-118	1	1	porA	Pyruvate synthase subunit PorA	1.2.7.1	Complete proteome, Direct protein sequencing, Oxidoreductase, Reference proteome	8550425, 10360571, 8305426	Thermotoga maritima (strain ATCC 43589 / MSB8 / DSM 3109 / JCM 10099)	ATCC 43589 / MSB8 / DSM 3109 / JCM 10099 / ATCC 43589 / MSB8 / DSM 3109 / JCM 10099 / ATCC 43589 / MSB8 / DSM 3109 / JCM 10099	4	391	391	7	392	392
	Q57715	_	0.94885	0.95373	44.47	2e-100	2	1	porA	Pyruvate synthase subunit PorA	1.2.7.1	Complete proteome, Oxidoreductase, Reference proteome	8688087	Methanocaldococcus jannaschii (strain ATCC 43067 / DSM 2661 / JAL-1 / JCM 10045 / NBRC 100440)	ATCC 43067 / DSM 2661 / JAL-1 / JCM 10045 / NBRC 100440	7	373	391	10	376	389
	Q51804	IPMed?	0.9899	1.00256	43.37	4e-98	3	1	porA	Pyruvate synthase subunit PorA	1.2.7.1	Complete proteome, Direct protein sequencing, Oxidoreductase, Reference proteome	8550425, 10430560, 8305426, 8380721	Pyrococcus furiosus (strain ATCC 43587 / DSM 3638 / JCM 8422 / Vc1)	ATCC 43587 / DSM 3638 / JCM 8422 / Vc1 / ATCC 43587 / DSM 3638 / JCM 8422 / Vc1 / ATCC 43587 / DSM 3638 / JCM 8422 / Vc1	1	390	391	1	391	396
	Q51801	IPMed?	0.95685	0.96419	43.24	2e-97	4	1	vorA	Ketoisovalerate oxidoreductase subunit VorA	1.2.7.7	Complete proteome, Direct protein sequencing, Oxidoreductase, Reference proteome	8550425, 10430560	Pyrococcus furiosus (strain ATCC 43587 / DSM 3638 / JCM 8422 / Vc1)	ATCC 43587 / DSM 3638 / JCM 8422 / Vc1 / ATCC 43587 / DSM 3638 / JCM 8422 / Vc1	3	378	391	6	381	394
	Q9UYZ4	_	0.99494	1.00512	43	6e-97	5	1	porA	Pyruvate synthase subunit PorA	1.2.7.1	Complete proteome, Oxidoreductase	12622808, 22057919	Pyrococcus abyssi (strain GE5 / Orsay)	GE5 / Orsay / GE5 / Orsay	1	391	391	1	392	395
	O73986	_	0.99494	1.00512	42.49	1e-94	6	1	porA	Pyruvate synthase subunit PorA	1.2.7.1	Complete proteome, Oxidoreductase	9679194	Pyrococcus horikoshii (strain ATCC 700860 / DSM 12428 / JCM 9974 / NBRC 100139 / OT-3)	ATCC 700860 / DSM 12428 / JCM 9974 / NBRC 100139 / OT-3	1	391	391	1	392	395
	O58413	_	0.98731	0.99488	40.62	6e-94	7	1	vorA	Ketoisovalerate oxidoreductase subunit VorA	1.2.7.7	Complete proteome, Oxidoreductase	9679194	Pyrococcus horikoshii (strain ATCC 700860 / DSM 12428 / JCM 9974 / NBRC 100139 / OT-3)	ATCC 700860 / DSM 12428 / JCM 9974 / NBRC 100139 / OT-3	3	390	391	6	393	394
	Q9UYZ1	_	0.95949	0.96931	41.69	8e-94	8	1	vorA	Ketoisovalerate oxidoreductase subunit VorA	1.2.7.7	Complete proteome, Oxidoreductase	12622808, 22057919	Pyrococcus abyssi (strain GE5 / Orsay)	GE5 / Orsay / GE5 / Orsay	3	380	391	7	384	395
	P80521	IPMed?	0.96766	0.99488	42.16	4e-93	9	1	porA	Pyruvate synthase subunit PorA	1.2.7.1	Complete proteome, Direct protein sequencing, Oxidoreductase	16980466, 8620891	Methanosarcina barkeri (strain Fusaro / DSM 804)	Fusaro / DSM 804	7	391	391	13	399	402
	P80900	IPMed?	0.95396	0.97389	40.75	6e-93	10	1	porA	Pyruvate synthase subunit PorA	1.2.7.1	Complete proteome, Direct protein sequencing, Oxidoreductase	20802048, 9108258	Methanothermobacter marburgensis (strain ATCC BAA-927 / DSM 2133 / JCM 14651 / NBRC 100331 / OCM 82 / Marburg)	ATCC BAA-927 / DSM 2133 / JCM 14651 / NBRC 100331 / OCM 82 / Marburg / ATCC BAA-927 / DSM 2133 / JCM 14651 / NBRC 100331 / OCM 82 / Marburg	7	377	391	6	372	383
	Q8L3B1	IPMed?	0.90168	0.96164	35.9	3e-70	11	1	padG	NADH-dependent phenylglyoxylate dehydrogenase subunit alpha	1.2.1.58	Direct protein sequencing, NAD, Oxidoreductase	9490067	Azoarcus evansii	KB740 / DSM 6898	9	374	391	25	400	417
	Q2RI41	IPMed?	0.99241	1.00256	34.18	1e-68	12	1	_	Oxalate oxidoreductase subunit alpha	1.2.7.10	3D-structure, Complete proteome, Oxidoreductase, Reference proteome	18631365, 20956531	Moorella thermoacetica (strain ATCC 39073 / JCM 9320)	ATCC 39073 / JCM 9320	1	387	391	1	391	395
	Q3M8N0	IPMed?	0.32101	0.97698	31.41	8e-45	13	2	nifJ	Pyruvate-flavodoxin oxidoreductase	1.2.7.-	4Fe-4S, Complete proteome, Electron transport, Iron, Iron-sulfur, Metal-binding, Nitrogen fixation, Oxidoreductase, Repeat, Transport	25197444, 8352652	Trichormus variabilis (strain ATCC 29413 / PCC 7937)	ATCC 29413 / PCC 7937	7	371	391	9	385	1190
	Q9APC2	IPMed?	0.94059	0.97187	30.53	1e-43	14	2	nifJ	Pyruvate-flavodoxin oxidoreductase	1.2.7.-	4Fe-4S, Electron transport, Iron, Iron-sulfur, Metal-binding, Nitrogen fixation, Oxidoreductase, Repeat, Transport	11167002	Nostoc sp. (strain ATCC 29151 / PCC 7119)	_	7	371	391	1	374	404
	Q06879	IPMed?	0.32527	0.99744	28.97	3e-41	15	2	nifJ	Pyruvate-flavodoxin oxidoreductase	1.2.7.-	4Fe-4S, Complete proteome, Electron transport, Iron, Iron-sulfur, Metal-binding, Nitrogen fixation, Oxidoreductase, Reference proteome, Repeat, Transport	8415612, 11759840	Nostoc sp. (strain PCC 7120 / SAG 25.82 / UTEX 2576)	PCC 7120 / SAG 25.82 / UTEX 2576	7	373	391	8	396	1199
CLOSTRIBL6_v1_3012	PB id	Exp	maxLrap	minLrap	Ident %	Eval	OrderQ	OrderB	Gene	Description	EC number	Keywords	PubMedId	Organism	Strain	BeginQ	EndQ	LengthQ	BeginB	EndB	LengthB
	Q56317	IPMed?	0.95062	0.99355	52.27	8e-102	1	1	porB	Pyruvate synthase subunit PorB	1.2.7.1	4Fe-4S, Complete proteome, Direct protein sequencing, Iron, Iron-sulfur, Metal-binding, Oxidoreductase, Reference proteome	8550425, 10360571	Thermotoga maritima (strain ATCC 43589 / MSB8 / DSM 3109 / JCM 10099)	ATCC 43589 / MSB8 / DSM 3109 / JCM 10099 / ATCC 43589 / MSB8 / DSM 3109 / JCM 10099	5	307	310	8	314	324
	Q57714	_	0.94516	0.98322	51.54	5e-99	2	1	porB	Pyruvate synthase subunit PorB	1.2.7.1	4Fe-4S, Complete proteome, Iron, Iron-sulfur, Metal-binding, Oxidoreductase, Reference proteome	8688087	Methanocaldococcus jannaschii (strain ATCC 43067 / DSM 2661 / JAL-1 / JCM 10045 / NBRC 100440)	ATCC 43067 / DSM 2661 / JAL-1 / JCM 10045 / NBRC 100440	8	298	310	5	290	298
	O27771	_	0.95806	1.03125	48.48	6e-87	3	1	porB	Pyruvate synthase subunit PorB	1.2.7.1	4Fe-4S, Complete proteome, Iron, Iron-sulfur, Metal-binding, Oxidoreductase, Reference proteome	9371463	Methanothermobacter thermautotrophicus (strain ATCC 29096 / DSM 1053 / JCM 10044 / NBRC 100330 / Delta H)	ATCC 29096 / DSM 1053 / JCM 10044 / NBRC 100330 / Delta H	8	304	310	2	286	288
	P80901	IPMed?	0.95806	1.03125	48.48	6e-86	4	1	porB	Pyruvate synthase subunit PorB	1.2.7.1	4Fe-4S, Complete proteome, Direct protein sequencing, Iron, Iron-sulfur, Metal-binding, Oxidoreductase	20802048, 9108258	Methanothermobacter marburgensis (strain ATCC BAA-927 / DSM 2133 / JCM 14651 / NBRC 100331 / OCM 82 / Marburg)	ATCC BAA-927 / DSM 2133 / JCM 14651 / NBRC 100331 / OCM 82 / Marburg / ATCC BAA-927 / DSM 2133 / JCM 14651 / NBRC 100331 / OCM 82 / Marburg	8	304	310	2	286	288
	P80522	IPMed?	0.94194	0.98649	47.6	3e-85	5	1	porB	Pyruvate synthase subunit PorB	1.2.7.1	4Fe-4S, Complete proteome, Direct protein sequencing, Iron, Iron-sulfur, Metal-binding, Oxidoreductase	16980466, 8620891	Methanosarcina barkeri (strain Fusaro / DSM 804)	Fusaro / DSM 804	12	302	310	7	289	296
	Q51805	IPMed?	0.98187	1.04839	43.08	4e-83	6	1	porB	Pyruvate synthase subunit PorB	1.2.7.1	4Fe-4S, Complete proteome, Direct protein sequencing, Iron, Iron-sulfur, Metal-binding, Oxidoreductase, Reference proteome	8550425, 10430560, 8380721	Pyrococcus furiosus (strain ATCC 43587 / DSM 3638 / JCM 8422 / Vc1)	ATCC 43587 / DSM 3638 / JCM 8422 / Vc1 / ATCC 43587 / DSM 3638 / JCM 8422 / Vc1 / ATCC 43587 / DSM 3638 / JCM 8422 / Vc1	6	304	310	5	320	331
	O58417	_	0.98187	1.04839	43.08	8e-83	7	1	porB	Pyruvate synthase subunit PorB	1.2.7.1	4Fe-4S, Complete proteome, Iron, Iron-sulfur, Metal-binding, Oxidoreductase	9679194	Pyrococcus horikoshii (strain ATCC 700860 / DSM 12428 / JCM 9974 / NBRC 100139 / OT-3)	ATCC 700860 / DSM 12428 / JCM 9974 / NBRC 100139 / OT-3	6	304	310	5	320	331
	Q9UYZ5	_	0.98187	1.04839	42.46	4e-81	8	1	porB	Pyruvate synthase subunit PorB	1.2.7.1	4Fe-4S, Complete proteome, Iron, Iron-sulfur, Metal-binding, Oxidoreductase	12622808, 22057919	Pyrococcus abyssi (strain GE5 / Orsay)	GE5 / Orsay / GE5 / Orsay	6	304	310	5	320	331
	Q51802	IPMed?	0.94855	0.95161	41.02	2e-70	9	1	vorB	Ketoisovalerate oxidoreductase subunit VorB	1.2.7.7	Complete proteome, Direct protein sequencing, Oxidoreductase, Reference proteome	8550425, 10430560	Pyrococcus furiosus (strain ATCC 43587 / DSM 3638 / JCM 8422 / Vc1)	ATCC 43587 / DSM 3638 / JCM 8422 / Vc1 / ATCC 43587 / DSM 3638 / JCM 8422 / Vc1	12	304	310	16	303	311
	Q9UYZ2	_	0.94855	0.95161	40.34	7e-70	10	1	vorB	Ketoisovalerate oxidoreductase subunit VorB	1.2.7.7	Complete proteome, Oxidoreductase	12622808, 22057919	Pyrococcus abyssi (strain GE5 / Orsay)	GE5 / Orsay / GE5 / Orsay	12	304	310	16	303	311
	Q2RI42	IPMed?	0.94904	0.96129	40.6	3e-69	11	1	_	Oxalate oxidoreductase subunit beta	1.2.7.10	3D-structure, 4Fe-4S, Complete proteome, Iron, Iron-sulfur, Metal-binding, Oxidoreductase, Reference proteome	18631365, 20956531	Moorella thermoacetica (strain ATCC 39073 / JCM 9320)	ATCC 39073 / JCM 9320	12	304	310	14	303	314
	Q8L3A9	IPMed?	0.67937	0.97742	37.29	3e-47	12	1	padI	NADH-dependent phenylglyoxylate dehydrogenase subunit beta	1.2.1.58	4Fe-4S, Direct protein sequencing, Iron, Iron-sulfur, Metal-binding, NAD, Oxidoreductase, Repeat	9490067	Azoarcus evansii	KB740 / DSM 6898	4	300	310	143	432	446
	P94692	IPMed?	0.17127	0.68065	31.75	4e-14	13	3	por	Pyruvate:ferredoxin oxidoreductase	1.2.7.1	3D-structure, 4Fe-4S, Calcium, Cytoplasm, Direct protein sequencing, Disulfide bond, Electron transport, Iron, Iron-sulfur, Magnesium, Metal-binding, Oxidoreductase, Pyruvate, Thiamine pyrophosphate, Transport	9294422, 7612653, 10048931, 11752578, 16472741	Desulfocurvibacter africanus	ATCC 19996 / DSM 2603 / NCIMB 8401 / Benghazi / ATCC 19996 / DSM 2603 / NCIMB 8401 / Benghazi	106	304	310	960	1163	1232
	Q53046	IPMed?	0.22502	0.86452	26.12	5e-14	14	3	nifJ	Pyruvate-flavodoxin oxidoreductase	1.2.7.-	4Fe-4S, Complete proteome, Electron transport, Iron, Iron-sulfur, Metal-binding, Nitrogen fixation, Oxidoreductase, Reference proteome, Repeat, Transport	8736535, 21886856	Rhodospirillum rubrum (strain ATCC 11170 / ATH 1.1.1 / DSM 467 / LMG 4362 / NCIB 8255 / S1)	ATCC 11170 / ATH 1.1.1 / DSM 467 / LMG 4362 / NCIB 8255 / S1	67	309	310	920	1179	1191
	Q94IN5	IPMed?	0.11703	0.68065	28.91	4e-12	15	3	PNO	Pyruvate dehydrogenase [NADP(+)], mitochondrial	1.2.1.51	4Fe-4S, Direct protein sequencing, Electron transport, FAD, Flavoprotein, FMN, Iron, Iron-sulfur, Metal-binding, Mitochondrion, NADP, Oxidoreductase, Repeat, Thiamine pyrophosphate, Transit peptide, Transport	11023353, 11319255, 1910287, 8373179, 3110154, 12623066	Euglena gracilis	SAG1224-5/25	107	307	310	1028	1232	1803
CLOSTRIBL6_v1_0126	PB id	Exp	maxLrap	minLrap	Ident %	Eval	OrderQ	OrderB	Gene	Description	EC number	Keywords	PubMedId	Organism	Strain	BeginQ	EndQ	LengthQ	BeginB	EndB	LengthB
	P77851	_	0.99644	1.00719	60.71	4e-110	1	1	hbd	3-hydroxybutyryl-CoA dehydrogenase	1.1.1.157	Complete proteome, Fatty acid metabolism, Lipid metabolism, NADP, Oxidoreductase, Reference proteome	_	Thermoanaerobacterium thermosaccharolyticum (strain ATCC 7956 / DSM 571 / NCIB 9385 / NCA 3814)	_	2	277	278	3	280	281
	P52041	IPMed?	0.99291	1.00719	59.64	4e-109	2	1	hbd	3-hydroxybutyryl-CoA dehydrogenase	1.1.1.157	3D-structure, Complete proteome, Fatty acid metabolism, Lipid metabolism, NADP, Oxidoreductase, Reference proteome	8655474, 11466286	Clostridium acetobutylicum (strain ATCC 824 / DSM 792 / JCM 1419 / LMG 5710 / VKM B-1787)	ATCC 824 / DSM 792 / JCM 1419 / LMG 5710 / VKM B-1787 / ATCC 824 / DSM 792 / JCM 1419 / LMG 5710 / VKM B-1787	2	278	278	3	281	282
	P45364	IPMed?	1.00356	1.01439	54.61	2e-92	3	1	hbd	3-hydroxybutyryl-CoA dehydrogenase	1.1.1.157	Fatty acid metabolism, Lipid metabolism, NADP, Oxidoreductase	8001771	Clostridioides difficile	E	1	278	278	1	280	281
	Q0AVM2	IPMed?	1.00717	1.01079	51.96	7e-91	4	1	_	3-hydroxybutyryl-CoA dehydrogenase	1.1.1.35	Complete proteome, Cytoplasm, Fatty acid metabolism, Lipid metabolism, NAD, Oxidoreductase, Reference proteome	21966920, 23468890	Syntrophomonas wolfei subsp. wolfei (strain DSM 2245B / Goettingen)	DSM 2245B / Goettingen	1	277	278	1	279	279
	Q9RVG1	_	1.01079	1.01079	52.31	1e-88	5	1	hbd	Probable 3-hydroxybutyryl-CoA dehydrogenase	1.1.1.157	Complete proteome, Fatty acid metabolism, Lipid metabolism, NADP, Oxidoreductase, Reference proteome	10567266	Deinococcus radiodurans (strain ATCC 13939 / DSM 20539 / JCM 16871 / LMG 4051 / NBRC 15346 / NCIMB 9279 / R1 / VKM B-1422)	ATCC 13939 / DSM 20539 / JCM 16871 / LMG 4051 / NBRC 15346 / NCIMB 9279 / R1 / VKM B-1422	1	277	278	1	278	278
	P45856	IPMed?	0.97213	1.0036	49.1	1e-84	6	1	mmgB	Probable 3-hydroxybutyryl-CoA dehydrogenase	1.1.1.157	Complete proteome, Fatty acid metabolism, Lipid metabolism, NADP, Oxidoreductase, Reference proteome, Sporulation	8759838, 8969508, 9384377, 19383706	Bacillus subtilis (strain 168)	168 / MB24 / 168 / JH642 / 168	2	277	278	5	282	287
	Q45223	_	0.95222	1.0036	48.39	3e-78	7	1	hbdA	3-hydroxybutyryl-CoA dehydrogenase	1.1.1.157	Complete proteome, Fatty acid metabolism, Lipid metabolism, NADP, Oxidoreductase, Reference proteome	12597275	Bradyrhizobium diazoefficiens (strain JCM 10833 / IAM 13628 / NBRC 14792 / USDA 110)	JCM 10833 / IAM 13628 / NBRC 14792 / USDA 110	2	277	278	7	284	293
	P34439	_	0.95302	1.02158	43.66	8e-68	8	1	_	Probable 3-hydroxyacyl-CoA dehydrogenase F54C8.1	1.1.1.35	3D-structure, Complete proteome, Fatty acid metabolism, Lipid metabolism, Mitochondrion, NAD, Oxidoreductase, Reference proteome	7906398, 9851916	Caenorhabditis elegans	Bristol N2 / Bristol N2	3	277	278	14	296	298
	Q16836	IPMed?	0.90764	1.02518	44.56	2e-64	9	1	HADH	Hydroxyacyl-coenzyme A dehydrogenase, mitochondrial	1.1.1.35	3D-structure, Acetylation, Alternative splicing, Complete proteome, Disease mutation, Fatty acid metabolism, Lipid metabolism, Mitochondrion, NAD, Oxidoreductase, Polymorphism, Reference proteome, Transit peptide	8687463, 15815621, 15489334, 19608861, 21269460, 24275569, 25944712, 10231530, 10840044, 16176262, 11489939	Homo sapiens	_	3	277	278	30	313	314
	P00348	IPMed?	0.90764	1.02518	43.51	3e-64	10	1	HADH	Hydroxyacyl-coenzyme A dehydrogenase, mitochondrial	1.1.1.35	3D-structure, Acetylation, Complete proteome, Direct protein sequencing, Fatty acid metabolism, Lipid metabolism, Mitochondrion, NAD, Oxidoreductase, Reference proteome, Transit peptide	9593854, 7409145, 10064895, 3479790, 10548046	Sus scrofa	_	3	277	278	30	313	314
	Q9WVK7	IPMed?	0.90764	1.02518	43.51	4e-63	11	1	Hadh	Hydroxyacyl-coenzyme A dehydrogenase, mitochondrial	1.1.1.35	Acetylation, Complete proteome, Fatty acid metabolism, Lipid metabolism, Mitochondrion, NAD, Oxidoreductase, Reference proteome, Transit peptide	10064895	Rattus norvegicus	Sprague-Dawley	3	277	278	30	313	314
	Q61425	IPMed?	0.90764	1.02518	43.51	7e-63	12	1	Hadh	Hydroxyacyl-coenzyme A dehydrogenase, mitochondrial	1.1.1.35	Acetylation, Complete proteome, Fatty acid metabolism, Lipid metabolism, Mitochondrion, NAD, Oxidoreductase, Reference proteome, Transit peptide	7642117, 16141072, 15489334, 21183079, 23806337, 23576753	Mus musculus	C57BL/6J	3	277	278	30	313	314
	P9WNP7	IPMed?	0.98601	1.01439	41.13	1e-61	13	1	fadB2	3-hydroxybutyryl-CoA dehydrogenase	1.1.1.157	3D-structure, Complete proteome, Fatty acid metabolism, Lipid metabolism, NADP, Oxidoreductase, Reference proteome	9634230, 11489128, 12081975, 20378648, 21969609	Mycobacterium tuberculosis (strain ATCC 25618 / H37Rv)	ATCC 25618 / H37Rv / ATCC 25618 / H37Rv	2	277	278	7	286	286
	P76083	IPMed?	0.58947	1.00719	40.71	3e-53	14	1	paaH	3-hydroxyadipyl-CoA dehydrogenase	1.1.1.-	3D-structure, Complete proteome, NAD, Oxidoreductase, Reference proteome	9748275, 9097039, 9278503, 16738553, 10766858, 12846838, 20660314	Escherichia coli (strain K12)	W / ATCC 11105 / DSM 1900 / K12 / W3110 / ATCC 27325 / DSM 5911 / K12 / MG1655 / ATCC 47076 / K12 / W3110 / ATCC 27325 / DSM 5911	3	277	278	8	285	475
CLOSTRIBL6_v1_0127	PB id	Exp	maxLrap	minLrap	Ident %	Eval	OrderQ	OrderB	Gene	Description	EC number	Keywords	PubMedId	Organism	Strain	BeginQ	EndQ	LengthQ	BeginB	EndB	LengthB
	P14611	IPMed?	0.98734	0.99237	60.77	2e-165	1	1	phaA	Acetyl-CoA acetyltransferase	2.3.1.9	3D-structure, Acyltransferase, Complete proteome, Cytoplasm, PHB biosynthesis, Reference proteome, Transferase	2670935, 16964242, 2670936, 4198758, 1476773, 25152395	Cupriavidus necator (strain ATCC 17699 / H16 / DSM 428 / Stanier 337)	ATCC 17699 / H16 / DSM 428 / Stanier 337 / ATCC 17699 / H16 / DSM 428 / Stanier 337 / ATCC 17699 / H16 / DSM 428 / Stanier 337 / ATCC 17699 / H16 / DSM 428 / Stanier 337	5	394	395	4	391	393
	P45359	IPMed?	0.99241	1	59.69	2e-162	2	1	thlA	Acetyl-CoA acetyltransferase	2.3.1.9	3D-structure, Acyltransferase, Complete proteome, Cytoplasm, Direct protein sequencing, Reference proteome, Transferase	7867955, 11075929, 11466286, 1685080	Clostridium acetobutylicum (strain ATCC 824 / DSM 792 / JCM 1419 / LMG 5710 / VKM B-1787)	ATCC 824 / DSM 792 / JCM 1419 / LMG 5710 / VKM B-1787 / ATCC 824 / DSM 792 / JCM 1419 / LMG 5710 / VKM B-1787 / ATCC 824 / DSM 792 / JCM 1419 / LMG 5710 / VKM B-1787 / ATCC 824 / DSM 792 / JCM 1419 / LMG 5710 / VKM B-1787	3	394	395	2	390	392
	P45369	IPMed?	0.99747	1	58.12	1e-159	3	1	phaA	Acetyl-CoA acetyltransferase	2.3.1.9	Acyltransferase, Complete proteome, Cytoplasm, PHB biosynthesis, Reference proteome, Transferase	1396692, 22675582, 1476773	Allochromatium vinosum (strain ATCC 17899 / DSM 180 / NBRC 103801 / NCIMB 10441 / D)	ATCC 17899 / DSM 180 / NBRC 103801 / NCIMB 10441 / D / ATCC 17899 / DSM 180 / NBRC 103801 / NCIMB 10441 / D	1	394	395	1	392	394
	Q9I2A8	_	0.98228	0.98728	57.99	2e-155	4	1	atoB	Acetyl-CoA acetyltransferase	2.3.1.9	Acyltransferase, Complete proteome, Cytoplasm, Fatty acid metabolism, Lipid metabolism, Reference proteome, Transferase	10984043	Pseudomonas aeruginosa (strain ATCC 15692 / DSM 22644 / CIP 104116 / JCM 14847 / LMG 12228 / 1C / PRS 101 / PAO1)	ATCC 15692 / DSM 22644 / CIP 104116 / JCM 14847 / LMG 12228 / 1C / PRS 101 / PAO1	3	390	395	2	387	393
	Q9ZHI1	IPMed?	0.98987	0.99745	57.8	2e-154	5	1	phaA	Acetyl-CoA acetyltransferase	2.3.1.9	Acyltransferase, Complete proteome, Cytoplasm, PHA biosynthesis, Reference proteome, Transferase	14500782, 10427049	Chromobacterium violaceum (strain ATCC 12472 / DSM 30191 / JCM 1249 / NBRC 12614 / NCIMB 9131 / NCTC 9757)	ATCC 12472 / DSM 30191 / JCM 1249 / NBRC 12614 / NCIMB 9131 / NCTC 9757 / ATCC 12472 / DSM 30191 / JCM 1249 / NBRC 12614 / NCIMB 9131 / NCTC 9757	4	394	395	2	390	392
	P45363	IPMed?	0.99747	1	57.11	3e-153	6	1	phaA	Acetyl-CoA acetyltransferase	2.3.1.9	Acyltransferase, Cytoplasm, PHB biosynthesis, Transferase	7763384, 1476773	Thiocystis violacea	2311 / DSM 208	1	394	395	1	392	394
	Q0AVM3	IPMed?	1.00505	1.00759	57.79	1e-149	7	1	_	Acetyl-CoA acetyltransferase	2.3.1.9	Acyltransferase, Complete proteome, Cytoplasm, Fatty acid metabolism, Lipid metabolism, Reference proteome, Transferase	21966920, 23468890	Syntrophomonas wolfei subsp. wolfei (strain DSM 2245B / Goettingen)	DSM 2245B / Goettingen	1	394	395	1	394	396
	Q18AR0	_	0.99241	1.00256	55.36	2e-144	8	1	thlA	Acetyl-CoA acetyltransferase	2.3.1.9	3D-structure, Acyltransferase, Complete proteome, Cytoplasm, Reference proteome, Transferase	16804543	Peptoclostridium difficile (strain 630)	630	3	394	395	2	390	391
	Q46939	_	0.99241	0.99746	53.06	2e-141	9	1	yqeF	Probable acetyl-CoA acetyltransferase	2.3.1.9	Acyltransferase, Complete proteome, Cytoplasm, Reference proteome, Transferase	9278503, 16738553	Escherichia coli (strain K12)	K12 / MG1655 / ATCC 47076 / K12 / W3110 / ATCC 27325 / DSM 5911	3	394	395	2	390	393
	Q5XI22	_	0.98237	0.98734	54.62	9e-141	10	1	Acat2	Acetyl-CoA acetyltransferase, cytosolic	2.3.1.9	Acetylation, Acyltransferase, Complete proteome, Cytoplasm, Direct protein sequencing, Reference proteome, Transferase	15489334	Rattus norvegicus	_	5	394	395	8	395	397
	P54810	IPMed?	0.98987	1	54.73	3e-140	11	1	phaA	Acetyl-CoA acetyltransferase	2.3.1.9	Acyltransferase, Cytoplasm, PHB biosynthesis, Transferase	8566717	Paracoccus denitrificans	_	4	394	395	3	389	391
	Q8CAY6	IPMed?	0.98237	0.98734	54.36	5e-140	12	1	Acat2	Acetyl-CoA acetyltransferase, cytosolic	2.3.1.9	Acetylation, Acyltransferase, Complete proteome, Cytoplasm, Direct protein sequencing, Reference proteome, Transferase	16141072, 15489334, 2055458, 21183079	Mus musculus	C57BL/6J / C57BL/6J / C57BL/6J	5	394	395	8	395	397
	P50174	IPMed?	0.98734	0.99237	54.1	3e-137	13	1	phaA	Acetyl-CoA acetyltransferase	2.3.1.9	Acyltransferase, Complete proteome, Cytoplasm, PHB biosynthesis, Reference proteome, Transferase	7582015, 11481430, 11474104	Rhizobium meliloti (strain 1021)	41 / 1021 / 1021	5	394	395	6	391	393
	Q9BWD1	IPMed?	0.98237	0.98734	53.59	3e-135	14	1	ACAT2	Acetyl-CoA acetyltransferase, cytosolic	2.3.1.9	3D-structure, Acetylation, Acyltransferase, Alternative splicing, Complete proteome, Cytoplasm, Direct protein sequencing, Polymorphism, Reference proteome, Transferase	7911016, 14702039, 14574404, 15489334, 19413330, 19608861, 21269460, 22223895, 22814378, 24275569, 25944712, 15733928	Homo sapiens	_	5	394	395	8	395	397
CLOSTRIBL6_v1_0555	PB id	Exp	maxLrap	minLrap	Ident %	Eval	OrderQ	OrderB	Gene	Description	EC number	Keywords	PubMedId	Organism	Strain	BeginQ	EndQ	LengthQ	BeginB	EndB	LengthB
	P52041	IPMed?	0.95987	1.01773	37.98	7e-61	1	3	hbd	3-hydroxybutyryl-CoA dehydrogenase	1.1.1.157	3D-structure, Complete proteome, Fatty acid metabolism, Lipid metabolism, NADP, Oxidoreductase, Reference proteome	8655474, 11466286	Clostridium acetobutylicum (strain ATCC 824 / DSM 792 / JCM 1419 / LMG 5710 / VKM B-1787)	ATCC 824 / DSM 792 / JCM 1419 / LMG 5710 / VKM B-1787 / ATCC 824 / DSM 792 / JCM 1419 / LMG 5710 / VKM B-1787	6	292	299	1	281	282
	P77851	_	0.95652	1.01779	37.76	6e-59	2	2	hbd	3-hydroxybutyryl-CoA dehydrogenase	1.1.1.157	Complete proteome, Fatty acid metabolism, Lipid metabolism, NADP, Oxidoreductase, Reference proteome	_	Thermoanaerobacterium thermosaccharolyticum (strain ATCC 7956 / DSM 571 / NCIB 9385 / NCA 3814)	_	6	291	299	1	280	281
	Q0AVM2	IPMed?	0.94649	1.01434	34.63	1e-53	3	2	_	3-hydroxybutyryl-CoA dehydrogenase	1.1.1.35	Complete proteome, Cytoplasm, Fatty acid metabolism, Lipid metabolism, NAD, Oxidoreductase, Reference proteome	21966920, 23468890	Syntrophomonas wolfei subsp. wolfei (strain DSM 2245B / Goettingen)	DSM 2245B / Goettingen	9	291	299	3	279	279
	P45856	IPMed?	0.95987	1	35.54	6e-53	4	2	mmgB	Probable 3-hydroxybutyryl-CoA dehydrogenase	1.1.1.157	Complete proteome, Fatty acid metabolism, Lipid metabolism, NADP, Oxidoreductase, Reference proteome, Sporulation	8759838, 8969508, 9384377, 19383706	Bacillus subtilis (strain 168)	168 / MB24 / 168 / JH642 / 168	5	291	299	2	282	287
	P00348	IPMed?	0.93312	0.97993	36.18	2e-52	5	2	HADH	Hydroxyacyl-coenzyme A dehydrogenase, mitochondrial	1.1.1.35	3D-structure, Acetylation, Complete proteome, Direct protein sequencing, Fatty acid metabolism, Lipid metabolism, Mitochondrion, NAD, Oxidoreductase, Reference proteome, Transit peptide	9593854, 7409145, 10064895, 3479790, 10548046	Sus scrofa	_	6	291	299	27	313	314
	Q16836	IPMed?	0.93631	0.98328	35.71	6e-51	6	2	HADH	Hydroxyacyl-coenzyme A dehydrogenase, mitochondrial	1.1.1.35	3D-structure, Acetylation, Alternative splicing, Complete proteome, Disease mutation, Fatty acid metabolism, Lipid metabolism, Mitochondrion, NAD, Oxidoreductase, Polymorphism, Reference proteome, Transit peptide	8687463, 15815621, 15489334, 19608861, 21269460, 24275569, 25944712, 10231530, 10840044, 16176262, 11489939	Homo sapiens	_	6	291	299	27	313	314
	Q9WVK7	IPMed?	0.93631	0.98328	36.05	9e-51	7	2	Hadh	Hydroxyacyl-coenzyme A dehydrogenase, mitochondrial	1.1.1.35	Acetylation, Complete proteome, Fatty acid metabolism, Lipid metabolism, Mitochondrion, NAD, Oxidoreductase, Reference proteome, Transit peptide	10064895	Rattus norvegicus	Sprague-Dawley	6	291	299	27	313	314
	P34439	_	0.98662	0.98993	35.59	2e-50	8	2	_	Probable 3-hydroxyacyl-CoA dehydrogenase F54C8.1	1.1.1.35	3D-structure, Complete proteome, Fatty acid metabolism, Lipid metabolism, Mitochondrion, NAD, Oxidoreductase, Reference proteome	7906398, 9851916	Caenorhabditis elegans	Bristol N2 / Bristol N2	3	291	299	8	296	298
	Q61425	IPMed?	0.93631	0.98328	35.71	7e-50	9	2	Hadh	Hydroxyacyl-coenzyme A dehydrogenase, mitochondrial	1.1.1.35	Acetylation, Complete proteome, Fatty acid metabolism, Lipid metabolism, Mitochondrion, NAD, Oxidoreductase, Reference proteome, Transit peptide	7642117, 16141072, 15489334, 21183079, 23806337, 23576753	Mus musculus	C57BL/6J	6	291	299	27	313	314
	P41938	_	0.97411	1.00669	35.22	2e-48	10	2	_	Probable 3-hydroxyacyl-CoA dehydrogenase B0272.3	1.1.1.35	Complete proteome, Fatty acid metabolism, Lipid metabolism, Mitochondrion, NAD, Oxidoreductase, Reference proteome	9851916	Caenorhabditis elegans	Bristol N2	3	291	299	19	308	309
	P9WNP7	IPMed?	0.96656	1.01049	32.87	4e-47	11	2	fadB2	3-hydroxybutyryl-CoA dehydrogenase	1.1.1.157	3D-structure, Complete proteome, Fatty acid metabolism, Lipid metabolism, NADP, Oxidoreductase, Reference proteome	9634230, 11489128, 12081975, 20378648, 21969609	Mycobacterium tuberculosis (strain ATCC 25618 / H37Rv)	ATCC 25618 / H37Rv / ATCC 25618 / H37Rv	4	291	299	3	286	286
	P76083	IPMed?	0.60421	0.95987	37.63	4e-46	12	2	paaH	3-hydroxyadipyl-CoA dehydrogenase	1.1.1.-	3D-structure, Complete proteome, NAD, Oxidoreductase, Reference proteome	9748275, 9097039, 9278503, 16738553, 10766858, 12846838, 20660314	Escherichia coli (strain K12)	W / ATCC 11105 / DSM 1900 / K12 / W3110 / ATCC 27325 / DSM 5911 / K12 / MG1655 / ATCC 47076 / K12 / W3110 / ATCC 27325 / DSM 5911	6	291	299	5	285	475
	P45364	IPMed?	0.94983	1.01068	33.1	1e-45	13	3	hbd	3-hydroxybutyryl-CoA dehydrogenase	1.1.1.157	Fatty acid metabolism, Lipid metabolism, NADP, Oxidoreductase	8001771	Clostridioides difficile	E	9	292	299	3	280	281
CLOSTRIBL6_v1_0556	PB id	Exp	maxLrap	minLrap	Ident %	Eval	OrderQ	OrderB	Gene	Description	EC number	Keywords	PubMedId	Organism	Strain	BeginQ	EndQ	LengthQ	BeginB	EndB	LengthB
	P45359	IPMed?	0.99748	1.0102	51.77	1e-131	1	2	thlA	Acetyl-CoA acetyltransferase	2.3.1.9	3D-structure, Acyltransferase, Complete proteome, Cytoplasm, Direct protein sequencing, Reference proteome, Transferase	7867955, 11075929, 11466286, 1685080	Clostridium acetobutylicum (strain ATCC 824 / DSM 792 / JCM 1419 / LMG 5710 / VKM B-1787)	ATCC 824 / DSM 792 / JCM 1419 / LMG 5710 / VKM B-1787 / ATCC 824 / DSM 792 / JCM 1419 / LMG 5710 / VKM B-1787 / ATCC 824 / DSM 792 / JCM 1419 / LMG 5710 / VKM B-1787 / ATCC 824 / DSM 792 / JCM 1419 / LMG 5710 / VKM B-1787	3	396	397	1	391	392
	Q0AVM3	IPMed?	1.00252	1.00505	47.74	5e-124	2	2	_	Acetyl-CoA acetyltransferase	2.3.1.9	Acyltransferase, Complete proteome, Cytoplasm, Fatty acid metabolism, Lipid metabolism, Reference proteome, Transferase	21966920, 23468890	Syntrophomonas wolfei subsp. wolfei (strain DSM 2245B / Goettingen)	DSM 2245B / Goettingen	6	397	397	5	396	396
	Q9I2A8	_	1	1.01018	50.38	4e-123	3	2	atoB	Acetyl-CoA acetyltransferase	2.3.1.9	Acyltransferase, Complete proteome, Cytoplasm, Fatty acid metabolism, Lipid metabolism, Reference proteome, Transferase	10984043	Pseudomonas aeruginosa (strain ATCC 15692 / DSM 22644 / CIP 104116 / JCM 14847 / LMG 12228 / 1C / PRS 101 / PAO1)	ATCC 15692 / DSM 22644 / CIP 104116 / JCM 14847 / LMG 12228 / 1C / PRS 101 / PAO1	3	396	397	1	392	393
	P76461	_	1.00756	1.01523	49.5	2e-118	4	2	atoB	Acetyl-CoA acetyltransferase	2.3.1.9	3D-structure, Acyltransferase, Complete proteome, Cytoplasm, Fatty acid metabolism, Lipid metabolism, Reference proteome, Transferase	9097040, 9278503, 16738553	Escherichia coli (strain K12)	K12 / W3110 / ATCC 27325 / DSM 5911 / K12 / MG1655 / ATCC 47076 / K12 / W3110 / ATCC 27325 / DSM 5911	3	397	397	1	393	394
[truncated: 624 more rows]

## Sheet: UniFIRE 
CLOSTRIBL6_v1_2713	UniRule	Annotation type	Annotation value	Begin	End	UniRule Source	UniRule Method
[truncated: 167 more rows]

[truncated: 6 more sheets: PRIAM EC number, COG, EGGNOG, FigFam, InterProScan, PSortB]
