# Supplementary material for: Three Novel Clostridia Isolates Produce n-Caproate and iso-Butyrate from Lactate: Comparative Genomics of Chain-Elongating Bacteria
Source: Microorganisms. 2020 Dec 11;8(12):1970. doi: 10.3390/microorganisms8121970 (PMC7764203; doi:10.3390/microorganisms8121970)
Supplement: Supplementary file 1 [file microorganisms-08-01970-s001.zip › microorganisms-1013833-supplementary-proofed/microorganisms-1013833-supplementary file 8.xlsx]

## Sheet: reactions
Predicted function	No.	Enzyme abbreviation	EC number	Enzyme	Reaction
Acetyl-CoA formation	1	LacA	5.1.2.1	lactate racemase	D-lactate <=> L-lactate
	2	LacP		L-lactate permease
	3	LDH	1.1.1.27	lactate dehydrogenase	(S)-lactate + NAD+ → H+ + NADH + pyruvate
	4	PFOR	1.2.7.1	pyruvate ferredoxin oxidoreductase	pyruvate + CoA + 2 oxidized ferredoxin → acetyl-CoA + CO2 + 2 reduced ferredoxin + 2 H+
		PorABCD	1.2.7.1	pyruvate synthase
	5	ACoAS	6.2.1.1	acetyl-CoA synthetase	ATP + acetate + CoA → ADP + phosphate + acetyl-CoA
	6	ACK	2.7.2.1	acetate kinase	ATP + acetate → ADP + acetyl phosphate
	7	PTA	2.3.1.8	phosphate acetyltransferase	CoA + acetyl phosphate → acetyl-CoA + phosphate
	8	ADH	1.1.1.1	Alcohol dehydrogenase	A primary alcohol + NAD(+) → an aldehyde + NADH
	9	ADA	1.2.1.10	acetaldehyde dehydrogenase	Acetaldehyde + CoA + NAD(+) → acetyl-CoA + NADH
reverse β-oxidation	10	ACAT	2.3.1.9, 2.3.1.16	acetyl-CoA acetyltransferase	2 acetyl-CoA → acetoacetyl-CoA + coenzyme A
	11	HAD	1.1.1.157	3-hydroxybutyryl-CoA dehydrogenase	acetoacetyl-CoA + NADPH + H+ → (S)-3-hydroxybutyryl-CoA + NADP+
	12	ECH	4.2.1.150, 4.2.1.55	enoyl-CoA hydratase	(S)-3-hydroxybutyryl-CoA → crotonyl-CoA + H2O
	13	BCD	1.3.8.1	butyryl-CoA dehydrogenase	crotonyl-CoA + a reduced electron-transfer flavoprotein → butyryl-CoA + an oxidized electron-transfer flavoprotein + H+
	14	EtfA,B		electron transfer flavoprotein A,B
	15	CoAT	2.8.3.-	Butyryl-CoA:acetate CoA-transferase	Acyl-CoA + acetate → a fatty acid anion + acetyl-CoA
Butyrate formation	16	ACT	3.1.2.20	acyl-CoA thioesterase	an acyl-CoA + H2O → a carboxylate + coenzyme A + H+
	17	PTB	2.3.1.19	phosphate butyryltransferase	butyryl-CoA + phosphate → CoA + butyryl phosphate
	18	BUK	2.7.2.7	butyrate kinase	ADP + butyryl phosphate → ATP + butyrate
Energy conservation	19	RnfABCDEG	7.1.1.1	Proton-translocating ferredoxin:NAD(+) oxidoreductase complex
	20	EchABCDEF		energy-conserving hydrogenase
H2 formation	21	H2ase	1.12.7.2	hydrogen:ferredoxin oxidoreductase	2 reduced ferredoxin + 2 H+ → H2 + 2 oxidized ferredoxin
	22	HndABCD	1.1.12.3	hydrogen:NADP+ oxidoreductase	2H+ + 2NADPH → H2 + 2NADP(+)
	23	HydABC	1.12.1.4		5 H+ + NADH + 2 reduced ferredoxin → 2 H2 + NAD+ + 2 oxidized ferredoxin
Others	24	BM	5.4.99.13	butyryl-CoA:isobutyryl-CoA mutase	butyryl-CoA → iso-butyryl-CoA
	25	ACS	6.2.1.-	acyl-CoA synthetase	ATP + a medium-chain fatty acid + CoA → AMP + diphosphate + a medium-chain acyl-CoA
	26	ACOCT	2.8.3.19	Acetyl-CoA:oxalate CoA-transferase	acetyl-CoA + oxalate → acetate + oxalyl-CoA
	27	HadABC	4.2.1.157	(R)-2-hydroxyisocaproyl-CoA dehydratase activator, alpha subunit, beta subunit	(R)-2-hydroxy-4-methylpentanoyl-CoA = 4-methylpent-2-enoyl-CoA + H2O
	28	CarC	1.3.1.108	Caffeyl-CoA reductase-Etf complex subunit CarC	hydrocaffeoyl-CoA + 2 NAD+ + 2 reduced [2Fe-2S]-[ferredoxin] → (E)-caffeoyl-CoA + 2 NADH + 2 oxidized [2Fe-2S]-[ferredoxin]
	29	HydN		Electron transport protein

## Sheet: instruction
Supplemental file 8. Functional annotations of other lactate-based chain-elongating strains
	Worksheet name	Description
Megasphaera elsdenii 14-14	1-start	information of the gene coding sequence
	1-gene features	measures of the predicted CDS
	1-protein features	measures of the predicted proteins
	1-MaGe-Curated annotations	results of functional gene annotations using the MaGe curated annotations
	1-SwissProt	results of functional gene annotations using SwissProt
	1-UniFIRE	results of functional gene annotations using UniFIRE
	1-PRIAM EC number	the PRIAM method used to predict enzymatic function at the level of the EC number
	1-COG	results of functional gene annotations using COG
	1-EGGNOG	results of functional gene annotations using EGGNOG
	1-FIGfam	results of functional gene annotations using FIGfam
	1-InterProScan	results of functional gene annotations using InterPro
	1-PSortB	results of bacterial protein subcellular localization prediction
Ruminococcaceae bacterium CPB6	2-start	information of the gene coding sequence
	2-gene features	measures of the predicted CDS
	2-protein features	measures of the predicted proteins
	2-MaGe-Curated annotations	results of functional gene annotations using the MaGe curated annotations
	2-SwissProt	results of functional gene annotations using SwissProt
	2-UniFIRE	results of functional gene annotations using UniFIRE
	2-PRIAM EC number	the PRIAM method used to predict enzymatic function at the level of the EC number
	2-COG	results of functional gene annotations using COG
	2-EGGNOG	results of functional gene annotations using EGGNOG
	2-FIGfam	results of functional gene annotations using FIGfam
	2-InterProScan	results of functional gene annotations using InterPro
	2-PSortB	results of bacterial protein subcellular localization prediction
Megasphaera hexanoica MH	3-start	information of the gene coding sequence
	3-gene features	measures of the predicted CDS
	3-protein features	measures of the predicted proteins
	3-MaGe-Curated annotations	results of functional gene annotations using the MaGe curated annotations
	3-SwissProt	results of functional gene annotations using SwissProt
	3-UniFIRE	results of functional gene annotations using UniFIRE
	3-PRIAM EC number	the PRIAM method used to predict enzymatic function at the level of the EC number
	3-COG	results of functional gene annotations using COG
	3-EGGNOG	results of functional gene annotations using EGGNOG
	3-FIGfam	results of functional gene annotations using FIGfam
	3-InterProScan	results of functional gene annotations using InterPro
	3-PSortB	results of bacterial protein subcellular localization prediction
Pseudoramibacter alactolyticus ATCC 23263	4-start	information of the gene coding sequence
	4-gene features	measures of the predicted CDS
	4-protein features	measures of the predicted proteins
	4-MaGe-Curated annotations	results of functional gene annotations using the MaGe curated annotations
	4-SwissProt	results of functional gene annotations using SwissProt
	4-UniFIRE	results of functional gene annotations using UniFIRE
	4-PRIAM EC number	the PRIAM method used to predict enzymatic function at the level of the EC number
	4-COG	results of functional gene annotations using COG
	4-EGGNOG	results of functional gene annotations using EGGNOG
	4-FIGfam	results of functional gene annotations using FIGfam
	4-InterProScan	results of functional gene annotations using InterPro
	4-PSortB	results of bacterial protein subcellular localization prediction
Candidatus Pseudoramibacter fermentans	5-start	information of the gene coding sequence
	5-gene features	measures of the predicted CDS
	5-protein features	measures of the predicted proteins
	5-MaGe-Curated annotations	results of functional gene annotations using the MaGe curated annotations
	5-SwissProt	results of functional gene annotations using SwissProt
	5-UniFIRE	results of functional gene annotations using UniFIRE
	5-PRIAM EC number	the PRIAM method used to predict enzymatic function at the level of the EC number
	5-COG	results of functional gene annotations using COG
	5-EGGNOG	results of functional gene annotations using EGGNOG
	5-FIGfam	results of functional gene annotations using FIGfam
	5-InterProScan	results of functional gene annotations using InterPro
	5-PSortB	results of bacterial protein subcellular localization prediction

## Sheet: 1-start
CDS	Strand	length	Begin	End	AMIGene Start	AMIGene Lpcod	AMIGene Apcod	Matrix	Prodigal Begin	Prodigal End	Glimmer Begin	Glimmer End
AZ49_00320	R	1284	68255	69562	69562	0.953022	0.953022	1	68255	69538	68255	69538
AZ49_00330	R	1566	71585	73183	72958	0.860512	0.988403	1	71585	73132	71585	73003
AZ49_04210	D	1521	897578	899098	897578	0.944394	0.944394	1	897578	899098	897578	899098
AZ49_00515	R	996	115641	116711	116627	0.898542	0.975243	1	115641	116636	115641	116627
AZ49_11470	R	957	2401201	2402157	2402157	0.956509	0.956509	1	2401201	2402157	2401201	2402157
AZ49_01710	R	3513	356796	360308	360308	0.976397	0.976397	1	356796	360308	356796	360308
AZ49_05490	D	3531	1178774	1182409	1178774	0.959421	0.959421	1	1178879	1182409	1178879	1182409
AZ49_06970	D	3516	1481217	1484975	1481562	0.874066	0.951269	1	1481460	1484975	1481460	1484975
AZ49_06950	D	1197	1477718	1478914	1477718	0.968603	0.968603	1	1477718	1478914	1477718	1478914
AZ49AM_0981	D	756	1062156	1062926	1062156	0.832101	0.832101	2	1062171	1062926	1062156	1062926
AZ49_00050	R	1098	14876	16018	16018	0.935633	0.935633	1	14876	15973	14876	15973
AZ49_02525	R	1170	531810	533012	533012	0.923226	0.923226	1	531810	532979	531810	532979
AZ49_03535	D	2691	759104	761794	759104	0.95945	0.95945	1	759104	761794	759104	761794
AZ49_05685	R	1182	1213468	1214658	1214658	0.898635	0.898635	1	1213468	1214649	1213468	1214649
AZ49_05690	R	1185	1214853	1216196	1216037	0.805526	0.895968	2	1214853	1216037	1214853	1216037
AZ49_10655	R	855	2239932	2240786	2240786	0.95933	0.95933	1	2239932	2240786	2239932	2240786
AZ49_00555	R	795	129635	130429	130429	0.954939	0.954939	1	129635	130429	129635	130429
AZ49_00545	R	663	128202	129068	128840	0.68497	0.930514	1	128202	128840	128202	128864
AZ49_00550	R	738	128869	129615	129543	0.835129	0.914309	1	128869	129606	128869	129606
AZ49_02170	R	417	462552	462968	462968	0.831462	0.831462	2	462552	462968	462552	462968
AZ49_02175	R	1542	462995	464545	464545	0.943908	0.943908	2	462995	464536	462995	464536
AZ49_00650	R	1161	149494	150741	150642	0.904001	0.974284	1	149494	150654	149494	150654
AZ49_02755	R	1149	586996	588144	588144	0.977347	0.977347	1	586996	588144	586996	588144
AZ49_02760	R	783	588268	589050	589050	0.967782	0.967782	1	588268	589050	588268	589050
AZ49_04240	D	1149	905707	906855	905707	0.979975	0.979975	1	905707	906855	905707	906855
AZ49_06245	D	1140	1315202	1316341	1315202	0.960952	0.960952	1	1315202	1316341	1315202	1316341
AZ49_06555	D	1152	1382659	1383810	1382659	0.974328	0.974328	1	1382659	1383810	1382659	1383810
AZ49_06560	D	813	1383884	1384696	1383884	0.904902	0.904902	2	1383884	1384696	1383884	1384696
AZ49_06565	D	1017	1384711	1385733	1384711	0.944723	0.944723	1	1384717	1385733	1384717	1385733
AZ49_07320	D	783	1562923	1563705	1562923	0.95406	0.95406	2	1562923	1563705	1562923	1563705
AZ49_07325	D	1002	1563719	1564720	1563719	0.950187	0.950187	1	1563719	1564720	1563719	1564720
AZ49_01090	R	855	235264	236118	236118	0.944708	0.944708	1	235264	236118	235264	236118
AZ49_01095	R	576	236142	236714	236714	0.910295	0.910295	1	236142	236714	236142	236714
AZ49_01100	R	624	236714	237337	237220	0.725932	0.797988	1	236714	237337	236714	237337
AZ49_01105	R	552	237340	237891	237831	0.895186	0.975319	1	237340	237891	237340	237891
AZ49_01110	R	1035	237893	238927	238927	0.921778	0.921778	1	237893	238927	237893	238927
AZ49_01115	R	1356	238945	240303	240303	0.93492	0.93492	1	238945	240300	238945	240300

## Sheet: 1-gene features
CDS	GC Content	GC1 Content	GC2 Content	GC3 Content	CAI	GCskew	R/Y ratio
AZ49_00320	53.66	57.71	36.68	66.59	0.73	0.077	1.061
AZ49_00330	53.13	51.92	43.68	63.79	0.68	0.06	0.768
AZ49_04210	54.44	51.68	42.6	69.03	0.69	0.094	0.748
AZ49_00515	63.25	66.27	43.98	79.52	0.61	0.025	0.923
AZ49_11470	54.75	55.17	37.3	71.79	0.72	0.034	1.036
AZ49_01710	54.4	56.62	40.48	66.1	0.78	0.046	1.031
AZ49_05490	54.23	55.14	39.76	67.8	0.74	0.087	0.998
AZ49_06970	51.82	58.45	40.19	56.83	0.81	0.087	0.941
AZ49_06950	53.63	58.9	36.59	65.41	0.83	0.087	1.008
AZ49AM_0981	57.28	63.89	44.44	63.49	0.52	-0.067	1.032
AZ49_00050	54.46	55.46	42.62	65.3	0.59	-0.077	1.033
AZ49_02525	54.44	57.69	39.74	65.9	0.61	0.008	1.028
AZ49_03535	58.53	62.21	44.59	68.78	0.62	0.008	1.045
AZ49_05685	52.62	62.94	42.89	52.03	0.81	-0.006	1.038
AZ49_05690	54.77	61.77	42.78	59.75	0.8	0.048	0.978
AZ49_10655	49.82	54.04	34.39	61.05	0.83	0.066	1.055
AZ49_00555	54.47	60.75	36.98	65.66	0.66	-0.012	1.044
AZ49_00545	58.37	59.28	44.34	71.49	0.59	-0.013	1.04
AZ49_00550	58.54	65.85	41.06	68.7	0.59	-0.056	1.164
AZ49_02170	41.25	51.08	36.69	35.97	0.42	-0.105	1.195
AZ49_02175	45.27	56.42	40.08	39.3	0.46	-0.18	1.181
AZ49_00650	55.47	60.72	36.69	68.99	0.74	0.009	1.084
AZ49_02755	51.26	58.22	39.16	56.4	0.83	0.029	1.085
AZ49_02760	50.32	57.47	38.7	54.79	0.8	0.035	1.044
AZ49_04240	50.57	58.75	39.16	53.79	0.81	0.071	1.063
AZ49_06245	55.09	59.47	40.79	65	0.74	0.035	1.011
AZ49_06555	50.26	55.73	38.28	56.77	0.79	0.033	1.043
AZ49_06560	49.08	61.99	36.16	49.08	0.73	0.023	1.064
AZ49_06565	50.15	60.18	38.05	52.21	0.79	0.023	1.022
AZ49_07320	57.34	63.22	44.06	64.75	0.67	-0.06	1.122
AZ49_07325	57.19	61.98	42.81	66.77	0.75	-0.002	1.045
AZ49_01090	53.1	54.04	44.21	61.05	0.74	0.022	1.002
AZ49_01095	49.48	43.23	35.42	69.79	0.7	0.095	0.74
AZ49_01100	49.36	49.04	37.02	62.02	0.68	0.058	0.846
AZ49_01105	50.54	55.43	39.13	57.07	0.75	0.004	1.14
AZ49_01110	53.33	53.33	42.32	64.35	0.71	0.076	0.829
AZ49_01115	54.57	57.3	42.04	64.38	0.73	0.035	1.08

## Sheet: 1-protein features
CDS	Mw (Da)	Hydrophobicity	Tiny	Small	Aliphatic	Aromatic	Non Polar	Polar	Charged	Basic	Acidic	pI	Oxyphobic Index
AZ49_00320	46200.3	-0.06	29.27	51.99	23.42	8.67	56.67	43.33	27.4	14.29	13.11	5.86	9.13
AZ49_00330	54075.9	1.15	36.66	55.85	32.44	9.6	75.43	24.57	9.02	5.18	3.84	8.84	8.32
AZ49_04210	53253.9	1.06	34.98	52.96	32.61	9.88	73.32	26.68	9.29	5.73	3.56	8.91	8.29
AZ49_00515	35666.6	0.13	32.63	54.98	23.87	10.88	64.65	35.35	22.36	11.78	10.57	5.99	9.81
AZ49_11470	34650.2	-0.05	30.19	53.14	22.64	11.01	57.86	42.14	25.47	12.89	12.58	5.59	9.38
AZ49_01710	128795	-0.24	31.37	51.88	17.95	12.05	57.01	42.99	25.56	12.91	12.65	5.7	9.54
AZ49_05490	130038	-0.22	30.78	51.28	19.98	12.07	55.7	44.3	25.51	13.35	12.16	5.92	9.44
AZ49_06970	128079	-0.23	31.51	53.29	18.79	11.78	57.3	42.7	25.45	12.72	12.72	5.57	9.41
AZ49_06950	43091.8	-0.06	29.65	53.02	23.62	8.29	57.29	42.71	26.38	13.57	12.81	5.77	9.53
AZ49AM_0981	26625.4	0.21	34.26	60.96	24.3	6.77	62.15	37.85	22.71	9.56	13.15	4.61	9.86
AZ49_00050	39220.5	0.09	34.52	56.44	22.74	9.86	58.9	41.1	21.64	10.14	11.51	5.07	9.16
AZ49_02525	41956.4	-0.04	32.39	52.7	20.57	10.28	58.87	41.13	23.39	11.57	11.83	5.37	9.42
AZ49_03535	96035	-0.08	34.38	56.92	22.32	9.15	59.26	40.74	24.89	13.17	11.72	6.15	9.74
AZ49_05685	40789.4	0.12	35.88	58.78	22.65	5.85	63.1	36.9	22.65	11.96	10.69	7.66	9.56
AZ49_05690	41596.2	0.09	34.26	56.35	23.86	5.84	60.91	39.09	22.59	11.68	10.91	6.14	9.8
AZ49_10655	30946.6	-0.07	28.17	51.76	23.59	8.45	57.04	42.96	27.11	14.08	13.03	6.27	8.99
AZ49_00555	28614.9	0.03	30.3	51.52	22.73	9.47	61.36	38.64	24.62	12.5	12.12	6.01	9.47
AZ49_00545	23580.1	0.16	33.64	56.82	24.55	9.55	62.27	37.73	22.27	10	12.27	4.89	9.71
AZ49_00550	26484.4	-0.02	30.61	50.2	24.49	8.57	60	40	26.53	13.47	13.06	5.75	9.54
AZ49_02170	15284.8	-0.17	29.71	52.9	23.19	10.87	51.45	48.55	27.54	15.22	12.32	6.57	9.38
AZ49_02175	55196.7	-0.07	31.38	53.41	22.81	9.36	58.48	41.52	23.98	11.5	12.48	5.24	9.34
AZ49_00650	41875.3	-0.02	31.09	51.3	22.54	10.1	59.84	40.16	24.87	12.18	12.69	5.47	9.57
AZ49_02755	41458.8	-0.17	32.72	51.05	19.37	9.16	57.33	42.67	25.13	12.04	13.09	5.37	9.37
AZ49_02760	28023.9	-0.12	31.15	54.23	21.54	7.31	57.69	42.31	25	12.31	12.69	5.63	9.96
AZ49_04240	41424.7	-0.15	32.72	51.05	19.63	9.16	57.33	42.67	25.13	12.04	13.09	5.38	9.32
AZ49_06245	40975.4	0.01	33.25	52.77	20.84	8.97	60.42	39.58	24.54	11.87	12.66	5.4	9.98
AZ49_06555	41406.5	-0.16	33.42	50.91	20.1	9.92	56.66	43.34	25.33	11.75	13.58	5.06	9.21
AZ49_06560	29084.2	-0.12	27.41	53.33	25.56	4.07	56.3	43.7	27.41	12.22	15.19	4.85	9.13
AZ49_06565	36163	0.01	30.77	53.85	24.56	8.28	60.06	39.94	26.92	12.72	14.2	5.12	9.2
AZ49_07320	26687.6	0.19	36.15	63.46	26.15	2.69	59.23	40.77	21.54	10.38	11.15	5.32	9.11
AZ49_07325	35186.9	0.08	34.53	54.35	24.32	7.81	60.96	39.04	24.32	11.41	12.91	5.13	8.81
AZ49_01090	29670.5	0.24	38.38	59.15	20.07	7.75	65.14	34.86	20.42	11.97	8.45	8.11	9.88
AZ49_01095	20845.4	1.25	30.37	48.69	35.08	13.61	73.82	26.18	8.38	4.71	3.66	7.83	8.4
AZ49_01100	22684.2	0.81	28.99	49.76	30.92	12.56	70.05	29.95	13.04	7.73	5.31	8.72	9.14
AZ49_01105	19398.7	-0.14	33.88	53.55	20.22	6.56	56.83	43.17	24.59	14.21	10.38	9.23	8.66
AZ49_01110	36832.1	0.69	33.72	54.65	28.2	11.63	70.35	29.65	11.92	7.27	4.65	8.85	9.09
AZ49_01115	48482.5	-0.05	32.59	54.99	21.29	6.65	59.87	40.13	23.5	12.86	10.64	7.94	9.77

## Sheet: 1-MaGe-Curated annotations
AZ49_00320	Label	Synteny	Organism	Gene	Product	Reaction	maxLrap	minLrap	Ident %	Eval	OrderQ	OrderB	Roles	EC number	Localization	BioProcess	Product Type	PubMedId	Class	BeginQ	EndQ	LengthQ	BeginB	EndB	LengthB
	CD630_11700		Clostridium difficile 630	_	Conserved hypothetical protein	_	1.00234	1.00943	57.94	2e-175	1	1	_	_	1 : Unknown	_	u : unknown	_	4 : Unknown function but conserved in other organisms	1	427	427	1	424	424
	CLOSTRIBL3_v1_11116		Clostridiaceae BL-3	larA	Lactate racemase	LACTATE-RACEMASE-RXN ; RHEA:10960 ;	1	1.00708	57.85	2e-173	1	1	4.S.107 : L-lactate ;	5.1.2.1	2 : Cytoplasmic	_	e : enzyme	24710389	1c : Function from experimental evidences in the studied genus	1	426	427	1	423	424
	CLOSTRIBL6_v1_3221		Clostridiales BL-6	larA	Lactate racemase	LACTATE-RACEMASE-RXN ; RHEA:10963 ;	0.99297	0.99531	57.31	3e-157	1	1	_	5.1.2.1	2 : Cytoplasmic	_	e : enzyme	24710389	2a : Function from experimental evidences in other organisms	6	427	427	5	423	426
AZ49_00330	Label	Synteny	Organism	Gene	Product	Reaction	maxLrap	minLrap	Ident %	Eval	OrderQ	OrderB	Roles	EC number	Localization	BioProcess	Product Type	PubMedId	Class	BeginQ	EndQ	LengthQ	BeginB	EndB	LengthB
	CLOSTRIBL3_v1_11117		Clostridiaceae BL-3	lctP	L-lactate permease	_	0.98656	1.01181	46.11	3e-158	1	2	4.S.98 : lactate ;	_	11 : Membrane	_	t : transporter	10508058	2a : Function from experimental evidences in other organisms	5	518	521	4	507	508
	CLOSTRIBL6_v1_3223		Clostridiales BL-6	lctP	L-lactate permease	_	0.97313	0.98066	47.14	1e-146	1	2	_	_	11 : Membrane	_	t : transporter	10508058	2a : Function from experimental evidences in other organisms	10	505	521	6	504	517
AZ49_04210	Label	Synteny	Organism	Gene	Product	Reaction	maxLrap	minLrap	Ident %	Eval	OrderQ	OrderB	Roles	EC number	Localization	BioProcess	Product Type	PubMedId	Class	BeginQ	EndQ	LengthQ	BeginB	EndB	LengthB
	CLOSTRIBL3_v1_11117	_	Clostridiaceae BL-3	lctP	L-lactate permease	_	0.99803	1.00198	49.7	7e-178	1	1	4.S.98 : lactate ;	_	11 : Membrane	_	t : transporter	10508058	2a : Function from experimental evidences in other organisms	1	506	506	5	506	508
	CLOSTRIBL6_v1_3223	_	Clostridiales BL-6	lctP	L-lactate permease	_	0.97872	1	50.4	8e-162	1	1	_	_	11 : Membrane	_	t : transporter	10508058	2a : Function from experimental evidences in other organisms	5	501	506	6	511	517
	ECED1_5018	_	Escherichia coli ED1a	_	L-lactate permease	_	0.96911	0.99209	43.23	1e-131	1	1	_	_	1 : Unknown	7 : Transport and binding proteins ;	e : enzyme	_	2b : Function from indirect experimental evidences (e.g. phenotypes)	1	495	506	5	506	518
AZ49_00515	Label	Synteny	Organism	Gene	Product	Reaction	maxLrap	minLrap	Ident %	Eval	OrderQ	OrderB	Roles	EC number	Localization	BioProcess	Product Type	PubMedId	Class	BeginQ	EndQ	LengthQ	BeginB	EndB	LengthB
	CLOSTRIBL3_v1_10010		Clostridiaceae BL-3	_	putative Lactate dehydrogenase	RHEA:23447 ;	0.68116	0.85196	42.91	1e-67	1	1	_	1.1.1.27	2 : Cytoplasmic	_	e : enzyme	18356528	3 : Putative function from multiple computational evidences	30	307	331	120	390	414
AZ49_11470	Label	Synteny	Organism	Gene	Product	Reaction	maxLrap	minLrap	Ident %	Eval	OrderQ	OrderB	Roles	EC number	Localization	BioProcess	Product Type	PubMedId	Class	BeginQ	EndQ	LengthQ	BeginB	EndB	LengthB
	CLOSTRIBL4_v1_1444	_	Clostridiales BL-4	ldh	L-lactate dehydrogenase	L-LACTATE-DEHYDROGENASE-RXN ; RHEA:23447 ;	0.96855	0.97468	50.32	3e-112	1	1	_	1.1.1.27	2 : Cytoplasmic	_	e : enzyme	11889109	2a : Function from experimental evidences in other organisms	4	309	318	2	309	316
	CD630_21640	_	Clostridium difficile 630	ldh	L-lactate dehydrogenase (L-LDH)	_	0.98447	0.99686	37.54	1e-78	1	1	1.1.1.20 : Glycol degradation ; 1.3.4 : Tricarboxylic acid cycle ; 1.3.5 : Fermentation ; 1.3.7 : Anaerobic respiration ; 1.7.2 : Glyoxylate bypass ; 1.7.21 : Glyoxylate degradation ; 1.7.8 : Gluconeogenesis ;	1.1.1.27	2 : Cytoplasmic	6.3 : Anaerobic ; 6.7 : Fermentation ; 6.8 : Glycolysis/gluconeogenesis ; 6.12 : TCA cycle ;	e : enzyme	10644484, 16085862, 15644899	2a : Function from experimental evidences in other organisms	1	310	318	1	317	322
	Ent638_2002	_	Enterobacter sp. 638	ldh	L-lactate dehydrogenase 2 (L-LDH 2)	_	0.91202	0.97799	35.69	7e-64	1	1	_	1.1.1.27	2 : Cytoplasmic	6.8 : Glycolysis/gluconeogenesis ;	e : enzyme	_	2b : Function from indirect experimental evidences (e.g. phenotypes)	1	310	318	28	338	341
AZ49_01710	Label	Synteny	Organism	Gene	Product	Reaction	maxLrap	minLrap	Ident %	Eval	OrderQ	OrderB	Roles	EC number	Localization	BioProcess	Product Type	PubMedId	Class	BeginQ	EndQ	LengthQ	BeginB	EndB	LengthB
	SBF1_v1_1030024		Desulfosporosinus sp. SbF1	pfoA_3a	fragment of pyruvate synthase (part 1/2)	PYRUFLAVREDUCT-RXN ; PYFLAVOXRE-RXN ; RHEA:12768 ;	0.58974	0.97872	57.54	0	3	2	1.7.1 : Unassigned reversible reactions ;	1.2.7.1	2 : Cytoplasmic	5 : Central intermediary metabolism ; 16.11 : Scavenge (Catabolism) ;	e : enzyme	9025293	2a : Function from experimental evidences in other organisms	1	685	1170	1	688	705
	BN1095v2_250042		Clostridium difficile MID11 7032989	pfo	Pyruvate-ferredoxin oxidoreductase	_	0.38974	0.97021	55.92	9e-176	2	3	_	1.2.7.-	2 : Cytoplasmic	_	e : enzyme	10486982	2a : Function from experimental evidences in other organisms	4	459	1170	3	458	470
	SBF1_v1_1030023		Desulfosporosinus sp. SbF1	pfoA_3b	fragment of pyruvate synthase (part 2/2)	PYRUFLAVREDUCT-RXN ; PYFLAVOXRE-RXN ; RHEA:12768 ;	0.39316	0.98501	54.13	2e-170	4	2	1.7.1 : Unassigned reversible reactions ;	1.2.7.1	2 : Cytoplasmic	5 : Central intermediary metabolism ; 16.11 : Scavenge (Catabolism) ;	e : enzyme	9025293	2a : Function from experimental evidences in other organisms	710	1163	1170	1	460	467
AZ49_05490	Label	Synteny	Organism	Gene	Product	Reaction	maxLrap	minLrap	Ident %	Eval	OrderQ	OrderB	Roles	EC number	Localization	BioProcess	Product Type	PubMedId	Class	BeginQ	EndQ	LengthQ	BeginB	EndB	LengthB
	CLOAM0324	_	Candidatus Cloacamonas acidaminovorans Evry	_	putative pyruvate-ferredoxin oxidoreductase (por-like) or pyruvate-flavodoxin oxidoreductase (ydbK-like), 4Fe-4S domain	_	1.0068	1.00938	50.59	0	1	1	1.7.1 : Unassigned reversible reactions ; 1.1.2.3 : Propionate degradation ; 1.3.5 : Fermentation ;	1.2.7.1	1 : Unknown	_	e : enzyme	_	3 : Putative function from multiple computational evidences	1	1175	1176	1	1172	1173
	Ent638_2136	_	Enterobacter sp. 638	ydbK	Putative 2-oxoacid-flavodoxin fused oxidoreductase:conserved protein; 4Fe-4S cluster binding protein	_	1.0068	1.00852	46.03	0	1	1	1.7.1 : Unassigned reversible reactions ;	_	1 : Unknown	16.11 : Scavenge (Catabolism) ; 5 : Central intermediary metabolism ;	e : enzyme	_	2b : Function from indirect experimental evidences (e.g. phenotypes)	8	1174	1176	3	1165	1174
	ECK1374	_	Escherichia coli K12	ydbK	putative 2-oxoacid-flavodoxin fused oxidoreductase:conserved protein; 4Fe-4S cluster binding protein	PYRUFLAVREDUCT-RXN ;	1.0068	1.00852	46.28	0	1	1	1.7.1 : Unassigned reversible reactions ;	_	1 : Unknown	16.11 : Scavenge (Catabolism) ; 5 : Central intermediary metabolism ;	e : enzyme	9025293	3 : Putative function from multiple computational evidences	8	1174	1176	3	1165	1174
	Spro_2604	_	Serratia proteamaculans 568	_	Putative 2-oxoacid-flavodoxin fused oxidoreductase:conserved protein; 4Fe-4S cluster binding protein (NifJ)	_	1.00595	1.0068	45.35	0	1	1	1.7.1 : Unassigned reversible reactions ;	_	1 : Unknown	16.11 : Scavenge (Catabolism) ; 5 : Central intermediary metabolism ;	e : enzyme	_	3 : Putative function from multiple computational evidences	8	1174	1176	3	1168	1177
	AZOLI_p30297	_	Azospirillum lipoferum 4B	_	putative pyruvate-ferredoxin/flavodoxin oxidoreductase	_	1.01105	1.01451	46.59	0	1	1	1.7.1 : Unassigned reversible reactions ;	_	1 : Unknown	16.11 : Scavenge (Catabolism) ; 5 : Central intermediary metabolism ;	e : enzyme	_	3 : Putative function from multiple computational evidences	9	1174	1176	1	1168	1172
	BN874v1_1210009	_	Candidatus Contendobacter odensis Run_B_J11	_	putative pyruvate-flavodoxin oxidoreductase (nifJ)	_	1.00586	1.02126	45.38	0	1	1	_	1.2.7.-	1 : Unknown	5 : Central intermediary metabolism ; 5.6 : Nitrogen fixation ;	e : enzyme	11167002, 21317262, 8415612	3 : Putative function from multiple computational evidences	1	1174	1176	1	1181	1194
	FRAAL3253	_	Frankia alni ACN14a	_	Pyruvate-flavodoxin oxidoreductase	_	1.01616	1.01702	43.93	0	1	1	1.7.1 : Unassigned reversible reactions ;	1.2.7.-	1 : Unknown	16.11 : Scavenge (Catabolism) ;	e : enzyme	_	2b : Function from indirect experimental evidences (e.g. phenotypes)	7	1174	1176	4	1163	1175
	SBF1_v1_1030024		Desulfosporosinus sp. SbF1	pfoA_3a	fragment of pyruvate synthase (part 1/2)	PYRUFLAVREDUCT-RXN ; PYFLAVOXRE-RXN ; RHEA:12768 ;	0.58418	0.97447	54.44	0	3	3	1.7.1 : Unassigned reversible reactions ;	1.2.7.1	2 : Cytoplasmic	5 : Central intermediary metabolism ; 16.11 : Scavenge (Catabolism) ;	e : enzyme	9025293	2a : Function from experimental evidences in other organisms	6	687	1176	4	688	705
	VCA0530	_	Vibrio cholerae N16961	_	putative Pyruvate-flavodoxin oxidoreductase	_	0.94558	1.03058	38.31	0	1	1	_	_	1 : Unknown	_	e : enzyme	_	3 : Putative function from multiple computational evidences	10	1106	1176	6	1072	1079
	BN1095v2_250042		Clostridium difficile MID11 7032989	pfo	Pyruvate-ferredoxin oxidoreductase	_	0.38776	0.97021	58.99	0	2	2	_	1.2.7.-	2 : Cytoplasmic	_	e : enzyme	10486982	2a : Function from experimental evidences in other organisms	4	458	1176	3	458	470
	SBF1_v1_1030023		Desulfosporosinus sp. SbF1	pfoA_3b	fragment of pyruvate synthase (part 2/2)	PYRUFLAVREDUCT-RXN ; PYFLAVOXRE-RXN ; RHEA:12768 ;	0.39796	1.00214	55.98	1e-175	5	1	1.7.1 : Unassigned reversible reactions ;	1.2.7.1	2 : Cytoplasmic	5 : Central intermediary metabolism ; 16.11 : Scavenge (Catabolism) ;	e : enzyme	9025293	2a : Function from experimental evidences in other organisms	715	1176	1176	4	463	467
AZ49_06970	Label	Synteny	Organism	Gene	Product	Reaction	maxLrap	minLrap	Ident %	Eval	OrderQ	OrderB	Roles	EC number	Localization	BioProcess	Product Type	PubMedId	Class	BeginQ	EndQ	LengthQ	BeginB	EndB	LengthB
	CLOSTRIBL3_v1_10343		Clostridiaceae BL-3	pfo	Pyruvate-flavodoxin oxidoreductase	PYFLAVOXRE-RXN ; RHEA:12765 ;	0.99744	1	64.64	0	1	1	1.3 : Energy metabolism (carbon) ;	1.2.7.1	2 : Cytoplasmic	6 : Energy metabolism ;	e : enzyme	8620891, 7608066, 9495749	1c : Function from experimental evidences in the studied genus	1	1165	1171	1	1164	1168
	CD630_26820	_	Clostridium difficile 630	pfo	Pyruvate-ferredoxin oxidoreductase	_	1.00424	1.0111	59.54	0	1	1	_	1.2.7.-	2 : Cytoplasmic	_	e : enzyme	10486982	1c : Function from experimental evidences in the studied genus	1	1165	1171	1	1177	1179
	SBF1_v1_1620011	_	Desulfosporosinus sp. SbF1	pfoA_2	pyruvate synthase	PYRUFLAVREDUCT-RXN ; PYFLAVOXRE-RXN ; RHEA:12768 ;	0.9983	1.00085	59.73	0	1	1	_	1.2.7.1	2 : Cytoplasmic	_	e : enzyme	_	2a : Function from experimental evidences in other organisms	1	1165	1171	1	1169	1174
	CLOSTRIBL4_v1_0841	_	Clostridiales BL-4	PFOF	Pyruvate:ferredoxin oxidoreductase	PYRUFLAVREDUCT-RXN ; RHEA:12768 ;	0.99831	1.00939	57.19	0	1	1	_	1.2.7.1	2 : Cytoplasmic	_	e : enzyme	18631365	2a : Function from experimental evidences in other organisms	3	1167	1171	5	1179	1184
	CLOSTRIBL6_v1_0279	_	Clostridiales BL-6	PFOF	Pyruvate:ferredoxin oxidoreductase	PYRUFLAVREDUCT-RXN ; RHEA:12768 ;	1.00084	1.01281	56.16	0	1	1	_	1.2.7.1	2 : Cytoplasmic	_	e : enzyme	8620891, 7608066, 9495749	2a : Function from experimental evidences in other organisms	3	1167	1171	4	1184	1185
	CLOAM0324		Candidatus Cloacamonas acidaminovorans Evry	_	putative pyruvate-ferredoxin oxidoreductase (por-like) or pyruvate-flavodoxin oxidoreductase (ydbK-like), 4Fe-4S domain	_	1.00256	1.00427	52.81	0	1	2	1.7.1 : Unassigned reversible reactions ; 1.1.2.3 : Propionate degradation ; 1.3.5 : Fermentation ;	1.2.7.1	1 : Unknown	_	e : enzyme	_	3 : Putative function from multiple computational evidences	6	1168	1171	8	1173	1173
	BN873v1_150048	_	Candidatus Competibacter denitrificans Run_A_D11	_	putative pyruvate-flavodoxin oxidoreductase (nifJ)	_	0.9824	1.00085	47.35	0	1	1	_	1.2.7.-	1 : Unknown	5 : Central intermediary metabolism ; 5.6 : Nitrogen fixation ;	e : enzyme	11167002, 21317262, 8415612	3 : Putative function from multiple computational evidences	3	1147	1171	5	1162	1193
	BN11v3_340013	_	Tetrasphaera australiensis Ben110	_	putative pyruvate-flavodoxin oxidoreductase	_	0.9891	1.00769	46.86	0	1	1	_	1.2.7.-	2 : Cytoplasmic	_	e : enzyme	8352652	3 : Putative function from multiple computational evidences	6	1162	1171	8	1174	1193
	SBF1_v1_1030024		Desulfosporosinus sp. SbF1	pfoA_3a	fragment of pyruvate synthase (part 1/2)	PYRUFLAVREDUCT-RXN ; PYFLAVOXRE-RXN ; RHEA:12768 ;	0.58753	0.97589	61.05	0	3	1	1.7.1 : Unassigned reversible reactions ;	1.2.7.1	2 : Cytoplasmic	5 : Central intermediary metabolism ; 16.11 : Scavenge (Catabolism) ;	e : enzyme	9025293	2a : Function from experimental evidences in other organisms	1	683	1171	1	688	705
	BN1095v2_250042		Clostridium difficile MID11 7032989	pfo	Pyruvate-ferredoxin oxidoreductase	_	0.39197	0.9766	64.49	0	2	1	_	1.2.7.-	2 : Cytoplasmic	_	e : enzyme	10486982	2a : Function from experimental evidences in other organisms	1	457	1171	1	458	470
	SBF1_v1_1030023		Desulfosporosinus sp. SbF1	pfoA_3b	fragment of pyruvate synthase (part 2/2)	PYRUFLAVREDUCT-RXN ; PYFLAVOXRE-RXN ; RHEA:12768 ;	0.39453	0.98929	54.98	2e-164	4	3	1.7.1 : Unassigned reversible reactions ;	1.2.7.1	2 : Cytoplasmic	5 : Central intermediary metabolism ; 16.11 : Scavenge (Catabolism) ;	e : enzyme	9025293	2a : Function from experimental evidences in other organisms	710	1165	1171	3	460	467
	NBG4_v1_230036	_	Candidatus Sulfobium mesophilum	nifJ	Pyruvate:ferredoxin oxidoreductase	PYRUFLAVREDUCT-RXN ;	0.22801	0.98162	56.93	1e-94	1	1	1.3 : Energy metabolism (carbon) ;	1.2.7.1	1 : Unknown	6 : Energy metabolism ;	e : enzyme	11167002	2a : Function from experimental evidences in other organisms	3	269	1171	4	270	272
AZ49_06950	Label	Synteny	Organism	Gene	Product	Reaction	maxLrap	minLrap	Ident %	Eval	OrderQ	OrderB	Roles	EC number	Localization	BioProcess	Product Type	PubMedId	Class	BeginQ	EndQ	LengthQ	BeginB	EndB	LengthB
	CLOSTRIBL3_v1_10746		Clostridiaceae BL-3	ackA	acetate kinase	ACETATEKIN-RXN ; PROPKIN-RXN ; RHEA:11352 ;	0.98997	0.99246	63.29	0	1	1	_	2.7.2.1	2 : Cytoplasmic	16.11 : Scavenge (Catabolism) ;	e : enzyme	8226682, 9811655, 11244084, 16995897, 19019159, 26098117	2a : Function from experimental evidences in other organisms	1	395	398	1	395	399
	CD630_11750		Clostridium difficile 630	ackA	Acetate kinase (Acetokinase)	_	0.99749	0.99749	59.45	1e-169	1	1	1.1.3.7 : Threonine catabolism ; 1.3.5 : Fermentation ; 1.7.28 : Pyruvate catabolism ; 1.7.29 : Acetate catabolism ; 7.1 : Cytoplasm ;	2.7.2.1	2 : Cytoplasmic	6.2 : Amino acids and amines ; 6.7 : Fermentation ;	e : enzyme	18055595, 19026742, 19019159	2a : Function from experimental evidences in other organisms	1	395	398	1	397	398
	SBF1_v1_800074	_	Desulfosporosinus sp. SbF1	ackA	acetate kinase	ACETATEKIN-RXN ; RHEA:11355 ;	0.99246	0.99496	57.47	2e-165	1	1	_	2.7.2.1	2 : Cytoplasmic	_	e : enzyme	_	2a : Function from experimental evidences in other organisms	1	394	398	1	395	397
	BSU29470	_	Bacillus subtilis 168	ackA	acetate kinase	ACETATEKIN-RXN ; PROPKIN-RXN ; RHEA:11352 ;	0.97487	0.98228	55.67	4e-156	1	1	2.1.1 : Specific pathways ;	2.7.2.1	2 : Cytoplasmic	16.11 : Scavenge (Catabolism) ;	e : enzyme	8226682, 9811655, 11244084, 16995897, 19019159, 26098117	1a : Function from experimental evidences in the studied strain	3	390	398	4	389	395
	CLOSTRIBL6_v1_2260		Clostridiales BL-6	ackA	acetate kinase	ACETATEKIN-RXN ; PROPKIN-RXN ; RHEA:11352 ;	0.99252	1	52.01	1e-143	1	1	_	2.7.2.1	2 : Cytoplasmic	16.11 : Scavenge (Catabolism) ;	e : enzyme	8226682, 9811655, 11244084, 16995897, 19019159, 26098117	2a : Function from experimental evidences in other organisms	1	395	398	1	398	401
	CLOSTRIBL4_v1_2217		Clostridiales BL-4	ackA	Acetate kinase	ACETATEKIN-RXN ; RHEA:11355 ;	0.95923	1.00503	52	5e-140	1	1	_	2.7.2.1	2 : Cytoplasmic	_	e : enzyme	10360571, 10074080	2a : Function from experimental evidences in other organisms	1	396	398	1	399	417
	BTCD_v1_0691	_	Brochothrix thermosphacta CD337	ackA	acetate kinase	ACETATEKIN-RXN ; PROPKIN-RXN ;	0.99751	1.00503	50.25	6e-135	1	1	_	2.7.2.1	2 : Cytoplasmic	16.11 : Scavenge (Catabolism) ;	e : enzyme	8226682, 9811655, 11244084, 16995897, 19019159	2a : Function from experimental evidences in other organisms	3	398	398	4	401	401
	EFER_2027	_	Escherichia fergusonii ATCC 35469T	_	putative acetate/propionate kinase pduW	_	0.9703	0.98492	48.21	3e-132	1	1	_	2.7.2.1	1 : Unknown	_	e : enzyme	10498708	3 : Putative function from multiple computational evidences	3	394	398	5	392	404
	SSV_v1_0105	_	Streptococcus sanguinis 2908	ackA	acetate kinase	ACETATEKIN-RXN ; PROPKIN-RXN ;	0.97739	0.97985	49.87	2e-131	1	1	_	2.7.2.1	2 : Cytoplasmic	16.11 : Scavenge (Catabolism) ;	e : enzyme	8226682, 9811655, 11244084, 16995897, 19019159	2a : Function from experimental evidences in other organisms	6	392	398	7	392	397
	NMA2050	_	Neisseria meningitidis Z2491	ackA2	acetate kinase 2 (acetokinase 2)	_	0.99499	0.99749	46.85	1e-118	1	1	_	2.7.2.1	2 : Cytoplasmic	_	e : enzyme	_	2b : Function from indirect experimental evidences (e.g. phenotypes)	2	395	398	5	396	399
	NMV_0478		Neisseria meningitidis NEM8013	ackA2	acetate kinase 2 (acetokinase 2)	_	0.99248	0.99497	45.96	4e-117	1	1	1.3.5 : Fermentation ;	2.7.2.1	2 : Cytoplasmic	_	e : enzyme	_	2b : Function from indirect experimental evidences (e.g. phenotypes)	2	394	398	5	395	399
	VC1098	_	Vibrio cholerae N16961	ackA	acetate kinase	_	1	1	44.22	2e-113	1	1	1.3.5 : Fermentation ; 1.7.28 : Pyruvate catabolism ; 1.7.29 : Acetate catabolism ; 7.1 : Cytoplasm ;	2.7.2.1	2 : Cytoplasmic	6.7 : Fermentation ;	e : enzyme	2536666, 7883769, 9205837, 9278503, 16738553	2a : Function from experimental evidences in other organisms	2	396	398	4	397	398
	VIBNIv4_A2401	_	Vibrio nigripulchritudo SFn1	ackA	acetate kinase	_	0.99497	0.99497	43.43	4e-110	1	1	1.3.5 : Fermentation ; 1.7.28 : Pyruvate catabolism ; 1.7.29 : Acetate catabolism ; 7.1 : Cytoplasm ;	2.7.2.1	2 : Cytoplasmic	6.7 : Fermentation ;	e : enzyme	2536666, 7883769, 9205837, 9278503, 16738553	2a : Function from experimental evidences in other organisms	2	394	398	4	395	398
	VIBNIv4_B1211	_	Vibrio nigripulchritudo SFn1	ackA	Acetate kinase	_	1	1.00252	44.47	2e-109	1	1	7.1 : Cytoplasm ; 1.7.29 : Acetate catabolism ; 1.3.7 : Anaerobic respiration ; 1.5.3.5 : Coenzyme A ;	2.7.2.1	2 : Cytoplasmic	6.3 : Anaerobic ; 4 : Biosynthesis of cofactors, prosthetic groups, and carriers ;	e : enzyme	2536666, 7883769	2a : Function from experimental evidences in other organisms	3	395	398	6	397	397
	ECS88_4678	_	Escherichia coli S88	_	Putative Acetate/propionate kinase	_	0.90805	0.99246	42.53	3e-108	1	1	_	2.7.2.1	1 : Unknown	_	e : enzyme	_	3 : Putative function from multiple computational evidences	3	394	398	43	431	435
	BN12v2_1100005	_	Tetrasphaera japonica T1-X7	ackA	Acetate kinase	_	0.99497	0.99748	43.94	3e-108	1	1	_	2.7.2.1	2 : Cytoplasmic	5 : Central intermediary metabolism ;	e : enzyme	7883769, 7918659	2a : Function from experimental evidences in other organisms	2	397	398	5	397	397
	ECED1_3455	_	Escherichia coli ED1a	_	Putative Acetate/propionate kinase	_	0.90805	0.99246	42.53	4e-108	1	1	_	2.7.2.1	1 : Unknown	_	e : enzyme	_	3 : Putative function from multiple computational evidences	3	394	398	43	431	435
	VS_II1135	_	Vibrio tasmaniensis LGP32	ackA-2	Acetate kinase	ACETATEKIN-RXN ; RXN-7958 ;	1.00251	1.00504	44.11	1e-107	1	1	1.3.5 : Fermentation ; 1.5.3.5 : Coenzyme A ;	2.7.2.1	2 : Cytoplasmic	6.3 : Anaerobic ; 6.7 : Fermentation ;	e : enzyme	_	2a : Function from experimental evidences in other organisms	3	395	398	6	397	397
	BN13v1_910016		Tetrasphaera jenkinsii Ben74	ackA	Acetate kinase	_	0.99497	1.00508	43.18	4e-103	1	1	_	2.7.2.1	2 : Cytoplasmic	5 : Central intermediary metabolism ;	e : enzyme	7883769, 7918659	2a : Function from experimental evidences in other organisms	3	397	398	4	394	394
	MARHY2148	_	Marinobacter hydrocarbonoclasticus ATCC 49840	ackA	acetate kinase A and propionate kinase 2	_	0.99002	0.99749	41.56	5e-103	1	1	1.1.3.7 : Threonine catabolism ; 1.7.28 : Pyruvate catabolism ; 1.7.29 : Acetate catabolism ;	2.7.2.1, 2.7.2.-	2 : Cytoplasmic	6.2 : Amino acids and amines ; 6.7 : Fermentation ;	e : enzyme	2536666, 7883769	2a : Function from experimental evidences in other organisms	3	396	398	5	393	401
	BN11v3_1350008	_	Tetrasphaera australiensis Ben110	ackA	acetate kinase A and propionate kinase 2	_	0.98496	0.98744	44.53	4e-102	1	1	_	2.7.2.-, 2.7.2.1	2 : Cytoplasmic	5 : Central intermediary metabolism ;	e : enzyme	7883769, 7918659	2a : Function from experimental evidences in other organisms	3	393	398	8	394	399
	BN45v3_10447	_	Mycobacterium canettii STB-J	ackA	Putative acetate kinase AckA (acetokinase)	_	0.98995	1.02338	42.89	9e-101	1	1	7 : intermediary metabolism and respiration ;	2.7.2.1	2 : Cytoplasmic	_	e : enzyme	12657046, 12775759	3 : Putative function from multiple computational evidences	3	395	398	5	380	385
	BN42v3_20130	_	Mycobacterium canettii STB-K	ackA	Putative acetate kinase AckA (acetokinase)	_	0.98995	1.02338	42.64	7e-100	1	1	7 : intermediary metabolism and respiration ;	2.7.2.1	2 : Cytoplasmic	_	e : enzyme	12657046, 12775759	3 : Putative function from multiple computational evidences	3	395	398	5	380	385
	BN44v3_10450	_	Mycobacterium canettii STB-D	ackA	Putative acetate kinase AckA (acetokinase)	_	0.98995	1.02338	42.89	9e-100	1	1	7 : intermediary metabolism and respiration ;	2.7.2.1	2 : Cytoplasmic	_	e : enzyme	12657046, 12775759	3 : Putative function from multiple computational evidences	3	395	398	5	380	385
	BN43v3_10442	_	Mycobacterium canettii STB-L	ackA	Putative acetate kinase AckA (acetokinase)	_	0.98995	1.02338	42.64	4e-99	1	1	7 : intermediary metabolism and respiration ;	2.7.2.1	2 : Cytoplasmic	_	e : enzyme	12657046, 12775759	3 : Putative function from multiple computational evidences	3	395	398	5	380	385
	BN10v3_560037	_	Tetrasphaera elongata Lp2	ackA	Acetate kinase	_	0.99497	1.05319	41.41	6e-96	1	1	_	2.7.2.1	2 : Cytoplasmic	5 : Central intermediary metabolism ;	e : enzyme	7883769, 7918659	2a : Function from experimental evidences in other organisms	2	396	398	4	371	376
	ABAYE3282	_	Acinetobacter baumannii AYE	ack	acetate kinase (propionate kinase)	_	0.99	0.99497	40.66	1e-94	1	1	1.1.1 : carbon compounds ; 1.1.3 : amino acids ; 1.7.28 : pyruvate oxidation ; 1.7.29 : acetate catabolism ; 1.7.30 : threonine catabolism ;	2.7.2.1	2 : Cytoplasmic	_	e : enzyme	_	2a : Function from experimental evidences in other organisms	3	395	398	5	387	400
	ACIAD0541	_	Acinetobacter baylyi ADP1	ack	acetate kinase (propionate kinase)	ACETATEKIN-RXN ; PROPKIN-RXN ; RXN-7958 ; RHEA:11355 ; RHEA:23151 ;	0.99002	0.99749	41.31	2e-93	1	1	1.1.3.7 : Threonine catabolism ; 1.7.28 : Pyruvate catabolism ; 1.7.29 : Acetate catabolism ;	2.7.2.1	2 : Cytoplasmic	6.2 : Amino acids and amines ;	e : enzyme	2844264, 6252971, 3020034	1b : Function from experimental evidences in the studied species	3	395	398	5	388	401
	BN77v1_3277	_	Rhizobium mesoamericanum STM3625	ackA	Acetate kinase	_	1.00251	1.02308	39.85	4e-92	1	1	5.5 : Adaptation to stress ; 5.5.6 : Other stresses (mechanical, nutritional, oxidative) ;	2.7.2.1	1 : Unknown	_	e : enzyme	10094701, 9805396	2a : Function from experimental evidences in other organisms	3	396	398	4	389	390
	BRADO1872	_	Bradyrhizobium sp. ORS278	tdcD	propionate kinase/acetate kinase C, anaerobic	_	1.01005	1.01772	38.56	1e-89	1	1	1.1.3.7 : Threonine catabolism ; 1.3.5 : Fermentation ; 1.7.28 : Pyruvate catabolism ; 1.7.29 : Acetate catabolism ; 7.1 : Cytoplasm ;	2.7.2.1, 2.7.2.-	2 : Cytoplasmic	_	e : enzyme	_	2a : Function from experimental evidences in other organisms	3	398	398	6	394	395
	NIDE3516	_	Candidatus Nitrospira defluvii	ackA	Acetate kinase	_	0.98515	1	40.7	3e-89	1	1	1.3.5 : Fermentation ; 1.7.28 : Pyruvate catabolism ; 1.7.29 : Acetate catabolism ; 7.1 : Cytoplasm ; 1.1.3.7 : Threonine catabolism ;	2.7.2.1	2 : Cytoplasmic	6.2 : Amino acids and amines ; 6.7 : Fermentation ; 6.8 : Glycolysis/gluconeogenesis ;	e : enzyme	10074080, 10075432, 10094701, 11133963, 7883769, 8226623, 8226682, 8702268, 9805396	2a : Function from experimental evidences in other organisms	3	396	398	11	399	404
	p2METDI0002	_	Methylobacterium extorquens DM4	ackA	acetate kinase	_	0.98744	1.00512	39.69	3e-88	1	1	_	2.7.2.1	2 : Cytoplasmic	_	e : enzyme	10094701	2a : Function from experimental evidences in other organisms	2	392	398	5	388	391
	HELPY_0888		Helicobacter pylori B38	_	Fragment of putative acetate kinase AckA (Part 1)	_	0.72362	0.96	47.92	2e-87	1	1	1.3.5 : Fermentation ;	2.7.2.1	1 : Unknown	6.7 : Fermentation ;	e : enzyme	12634340, 15755952, 17465479, 18223085	5 : Unknown function	1	284	398	1	286	300
	AZOLI_p20461	_	Azospirillum lipoferum 4B	ackA2	Acetate kinase	_	0.9902	1.01508	40.35	4e-87	1	1	7.1 : Cytoplasm ; 1.5.4 : Fatty acid and phosphatidic acid ; 1.7.29 : Acetate catabolism ;	2.7.2.1	2 : Cytoplasmic	3.1 : Biosynthesis ; 6 : Energy metabolism ;	e : enzyme	10094701, 2536666, 3053659, 7883769, 9484901	2a : Function from experimental evidences in other organisms	4	398	398	13	402	408
	BN874v1_640030	_	Candidatus Contendobacter odensis Run_B_J11	ackA	Acetate/propionate kinase	_	1.00754	1.02296	39.4	6e-87	1	1	1.1.2.1 : Degradation of short-chain fatty acids ; 1.1.2.3 : Propionate degradation ;	2.7.2.1, 2.7.2.-	2 : Cytoplasmic	_	e : enzyme	7883769, 7918659	2a : Function from experimental evidences in other organisms	3	395	398	5	391	392
	MGMSRv2_1019	_	Magnetospirillum gryphiswaldense MSR-1 v2	ackA	Acetate kinase	_	0.96163	1.00754	37.91	1e-86	1	1	1.5.4 : Fatty acid and phosphatidic acid ; 1.7.29 : Acetate catabolism ; 7.1 : Cytoplasm ;	2.7.2.1	2 : Cytoplasmic	16.2 : Construct biomass (Anabolism) ;	e : enzyme	10094701	2a : Function from experimental evidences in other organisms	3	394	398	22	408	417
	METDI0790	_	Methylobacterium extorquens DM4	_	putative acetate kinase (ackA)	_	1.00251	1.01269	39.6	1e-86	1	1	_	2.7.2.1	2 : Cytoplasmic	_	e : enzyme	_	3 : Putative function from multiple computational evidences	3	395	398	9	391	394
	HP0903		Helicobacter pylori 26695	ackA	Fragment of putative acetate kinase (Part 1)	_	0.72362	0.9863	47.92	5e-86	1	1	6.7 : Fermentation ;	_	1 : Unknown	_	u : unknown	_	5 : Unknown function	1	284	398	1	286	292
	RM41v1_pld1870123		Sinorhizobium sp. Rm41	ackA	Acetate kinase	_	1.00251	1.01786	39.6	1e-85	1	1	1.3.5 : Fermentation ; 1.5.4 : Fatty acid and phosphatidic acid ; 1.7.29 : Acetate catabolism ; 7.1 : Cytoplasm ;	2.7.2.1	2 : Cytoplasmic	6.2 : Amino acids and amines ; 6.7 : Fermentation ;	e : enzyme	10094701	1b : Function from experimental evidences in the studied species	3	395	398	4	389	392
	BN873v1_460010	_	Candidatus Competibacter denitrificans Run_A_D11	ackA	Acetate/propionate kinase	_	1.01425	1.07286	35.6	1e-85	1	1	1.1.2.1 : Degradation of short-chain fatty acids ; 1.1.2.3 : Propionate degradation ; 1.7.29 : Acetate catabolism ;	2.7.2.1, 2.7.2.-	2 : Cytoplasmic	_	e : enzyme	7883769, 7918659	2a : Function from experimental evidences in other organisms	3	395	398	5	419	421
	RCFBPv5_mp0810	_	Ralstonia solanacearum CFBP2957	ackA	acetate kinase	_	0.98995	1.0051	38.83	4e-83	1	1	_	2.7.2.1	2 : Cytoplasmic	6.2 : Amino acids and amines ; 5 : Central intermediary metabolism ;	e : enzyme	10094701	2a : Function from experimental evidences in other organisms	2	389	398	3	384	392
	RPSI07_mp1366	_	Ralstonia solanacearum PSI07	ackA	Acetate kinase	_	0.99246	1.00765	39.24	3e-81	1	1	_	2.7.2.1	2 : Cytoplasmic	5 : Central intermediary metabolism ;	e : enzyme	10094701	2a : Function from experimental evidences in other organisms	2	389	398	3	384	392
	AZOLI_0599	_	Azospirillum lipoferum 4B	ackA1	Acetate kinase	_	1.01256	1.02284	36.72	5e-80	1	1	7.1 : Cytoplasm ; 1.5.4 : Fatty acid and phosphatidic acid ; 1.7.29 : Acetate catabolism ;	2.7.2.1	2 : Cytoplasmic	3.1 : Biosynthesis ; 6 : Energy metabolism ; 6.2 : Amino acids and amines ;	e : enzyme	_	2a : Function from experimental evidences in other organisms	3	396	398	5	392	394
	MT37II_v2_a0110	_	Ca. Spiroplasma holothuricola MT37	ackA	acetate kinase (possibly promiscuous)	RXN-7958 ; ACETATEKIN-RXN ; RHEA:11352 ;	0.98272	1	37.44	2e-79	1	1	_	2.7.2.1	2 : Cytoplasmic	_	e : enzyme	_	2b : Function from indirect experimental evidences (e.g. phenotypes)	2	391	398	5	394	405
	RALTA_A1397	_	Cupriavidus taiwanensis LMG19424	_	Acetate kinase	_	1.01256	1.01768	36.23	5e-79	1	1	1.1.3.7 : Threonine catabolism ; 1.7.28 : Pyruvate catabolism ; 1.7.29 : Acetate catabolism ;	2.7.2.1	1 : Unknown	6.2 : Amino acids and amines ;	e : enzyme	_	2b : Function from indirect experimental evidences (e.g. phenotypes)	2	398	398	4	394	396
	THI_1474	_	Thiomonas sp. 3As	ackA	Acetate kinase AckA	_	1.0175	1.02261	35.87	5e-73	1	1	1 : Metabolism ; 1.7.28 : Pyruvate catabolism ; 7.1 : Cytoplasm ;	2.7.2.1	2 : Cytoplasmic	5 : Central intermediary metabolism ;	e : enzyme	_	2b : Function from indirect experimental evidences (e.g. phenotypes)	3	396	398	6	400	400
	Rmet_0562	_	Cupriavidus metallidurans CH34	ackA2	acetate kinase	_	1.00741	1.02513	37.75	2e-72	1	1	_	2.7.2.1	1 : Unknown	_	e : enzyme	_	2b : Function from indirect experimental evidences (e.g. phenotypes)	2	395	398	7	401	405
	HEAR1515	_	Herminiimonas arsenicoxydans	ackA	Acetate kinase (Acetokinase)	_	0.98786	1.02261	36.36	6e-69	1	1	1.7.28 : Pyruvate catabolism ; 7.1 : Cytoplasm ;	2.7.2.1	2 : Cytoplasmic	5 : Central intermediary metabolism ;	e : enzyme	10094701	2b : Function from indirect experimental evidences (e.g. phenotypes)	2	395	398	20	407	412
	HPP12_0900		Helicobacter pylori P12	ackA-2	Fragment of acetate kinase (Part 2)	_	0.4799	0.94554	50.79	1e-63	1	1	_	_	1 : Unknown	_	u : unknown	_	5 : Unknown function	94	284	398	5	195	202
	HPB8_649		Helicobacter pylori B8	_	Fragment of acetate kinase AckA (Part 2)	_	0.44221	0.96175	53.98	7e-62	1	1	_	2.7.2.1	1 : Unknown	_	u : unknown	_	5 : Unknown function	109	284	398	1	176	183
	HPAG1_0884		Helicobacter pylori HPAG1	_	Fragment of acetate kinase (Part 1)	_	0.42211	0.9711	41.07	2e-33	1	1	_	2.7.2.1	1 : Unknown	_	u : unknown	_	5 : Unknown function	1	162	398	2	167	173
	HPP12_0899		Helicobacter pylori P12	ackA-3	Fragment of acetate kinase (Part 3)	_	0.28141	0.94915	43.75	7e-21	2	1	_	_	1 : Unknown	_	u : unknown	_	5 : Unknown function	288	397	398	5	116	118
	HPB8_650		Helicobacter pylori B8	_	Fragment of acetate kinase AckA (Part 3)	_	0.28894	0.97458	41.74	1e-20	2	1	_	2.7.2.1	1 : Unknown	_	u : unknown	_	5 : Unknown function	284	397	398	2	116	118
	HPG27_856	_	Helicobacter pylori G27	_	Fragment of putative acetate kinase AckA (Part 2)	_	0.28141	0.92562	41.96	1e-19	1	1	_	_	1 : Unknown	_	u : unknown	_	5 : Unknown function	288	397	398	8	119	121
	HP0903		Helicobacter pylori 26695	ackA	Fragment of putative acetate kinase (Part 2)	_	0.28141	0.94915	41.07	2e-19	2	1	6.7 : Fermentation ;	_	1 : Unknown	_	u : unknown	_	5 : Unknown function	288	397	398	5	116	118
	HPB8_648		Helicobacter pylori B8	_	Fragment of acetate kinase AckA (Part 1)	_	0.24874	0.95192	42.42	7e-16	3	1	_	2.7.2.1	1 : Unknown	_	u : unknown	_	5 : Unknown function	1	95	398	1	97	104
	HPP12_0901		Helicobacter pylori P12	ackA-1	Fragment of acetate kinase (Part 1)	_	0.24874	1.0102	42.42	7e-16	3	1	_	_	1 : Unknown	_	u : unknown	_	5 : Unknown function	1	95	398	1	97	98
	HELPY_0887		Helicobacter pylori B38	_	Fragment of putative acetate kinase AckA (Part 2)	_	0.19095	0.86364	44.74	1e-12	2	1	1.3.5 : Fermentation ;	2.7.2.1	1 : Unknown	6.7 : Fermentation ;	e : enzyme	12634340, 15755952, 17465479, 18223085	5 : Unknown function	288	362	398	8	83	88
	HPAG1_0883		Helicobacter pylori HPAG1	_	Fragment of actetate kinase (Part 3)	_	0.19095	0.86364	44.74	2e-12	2	1	_	2.7.2.1	1 : Unknown	_	u : unknown	_	5 : Unknown function	288	362	398	8	83	88
AZ49AM_0981	Label	Synteny	Organism	Gene	Product	Reaction	maxLrap	minLrap	Ident %	Eval	OrderQ	OrderB	Roles	EC number	Localization	BioProcess	Product Type	PubMedId	Class	BeginQ	EndQ	LengthQ	BeginB	EndB	LengthB
	RALTA_B1570		Cupriavidus taiwanensis LMG19424	pta	phosphate acetyltransferase (taurine catabolism pathway)	_	0.7093	0.97211	40.57	2e-47	1	2	1.8.2 : Sulfur metabolism ;	2.3.1.8	2 : Cytoplasmic	5.5 : Sulfur metabolism ;	e : enzyme	12358600, 8702268	2a : Function from experimental evidences in other organisms	8	251	251	88	329	344
AZ49_02525	Label	Synteny	Organism	Gene	Product	Reaction	maxLrap	minLrap	Ident %	Eval	OrderQ	OrderB	Roles	EC number	Localization	BioProcess	Product Type	PubMedId	Class	BeginQ	EndQ	LengthQ	BeginB	EndB	LengthB
	CLOSTRIBL6_v1_1804	_	Clostridiales BL-6	adh	Alcohol dehydrogenase	_	0.99231	0.99486	57.62	4e-153	1	1	_	1.1.1.1	2 : Cytoplasmic	_	e : enzyme	2673928	2a : Function from experimental evidences in other organisms	3	389	389	4	390	390
	CLOSTRIBL4_v1_2290	_	Clostridiales BL-4	adh	Alcohol dehydrogenase	RXN-12448 ;	1	1.01302	50.9	1e-130	1	1	_	1.1.1.1	2 : Cytoplasmic	_	e : enzyme	2673928	2a : Function from experimental evidences in other organisms	1	389	389	1	384	384
AZ49_03535	Label	Synteny	Organism	Gene	Product	Reaction	maxLrap	minLrap	Ident %	Eval	OrderQ	OrderB	Roles	EC number	Localization	BioProcess	Product Type	PubMedId	Class	BeginQ	EndQ	LengthQ	BeginB	EndB	LengthB
	CD630_31770		Clostridium difficile 630	_	Putative xanthine dehydrogenase	_	0.99107	1.04103	59.12	0	1	1	_	1.17.1.4	2 : Cytoplasmic	_	e : enzyme	_	3 : Putative function from multiple computational evidences	9	895	896	6	853	853
	RALTA_B0582	_	Cupriavidus taiwanensis LMG19424	hbaB	4-hydroxybenzoyl-CoA reductase HbaB subunit	_	0.16741	0.94937	38.67	3e-33	1	1	1.1.1 : Carbohydrates/Carbon compounds ;	1.3.99.20	2 : Cytoplasmic	6 : Energy metabolism ;	e : enzyme	9006014	2a : Function from experimental evidences in other organisms	6	152	896	7	156	158
	CD630_20880		Clostridium difficile 630	xdhC2	Xanthine dehydrogenase iron-sulfur binding subunit XdhC2	_	0.16629	0.95513	42.28	2e-32	6	1	1.7.33.1 : Salvage pathways of adenine, hypoxanthine, and their nucleosides ;	1.17.1.4	1 : Unknown	2.2 : Nucleotide and nucleoside interconversions ;	c : carrier	17686778, 16597619, 10217763	2a : Function from experimental evidences in other organisms	3	148	896	2	150	156
	Gobs_3388		Geodermatophilus obscurus DSM 43160	xdhC	xanthine dehydrogenase, Fe-S binding subunit	_	0.1596	0.91667	44.06	2e-30	5	1	_	_	1 : Unknown	2.6 : Sugar-nucleotide biosynthesis and conversions ;	e : enzyme	_	2b : Function from indirect experimental evidences (e.g. phenotypes)	9	147	896	7	149	156
	PP_3947	_	Pseudomonas putida KT2440	nicA	nicotinate dehydrogenase subunit A	NICOTINATE-DEHYDROGENASE-RXN ;	0.17299	0.98726	39.35	2e-28	1	1	1.1 : Carbon compound utilization ;	1.17.2.1	1 : Unknown	3.2 : Degradation ; 16.11 : Scavenge (Catabolism) ;	e : enzyme	12534466, 18678916	1a : Function from experimental evidences in the studied strain	1	152	896	1	155	157
	BSU32470		Bacillus subtilis 168	pucE	xanthine dehydrogenase, iron-sulfur subunit	RXN-7682 ; RXN0-901 ; RHEA:24670 ; RHEA:16669 ;	0.15737	0.81503	38.3	2e-27	2	1	2.3 : Metabolism of nucleotides and nucleic acids ;	1.17.1.4	2 : Cytoplasmic	16.11 : Scavenge (Catabolism) ;	e : enzyme	9098051, 11344136, 18569337	2a : Function from experimental evidences in other organisms	3	141	896	14	154	173
	MARHY2383	_	Marinobacter hydrocarbonoclasticus ATCC 49840	_	conserved hypothetical protein, putative 2Fe-2S Iron-sulfur Metal-binding Oxidoreductase	_	0.16183	0.89506	37.93	3e-26	1	1	_	_	1 : Unknown	_	u : unknown	_	4 : Unknown function but conserved in other organisms	7	148	896	5	149	162
	RPSI07_mp0937	_	Ralstonia solanacearum PSI07	iorA	Isoquinoline 1-oxidoreductase alpha subunit	_	0.15513	0.91447	37.41	3e-25	1	1	1 : Metabolism ;	1.3.99.16	1 : Unknown	6 : Energy metabolism ;	e : enzyme	7782304, 8157655	2b : Function from indirect experimental evidences (e.g. phenotypes)	14	151	896	13	151	152
	META2_0884	_	Methylobacterium extorquens AM1	_	Putative dehydrogenase subunit	_	0.16518	0.96732	35.81	7e-25	1	1	_	_	1 : Unknown	_	e : enzyme	_	3 : Putative function from multiple computational evidences	9	154	896	6	153	153
	AZOLI_p50066	_	Azospirillum lipoferum 4B	iorA	Isoquinoline 1-oxidoreductase subunit alpha	_	0.1596	0.93464	35.66	7e-25	1	1	1.1 : Carbon compound utilization ;	1.3.99.16	2 : Cytoplasmic	6 : Energy metabolism ;	e : enzyme	7782304, 8157655	2a : Function from experimental evidences in other organisms	11	152	896	10	152	153
	METDI1056	_	Methylobacterium extorquens DM4	iorA	isoquinoline 1-oxidoreductase, alpha subunit	_	0.15625	0.92715	35.71	3e-24	1	1	_	_	1 : Unknown	_	e : enzyme	9238099, 7782304, 8157655	2b : Function from indirect experimental evidences (e.g. phenotypes)	12	151	896	11	150	151
	HEAR1179	_	Herminiimonas arsenicoxydans	iorA	Isoquinoline 1-oxidoreductase alpha subunit	_	0.1529	0.90132	37.23	3e-24	1	1	1.4.3 : Electron carrier ;	1.3.99.16	1 : Unknown	6 : Energy metabolism ;	e : enzyme	7782304	2a : Function from experimental evidences in other organisms	13	148	896	12	148	152
	CD630_20810		Clostridium difficile 630	xdhC1	Xanthine dehydrogenase iron-sulfur binding subunit XdhC1	_	0.1596	0.92258	38.46	6e-24	7	2	1.7.33.1 : Salvage pathways of adenine, hypoxanthine, and their nucleosides ;	1.17.1.4	1 : Unknown	2.2 : Nucleotide and nucleoside interconversions ;	c : carrier	17686778, 16597619, 10217763	2a : Function from experimental evidences in other organisms	4	144	896	9	149	155
	Mchl_2065		Methylobacterium extorquens CM4	_	putative oxidoreductase, Fe-S binding domain, related to xanthine dehydrogenase	_	0.15625	0.82353	37.14	1e-23	9	1	_	1.17.1.4	1 : Unknown	_	e : enzyme	_	3 : Putative function from multiple computational evidences	17	155	896	18	157	170
	PSEEN2172	_	Pseudomonas entomophila L48	_	putative isoquinoline 1-oxidoreductase, alpha subunit	_	0.14844	0.88079	38.35	4e-23	1	1	_	1.3.99.16	Unknown	6 : Energy metabolism ;	e : enzyme	_	3 : Putative function from multiple computational evidences	13	144	896	11	142	151
	FRAAL1458		Frankia alni ACN14a	xdhC	Xanthine dehydrogenase, 2Fe-2S ferredoxin-like, small subunit	_	0.15067	0.92466	40	1e-22	5	2	1.2.2 : DNA ;	1.17.1.4	1 : Unknown	8.3 : Degradation of DNA ; 16.11 : Scavenge (Catabolism) ;	e : enzyme	_	2b : Function from indirect experimental evidences (e.g. phenotypes)	34	164	896	3	137	146
	NT26v4_p10157	_	Rhizobium sp. NT-26	_	Putative oxidoreductase (Aldehyde oxidase/Xanthine dehydrogenase-like) subunit alpha; [2Fe-2S]-binding subunit	_	0.15067	0.87097	37.04	1e-22	1	1	_	_	1 : Unknown	_	e : enzyme	_	3 : Putative function from multiple computational evidences	19	152	896	18	152	155
AZ49_05685	Label	Synteny	Organism	Gene	Product	Reaction	maxLrap	minLrap	Ident %	Eval	OrderQ	OrderB	Roles	EC number	Localization	BioProcess	Product Type	PubMedId	Class	BeginQ	EndQ	LengthQ	BeginB	EndB	LengthB
	CLOSTRIBL3_v1_12838		Clostridiaceae BL-3	thlA	Acetyl-CoA acetyltransferase	ACETYL-COA-ACETYLTRANSFER-RXN ; RHEA:21036 ;	0.99491	0.99745	67.52	0	1	1	_	2.3.1.9	2 : Cytoplasmic	16.11 : Scavenge (Catabolism) ;	e : enzyme	7867955, 11075929, 11466286, 1685080	2a : Function from experimental evidences in other organisms	1	390	393	1	391	392
	CLOSTRIBL4_v1_1867		Clostridiales BL-4	thlA	acetyl-CoA acetyltransferase	ACETYL-COA-ACETYLTRANSFER-RXN ; RHEA:21036 ;	0.92417	0.99237	63.33	4e-177	1	1	_	2.3.1.9	2 : Cytoplasmic	16.11 : Scavenge (Catabolism) ;	e : enzyme	7867955, 11075929	2a : Function from experimental evidences in other organisms	2	390	393	29	418	422
	CD630_10590		Clostridium difficile 630	thlA1	Acetoacetyl-CoA thiolase 1	_	0.99237	0.99744	62.05	2e-171	1	1	1.1.2 : Fatty acids (fatty acid oxidation) ; 1.1.2.7 : Acetoacetate degradation ;	2.3.1.9	2 : Cytoplasmic	3.2 : Degradation ;	e : enzyme	11075929, 2191949	1c : Function from experimental evidences in the studied genus	1	390	393	1	390	391
	RALTA_A1351		Cupriavidus taiwanensis LMG19424	phaA	Acetyl-CoA acetyltransferase (beta-ketothiolase)	_	0.99491	0.99491	63.43	5e-171	1	1	1.6 : Macromolecules (cellular constituent) biosynthesis ;	2.3.1.9	1 : Unknown	_	e : enzyme	10416645, 1987116, 2670936	2a : Function from experimental evidences in other organisms	1	390	393	1	391	393
	Rmet_1357		Cupriavidus metallidurans CH34	phaA	Acetyl-CoA acetyltransferase (Acetoacetyl-CoA thiolase)	_	0.99491	0.99491	62.66	9e-171	1	1	_	2.3.1.9	2 : Cytoplasmic	_	e : enzyme	_	2b : Function from indirect experimental evidences (e.g. phenotypes)	1	390	393	1	391	393
	CD630_26760		Clostridium difficile 630	thlA2	Acetoacetyl-CoA thiolase 2	_	0.99237	0.9949	62.56	2e-170	2	1	1.1.2 : Fatty acids (fatty acid oxidation) ; 1.1.2.7 : Acetoacetate degradation ;	2.3.1.9	2 : Cytoplasmic	3.2 : Degradation ;	e : enzyme	11075929, 2191949	1c : Function from experimental evidences in the studied genus	1	389	393	1	390	392
	PSEEN4635		Pseudomonas entomophila L48	phbA	acetyl-CoA acetyltransferase	_	0.96069	0.99491	61.64	1e-169	1	1	5.6.2 : Detoxification (xenobiotic metabolism) ;	2.3.1.9	Unknown	3 : Fatty acid and phospholipid metabolism ;	e : enzyme	_	2a : Function from experimental evidences in other organisms	1	390	393	15	405	407
	MARHY3102		Marinobacter hydrocarbonoclasticus ATCC 49840	phbA	acetyl-CoA acetyltransferase with thiolase domain, PHB biosynthesis	_	0.99491	0.99745	60.87	3e-169	1	1	1.1.2.1 : Degradation of short-chain fatty acids ;	2.3.1.9	2 : Cytoplasmic	5 : Central intermediary metabolism ;	e : enzyme	1396692	2a : Function from experimental evidences in other organisms	1	390	393	1	391	392
	CLOSTRIBL6_v1_0127		Clostridiales BL-6	phaA	Acetyl-CoA acetyltransferase	ACETYL-COA-ACETYLTRANSFER-RXN ; RHEA:21036 ;	0.99241	0.99746	62.5	1e-166	1	1	_	2.3.1.9	2 : Cytoplasmic	16.11 : Scavenge (Catabolism) ;	e : enzyme	16352833, 18246303, 19016856, 28956599	2a : Function from experimental evidences in other organisms	2	390	393	3	394	395
	PP_4636		Pseudomonas putida KT2440	yqeF	acetyl-CoA acetyltransferase	METHYLACETOACETYLCOATHIOL-RXN ; RXN-12561 ; ACETYL-COA-ACETYLTRANSFER-RXN ; RHEA:21039 ;	0.99491	0.99745	60.61	7e-166	1	1	1.1.2 : Fatty acids (fatty acid oxidation) ; 1.1.3 : Amino acids ;	2.3.1.9	2 : Cytoplasmic	3.2 : Degradation ;	e : enzyme	4150713, 773366, 236278, 9904, 2883931	2a : Function from experimental evidences in other organisms	1	390	393	1	391	392
	CMR15v5_2547		Ralstonia solanacearum CMR15	phaA	Acetyl-CoA acetyltransferase (beta-ketothiolase)	_	0.99491	0.99491	61.38	1e-165	1	1	1.6 : Macromolecules (cellular constituent) biosynthesis ;	2.3.1.9	1 : Unknown	5 : Central intermediary metabolism ;	e : enzyme	10416645, 1987116, 2670936	2a : Function from experimental evidences in other organisms	1	390	393	1	391	393
	METDI4272		Methylobacterium extorquens DM4	phaA	beta-ketothiolase	_	0.99239	0.99491	61.89	2e-165	1	1	1.1 : Carbon compound utilization ; 1.7.37 : C1 assimilation, serine pathway ;	2.3.1.16	2 : Cytoplasmic	_	e : enzyme	11208803	1b : Function from experimental evidences in the studied species	2	392	393	5	394	394
	AZOLI_2388		Azospirillum lipoferum 4B	phbA3	Acetyl-CoA acetyltransferase with thiolase domain (Acetoacetyl-CoA thiolase)	_	0.99237	0.99744	60.51	8e-164	1	1	1.5.4 : Fatty acid and phosphatidic acid ;	2.3.1.9	2 : Cytoplasmic	3.1 : Biosynthesis ;	e : enzyme	7582015, 12788722, 12039753	1c : Function from experimental evidences in the studied genus	1	390	393	1	389	391
	THI_1641		Thiomonas sp. 3As	phbA1	acetyl-CoA acetyltransferase (Acetoacetyl-CoA thiolase)	_	0.99491	0.99745	60.87	3e-163	1	1	1.3 : Energy metabolism (carbon) ;	2.3.1.9	2 : Cytoplasmic	15 : Cellular processes ; 6 : Energy metabolism ;	e : enzyme	2670935, 2670936	2a : Function from experimental evidences in other organisms	1	390	393	1	391	392
	BRADO0562		Bradyrhizobium sp. ORS278	phbA	acetyl-CoA acetyltransferase with thiolase domain (Acetoacetyl-CoA thiolase)	_	0.98223	0.98473	61.5	4e-163	1	1	1.5.4 : Fatty acid and phosphatidic acid ;	2.3.1.9	1 : Unknown	16.2 : Construct biomass (Anabolism) ;	e : enzyme	7582015	2b : Function from indirect experimental evidences (e.g. phenotypes)	3	389	393	6	391	394
	HEAR0577		Herminiimonas arsenicoxydans	phbA	acetyl-CoA acetyltransferase (Acetoacetyl-CoA thiolase)	_	0.97744	0.99237	57.95	1e-161	1	1	1.3 : Energy metabolism (carbon) ; 7.1 : Cytoplasm ;	2.3.1.9	2 : Cytoplasmic	6 : Energy metabolism ;	e : enzyme	1396692, 2670935	2b : Function from indirect experimental evidences (e.g. phenotypes)	1	390	393	9	398	399
	BN874v1_850028		Candidatus Contendobacter odensis Run_B_J11	phaA	Acetyl-CoA acetyltransferase	_	0.99491	0.99491	59.08	7e-159	1	1	1.3 : Energy metabolism (carbon) ;	2.3.1.9	2 : Cytoplasmic	5 : Central intermediary metabolism ; 6 : Energy metabolism ; 16.14 : Store ;	e : enzyme	1685080, 1755959, 7867955, 9904	2b : Function from indirect experimental evidences (e.g. phenotypes)	1	390	393	1	391	393
	BN873v1_100077		Candidatus Competibacter denitrificans Run_A_D11	phaA	Acetyl-CoA acetyltransferase	_	0.99491	0.99491	58.57	1e-157	1	1	_	2.3.1.9	2 : Cytoplasmic	5 : Central intermediary metabolism ; 6 : Energy metabolism ; 16.14 : Store ;	e : enzyme	1685080, 1755959, 7867955, 9904	2a : Function from experimental evidences in other organisms	1	390	393	1	391	393
	NT26v4_3604		Rhizobium sp. NT-26	phbA	Acetyl-CoA acetyltransferase with thiolase domain (Acetoacetyl-CoA thiolase)	_	0.98473	0.98473	59.69	3e-157	1	1	1.5.4 : Fatty acid and phosphatidic acid ; 1.3 : Energy metabolism (carbon) ; 7.1 : Cytoplasm ;	2.3.1.9	1 : Unknown	16.2 : Construct biomass (Anabolism) ; 6 : Energy metabolism ;	e : enzyme	7582015	2b : Function from indirect experimental evidences (e.g. phenotypes)	4	390	393	6	391	393
	RM41v1_110012		Sinorhizobium sp. Rm41	phbA	acetyl-CoA acetyltransferase with thiolase domain (Acetoacetyl-CoA thiolase)	_	0.98982	0.98982	59.38	2e-155	1	1	1.5.4 : Fatty acid and phosphatidic acid ; 1.7 : Central intermediary metabolism ;	2.3.1.9	1 : Unknown	5 : Central intermediary metabolism ; 16.2 : Construct biomass (Anabolism) ;	e : enzyme	7582015	1b : Function from experimental evidences in the studied species	4	392	393	6	393	393
	Spro_0592		Serratia proteamaculans 568	atoB	Acetyl-CoA acetyltransferase (Acetoacetyl-CoA thiolase)	_	0.97506	0.99491	57.03	8e-153	1	1	1.1.2.7 : Acetoacetate degradation ;	2.3.1.9	2 : Cytoplasmic	3.2 : Degradation ;	e : enzyme	_	2b : Function from indirect experimental evidences (e.g. phenotypes)	1	390	393	9	399	401
	MGMSRv2_1838		Magnetospirillum gryphiswaldense MSR-1 v2	phbA	acetyl-CoA acetyltransferase containing thiolase domain (Acetoacetyl-CoA thiolase)	_	0.99237	1	56.92	4e-151	1	1	1.5.4 : Fatty acid and phosphatidic acid ; 1.7 : Central intermediary metabolism ;	2.3.1.9	2 : Cytoplasmic	5 : Central intermediary metabolism ;	e : enzyme	_	2b : Function from indirect experimental evidences (e.g. phenotypes)	1	390	393	1	389	390
	ECIAI1_1489		Escherichia coli IAI1	_	putative acetyl-CoA acetyltransferase	_	0.97756	0.99746	55.1	8e-147	1	1	1 : Metabolism ; 1.1.2 : Fatty acids (fatty acid oxidation) ; 1.1.3 : Amino acids ;	2.3.1.9	2 : Cytoplasmic	3.2 : Degradation ; 6.2 : Amino acids and amines ; 18.1 : Enzymes of unknown specificity ;	e : enzyme	_	3 : Putative function from multiple computational evidences	1	390	393	1	392	401
	ECK2842		Escherichia coli K12	yqeF	Acetyl-CoA acetyltransferase	_	0.99237	0.99237	53.59	3e-145	2	1	1.7 : Central intermediary metabolism ;	2.3.1.9	2 : Cytoplasmic	5 : Central intermediary metabolism ;	e : enzyme	7763384	2a : Function from experimental evidences in other organisms	1	390	393	1	390	393
	CLOSTRIBL6_v1_0556		Clostridiales BL-6	thlA	Acetyl-CoA acetyltransferase	ACETYL-COA-ACETYLTRANSFER-RXN ; RHEA:21039 ;	1	1.01018	53.4	2e-141	2	1	_	2.3.1.9	2 : Cytoplasmic	_	e : enzyme	7867955, 11075929, 11466286, 1685080	2a : Function from experimental evidences in other organisms	1	392	393	3	397	397
	Rmet_1362		Cupriavidus metallidurans CH34	bktB	acetyl-CoA acetyltransferase	_	0.99746	1	54.45	4e-141	2	1	1.1.2.1 : Degradation of short-chain fatty acids ; 1.1.2.7 : Acetoacetate degradation ;	2.3.1.9	1 : Unknown	_	e : enzyme	_	2a : Function from experimental evidences in other organisms	2	392	393	3	394	394
	NBG4_v1_200004		Candidatus Sulfobium mesophilum	thlA	Acetyl-CoA acetyltransferase	ACETYL-COA-ACETYLTRANSFER-RXN ; RHEA:21036 ;	0.98481	0.98982	52.7	4e-141	1	1	1.1.2 : Fatty acids (fatty acid oxidation) ;	2.3.1.9	2 : Cytoplasmic	3 : Fatty acid and phospholipid metabolism ;	e : enzyme	23468890	2a : Function from experimental evidences in other organisms	2	390	393	9	394	395
	AZOLI_p10676		Azospirillum lipoferum 4B	phbA2	Acetyl-CoA acetyltransferase with thiolase domain (Beta-ketothiolase)	_	0.99491	0.99491	53.45	8e-141	1	1	1.5.4 : Fatty acid and phosphatidic acid ; 1.1.1 : Carbohydrates/Carbon compounds ;	2.3.1.9	1 : Unknown	3.1 : Biosynthesis ; 3 : Fatty acid and phospholipid metabolism ;	e : enzyme	12534463, 9851987	2a : Function from experimental evidences in other organisms	3	392	393	4	393	393
	RCFBPv4_1653		Ralstonia solanacearum CFBP2957	phaA	acetyl-CoA acetyltransferase, thiolase-like	_	0.99746	1	53.44	2e-140	2	1	1.7 : Central intermediary metabolism ;	2.3.1.9	1 : Unknown	5 : Central intermediary metabolism ;	e : enzyme	1685080	2b : Function from indirect experimental evidences (e.g. phenotypes)	2	392	393	3	394	394
	RPSI07_1730		Ralstonia solanacearum PSI07	phaA	acetyl-CoA acetyltransferase, thiolase-like	_	0.99746	1	53.94	8e-140	2	1	1.7 : Central intermediary metabolism ;	2.3.1.9	1 : Unknown	5 : Central intermediary metabolism ;	e : enzyme	_	2b : Function from indirect experimental evidences (e.g. phenotypes)	2	392	393	3	394	394
	METUNv2_520573		Methyloversatilis universalis FAM5	phbA	Acetyl-CoA acetyltransferase	_	0.99241	0.99746	53.32	4e-139	1	1	1 : Metabolism ; 1.1.1 : Carbohydrates/Carbon compounds ;	2.3.1.9	2 : Cytoplasmic	15.11 : Biosynthesis of natural products ;	e : enzyme	_	2a : Function from experimental evidences in other organisms	2	392	393	5	395	395
	SCFA_v1_120020		Ca. Phosphitivorax anaerolimi F81	yqeF	Acetyl-CoA acetyltransferase	_	0.99491	0.99745	54.48	2e-138	3	1	1.7 : Central intermediary metabolism ;	2.3.1.9	2 : Cytoplasmic	5 : Central intermediary metabolism ;	e : enzyme	7763384	2a : Function from experimental evidences in other organisms	1	390	393	1	390	392
	VIBNIv4_B1306		Vibrio nigripulchritudo SFn1	phbA	acetyl-CoA acetyltransferase	_	0.99501	1.01527	51.38	8e-136	1	1	1.1.2.7 : Acetoacetate degradation ; 7.1 : Cytoplasm ; 1.3 : Energy metabolism (carbon) ;	2.3.1.9	2 : Cytoplasmic	3.2 : Degradation ; 6 : Energy metabolism ;	e : enzyme	2670935, 16964242, 2670936	2a : Function from experimental evidences in other organisms	1	390	393	1	399	401
	RALTA_A1359		Cupriavidus taiwanensis LMG19424	bktB	acetyl-CoA acetyltransferase, thiolase	_	0.99746	1	53.44	1e-135	2	1	1.7 : Central intermediary metabolism ;	2.3.1.9	1 : Unknown	5 : Central intermediary metabolism ;	e : enzyme	1685080	2b : Function from indirect experimental evidences (e.g. phenotypes)	2	392	393	3	394	394
	CLOSTRIBL3_v1_13111		Clostridiaceae BL-3	thlA	Acetyl-CoA acetyltransferase	ACETYL-COA-ACETYLTRANSFER-RXN ; RHEA:21036 ;	1.00509	1.01023	49.62	2e-135	2	1	_	2.3.1.9	2 : Cytoplasmic	_	e : enzyme	7867955, 11075929, 11466286, 1685080	1c : Function from experimental evidences in the studied genus	1	390	393	1	390	391
	CLOSTRIBL4_v1_1159		Clostridiales BL-4	thlA	Acetyl-CoA acetyltransferase	ACETYL-COA-ACETYLTRANSFER-RXN ; RHEA:21039 ;	0.99748	1.00763	51.01	2e-135	2	1	_	2.3.1.9	2 : Cytoplasmic	_	e : enzyme	7867955, 11075929, 11466286, 1685080	2a : Function from experimental evidences in other organisms	2	392	393	4	397	397
	HELPY_0683		Helicobacter pylori B38	atoB	Acetyl coenzyme A acetyltransferase	_	0.99237	0.99744	52.05	2e-135	1	1	1.1.2.7 : Acetoacetate degradation ;	2.3.1.9	2 : Cytoplasmic	3.1 : General ;	e : enzyme	3025185	2a : Function from experimental evidences in other organisms	1	390	393	1	389	391
	BSU24170		Bacillus subtilis 168	mmgA	degradative acetoacetyl-CoA thiolase	ACETYL-COA-ACETYLTRANSFER-RXN ; RHEA:21036 ;	0.99491	0.99491	50.9	6e-133	1	1	2.4 : Metabolism of lipids ;	2.3.1.9	2 : Cytoplasmic	16.11 : Scavenge (Catabolism) ;	e : enzyme	16352833, 18246303, 19016856, 28956599	1a : Function from experimental evidences in the studied strain	1	390	393	1	391	393
	VS_II0585		Vibrio tasmaniensis LGP32	_	Acetyl-CoA C acetyltransferase	ACETYL-COA-ACETYLTRANSFER-RXN ; RHEA:21036 ;	0.99752	1.0229	50.5	3e-132	1	1	1.1.2 : Fatty acids (fatty acid oxidation) ; 1.1.2.7 : Acetoacetate degradation ;	2.3.1.9	2 : Cytoplasmic	6 : Energy metabolism ; 6.7 : Fermentation ;	e : enzyme	_	2a : Function from experimental evidences in other organisms	1	393	393	1	402	403
	NIDE3116		Candidatus Nitrospira defluvii	atoB	Acetyl-CoA acetyltransferase	_	0.9797	0.98219	50.52	3e-129	1	1	1.1.2.1 : Degradation of short-chain fatty acids ; 1.1.2.7 : Acetoacetate degradation ; 1.1.2 : Fatty acids (fatty acid oxidation) ;	2.3.1.9	2 : Cytoplasmic	3.2 : Degradation ;	e : enzyme	15229654, 1685080, 1755959, 7867955, 9904	2a : Function from experimental evidences in other organisms	5	390	393	8	393	394
	PSEEN3197		Pseudomonas entomophila L48	_	putative Acetoacetyl-CoA thiolase	_	0.99239	0.99491	49.62	4e-127	2	1	1.1.1 : Carbohydrates/Carbon compounds ;	2.3.1.9	Unknown	3 : Fatty acid and phospholipid metabolism ;	e : enzyme	_	3 : Putative function from multiple computational evidences	3	392	393	5	394	394
	BN424_3179		Carnobacterium maltaromaticum LMA28 v1	thlA	Acetoacetyl-CoA thiolase	METHYLACETOACETYLCOATHIOL-RXN ; RXN-12561 ; ACETYL-COA-ACETYLTRANSFER-RXN ; RHEA:21036 ;	0.99237	1.00257	49.23	9e-127	1	1	_	2.3.1.9	2 : Cytoplasmic	3 : Fatty acid and phospholipid metabolism ;	e : enzyme	_	2b : Function from indirect experimental evidences (e.g. phenotypes)	1	390	393	1	387	389
	VIBNIv4_A1234		Vibrio nigripulchritudo SFn1	phbA	Acetyl-CoA acetyltransferase	_	0.99239	0.99491	48.08	3e-126	1	1	1.7 : Central intermediary metabolism ; 7.1 : Cytoplasm ;	2.3.1.9	2 : Cytoplasmic	5 : Central intermediary metabolism ;	e : enzyme	1396692	2a : Function from experimental evidences in other organisms	3	393	393	5	394	394
	ACIAD0694		Acinetobacter baylyi ADP1	fadA	3-ketoacyl-CoA thiolase, Acetyl-CoA acetyltransferase	ACETYL-COA-ACETYLTRANSFER-RXN ; RXN-11246 ; RXN-12561 ; RXN0-6512 ; RXN-12565 ; KETOACYLCOATHIOL-RXN ; RHEA:21039 ; RHEA:21567 ;	0.99746	1.00256	49.23	8e-126	1	1	1.1.5.1 : Phenylacetic acid degradation ;	2.3.1.16, 2.3.1.9	2 : Cytoplasmic	3.2 : Degradation ; 16.11 : Scavenge (Catabolism) ;	e : enzyme	11075929, 18246303, 21209787	2a : Function from experimental evidences in other organisms	1	392	393	1	391	391
	LFAv2_0052		Legionella-Like Amoebal Pathogens 10	thlA	Acetyl-CoA acetyltransferase	_	0.98985	0.99237	46.67	2e-123	1	1	_	2.3.1.9	1 : Unknown	_	e : enzyme	_	2b : Function from indirect experimental evidences (e.g. phenotypes)	3	392	393	5	394	394
	PSHAa1586		Pseudoalteromonas haloplanktis TAC125	atoB	acetyl-CoA acetyltransferase with thiolase domain, Acetoacetyl-CoA thiolase	_	0.94866	0.98728	48.45	3e-123	1	1	_	2.3.1.9	cytoplasm (undefined)	_	e : enzyme	7867955	2a : Function from experimental evidences in other organisms	4	390	393	21	407	409
	VIBNIv4_B0465		Vibrio nigripulchritudo SFn1	phbA	acetyl-CoA acetyltransferase	_	0.99254	1.01527	47.37	2e-122	2	2	1.1.2.7 : Acetoacetate degradation ; 7.1 : Cytoplasm ;	2.3.1.9	2 : Cytoplasmic	3.2 : Degradation ;	e : enzyme	2670935, 16964242, 2670936	2a : Function from experimental evidences in other organisms	1	390	393	1	399	402
	RCFBPv4_3139		Ralstonia solanacearum CFBP2957	_	putative acetyl-CoA acetyltransferase with thiolase domain	_	0.98728	0.98728	48.45	2e-120	3	1	1.1.2.1 : Degradation of short-chain fatty acids ;	2.3.1.9	1 : Unknown	3.2 : Degradation ;	e : enzyme	_	3 : Putative function from multiple computational evidences	4	390	393	5	391	393
	THI_0462		Thiomonas sp. 3As	pcaF1	Beta-ketoadipyl CoA thiolase	_	1.0025	1.02036	47.38	2e-119	2	1	1 : Metabolism ;	2.3.1.-	2 : Cytoplasmic	5 : Central intermediary metabolism ;	e : enzyme	7961399	2a : Function from experimental evidences in other organisms	1	392	393	1	400	400
	RPSI07_3138		Ralstonia solanacearum PSI07	_	putative acetyl-CoA acetyltransferase with thiolase domain	_	0.98728	0.98728	47.94	2e-119	3	1	1.1.2.1 : Degradation of short-chain fatty acids ;	2.3.1.9	2 : Cytoplasmic	3.2 : Degradation ;	e : enzyme	_	3 : Putative function from multiple computational evidences	4	390	393	5	391	393
	LEPBIa0355		Leptospira biflexa serovar Patoc Patoc 1	thiL1	Putative acetyl-CoA acetyltransferase (Acetoacetyl-CoA thiolase)	_	0.99746	0.99746	48.21	3e-119	1	1	1.1.2.1 : Degradation of short-chain fatty acids ;	2.3.1.9	2 : Cytoplasmic	16.2 : Construct biomass (Anabolism) ;	e : enzyme	15733928	2a : Function from experimental evidences in other organisms	1	391	393	1	390	393
	AZOLI_p10029		Azospirillum lipoferum 4B	atoB	acetyl-CoA acetyltransferase with thiolase domain	_	0.99237	0.99237	48.46	6e-119	2	1	1.1.2.1 : Degradation of short-chain fatty acids ; 1.1 : Carbon compound utilization ; 1.1.2 : Fatty acids (fatty acid oxidation) ; 1.1.3 : Amino acids ;	2.3.1.9	2 : Cytoplasmic	3.2 : Degradation ; 6.2 : Amino acids and amines ;	e : enzyme	7867955	2a : Function from experimental evidences in other organisms	4	392	393	5	393	393
	BN12v2_3170003		Tetrasphaera japonica T1-X7	phaA	acetyl-CoA acetyltransferase (fadA) (Acetoacetyl-CoA thiolase) (beta-ketothiolase)	_	0.97739	0.98982	49.61	1e-118	1	1	_	2.3.1.9	2 : Cytoplasmic	6 : Energy metabolism ;	e : enzyme	10416645, 1987116, 2670936	2a : Function from experimental evidences in other organisms	5	389	393	7	393	398
	CMR15v5_0670		Ralstonia solanacearum CMR15	_	putative acetyl-CoA acetyltransferase with thiolase domain	_	0.98728	0.98728	47.68	6e-118	2	1	1.1.2.1 : Degradation of short-chain fatty acids ;	2.3.1.9	1 : Unknown	3.2 : Degradation ;	e : enzyme	_	3 : Putative function from multiple computational evidences	4	390	393	5	391	393
	MARHY2580		Marinobacter hydrocarbonoclasticus ATCC 49840	atoB	acetyl-CoA acetyltransferase	_	0.98477	0.98728	48.71	7e-118	2	1	1.1.2.1 : Degradation of short-chain fatty acids ;	2.3.1.9	1 : Unknown	_	c : carrier	_	2b : Function from indirect experimental evidences (e.g. phenotypes)	4	390	393	6	392	394
	BTCD_v1_1714		Brochothrix thermosphacta CD337	mevB	Acetyl-CoA acetyltransferase	ACETYL-COA-ACETYLTRANSFER-RXN ; RHEA:21036 ;	0.99237	1.00515	50.26	7e-118	1	1	_	2.3.1.9	2 : Cytoplasmic	_	e : enzyme	7763384	2a : Function from experimental evidences in other organisms	1	389	393	1	385	388
	RALTA_A0113		Cupriavidus taiwanensis LMG19424	_	putative acetyl-CoA acetyltransferase with thiolase domain	_	0.99491	0.99745	47.57	1e-117	3	1	1.1.2.1 : Degradation of short-chain fatty acids ;	2.3.1.9	1 : Unknown	3.2 : Degradation ;	e : enzyme	_	3 : Putative function from multiple computational evidences	1	390	393	1	390	392
	BN381v2_150043		Candidatus Microthrix parvicella RN1	phaA	acetyl-CoA acetyltransferase	_	0.99237	0.99237	48.21	1e-116	1	2	_	2.3.1.9	2 : Cytoplasmic	_	e : enzyme	18246303, 10416645, 1987116, 2670936	2a : Function from experimental evidences in other organisms	5	392	393	5	393	393
	Rmet_0106		Cupriavidus metallidurans CH34	atoB	acetyl-CoA acetyltransferase	_	0.98477	0.98728	48.97	1e-116	3	1	1.1.2.1 : Degradation of short-chain fatty acids ;	2.3.1.9	1 : Unknown	_	e : enzyme	_	2a : Function from experimental evidences in other organisms	4	390	393	6	392	394
	BN874v1_1120001		Candidatus Contendobacter odensis Run_B_J11	phaA	Acetyl-CoA acetyltransferase	_	0.9775	0.99491	46.8	6e-116	2	2	_	2.3.1.9	2 : Cytoplasmic	5 : Central intermediary metabolism ; 6 : Energy metabolism ; 16.14 : Store ;	e : enzyme	1685080, 1755959, 7867955, 9904	2a : Function from experimental evidences in other organisms	1	386	393	3	393	400
	MARHY1170		Marinobacter hydrocarbonoclasticus ATCC 49840	thlA	acetyl-CoA acetyltransferase, Acetoacetyl-CoA thiolase	_	0.99237	0.99237	46.92	2e-115	3	1	1.1.2 : Fatty acids (fatty acid oxidation) ;	2.3.1.9	1 : Unknown	5 : Central intermediary metabolism ;	e : enzyme	7867955	2a : Function from experimental evidences in other organisms	3	392	393	5	393	393
	PSEEN3547		Pseudomonas entomophila L48	fadAx	acetyl-CoA acetyltransferase with thiolase domain FadAx	_	0.97733	0.98728	47.68	3e-115	3	1	1.1.2 : Fatty acids (fatty acid oxidation) ;	2.3.1.-	Unknown	3 : Fatty acid and phospholipid metabolism ;	e : enzyme	11251808	2b : Function from indirect experimental evidences (e.g. phenotypes)	4	390	393	8	394	397
	pRALTA_0081		Cupriavidus taiwanensis LMG19424	_	acetyl-CoA acetyltransferase	_	0.9775	0.99491	46.8	3e-115	1	1	1.1.2.1 : Degradation of short-chain fatty acids ;	2.3.1.9	1 : Unknown	3.2 : Degradation ;	e : enzyme	_	2b : Function from indirect experimental evidences (e.g. phenotypes)	4	390	393	9	398	400
	MGMSRv2_3177		Magnetospirillum gryphiswaldense MSR-1 v2	paaE	beta-ketoadipyl CoA thiolase	_	1	1.02036	46.38	7e-115	2	1	1.1.5.1 : Phenylacetic acid degradation ;	2.3.1.-	2 : Cytoplasmic	6 : Energy metabolism ; 16.11 : Scavenge (Catabolism) ;	e : enzyme	10766858, 12846838, 17259607, 9748275	2a : Function from experimental evidences in other organisms	1	392	393	1	401	401
	ACIAD2516		Acinetobacter baylyi ADP1	atoB	acetyl-CoA acetyltransferase with thiolase domain	ACETYL-COA-ACETYLTRANSFER-RXN ; METHYLACETOACETYLCOATHIOL-RXN ; RXN-12561 ; RHEA:21039 ;	0.99746	1	45.04	5e-114	2	1	1.1.5.1 : Phenylacetic acid degradation ;	2.3.1.9	1 : Unknown	16.11 : Scavenge (Catabolism) ;	e : enzyme	11075929, 18246303, 21209787	2a : Function from experimental evidences in other organisms	1	393	393	3	394	394
	PP_2215		Pseudomonas putida KT2440	_	acetyl-CoA acetyltransferase	ACETYL-COA-ACETYLTRANSFER-RXN ; RHEA:21039 ;	0.97733	0.98728	47.42	6e-114	3	1	1.1.2 : Fatty acids (fatty acid oxidation) ;	2.3.1.9	2 : Cytoplasmic	3.2 : Degradation ;	e : enzyme	4150713, 773366, 236278, 9904, 2883931	2a : Function from experimental evidences in other organisms	4	390	393	8	394	397
	ABSDF1999		Acinetobacter baumannii SDF	catF	beta-ketoadipyl CoA thiolase	_	0.99015	1.0229	45.27	6e-114	2	1	1.1.1 : carbon compounds ;	2.3.1.-	1 : Unknown	_	e : enzyme	8125318	2a : Function from experimental evidences in other organisms	1	393	393	3	404	406
	ACIAD1612		Acinetobacter baylyi ADP1	_	putative acetyl-CoA C-acetyltransferase with thiolase domain	_	0.98982	0.98982	46.27	9e-114	3	1	1.1.1 : carbon compounds ;	2.3.1.-	2 : Cytoplasmic	_	e : enzyme	_	3 : Putative function from multiple computational evidences	3	390	393	4	391	393
	ABAYE1675		Acinetobacter baumannii AYE	pcaF	beta-ketoadipyl CoA thiolase	_	0.99504	1.02036	45.39	1e-113	3	1	1.1.1 : carbon compounds ;	2.3.1.-	1 : Unknown	_	e : enzyme	8125318	2a : Function from experimental evidences in other organisms	1	392	393	3	403	403
	ABSDF2022		Acinetobacter baumannii SDF	pcaF	beta-ketoadipyl CoA thiolase	_	0.99504	1.02036	45.14	2e-113	3	1	1.1.1 : carbon compounds ;	2.3.1.-	1 : Unknown	_	e : enzyme	8125318	2a : Function from experimental evidences in other organisms	1	392	393	3	403	403
	BN13v1_460011		Tetrasphaera jenkinsii Ben74	_	putative Acetyl-CoA acetyltransferase (beta-ketothiolase) (phaA)	_	0.97487	0.98728	48.71	2e-113	1	1	_	2.3.1.9	2 : Cytoplasmic	6 : Energy metabolism ;	e : enzyme	10416645, 1987116, 2670936	3 : Putative function from multiple computational evidences	5	389	393	7	393	398
	AZOLI_p40026		Azospirillum lipoferum 4B	pcaF	Beta-ketoadipyl CoA thiolase	_	0.98522	1.01781	46	4e-113	1	1	1.1 : Carbon compound utilization ;	2.3.1.16	2 : Cytoplasmic	6 : Energy metabolism ;	e : enzyme	9582432	2a : Function from experimental evidences in other organisms	1	392	393	8	406	406
	ABAYE1715		Acinetobacter baumannii AYE	catF	beta-ketoadipyl CoA thiolase	_	0.99505	1.0229	45.02	6e-113	4	1	1.1.1 : carbon compounds ;	2.3.1.-	1 : Unknown	_	e : enzyme	8125318	2a : Function from experimental evidences in other organisms	1	393	393	1	402	404
	ACIAD1706		Acinetobacter baylyi ADP1	pcaF	beta-ketoadipyl CoA thiolase	2.3.1.155-RXN ; KETOACYLCOATHIOL-RXN ; RXN-3641 ;	1	1.02036	46.38	1e-112	4	1	_	2.3.1.-	1 : Unknown	_	e : enzyme	8125318, 7883173, 8063101, 3036773	1a : Function from experimental evidences in the studied strain	1	392	393	1	401	401
	NIDE3104		Candidatus Nitrospira defluvii	fadA	3-ketoacyl-CoA thiolase	_	1.00253	1.01018	45.09	1e-112	2	1	1.1.2.4 : Anaerobic fatty acid oxidation pathway ; 7.1 : Cytoplasm ;	2.3.1.16	2 : Cytoplasmic	3.2 : Degradation ;	e : enzyme	12535077, 1354266, 15229654, 2191949, 6350283	2b : Function from indirect experimental evidences (e.g. phenotypes)	1	392	393	1	396	396
	METUNv2_320010		Methyloversatilis universalis FAM5	phbA2	Putative acetyl-CoA acetyltransferase (Acetoacetyl-CoA thiolase)	_	0.97494	0.98982	48.33	1e-112	2	1	1.3 : Energy metabolism (carbon) ;	2.3.1.9	2 : Cytoplasmic	6 : Energy metabolism ; 15 : Cellular processes ;	e : enzyme	2670935, 2670936	2a : Function from experimental evidences in other organisms	4	390	393	8	395	399
	SCFA_v1_300017		Ca. Phosphitivorax anaerolimi F81	thlA	Acetyl-CoA acetyltransferase	_	0.9952	1.05598	46.99	3e-112	4	1	_	2.3.1.9	2 : Cytoplasmic	_	e : enzyme	_	2b : Function from indirect experimental evidences (e.g. phenotypes)	1	390	393	1	415	417
	BN873v1_610042		Candidatus Competibacter denitrificans Run_A_D11	phaA	Acetyl-CoA acetyltransferase	_	0.97756	0.99746	45.66	6e-112	2	2	_	2.3.1.9	2 : Cytoplasmic	5 : Central intermediary metabolism ; 6 : Energy metabolism ; 16.14 : Store ;	e : enzyme	1685080, 1755959, 7867955, 9904	2a : Function from experimental evidences in other organisms	1	386	393	3	394	401
	BRADO0538		Bradyrhizobium sp. ORS278	_	putative acetyl-CoA acetyltransferase (phbA/atoB/paaJ-like)	_	1	1.0229	46.52	1e-111	2	1	1.1.2.1 : Degradation of short-chain fatty acids ;	2.3.1.-	2 : Cytoplasmic	16.11 : Scavenge (Catabolism) ;	e : enzyme	_	3 : Putative function from multiple computational evidences	1	393	393	1	402	402
	Pars_0309		Pyrobaculum arsenaticum DSM 13514	thlA	Acetyl-CoA acetyltransferase (Acetoacetyl-CoA thiolase)	_	0.96806	1.00254	48.73	1e-111	1	1	_	2.3.1.9	2 : Cytoplasmic	_	e : enzyme	11075929, 11466286, 1685080, 7867955	2a : Function from experimental evidences in other organisms	3	392	393	15	407	407
	Atu3475		Agrobacterium tumefaciens C58	fadAx	acetyl-CoA C-acetyltransferase	_	0.94175	0.98728	48.2	1e-111	1	1	1 : Metabolism ;	_	2 : Cytoplasmic	_	e : enzyme	11251808	2b : Function from indirect experimental evidences (e.g. phenotypes)	4	390	393	32	410	412
	ACIAD1450		Acinetobacter baylyi ADP1	catF	beta-ketoadipyl CoA thiolase	2.3.1.155-RXN ; KETOACYLCOATHIOL-RXN ; RXN-3641 ;	1	1.02036	46.13	2e-111	5	1	1.1.1 : carbon compounds ;	2.3.1.-	1 : Unknown	_	e : enzyme	8125318	1a : Function from experimental evidences in the studied strain	1	392	393	1	401	401
	ABAYE2367		Acinetobacter baumannii AYE	paaJ	beta-ketoadipyl CoA thiolase with thiolase-like domain, phenylacetic acid degradation	_	1.00249	1.02545	46.4	3e-111	5	1	1.1.5.1 : Phenylacetic acid degradation ;	2.3.1.-	1 : Unknown	_	e : enzyme	9748275	2b : Function from indirect experimental evidences (e.g. phenotypes)	1	393	393	1	402	402
	BN11v3_1860009		Tetrasphaera australiensis Ben110	phaA	Acetyl-CoA acetyltransferase (beta-ketothiolase)	_	0.97243	0.98728	47.16	4e-110	1	1	_	2.3.1.9	2 : Cytoplasmic	6 : Energy metabolism ;	e : enzyme	10416645, 1987116, 2670936	2a : Function from experimental evidences in other organisms	5	389	393	8	394	399
	Rmet_3669		Cupriavidus metallidurans CH34	pcaF	acetyl-CoA acetyltransferase	_	1.0025	1.02036	44.64	7e-110	1	1	1.1.2.7 : Acetoacetate degradation ;	_	1 : Unknown	_	c : carrier	_	2a : Function from experimental evidences in other organisms	1	392	393	1	400	400
	PSEEN1165		Pseudomonas entomophila L48	pcaF	beta-ketoadipyl CoA thiolase	_	1.0025	1.02036	45.14	3e-109	4	2	1.1.1 : carbon compounds ;	2.3.1.9	Unknown	6 : Energy metabolism ;	e : enzyme	12534466	2a : Function from experimental evidences in other organisms	1	392	393	1	400	400
	MARHY0270		Marinobacter hydrocarbonoclasticus ATCC 49840	paaJ	beta-ketoadipyl CoA thiolase with thiolase-like domain, phenylacetic acid degradation	_	1.005	1.0229	45.02	4e-109	4	1	1.1.5.1 : Phenylacetic acid degradation ;	2.3.1.-	1 : Unknown	_	e : enzyme	7961399	2b : Function from indirect experimental evidences (e.g. phenotypes)	1	392	393	1	400	400
	RALTA_B0208		Cupriavidus taiwanensis LMG19424	pcaF	Beta-ketoadipyl CoA thiolase	_	1.0025	1.02036	44.64	5e-109	1	1	1.1.1 : Carbohydrates/Carbon compounds ;	2.3.1.16	1 : Unknown	6 : Energy metabolism ;	e : enzyme	7961399	2a : Function from experimental evidences in other organisms	1	392	393	1	400	400
	PP_3280		Pseudomonas putida KT2440	paaJ	3-oxoadipyl-CoA/3-oxo-5,6-dehydrosuberyl-CoA thiolase	RXN0-6512 ; RXN-3641 ; RHEA:34441 ; RHEA:19483 ;	0.98276	1.01527	44.36	8e-109	4	1	1.1.5.1 : Phenylacetic acid degradation ;	2.3.1.-, 2.3.1.174	2 : Cytoplasmic	6 : Energy metabolism ; 16.11 : Scavenge (Catabolism) ;	e : enzyme	20660314, 17259607	2a : Function from experimental evidences in other organisms	3	392	393	8	406	406
	BRADO3134		Bradyrhizobium sp. ORS278	atoB	acetyl-CoA acetyltransferase with thiolase domain	_	0.98228	0.98728	45.88	9e-109	3	1	1.1.2.1 : Degradation of short-chain fatty acids ; 1.1 : Carbon compound utilization ; 1.1.2 : Fatty acids (fatty acid oxidation) ; 1.1.3 : Amino acids ;	2.3.1.9	2 : Cytoplasmic	_	e : enzyme	_	2b : Function from indirect experimental evidences (e.g. phenotypes)	4	390	393	7	393	395
	PSEEN2795		Pseudomonas entomophila L48	pcaF-2	beta-ketoadipyl CoA thiolase	_	0.99015	1.0229	45.52	1e-108	5	1	1.1.5.1 : Phenylacetic acid degradation ;	2.3.1.9	Cytoplasmic	6 : Energy metabolism ;	e : enzyme	12534466, 15474299, 9600981	2a : Function from experimental evidences in other organisms	1	392	393	6	406	406
	CMR15v5_2038		Ralstonia solanacearum CMR15	pcaF	Beta-ketoadipyl-CoA thiolase	_	1.005	1.0229	44.28	1e-108	3	1	_	2.3.1.-	1 : Unknown	6 : Energy metabolism ;	e : enzyme	_	2b : Function from indirect experimental evidences (e.g. phenotypes)	1	392	393	1	400	400
	FRAAL5910		Frankia alni ACN14a	atoB	acetyl-CoA acetyltransferase with thiolase domain	_	0.97975	0.98473	47.8	5e-108	1	2	1.1.2.1 : Degradation of short-chain fatty acids ;	2.3.1.9	1 : Unknown	16.11 : Scavenge (Catabolism) ;	e : enzyme	_	2b : Function from indirect experimental evidences (e.g. phenotypes)	5	389	393	5	390	395
	MGMSRv2_0194		Magnetospirillum gryphiswaldense MSR-1 v2	atoB	acetyl-CoA acetyltransferase with thiolase domain	_	0.99237	0.9949	46.92	8e-108	3	1	1.1 : Carbon compound utilization ; 1.1.2 : Fatty acids (fatty acid oxidation) ; 1.1.2.1 : Degradation of short-chain fatty acids ; 1.1.3 : Amino acids ;	2.3.1.-	2 : Cytoplasmic	16.11 : Scavenge (Catabolism) ;	e : enzyme	2670935, 2670936	2a : Function from experimental evidences in other organisms	4	392	393	6	391	392
	BDBv6_10148		Blood disease bacterium R229	pcaF	Beta-ketoadipyl-CoA thiolase	_	1.005	1.0229	44.53	9e-107	4	1	_	2.3.1.-	1 : Unknown	6 : Energy metabolism ;	e : enzyme	7961399	2b : Function from indirect experimental evidences (e.g. phenotypes)	1	392	393	1	400	400
	AZOLI_p40258		Azospirillum lipoferum 4B	paaJ	beta-ketoadipyl CoA thiolase	_	1	1.0229	45.02	1e-106	2	1	1.1.2.1 : Degradation of short-chain fatty acids ; 1.1.5.1 : Phenylacetic acid degradation ;	2.3.1.-	2 : Cytoplasmic	3.2 : Degradation ;	e : enzyme	10766858, 12846838, 9748275	2a : Function from experimental evidences in other organisms	1	392	393	1	402	402
	SCFA_v1_3830001		Ca. Phosphitivorax butyraticus R76	atoB	fragment of acetyl-CoA acetyltransferase (part 2)	ACETYL-COA-ACETYLTRANSFER-RXN ;	0.93911	1.02036	45.89	3e-106	4	1	1.1.2.7 : Acetoacetate degradation ;	2.3.1.9	2 : Cytoplasmic	3.2 : Degradation ;	e : enzyme	_	2a : Function from experimental evidences in other organisms	1	375	393	27	427	427
	BN873v1_20049		Candidatus Competibacter denitrificans Run_A_D11	_	putative acetyl-CoA acetyltransferase	_	1.01005	1.0229	44.78	3e-105	3	1	1.1.2 : Fatty acids (fatty acid oxidation) ;	2.3.1.16	2 : Cytoplasmic	_	e : enzyme	1699931, 2191949, 2204034	3 : Putative function from multiple computational evidences	1	390	393	5	396	398
	THI_3278		Thiomonas sp. 3As	phbA2	acetyl-CoA acetyltransferase (Acetoacetyl-CoA thiolase)	_	0.98728	0.9898	46.39	3e-105	3	2	1.3 : Energy metabolism (carbon) ;	2.3.1.9	2 : Cytoplasmic	15 : Cellular processes ; 6 : Energy metabolism ;	e : enzyme	2670935, 2670936	2a : Function from experimental evidences in other organisms	4	390	393	5	390	392
	ECK1394		Escherichia coli K12	paaE	beta-ketoadipyl CoA thiolase	RXN-3641 ; RXN0-6512 ;	1	1.02036	43.89	5e-105	3	1	1.1.5.1 : Phenylacetic acid degradation ;	_	2 : Cytoplasmic	16.11 : Scavenge (Catabolism) ; 6 : Energy metabolism ;	e : enzyme	10766858, 12846838, 17259607, 9748275	1a : Function from experimental evidences in the studied strain	1	392	393	1	401	401
	THI_3549		Thiomonas sp. 3As	pcaF2	Beta-ketoadipyl CoA thiolase	_	0.98515	1.01272	43.72	2e-104	4	1	1.1.5.1 : Phenylacetic acid degradation ;	2.3.1.-	1 : Unknown	5 : Central intermediary metabolism ;	e : enzyme	10766858, 12846838, 7961399, 9748275	2a : Function from experimental evidences in other organisms	2	390	393	5	402	404
	BN45v3_30404		Mycobacterium canettii STB-J	fadA	Putative Acetyl-CoA acetyltransferase FadA4 (Acetoacetyl-CoA Thiolase)	_	0.98219	0.99229	45.6	8e-104	1	1	1 : lipid metabolism ;	2.3.1.9	2 : Cytoplasmic	_	e : enzyme	11271494, 12010964, 12657046, 17443846	3 : Putative function from multiple computational evidences	5	389	393	1	386	389
	VCRLGP8v1_930035		Vibrio crassostreae LGP8	paaE	beta-ketoadipyl CoA thiolase	RXN0-6512 ; RXN-3641 ;	1	1.0229	45.02	1e-103	2	1	1.1.5.1 : Phenylacetic acid degradation ;	_	2 : Cytoplasmic	6 : Energy metabolism ; 16.11 : Scavenge (Catabolism) ;	e : enzyme	10766858, 12846838, 17259607, 9748275	2a : Function from experimental evidences in other organisms	2	390	393	4	400	402
	XDD1v4_3927		Xenorhabdus doucetiae FRM16	paaJ	protein PaaJ; Beta-ketoadipyl-CoA thiolase	_	1	1.02799	42.57	2e-103	1	1	1.1.5.1 : Phenylacetic acid degradation ;	2.3.1.174	1 : Unknown	_	e : enzyme	_	2a : Function from experimental evidences in other organisms	1	393	393	1	404	404
	BN42v3_21228		Mycobacterium canettii STB-K	fadA	Putative Acetyl-CoA acetyltransferase FadA4 (Acetoacetyl-CoA Thiolase)	_	0.98219	0.99229	45.6	3e-103	1	1	1 : lipid metabolism ;	2.3.1.9	2 : Cytoplasmic	_	e : enzyme	11271494, 12010964, 12657046, 17443846	3 : Putative function from multiple computational evidences	5	389	393	1	386	389
	ABAYE2307		Acinetobacter baumannii AYE	dcaF	beta-ketoadipyl CoA thiolase	_	1.00249	1.0229	42.29	1e-102	6	1	1.1.1 : carbon compounds ;	2.3.1.-	1 : Unknown	_	e : enzyme	2298704, 8002591, 8063101, 8181753, 8331077, 8449410, 9515921	2a : Function from experimental evidences in other organisms	1	392	393	1	400	401
	BN44v3_11488		Mycobacterium canettii STB-D	fadA	Putative Acetyl-CoA acetyltransferase FadA4 (Acetoacetyl-CoA Thiolase)	_	0.98219	0.99229	45.34	1e-102	1	1	1 : lipid metabolism ;	2.3.1.9	2 : Cytoplasmic	_	e : enzyme	11271494, 12010964, 12657046, 17443846	3 : Putative function from multiple computational evidences	5	389	393	1	386	389
	BN43v3_30420		Mycobacterium canettii STB-L	fadA	Putative Acetyl-CoA acetyltransferase FadA4 (Acetoacetyl-CoA Thiolase)	_	0.98219	0.99229	45.34	1e-102	1	1	1 : lipid metabolism ;	2.3.1.9	2 : Cytoplasmic	_	e : enzyme	11271494, 12010964, 12657046, 17443846	3 : Putative function from multiple computational evidences	5	389	393	1	386	389
	ACIAD1689		Acinetobacter baylyi ADP1	dcaF	beta-ketoadipyl CoA thiolase	2.3.1.155-RXN ; KETOACYLCOATHIOL-RXN ; RXN-3641 ;	1.00249	1.0229	42.29	2e-102	6	1	_	2.3.1.-	1 : Unknown	_	e : enzyme	2298704, 8002591, 8063101, 8181753, 8331077, 8449410, 9515921, 11571189	1a : Function from experimental evidences in the studied strain	1	392	393	1	400	401
	ABSDF1531		Acinetobacter baumannii SDF	_	fragment of putative Beta-ketoadipyl CoA thiolase (part 2)	_	0.9597	0.96947	43.83	2e-102	4	1	1.1.1 : Carbohydrates/Carbon compounds ;	2.3.1.9	1 : Unknown	_	e : enzyme	_	5 : Unknown function	20	392	393	18	397	397
	BN874v1_1250003		Candidatus Contendobacter odensis Run_B_J11	_	putative acetyl-CoA acetyltransferase	_	1.01005	1.0229	43.53	1e-101	3	1	1.1.2 : Fatty acids (fatty acid oxidation) ;	2.3.1.16	2 : Cytoplasmic	_	e : enzyme	1699931, 2191949, 2204034	3 : Putative function from multiple computational evidences	1	390	393	5	396	398
	VIBNIv4_A0031		Vibrio nigripulchritudo SFn1	fadA	3-ketoacyl-CoA thiolase	_	1.02036	1.03351	44.64	2e-101	2	1	1.1.2.6 : Aerobic fatty acid oxidation pathway ; 7.1 : Cytoplasm ;	2.3.1.16	2 : Cytoplasmic	3.2 : Degradation ;	e : enzyme	1699931, 2191949, 2204034	2a : Function from experimental evidences in other organisms	1	393	393	1	388	388
	EFER_1634		Escherichia fergusonii ATCC 35469T	paaJ	Beta-ketoadipyl CoA thiolase	_	1.005	1.0229	43.03	8e-101	4	1	1.1.5.1 : Phenylacetic acid degradation ;	2.3.1.9	1 : Unknown	6 : Energy metabolism ;	e : enzyme	9748275	2a : Function from experimental evidences in other organisms	1	392	393	1	400	400
	BSU32830		Bacillus subtilis 168	fadA	acetyl-CoA C-acyltransferase	KETOACYLCOATHIOL-RXN ; RHEA:21564 ;	1.02036	1.02558	43.14	2e-100	2	2	2.4 : Metabolism of lipids ;	2.3.1.16	2 : Cytoplasmic	16.11 : Scavenge (Catabolism) ;	e : enzyme	17189250, 21398533	1a : Function from experimental evidences in the studied strain	1	390	393	1	389	391
	BN381v2_70026		Candidatus Microthrix parvicella RN1	_	Acetyl-CoA acetyltransferase	_	1.00995	1.03308	43.84	6e-100	2	1	_	2.3.1.16	2 : Cytoplasmic	_	e : enzyme	1699931, 2191949, 2204034	2a : Function from experimental evidences in other organisms	1	392	393	1	401	402
	Spro_3039		Serratia proteamaculans 568	pcaF	Beta-ketoadipyl-CoA thiolase	_	0.99	1.00763	42.93	1e-99	3	1	1.1.1 : Carbohydrates/Carbon compounds ;	2.3.1.-	1 : Unknown	6 : Energy metabolism ;	e : enzyme	_	2b : Function from indirect experimental evidences (e.g. phenotypes)	6	392	393	6	400	400
	RALTA_B1528		Cupriavidus taiwanensis LMG19424	_	putative acetyl-CoA acetyltransferase with thiolase domain	_	1.00249	1.02545	42.93	1e-99	2	1	1.7 : Central intermediary metabolism ;	2.3.1.9	2 : Cytoplasmic	5 : Central intermediary metabolism ;	e : enzyme	_	3 : Putative function from multiple computational evidences	1	390	393	1	400	402
	AZOLI_p30161		Azospirillum lipoferum 4B	phbA4	Acetyl-CoA acetyltransferase with thiolase domain (Acetoacetyl-CoA thiolase)	_	1.01272	1.02314	43.97	3e-97	1	1	1.5.4 : Fatty acid and phosphatidic acid ;	2.3.1.9	2 : Cytoplasmic	3.1 : Biosynthesis ;	e : enzyme	7582015, 1396692	2a : Function from experimental evidences in other organisms	2	392	393	3	389	389
	XPG1v4_0713		Xenorhabdus poinarii G6	pcaF	Beta-ketoadipyl-CoA thiolase	_	1.005	1.0229	42.04	2e-96	1	2	_	2.3.1.174	1 : Unknown	_	e : enzyme	_	2b : Function from indirect experimental evidences (e.g. phenotypes)	1	392	393	1	400	400
	MARHY2135		Marinobacter hydrocarbonoclasticus ATCC 49840	fadA	3-ketoacyl-CoA thiolase; (thiolase I, acetyl-CoA transferase), in complex with FadB catalyzes Catalyzes the final step of fatty acid oxidation	_	1.01527	1.02046	45.11	3e-96	5	2	1.1.2.1 : Degradation of short-chain fatty acids ; 7.1 : Cytoplasm ;	2.3.1.16	2 : Cytoplasmic	3 : Fatty acid and phospholipid metabolism ;	e : enzyme	12115060	2a : Function from experimental evidences in other organisms	2	392	393	6	391	391
	Pars_1071		Pyrobaculum arsenaticum DSM 13514	_	putative acetyl-CoA acetyltransferase	_	1.00249	1.02545	41.19	1e-95	2	1	1.3 : Energy metabolism (carbon) ;	2.3.1.9	2 : Cytoplasmic	6 : Energy metabolism ; 15 : Cellular processes ;	e : enzyme	_	3 : Putative function from multiple computational evidences	1	392	393	8	402	402
	BN12v2_1200011		Tetrasphaera japonica T1-X7	_	Putative 3-ketoacyl-CoA thiolase (Beta-ketothiolase) or Acetoacetyl-CoA thiolase (EC no 2.3.1.9)	_	1.01235	1.04326	42.2	3e-95	2	1	_	2.3.1.16	2 : Cytoplasmic	6 : Energy metabolism ;	e : enzyme	10416645, 1987116, 2670936	3 : Putative function from multiple computational evidences	1	392	393	1	404	405
	BN42v3_20922		Mycobacterium canettii STB-K	fadA	Putative beta-ketoacyl CoA thiolase FadA3	_	1.03704	1.0687	42.38	5e-95	2	1	1 : lipid metabolism ;	2.3.1.-	2 : Cytoplasmic	_	e : enzyme	10493122, 10510226, 12657046, 17443846	3 : Putative function from multiple computational evidences	1	392	393	1	404	405
	PSEEN3727		Pseudomonas entomophila L48	fadA	3-ketoacyl-CoA thiolase (Fatty oxidation complex beta subunit) (Beta-ketothiolase) (Acetyl-CoA acyltransferase)	_	1.01527	1.02046	46.12	5e-95	6	1	1.1.2.1 : Degradation of short-chain fatty acids ;	2.3.1.16	Cytoplasmic	3 : Fatty acid and phospholipid metabolism ;	e : enzyme	_	2a : Function from experimental evidences in other organisms	2	392	393	6	391	391
	BN45v3_30114		Mycobacterium canettii STB-J	fadA	Putative beta-ketoacyl CoA thiolase FadA3	_	1.02439	1.0687	42.38	1e-94	2	1	1 : lipid metabolism ;	2.3.1.-	2 : Cytoplasmic	_	e : enzyme	10493122, 10510226, 12657046, 17443846	3 : Putative function from multiple computational evidences	1	392	393	6	409	410
	BN44v3_11190		Mycobacterium canettii STB-D	fadA	Putative beta-ketoacyl CoA thiolase FadA3	_	1	1.04326	42.93	1e-94	2	1	1 : lipid metabolism ;	2.3.1.-	2 : Cytoplasmic	_	e : enzyme	10493122, 10510226, 12657046, 17443846	3 : Putative function from multiple computational evidences	1	392	393	6	409	410
	BN43v3_30127		Mycobacterium canettii STB-L	fadA	Putative beta-ketoacyl CoA thiolase FadA3	_	1	1.04326	42.93	1e-94	2	1	1 : lipid metabolism ;	2.3.1.-	2 : Cytoplasmic	_	e : enzyme	10493122, 10510226, 12657046, 17443846	3 : Putative function from multiple computational evidences	1	392	393	6	409	410
	Rmet_1853		Cupriavidus metallidurans CH34	atoB	acetyl-CoA acetyltransferase / thiolase	_	1.0229	1.02551	42.04	6e-94	4	1	1.1.2.1 : Degradation of short-chain fatty acids ;	2.3.1.9	1 : Unknown	_	c : carrier	_	3 : Putative function from multiple computational evidences	1	390	393	1	390	392
	RALTA_A1469		Cupriavidus taiwanensis LMG19424	_	putative 3-ketoacyl-CoA thiolase / acetyl-CoA acetyltransferase	_	1.0229	1.02551	42.54	1e-93	4	2	1.1.2.1 : Degradation of short-chain fatty acids ;	2.3.1.16, 2.3.1.9	1 : Unknown	3.2 : Degradation ;	e : enzyme	_	3 : Putative function from multiple computational evidences	1	390	393	1	390	392
	BN13v1_250034		Tetrasphaera jenkinsii Ben74	_	Putative 3-ketoacyl-CoA thiolase (Beta-ketothiolase) or Acetoacetyl-CoA thiolase (EC no 2.3.1.9)	_	1.01238	1.04071	41.56	6e-93	2	1	_	2.3.1.16	2 : Cytoplasmic	6 : Energy metabolism ;	e : enzyme	10416645, 1987116, 2670936	3 : Putative function from multiple computational evidences	1	392	393	1	403	404
	PSHAa0010		Pseudoalteromonas haloplanktis TAC125	fadA	3-ketoacyl-CoA thiolase; (thiolase I, acetyl-CoA transferase), in complex with FadB catalyzes EC 2.3.1.16	_	0.96154	1.01781	43.25	6e-92	3	1	2.4.1.1 : Biosynthesis ;	2.3.1.16	cytoplasm (undefined)	16.2 : Construct biomass (Anabolism) ; 16.11 : Scavenge (Catabolism) ;	e : enzyme	8446033	2a : Function from experimental evidences in other organisms	1	392	393	28	414	416
	CMR15v5_2683		Ralstonia solanacearum CMR15	_	acetyl-CoA acetyltransferase	_	1.0229	1.02551	42.29	9e-92	4	1	1.1.2.1 : Degradation of short-chain fatty acids ;	2.3.1.16	1 : Unknown	3.2 : Degradation ;	e : enzyme	_	2b : Function from indirect experimental evidences (e.g. phenotypes)	1	390	393	1	390	392
	BN10v3_920035		Tetrasphaera elongata Lp2	_	Putative 3-ketoacyl-CoA thiolase (Beta-ketothiolase) or Acetoacetyl-CoA thiolase (EC no 2.3.1.9)	_	1.00737	1.04326	40.49	4e-91	1	1	_	2.3.1.16	2 : Cytoplasmic	6 : Energy metabolism ;	e : enzyme	_	3 : Putative function from multiple computational evidences	3	392	393	3	406	407
	BN11v3_1350015		Tetrasphaera australiensis Ben110	phaA	Acetyl-CoA acetyltransferase (beta-ketothiolase)	_	1.01232	1.0458	40.88	2e-90	2	1	_	2.3.1.16	2 : Cytoplasmic	6 : Energy metabolism ;	e : enzyme	10416645, 1987116, 2670936	2a : Function from experimental evidences in other organisms	1	392	393	1	405	406
	RALTA_A0405		Cupriavidus taiwanensis LMG19424	_	putative 3-ketoacyl-CoA thiolase	_	1.01759	1.03053	39.26	5e-89	5	1	1 : Metabolism ;	2.3.1.16	1 : Unknown	18.1 : Enzymes of unknown specificity ;	e : enzyme	_	3 : Putative function from multiple computational evidences	1	392	393	4	398	398
	BBta_5147		Bradyrhizobium sp. BTAi1	pimB	Acetyl-CoA acetyltransferase with thiolase domain	_	1.01266	1.01781	41	7e-89	4	1	1.1.2.1 : Degradation of short-chain fatty acids ;	2.3.1.9	2 : Cytoplasmic	16.11 : Scavenge (Catabolism) ;	e : enzyme	_	2a : Function from experimental evidences in other organisms	3	390	393	3	392	395
	BN381v2_90096		Candidatus Microthrix parvicella RN1	_	Thiolase	_	1.015	1.03308	41.63	9e-89	3	2	_	2.3.1.-	2 : Cytoplasmic	_	e : enzyme	1699931, 2191949, 2204034	2b : Function from indirect experimental evidences (e.g. phenotypes)	1	392	393	1	399	400
	CMR15v5_0432		Ralstonia solanacearum CMR15	fadA	3-ketoacyl-CoA thiolase (Fatty acid oxidation complex beta subunit) (Beta-ketothiolase) (Acetyl-CoA acyltransferase)	_	1.01504	1.03053	39.51	8e-88	5	1	1 : Metabolism ; 1.1.2 : Fatty acids (fatty acid oxidation) ;	2.3.1.16	1 : Unknown	3 : Fatty acid and phospholipid metabolism ;	e : enzyme	11356168, 11696182, 14630959, 15979881, 9490742	2a : Function from experimental evidences in other organisms	1	392	393	5	399	399
	AZOLI_p30357		Azospirillum lipoferum 4B	phbA1	acetyl-CoA acetyltransferase with thiolase domain (Beta-ketothiolase)	_	1.00254	1.04233	40.61	9e-88	2	1	1.5.4 : Fatty acid and phosphatidic acid ;	2.3.1.-	2 : Cytoplasmic	3.1 : Biosynthesis ;	e : enzyme	12039753, 7582015	1c : Function from experimental evidences in the studied genus	1	392	393	1	378	378
	Rmet_0387		Cupriavidus metallidurans CH34	fadA	acetyl-CoA C-acyltransferase	_	1.01759	1.03053	39.51	2e-87	5	1	1.1.5.1 : Phenylacetic acid degradation ;	2.3.1.16	2 : Cytoplasmic	_	e : enzyme	_	2b : Function from indirect experimental evidences (e.g. phenotypes)	1	392	393	4	398	398
	BRADO2393		Bradyrhizobium sp. ORS278	_	putative acetyl-CoA acyltransferase	_	1.02927	1.07379	40.76	3e-87	4	1	_	2.3.1.16	1 : Unknown	16.11 : Scavenge (Catabolism) ;	e : enzyme	_	3 : Putative function from multiple computational evidences	1	392	393	1	410	410
	BN11v3_1360003		Tetrasphaera australiensis Ben110	_	Putative acetyl-CoA C-acyltransferase (Beta-ketothiolase)	_	0.99491	1.01034	39.9	6e-87	3	1	_	2.3.1.16	2 : Cytoplasmic	6 : Energy metabolism ;	e : enzyme	17189250	3 : Putative function from multiple computational evidences	2	390	393	4	385	387
	AZCBGv1_p150132		Azospirillum brasilense CBG497	phaA	Beta-ketothiolase (acetyl-CoA acetyltransferase with thiolase domain)(Acetyl-CoA C-acyltransferase)	_	0.9313	0.94574	42.08	8e-87	1	1	1.5.4 : Fatty acid and phosphatidic acid ;	2.3.1.16	2 : Cytoplasmic	3.1 : Biosynthesis ;	e : enzyme	12039753, 7582015	1b : Function from experimental evidences in the studied species	28	392	393	38	387	387
	BN13v1_370004		Tetrasphaera jenkinsii Ben74	_	Putative acetyl-CoA C-acyltransferase (Beta-ketothiolase)	_	0.99746	1.01818	40.05	9e-87	3	1	_	2.3.1.16	2 : Cytoplasmic	6 : Energy metabolism ;	e : enzyme	17189250	3 : Putative function from multiple computational evidences	2	390	393	4	383	385
	ACIAD0334		Acinetobacter baylyi ADP1	fadA	3-ketoacyl-CoA thiolase (Fatty oxidation complex beta subunit) (Beta-ketothiolase) (Acetyl-CoA acyltransferase)	2.3.1.155-RXN ; KETOACYLCOATHIOL-RXN ; METHYLACETOACETYLCOATHIOL-RXN ;	1.01018	1.01795	41.06	4e-86	7	2	1.1.2 : fatty acids ;	2.3.1.16	2 : Cytoplasmic	_	e : enzyme	_	2a : Function from experimental evidences in other organisms	2	392	393	7	390	390
	RALTA_B0510		Cupriavidus taiwanensis LMG19424	_	putative beta-ketoadipyl CoA thiolase with thiolase-like domain, phenylacetic acid degradation	_	1.02	1.03817	39.46	1e-85	3	1	1.1.5.1 : Phenylacetic acid degradation ;	_	1 : Unknown	6 : Energy metabolism ;	e : enzyme	12846838, 9748275	3 : Putative function from multiple computational evidences	1	390	393	1	398	400
	BN10v3_1170012		Tetrasphaera elongata Lp2	_	putative acetyl-CoA acetyltransferase (phaA)	_	0.81425	0.94675	46.88	1e-85	2	1	_	2.3.1.9	2 : Cytoplasmic	_	e : enzyme	_	3 : Putative function from multiple computational evidences	5	321	393	7	325	338
	HEAR2836		Herminiimonas arsenicoxydans	fadA	3-ketoacyl-CoA thiolase (Fatty acid oxidation complex beta subunit) (Beta-ketothiolase) (Acetyl-CoA acyltransferase)	_	1.01759	1.03053	38.52	5e-85	2	1	1.1.2 : Fatty acids (fatty acid oxidation) ;	2.3.1.16	1 : Unknown	3 : Fatty acid and phospholipid metabolism ;	e : enzyme	11356168, 11696182, 14630959, 15979881, 9490742	2a : Function from experimental evidences in other organisms	1	392	393	5	398	398
	ACIAD2988		Acinetobacter baylyi ADP1	_	putative thiolase; putative acyl-CoA thiolase	_	1.03234	1.05598	40.48	6e-85	8	1	_	_	1 : Unknown	_	e : enzyme	_	3 : Putative function from multiple computational evidences	1	392	393	2	402	402
	MARHY2410		Marinobacter hydrocarbonoclasticus ATCC 49840	paaJ	ketoadipyl CoA thiolase subunit	_	1.02736	1.05089	40.92	5e-84	6	1	1.1.5.1 : Phenylacetic acid degradation ;	2.3.1.16	1 : Unknown	_	e : enzyme	_	2b : Function from indirect experimental evidences (e.g. phenotypes)	3	392	393	4	402	402
	FRAAL4934		Frankia alni ACN14a	fadA	3-ketoacyl-CoA thiolase; (thiolase I, acetyl-CoA transferase)	_	1.03526	1.0458	39.42	8e-84	3	1	1.1.2.1 : Degradation of short-chain fatty acids ;	2.3.1.16	1 : Unknown	3.2 : Degradation ;	e : enzyme	2191949	2b : Function from indirect experimental evidences (e.g. phenotypes)	1	392	393	1	397	397
	THI_3002		Thiomonas sp. 3As	PED1	3-ketoacyl-CoA thiolase 2 (Beta- ketothiolase 2) (Acetyl-CoA acyltransferase 2)	_	1.01754	1.03308	38.67	9e-84	5	1	1.1.2 : Fatty acids (fatty acid oxidation) ;	2.3.1.16	1 : Unknown	3 : Fatty acid and phospholipid metabolism ;	e : enzyme	11356168, 11696182, 14630959, 15979881, 9490742	2a : Function from experimental evidences in other organisms	1	392	393	5	399	399
	SCFA_v1_1130010		Ca. Phosphitivorax anaerolimi F81	fadA	acetyl-CoA C-acyltransferase	_	1.02993	1.05089	39.71	2e-83	5	1	_	2.3.1.16	2 : Cytoplasmic	_	e : enzyme	_	2b : Function from indirect experimental evidences (e.g. phenotypes)	1	393	393	1	401	401
	RALTA_A1580		Cupriavidus taiwanensis LMG19424	fadA	3-ketoacyl-CoA thiolase; (thiolase I, acetyl-CoA transferase)	_	1.03053	1.03316	39.51	5e-83	6	1	1.1.2.1 : Degradation of short-chain fatty acids ; 7.1 : Cytoplasm ;	2.3.1.16	2 : Cytoplasmic	3.2 : Degradation ;	e : enzyme	_	2a : Function from experimental evidences in other organisms	1	392	393	1	392	392
	BRADO0983		Bradyrhizobium sp. ORS278	pimB	Acetyl-CoA acetyltransferase with thiolase domain (Acetoacetyl-CoA thiolase)	_	1.01772	1.0229	38.31	1e-81	5	1	1.1.2.1 : Degradation of short-chain fatty acids ;	2.3.1.9	2 : Cytoplasmic	16.11 : Scavenge (Catabolism) ;	e : enzyme	2883171	2a : Function from experimental evidences in other organisms	1	390	393	1	392	395
	Spro_4857		Serratia proteamaculans 568	atoB	3-ketoacyl-CoA thiolase / acetyl-CoA acetyltransferase	_	1.03562	1.03827	39.56	1e-81	6	1	1.1.2.1 : Degradation of short-chain fatty acids ;	2.3.1.16	2 : Cytoplasmic	3.2 : Degradation ; 16.11 : Scavenge (Catabolism) ;	e : enzyme	_	2b : Function from indirect experimental evidences (e.g. phenotypes)	1	390	393	1	390	392
	BN42v3_90051		Mycobacterium canettii STB-K	fadA	Putative Acetyl-CoA Acetyltransferase FadA6 (Acetoacetyl-CoA Thiolase)	_	1.01018	1.0285	39.04	7e-81	3	1	1 : lipid metabolism ;	2.3.1.9	1 : Unknown	_	e : enzyme	11929527, 12657046, 12775759, 15928073	3 : Putative function from multiple computational evidences	1	392	393	1	386	386
	BBta_7072		Bradyrhizobium sp. BTAi1	pimB	Acetyl-CoA acetyltransferase with thiolase domain	_	1.01772	1.0229	38.31	8e-81	6	1	1.1.2.1 : Degradation of short-chain fatty acids ;	2.3.1.9	2 : Cytoplasmic	16.11 : Scavenge (Catabolism) ;	e : enzyme	_	2a : Function from experimental evidences in other organisms	1	390	393	1	392	395
	BN44v3_110048		Mycobacterium canettii STB-D	fadA	Putative Acetyl-CoA Acetyltransferase FadA6 (Acetoacetyl-CoA Thiolase)	_	1.01018	1.0285	38.79	1e-80	3	1	1 : lipid metabolism ;	2.3.1.9	1 : Unknown	_	e : enzyme	11929527, 12657046, 12775759, 15928073	3 : Putative function from multiple computational evidences	1	392	393	1	386	386
	BN43v3_90054		Mycobacterium canettii STB-L	fadA	Putative Acetyl-CoA Acetyltransferase FadA6 (Acetoacetyl-CoA Thiolase)	_	1.01018	1.0285	38.79	1e-80	3	1	1 : lipid metabolism ;	2.3.1.9	1 : Unknown	_	e : enzyme	11929527, 12657046, 12775759, 15928073	3 : Putative function from multiple computational evidences	1	392	393	1	386	386
	BN45v3_100051		Mycobacterium canettii STB-J	fadA	Putative Acetyl-CoA Acetyltransferase FadA6 (Acetoacetyl-CoA Thiolase)	_	1.01018	1.0285	39.04	2e-80	3	1	1 : lipid metabolism ;	2.3.1.9	1 : Unknown	_	e : enzyme	11929527, 12657046, 12775759, 15928073	3 : Putative function from multiple computational evidences	1	392	393	1	386	386
	BN12v2_800001		Tetrasphaera japonica T1-X7	_	Putative acetyl-CoA C-acyltransferase (Beta-ketothiolase)	_	1.03308	1.04103	38.92	2e-77	3	1	_	2.3.1.16	2 : Cytoplasmic	6 : Energy metabolism ;	e : enzyme	17189250	3 : Putative function from multiple computational evidences	1	392	393	1	390	390
	BN42v3_20639		Mycobacterium canettii STB-K	fadA	Putative acyl-CoA thiolase FadA	_	1.02978	1.05598	38.31	8e-77	4	1	1 : lipid metabolism ;	2.3.1.-	2 : Cytoplasmic	_	e : enzyme	12657046	3 : Putative function from multiple computational evidences	2	392	393	3	403	403
	BN43v3_20310		Mycobacterium canettii STB-L	fadA	Putative acyl-CoA thiolase FadA	_	1.01467	1.05598	38.07	1e-76	4	1	1 : lipid metabolism ;	2.3.1.-	2 : Cytoplasmic	_	e : enzyme	12657046	3 : Putative function from multiple computational evidences	2	392	393	9	409	409
	Rmet_5432		Cupriavidus metallidurans CH34	_	acetyl-CoA acetyltransferase	_	1.00763	1.0102	35.61	3e-76	2	1	_	2.3.1.16	2 : Cytoplasmic	_	e : enzyme	_	2b : Function from indirect experimental evidences (e.g. phenotypes)	1	392	393	1	392	392
	BN44v3_10940		Mycobacterium canettii STB-D	fadA	Putative acyl-CoA thiolase FadA	_	1.01467	1.05598	38.07	4e-76	4	1	1 : lipid metabolism ;	2.3.1.-	2 : Cytoplasmic	_	e : enzyme	12657046	3 : Putative function from multiple computational evidences	2	392	393	9	409	409
	BN45v3_20150		Mycobacterium canettii STB-J	fadA	Putative acyl-CoA thiolase FadA	_	1.00728	1.05598	37.83	6e-76	4	1	1 : lipid metabolism ;	2.3.1.-	2 : Cytoplasmic	_	e : enzyme	12657046	3 : Putative function from multiple computational evidences	2	392	393	12	412	412
	BN10v3_810005		Tetrasphaera elongata Lp2	_	Putative acetyl-CoA C-acyltransferase (Beta-ketothiolase) or Acetoacetyl-CoA thiolase (EC no 2.3.1.9)	_	0.99256	1.01781	39.5	1e-74	3	1	_	2.3.1.16	2 : Cytoplasmic	6 : Energy metabolism ;	e : enzyme	_	3 : Putative function from multiple computational evidences	1	391	393	5	393	403
	BN45v3_100041		Mycobacterium canettii STB-J	fadA	Putative acetyl-CoA acetyltransferase FadA5 (acetoacetyl-CoA thiolase)	_	1.04071	1.04604	39.36	1e-74	5	1	1 : lipid metabolism ;	2.3.1.9	1 : Unknown	_	e : enzyme	12657046, 17635188	3 : Putative function from multiple computational evidences	1	392	393	1	391	391
	FRAAL2097		Frankia alni ACN14a	fadA	3-ketoadipyl CoA thiolase	_	1.00253	1.00763	38.64	9e-74	9	1	1.1.5.1 : Phenylacetic acid degradation ;	2.3.1.16	1 : Unknown	16.11 : Scavenge (Catabolism) ;	e : enzyme	_	2b : Function from indirect experimental evidences (e.g. phenotypes)	4	391	393	1	384	395
	METDI4034		Methylobacterium extorquens DM4	_	putative acetyl-CoA acyltransferase (Fatty oxidation complex beta subunit) (3-ketoacyl-CoA thiolase) (Beta-ketothiolase) (fadA-like)	_	1.00964	1.06616	36.04	1e-73	2	1	1.1.2 : Fatty acids (fatty acid oxidation) ;	2.3.1.16	1 : Unknown	3 : Fatty acid and phospholipid metabolism ;	e : enzyme	1699931, 7961399	3 : Putative function from multiple computational evidences	1	392	393	14	415	415
	BN43v3_90044		Mycobacterium canettii STB-L	fadA	Putative acetyl-CoA acetyltransferase FadA5 (acetoacetyl-CoA thiolase)	_	1.03053	1.03581	39.26	1e-73	5	1	1 : lipid metabolism ;	2.3.1.9	1 : Unknown	_	e : enzyme	12657046, 17635188	3 : Putative function from multiple computational evidences	5	392	393	5	391	391
	Rmet_5156		Cupriavidus metallidurans CH34	paaE	beta-ketoadipyl CoA thiolase	_	1.03053	1.03316	36.05	2e-73	3	1	1.1.5.1 : Phenylacetic acid degradation ;	2.3.1.16	1 : Unknown	3.2 : Degradation ;	e : enzyme	_	2b : Function from indirect experimental evidences (e.g. phenotypes)	1	392	393	1	392	392
	BN42v3_90041		Mycobacterium canettii STB-K	fadA	Putative acetyl-CoA acetyltransferase FadA5 (acetoacetyl-CoA thiolase)	_	1.04071	1.04604	39.36	8e-73	5	1	1 : lipid metabolism ;	2.3.1.9	1 : Unknown	_	e : enzyme	12657046, 17635188	3 : Putative function from multiple computational evidences	1	392	393	1	391	391
	ACIAD1569		Acinetobacter baylyi ADP1	_	putative 3-ketoacyl-CoA thiolase/acetyl-CoA acetyltransferase	_	0.99746	1.01292	36.73	3e-72	9	1	1.1.1 : carbon compounds ;	2.3.1.-	1 : Unknown	_	e : enzyme	_	3 : Putative function from multiple computational evidences	1	390	393	1	384	387
	BN11v3_4910007		Tetrasphaera australiensis Ben110	_	Putative acetyl-CoA C-acyltransferase (Beta-ketothiolase) or Acetoacetyl-CoA thiolase (EC no 2.3.1.9)	_	0.99504	1.02036	38.15	4e-72	4	1	_	2.3.1.16	2 : Cytoplasmic	6 : Energy metabolism ;	e : enzyme	_	3 : Putative function from multiple computational evidences	1	391	393	5	393	403
	BRADO6724		Bradyrhizobium sp. ORS278	_	putative acyl-CoA thiolase	_	1.06219	1.08651	36.07	6e-72	7	2	_	2.3.1.16	1 : Unknown	_	e : enzyme	_	3 : Putative function from multiple computational evidences	1	392	393	1	402	402
	BN44v3_110038		Mycobacterium canettii STB-D	fadA	Putative acetyl-CoA acetyltransferase FadA5 (acetoacetyl-CoA thiolase)	_	1.03053	1.03581	39.01	3e-71	5	1	1 : lipid metabolism ;	2.3.1.9	1 : Unknown	_	e : enzyme	12657046, 17635188	3 : Putative function from multiple computational evidences	5	392	393	5	391	391
	BN13v1_130025		Tetrasphaera jenkinsii Ben74	_	Putative acetyl-CoA C-acyltransferase (Beta-ketothiolase) or Acetoacetyl-CoA thiolase (EC no 2.3.1.9)	_	0.99752	1.0229	38.06	4e-71	4	2	_	2.3.1.16	2 : Cytoplasmic	6 : Energy metabolism ;	e : enzyme	_	3 : Putative function from multiple computational evidences	2	393	393	6	395	403
	Rmet_5510		Cupriavidus metallidurans CH34	_	beta-ketoadipyl CoA thiolase	_	1.03731	1.06107	36.21	4e-70	4	2	_	_	2 : Cytoplasmic	_	e : enzyme	_	2b : Function from indirect experimental evidences (e.g. phenotypes)	1	392	393	1	402	402
	BSU10350		Bacillus subtilis 168	yhfS	acetyl-CoA C-acetyltransferase	ACETYL-COA-ACETYLTRANSFER-RXN ; RHEA:21036 ;	0.98982	1.06868	36.25	3e-67	3	2	2.4 : Metabolism of lipids ;	2.3.1.9	1 : Unknown	_	e : enzyme	12368242, 23840410	1a : Function from experimental evidences in the studied strain	5	390	393	4	361	364
	BN381v2_330040		Candidatus Microthrix parvicella RN1	_	putative acetyl-CoA acetyltransferase	_	1.00763	1.02857	37.12	4e-67	5	2	_	2.3.1.9	2 : Cytoplasmic	_	e : enzyme	18246303, 10416645, 1987116, 2670936	3 : Putative function from multiple computational evidences	1	392	393	1	385	385
	RALSYv5_mp0378		Ralstonia syzygii R24	_	putative 3-ketoacyl-CoA thiolase / acetyl-CoA acetyltransferase (fragment)	_	0.43511	0.93443	38.6	5e-35	1	2	1.1.2.1 : Degradation of short-chain fatty acids ;	2.3.1.16, 2.3.1.9	2 : Cytoplasmic	3.2 : Degradation ;	e : enzyme	_	3 : Putative function from multiple computational evidences	220	390	393	12	181	183
	RALSYv5_0673		Ralstonia syzygii R24	fadI	fragment of 3-ketoacyl-CoA thiolase (Fatty acid oxidation complex subunit beta) (Beta-ketothiolase) (Acetyl-CoA acyltransferase) (Acyl- CoA ligase) (ACSs) (part 2)	_	0.13232	0.88136	38.46	3e-08	8	1	_	2.3.1.16	2 : Cytoplasmic	6 : Energy metabolism ;	e : enzyme	_	2b : Function from indirect experimental evidences (e.g. phenotypes)	339	390	393	1	52	59
AZ49_05690	Label	Synteny	Organism	Gene	Product	Reaction	maxLrap	minLrap	Ident %	Eval	OrderQ	OrderB	Roles	EC number	Localization	BioProcess	Product Type	PubMedId	Class	BeginQ	EndQ	LengthQ	BeginB	EndB	LengthB
	CD630_10590		Clostridium difficile 630	thlA1	Acetoacetyl-CoA thiolase 1	_	0.99746	1.00512	61.07	3e-169	1	2	1.1.2 : Fatty acids (fatty acid oxidation) ; 1.1.2.7 : Acetoacetate degradation ;	2.3.1.9	2 : Cytoplasmic	3.2 : Degradation ;	e : enzyme	11075929, 2191949	1c : Function from experimental evidences in the studied genus	1	393	394	1	391	391
	CLOSTRIBL3_v1_12838		Clostridiaceae BL-3	thlA	Acetyl-CoA acetyltransferase	ACETYL-COA-ACETYLTRANSFER-RXN ; RHEA:21036 ;	1	1.0051	60.41	1e-164	1	2	_	2.3.1.9	2 : Cytoplasmic	16.11 : Scavenge (Catabolism) ;	e : enzyme	7867955, 11075929, 11466286, 1685080	2a : Function from experimental evidences in other organisms	1	393	394	1	392	392
	CD630_26760		Clostridium difficile 630	thlA2	Acetoacetyl-CoA thiolase 2	_	1	1.0051	55.33	1e-153	2	2	1.1.2 : Fatty acids (fatty acid oxidation) ; 1.1.2.7 : Acetoacetate degradation ;	2.3.1.9	2 : Cytoplasmic	3.2 : Degradation ;	e : enzyme	11075929, 2191949	1c : Function from experimental evidences in the studied genus	1	393	394	1	392	392
	HEAR0577		Herminiimonas arsenicoxydans	phbA	acetyl-CoA acetyltransferase (Acetoacetyl-CoA thiolase)	_	0.98496	0.99746	55.22	2e-153	1	2	1.3 : Energy metabolism (carbon) ; 7.1 : Cytoplasm ;	2.3.1.9	2 : Cytoplasmic	6 : Energy metabolism ;	e : enzyme	1396692, 2670935	2b : Function from indirect experimental evidences (e.g. phenotypes)	1	393	394	9	399	399
	MARHY3102		Marinobacter hydrocarbonoclasticus ATCC 49840	phbA	acetyl-CoA acetyltransferase with thiolase domain, PHB biosynthesis	_	1	1.0051	55.84	1e-150	1	2	1.1.2.1 : Degradation of short-chain fatty acids ;	2.3.1.9	2 : Cytoplasmic	5 : Central intermediary metabolism ;	e : enzyme	1396692	2a : Function from experimental evidences in other organisms	1	393	394	1	392	392
	AZOLI_2388		Azospirillum lipoferum 4B	phbA3	Acetyl-CoA acetyltransferase with thiolase domain (Acetoacetyl-CoA thiolase)	_	0.99746	1.00512	56.23	2e-148	1	2	1.5.4 : Fatty acid and phosphatidic acid ;	2.3.1.9	2 : Cytoplasmic	3.1 : Biosynthesis ;	e : enzyme	7582015, 12788722, 12039753	1c : Function from experimental evidences in the studied genus	1	393	394	1	390	391
	METDI4272		Methylobacterium extorquens DM4	phaA	beta-ketothiolase	_	0.99492	0.99492	55.1	1e-147	1	2	1.1 : Carbon compound utilization ; 1.7.37 : C1 assimilation, serine pathway ;	2.3.1.16	2 : Cytoplasmic	_	e : enzyme	11208803	1b : Function from experimental evidences in the studied species	3	394	394	6	394	394
	Rmet_1357		Cupriavidus metallidurans CH34	phaA	Acetyl-CoA acetyltransferase (Acetoacetyl-CoA thiolase)	_	1	1.00254	54.57	1e-147	1	2	_	2.3.1.9	2 : Cytoplasmic	_	e : enzyme	_	2b : Function from indirect experimental evidences (e.g. phenotypes)	1	393	394	1	392	393
	CLOSTRIBL4_v1_1867		Clostridiales BL-4	thlA	acetyl-CoA acetyltransferase	ACETYL-COA-ACETYLTRANSFER-RXN ; RHEA:21036 ;	0.9218	0.98731	56.04	2e-147	1	2	_	2.3.1.9	2 : Cytoplasmic	16.11 : Scavenge (Catabolism) ;	e : enzyme	7867955, 11075929	2a : Function from experimental evidences in other organisms	5	392	394	32	418	422
	RALTA_A1351		Cupriavidus taiwanensis LMG19424	phaA	Acetyl-CoA acetyltransferase (beta-ketothiolase)	_	1	1.00254	54.82	2e-147	1	2	1.6 : Macromolecules (cellular constituent) biosynthesis ;	2.3.1.9	1 : Unknown	_	e : enzyme	10416645, 1987116, 2670936	2a : Function from experimental evidences in other organisms	1	393	394	1	392	393
	Spro_0592		Serratia proteamaculans 568	atoB	Acetyl-CoA acetyltransferase (Acetoacetyl-CoA thiolase)	_	0.98254	1	55.08	6e-147	1	2	1.1.2.7 : Acetoacetate degradation ;	2.3.1.9	2 : Cytoplasmic	3.2 : Degradation ;	e : enzyme	_	2b : Function from indirect experimental evidences (e.g. phenotypes)	1	393	394	9	400	401
	THI_1641		Thiomonas sp. 3As	phbA1	acetyl-CoA acetyltransferase (Acetoacetyl-CoA thiolase)	_	1	1.0051	54.82	4e-146	1	2	1.3 : Energy metabolism (carbon) ;	2.3.1.9	2 : Cytoplasmic	15 : Cellular processes ; 6 : Energy metabolism ;	e : enzyme	2670935, 2670936	2a : Function from experimental evidences in other organisms	1	393	394	1	392	392
	BN874v1_850028		Candidatus Contendobacter odensis Run_B_J11	phaA	Acetyl-CoA acetyltransferase	_	1	1.00254	54.31	8e-145	1	2	1.3 : Energy metabolism (carbon) ;	2.3.1.9	2 : Cytoplasmic	5 : Central intermediary metabolism ; 6 : Energy metabolism ; 16.14 : Store ;	e : enzyme	1685080, 1755959, 7867955, 9904	2b : Function from indirect experimental evidences (e.g. phenotypes)	1	393	394	1	392	393
	CMR15v5_2547		Ralstonia solanacearum CMR15	phaA	Acetyl-CoA acetyltransferase (beta-ketothiolase)	_	1	1.00254	53.55	1e-144	1	2	1.6 : Macromolecules (cellular constituent) biosynthesis ;	2.3.1.9	1 : Unknown	5 : Central intermediary metabolism ;	e : enzyme	10416645, 1987116, 2670936	2a : Function from experimental evidences in other organisms	1	393	394	1	392	393
	PP_4636		Pseudomonas putida KT2440	yqeF	acetyl-CoA acetyltransferase	METHYLACETOACETYLCOATHIOL-RXN ; RXN-12561 ; ACETYL-COA-ACETYLTRANSFER-RXN ; RHEA:21039 ;	1	1.0051	53.55	2e-144	1	2	1.1.2 : Fatty acids (fatty acid oxidation) ; 1.1.3 : Amino acids ;	2.3.1.9	2 : Cytoplasmic	3.2 : Degradation ;	e : enzyme	4150713, 773366, 236278, 9904, 2883931	2a : Function from experimental evidences in other organisms	1	393	394	1	392	392
	RM41v1_110012		Sinorhizobium sp. Rm41	phbA	acetyl-CoA acetyltransferase with thiolase domain (Acetoacetyl-CoA thiolase)	_	0.98985	0.99237	54.36	3e-144	1	2	1.5.4 : Fatty acid and phosphatidic acid ; 1.7 : Central intermediary metabolism ;	2.3.1.9	1 : Unknown	5 : Central intermediary metabolism ; 16.2 : Construct biomass (Anabolism) ;	e : enzyme	7582015	1b : Function from experimental evidences in the studied species	5	394	394	7	393	393
	BRADO0562		Bradyrhizobium sp. ORS278	phbA	acetyl-CoA acetyltransferase with thiolase domain (Acetoacetyl-CoA thiolase)	_	0.99239	0.99239	54.99	1e-143	1	2	1.5.4 : Fatty acid and phosphatidic acid ;	2.3.1.9	1 : Unknown	16.2 : Construct biomass (Anabolism) ;	e : enzyme	7582015	2b : Function from indirect experimental evidences (e.g. phenotypes)	3	393	394	6	393	394
	PSEEN4635		Pseudomonas entomophila L48	phbA	acetyl-CoA acetyltransferase	_	0.96806	1	53.55	4e-143	1	2	5.6.2 : Detoxification (xenobiotic metabolism) ;	2.3.1.9	Unknown	3 : Fatty acid and phospholipid metabolism ;	e : enzyme	_	2a : Function from experimental evidences in other organisms	1	393	394	15	406	407
	NT26v4_3604		Rhizobium sp. NT-26	phbA	Acetyl-CoA acetyltransferase with thiolase domain (Acetoacetyl-CoA thiolase)	_	0.98985	0.99237	53.59	5e-142	1	2	1.5.4 : Fatty acid and phosphatidic acid ; 1.3 : Energy metabolism (carbon) ; 7.1 : Cytoplasm ;	2.3.1.9	1 : Unknown	16.2 : Construct biomass (Anabolism) ; 6 : Energy metabolism ;	e : enzyme	7582015	2b : Function from indirect experimental evidences (e.g. phenotypes)	5	394	394	7	393	393
	BN873v1_100077		Candidatus Competibacter denitrificans Run_A_D11	phaA	Acetyl-CoA acetyltransferase	_	1	1.00254	52.28	7e-142	1	2	_	2.3.1.9	2 : Cytoplasmic	5 : Central intermediary metabolism ; 6 : Energy metabolism ; 16.14 : Store ;	e : enzyme	1685080, 1755959, 7867955, 9904	2a : Function from experimental evidences in other organisms	1	393	394	1	392	393
	CLOSTRIBL6_v1_0127		Clostridiales BL-6	phaA	Acetyl-CoA acetyltransferase	ACETYL-COA-ACETYLTRANSFER-RXN ; RHEA:21036 ;	0.99747	1	53.05	2e-139	1	2	_	2.3.1.9	2 : Cytoplasmic	16.11 : Scavenge (Catabolism) ;	e : enzyme	16352833, 18246303, 19016856, 28956599	2a : Function from experimental evidences in other organisms	2	392	394	3	394	395
	MGMSRv2_1838		Magnetospirillum gryphiswaldense MSR-1 v2	phbA	acetyl-CoA acetyltransferase containing thiolase domain (Acetoacetyl-CoA thiolase)	_	0.99746	1.00769	51.15	2e-135	1	2	1.5.4 : Fatty acid and phosphatidic acid ; 1.7 : Central intermediary metabolism ;	2.3.1.9	2 : Cytoplasmic	5 : Central intermediary metabolism ;	e : enzyme	_	2b : Function from indirect experimental evidences (e.g. phenotypes)	1	393	394	1	390	390
	ECIAI1_1489		Escherichia coli IAI1	_	putative acetyl-CoA acetyltransferase	_	0.98504	1.00254	51.14	3e-132	1	2	1 : Metabolism ; 1.1.2 : Fatty acids (fatty acid oxidation) ; 1.1.3 : Amino acids ;	2.3.1.9	2 : Cytoplasmic	3.2 : Degradation ; 6.2 : Amino acids and amines ; 18.1 : Enzymes of unknown specificity ;	e : enzyme	_	3 : Putative function from multiple computational evidences	1	393	394	1	393	401
	AZOLI_p10676		Azospirillum lipoferum 4B	phbA2	Acetyl-CoA acetyltransferase with thiolase domain (Beta-ketothiolase)	_	0.99746	1	51.4	2e-130	1	2	1.5.4 : Fatty acid and phosphatidic acid ; 1.1.1 : Carbohydrates/Carbon compounds ;	2.3.1.9	1 : Unknown	3.1 : Biosynthesis ; 3 : Fatty acid and phospholipid metabolism ;	e : enzyme	12534463, 9851987	2a : Function from experimental evidences in other organisms	3	394	394	4	393	393
	VIBNIv4_B0465		Vibrio nigripulchritudo SFn1	phbA	acetyl-CoA acetyltransferase	_	0.99751	1.01777	48.13	3e-130	1	1	1.1.2.7 : Acetoacetate degradation ; 7.1 : Cytoplasm ;	2.3.1.9	2 : Cytoplasmic	3.2 : Degradation ;	e : enzyme	2670935, 16964242, 2670936	2a : Function from experimental evidences in other organisms	1	392	394	1	399	402
	NBG4_v1_200004		Candidatus Sulfobium mesophilum	thlA	Acetyl-CoA acetyltransferase	ACETYL-COA-ACETYLTRANSFER-RXN ; RHEA:21036 ;	0.98987	0.99239	47.83	2e-129	1	2	1.1.2 : Fatty acids (fatty acid oxidation) ;	2.3.1.9	2 : Cytoplasmic	3 : Fatty acid and phospholipid metabolism ;	e : enzyme	23468890	2a : Function from experimental evidences in other organisms	3	393	394	10	395	395
	CLOSTRIBL4_v1_1159		Clostridiales BL-4	thlA	Acetyl-CoA acetyltransferase	ACETYL-COA-ACETYLTRANSFER-RXN ; RHEA:21039 ;	0.99748	1.00508	50	2e-126	2	2	_	2.3.1.9	2 : Cytoplasmic	_	e : enzyme	7867955, 11075929, 11466286, 1685080	2a : Function from experimental evidences in other organisms	6	394	394	8	397	397
	ECK2842		Escherichia coli K12	yqeF	Acetyl-CoA acetyltransferase	_	0.99746	1	49.36	8e-126	2	2	1.7 : Central intermediary metabolism ;	2.3.1.9	2 : Cytoplasmic	5 : Central intermediary metabolism ;	e : enzyme	7763384	2a : Function from experimental evidences in other organisms	1	393	394	1	391	393
	NIDE3116		Candidatus Nitrospira defluvii	atoB	Acetyl-CoA acetyltransferase	_	0.98985	0.98985	46.92	3e-124	1	2	1.1.2.1 : Degradation of short-chain fatty acids ; 1.1.2.7 : Acetoacetate degradation ; 1.1.2 : Fatty acids (fatty acid oxidation) ;	2.3.1.9	2 : Cytoplasmic	3.2 : Degradation ;	e : enzyme	15229654, 1685080, 1755959, 7867955, 9904	2a : Function from experimental evidences in other organisms	4	393	394	7	394	394
	BSU24170		Bacillus subtilis 168	mmgA	degradative acetoacetyl-CoA thiolase	ACETYL-COA-ACETYLTRANSFER-RXN ; RHEA:21036 ;	0.99746	1	48.35	3e-124	1	2	2.4 : Metabolism of lipids ;	2.3.1.9	2 : Cytoplasmic	16.11 : Scavenge (Catabolism) ;	e : enzyme	16352833, 18246303, 19016856, 28956599	1a : Function from experimental evidences in the studied strain	1	392	394	1	391	393
	CLOSTRIBL6_v1_0556		Clostridiales BL-6	thlA	Acetyl-CoA acetyltransferase	ACETYL-COA-ACETYLTRANSFER-RXN ; RHEA:21039 ;	1.00504	1.01269	49.62	4e-124	2	2	_	2.3.1.9	2 : Cytoplasmic	_	e : enzyme	7867955, 11075929, 11466286, 1685080	2a : Function from experimental evidences in other organisms	1	394	394	3	397	397
	RPSI07_1730		Ralstonia solanacearum PSI07	phaA	acetyl-CoA acetyltransferase, thiolase-like	_	1.00254	1.00254	48.35	1e-123	2	2	1.7 : Central intermediary metabolism ;	2.3.1.9	1 : Unknown	5 : Central intermediary metabolism ;	e : enzyme	_	2b : Function from indirect experimental evidences (e.g. phenotypes)	2	394	394	3	394	394
	HELPY_0683		Helicobacter pylori B38	atoB	Acetyl coenzyme A acetyltransferase	_	0.99746	1.00512	47.84	3e-123	1	2	1.1.2.7 : Acetoacetate degradation ;	2.3.1.9	2 : Cytoplasmic	3.1 : General ;	e : enzyme	3025185	2a : Function from experimental evidences in other organisms	1	393	394	1	390	391
	ACIAD0694		Acinetobacter baylyi ADP1	fadA	3-ketoacyl-CoA thiolase, Acetyl-CoA acetyltransferase	ACETYL-COA-ACETYLTRANSFER-RXN ; RXN-11246 ; RXN-12561 ; RXN0-6512 ; RXN-12565 ; KETOACYLCOATHIOL-RXN ; RHEA:21039 ; RHEA:21567 ;	0.99746	1.00512	48.35	4e-123	1	2	1.1.5.1 : Phenylacetic acid degradation ;	2.3.1.16, 2.3.1.9	2 : Cytoplasmic	3.2 : Degradation ; 16.11 : Scavenge (Catabolism) ;	e : enzyme	11075929, 18246303, 21209787	2a : Function from experimental evidences in other organisms	1	392	394	1	389	391
	BN381v2_150043		Candidatus Microthrix parvicella RN1	phaA	acetyl-CoA acetyltransferase	_	0.99492	0.99746	48.72	5e-123	1	1	_	2.3.1.9	2 : Cytoplasmic	_	e : enzyme	18246303, 10416645, 1987116, 2670936	2a : Function from experimental evidences in other organisms	1	391	394	1	390	393
	RCFBPv4_1653		Ralstonia solanacearum CFBP2957	phaA	acetyl-CoA acetyltransferase, thiolase-like	_	1.00254	1.00254	47.59	1e-122	2	2	1.7 : Central intermediary metabolism ;	2.3.1.9	1 : Unknown	5 : Central intermediary metabolism ;	e : enzyme	1685080	2b : Function from indirect experimental evidences (e.g. phenotypes)	2	394	394	3	394	394
	BN424_3179		Carnobacterium maltaromaticum LMA28 v1	thlA	Acetoacetyl-CoA thiolase	METHYLACETOACETYLCOATHIOL-RXN ; RXN-12561 ; ACETYL-COA-ACETYLTRANSFER-RXN ; RHEA:21036 ;	0.99746	1.01028	49.62	2e-122	1	2	_	2.3.1.9	2 : Cytoplasmic	3 : Fatty acid and phospholipid metabolism ;	e : enzyme	_	2b : Function from indirect experimental evidences (e.g. phenotypes)	1	393	394	1	388	389
	SCFA_v1_120020		Ca. Phosphitivorax anaerolimi F81	yqeF	Acetyl-CoA acetyltransferase	_	1	1.0051	47.21	5e-121	3	2	1.7 : Central intermediary metabolism ;	2.3.1.9	2 : Cytoplasmic	5 : Central intermediary metabolism ;	e : enzyme	7763384	2a : Function from experimental evidences in other organisms	1	393	394	1	391	392
	Rmet_1362		Cupriavidus metallidurans CH34	bktB	acetyl-CoA acetyltransferase	_	1.00254	1.00254	47.85	7e-121	2	2	1.1.2.1 : Degradation of short-chain fatty acids ; 1.1.2.7 : Acetoacetate degradation ;	2.3.1.9	1 : Unknown	_	e : enzyme	_	2a : Function from experimental evidences in other organisms	2	394	394	3	394	394
	METUNv2_520573		Methyloversatilis universalis FAM5	phbA	Acetyl-CoA acetyltransferase	_	0.99747	1	46.7	4e-120	1	2	1 : Metabolism ; 1.1.1 : Carbohydrates/Carbon compounds ;	2.3.1.9	2 : Cytoplasmic	15.11 : Biosynthesis of natural products ;	e : enzyme	_	2a : Function from experimental evidences in other organisms	2	394	394	5	395	395
	VIBNIv4_B1306		Vibrio nigripulchritudo SFn1	phbA	acetyl-CoA acetyltransferase	_	1.00249	1.0203	45.27	7e-120	2	2	1.1.2.7 : Acetoacetate degradation ; 7.1 : Cytoplasm ; 1.3 : Energy metabolism (carbon) ;	2.3.1.9	2 : Cytoplasmic	3.2 : Degradation ; 6 : Energy metabolism ;	e : enzyme	2670935, 16964242, 2670936	2a : Function from experimental evidences in other organisms	1	393	394	1	400	401
	CLOSTRIBL3_v1_13111		Clostridiaceae BL-3	thlA	Acetyl-CoA acetyltransferase	ACETYL-COA-ACETYLTRANSFER-RXN ; RHEA:21036 ;	0.99746	1.00512	47.07	9e-120	2	2	_	2.3.1.9	2 : Cytoplasmic	_	e : enzyme	7867955, 11075929, 11466286, 1685080	1c : Function from experimental evidences in the studied genus	1	392	394	1	390	391
	VS_II0585		Vibrio tasmaniensis LGP32	_	Acetyl-CoA C acetyltransferase	ACETYL-COA-ACETYLTRANSFER-RXN ; RHEA:21036 ;	0.99504	1.01777	44.14	6e-119	1	2	1.1.2 : Fatty acids (fatty acid oxidation) ; 1.1.2.7 : Acetoacetate degradation ;	2.3.1.9	2 : Cytoplasmic	6 : Energy metabolism ; 6.7 : Fermentation ;	e : enzyme	_	2a : Function from experimental evidences in other organisms	1	392	394	1	399	403
	VIBNIv4_A1234		Vibrio nigripulchritudo SFn1	phbA	Acetyl-CoA acetyltransferase	_	0.98985	0.98985	44.87	3e-118	1	2	1.7 : Central intermediary metabolism ; 7.1 : Cytoplasm ;	2.3.1.9	2 : Cytoplasmic	5 : Central intermediary metabolism ;	e : enzyme	1396692	2a : Function from experimental evidences in other organisms	3	392	394	5	391	394
	AZOLI_p10029		Azospirillum lipoferum 4B	atoB	acetyl-CoA acetyltransferase with thiolase domain	_	1.00761	1.01018	47.86	3e-118	2	2	1.1.2.1 : Degradation of short-chain fatty acids ; 1.1 : Carbon compound utilization ; 1.1.2 : Fatty acids (fatty acid oxidation) ; 1.1.3 : Amino acids ;	2.3.1.9	2 : Cytoplasmic	3.2 : Degradation ; 6.2 : Amino acids and amines ;	e : enzyme	7867955	2a : Function from experimental evidences in other organisms	1	394	394	1	393	393
	PSEEN3197		Pseudomonas entomophila L48	_	putative Acetoacetyl-CoA thiolase	_	1.01015	1.01015	46.73	7e-118	2	2	1.1.1 : Carbohydrates/Carbon compounds ;	2.3.1.9	Unknown	3 : Fatty acid and phospholipid metabolism ;	e : enzyme	_	3 : Putative function from multiple computational evidences	6	394	394	8	394	394
	BN874v1_1120001		Candidatus Contendobacter odensis Run_B_J11	phaA	Acetyl-CoA acetyltransferase	_	0.995	1.01015	47.24	7e-118	2	1	_	2.3.1.9	2 : Cytoplasmic	5 : Central intermediary metabolism ; 6 : Energy metabolism ; 16.14 : Store ;	e : enzyme	1685080, 1755959, 7867955, 9904	2a : Function from experimental evidences in other organisms	1	393	394	3	398	400
	MARHY2580		Marinobacter hydrocarbonoclasticus ATCC 49840	atoB	acetyl-CoA acetyltransferase	_	1	1	48.73	1e-117	2	2	1.1.2.1 : Degradation of short-chain fatty acids ;	2.3.1.9	1 : Unknown	_	c : carrier	_	2b : Function from indirect experimental evidences (e.g. phenotypes)	3	394	394	5	394	394
	RPSI07_3138		Ralstonia solanacearum PSI07	_	putative acetyl-CoA acetyltransferase with thiolase domain	_	0.99239	0.99491	48.59	2e-117	3	2	1.1.2.1 : Degradation of short-chain fatty acids ;	2.3.1.9	2 : Cytoplasmic	3.2 : Degradation ;	e : enzyme	_	3 : Putative function from multiple computational evidences	5	394	394	6	393	393
	RALTA_A0113		Cupriavidus taiwanensis LMG19424	_	putative acetyl-CoA acetyltransferase with thiolase domain	_	1.00254	1.00765	47.34	2e-117	2	2	1.1.2.1 : Degradation of short-chain fatty acids ;	2.3.1.9	1 : Unknown	3.2 : Degradation ;	e : enzyme	_	3 : Putative function from multiple computational evidences	1	394	394	1	392	392
	PSHAa1586		Pseudoalteromonas haloplanktis TAC125	atoB	acetyl-CoA acetyltransferase with thiolase domain, Acetoacetyl-CoA thiolase	_	0.95599	0.99239	47.83	1e-116	1	2	_	2.3.1.9	cytoplasm (undefined)	_	e : enzyme	7867955	2a : Function from experimental evidences in other organisms	5	394	394	22	409	409
	RCFBPv4_3139		Ralstonia solanacearum CFBP2957	_	putative acetyl-CoA acetyltransferase with thiolase domain	_	0.99239	0.99491	48.59	1e-116	3	2	1.1.2.1 : Degradation of short-chain fatty acids ;	2.3.1.9	1 : Unknown	3.2 : Degradation ;	e : enzyme	_	3 : Putative function from multiple computational evidences	5	394	394	6	393	393
	BTCD_v1_1714		Brochothrix thermosphacta CD337	mevB	Acetyl-CoA acetyltransferase	ACETYL-COA-ACETYLTRANSFER-RXN ; RHEA:21036 ;	0.99746	1.01289	47.84	6e-116	1	2	_	2.3.1.9	2 : Cytoplasmic	_	e : enzyme	7763384	2a : Function from experimental evidences in other organisms	1	393	394	1	387	388
	CMR15v5_0670		Ralstonia solanacearum CMR15	_	putative acetyl-CoA acetyltransferase with thiolase domain	_	0.99239	0.99491	48.59	1e-115	2	2	1.1.2.1 : Degradation of short-chain fatty acids ;	2.3.1.9	1 : Unknown	3.2 : Degradation ;	e : enzyme	_	3 : Putative function from multiple computational evidences	5	394	394	6	393	393
	RALTA_A1359		Cupriavidus taiwanensis LMG19424	bktB	acetyl-CoA acetyltransferase, thiolase	_	1.00254	1.00254	46.58	2e-115	3	2	1.7 : Central intermediary metabolism ;	2.3.1.9	1 : Unknown	5 : Central intermediary metabolism ;	e : enzyme	1685080	2b : Function from indirect experimental evidences (e.g. phenotypes)	2	394	394	3	394	394
	Rmet_0106		Cupriavidus metallidurans CH34	atoB	acetyl-CoA acetyltransferase	_	0.98731	0.98731	47.3	2e-114	3	2	1.1.2.1 : Degradation of short-chain fatty acids ;	2.3.1.9	1 : Unknown	_	e : enzyme	_	2a : Function from experimental evidences in other organisms	5	392	394	7	392	394
	BN873v1_610042		Candidatus Competibacter denitrificans Run_A_D11	phaA	Acetyl-CoA acetyltransferase	_	0.99751	1.01523	46.5	3e-114	2	1	_	2.3.1.9	2 : Cytoplasmic	5 : Central intermediary metabolism ; 6 : Energy metabolism ; 16.14 : Store ;	e : enzyme	1685080, 1755959, 7867955, 9904	2a : Function from experimental evidences in other organisms	1	393	394	3	399	401
	pRALTA_0081		Cupriavidus taiwanensis LMG19424	_	acetyl-CoA acetyltransferase	_	0.9875	1.00254	46.84	4e-114	1	2	1.1.2.1 : Degradation of short-chain fatty acids ;	2.3.1.9	1 : Unknown	3.2 : Degradation ;	e : enzyme	_	2b : Function from indirect experimental evidences (e.g. phenotypes)	5	392	394	10	398	400
	LEPBIa0355		Leptospira biflexa serovar Patoc Patoc 1	thiL1	Putative acetyl-CoA acetyltransferase (Acetoacetyl-CoA thiolase)	_	0.99746	1	47.07	1e-113	1	2	1.1.2.1 : Degradation of short-chain fatty acids ;	2.3.1.9	2 : Cytoplasmic	16.2 : Construct biomass (Anabolism) ;	e : enzyme	15733928	2a : Function from experimental evidences in other organisms	1	392	394	1	389	393
	LFAv2_0052		Legionella-Like Amoebal Pathogens 10	thlA	Acetyl-CoA acetyltransferase	_	0.98985	0.98985	42.56	3e-113	2	2	_	2.3.1.9	1 : Unknown	_	e : enzyme	_	2b : Function from indirect experimental evidences (e.g. phenotypes)	3	392	394	5	392	394
	METUNv2_320010		Methyloversatilis universalis FAM5	phbA2	Putative acetyl-CoA acetyltransferase (Acetoacetyl-CoA thiolase)	_	0.98246	0.99492	47.96	2e-112	2	2	1.3 : Energy metabolism (carbon) ;	2.3.1.9	2 : Cytoplasmic	6 : Energy metabolism ; 15 : Cellular processes ;	e : enzyme	2670935, 2670936	2a : Function from experimental evidences in other organisms	5	394	394	9	397	399
	Atu3475		Agrobacterium tumefaciens C58	fadAx	acetyl-CoA C-acetyltransferase	_	0.95388	0.99746	48.6	5e-111	1	2	1 : Metabolism ;	_	2 : Cytoplasmic	_	e : enzyme	11251808	2b : Function from indirect experimental evidences (e.g. phenotypes)	5	393	394	33	411	412
	PSEEN1165		Pseudomonas entomophila L48	pcaF	beta-ketoadipyl CoA thiolase	_	1.0075	1.02284	48.14	7e-111	3	1	1.1.1 : carbon compounds ;	2.3.1.9	Unknown	6 : Energy metabolism ;	e : enzyme	12534466	2a : Function from experimental evidences in other organisms	1	394	394	1	400	400
	FRAAL5910		Frankia alni ACN14a	atoB	acetyl-CoA acetyltransferase with thiolase domain	_	0.99241	0.99492	46.43	1e-110	1	1	1.1.2.1 : Degradation of short-chain fatty acids ;	2.3.1.9	1 : Unknown	16.11 : Scavenge (Catabolism) ;	e : enzyme	_	2b : Function from indirect experimental evidences (e.g. phenotypes)	1	391	394	1	390	395
	ABSDF1999		Acinetobacter baumannii SDF	catF	beta-ketoadipyl CoA thiolase	_	1.01478	1.04569	47.09	1e-110	2	2	1.1.1 : carbon compounds ;	2.3.1.-	1 : Unknown	_	e : enzyme	8125318	2a : Function from experimental evidences in other organisms	1	394	394	3	403	406
	PSEEN3547		Pseudomonas entomophila L48	fadAx	acetyl-CoA acetyltransferase with thiolase domain FadAx	_	0.99244	1	47.46	2e-110	4	2	1.1.2 : Fatty acids (fatty acid oxidation) ;	2.3.1.-	Unknown	3 : Fatty acid and phospholipid metabolism ;	e : enzyme	11251808	2b : Function from indirect experimental evidences (e.g. phenotypes)	5	394	394	9	396	397
	ABAYE1715		Acinetobacter baumannii AYE	catF	beta-ketoadipyl CoA thiolase	_	1.0198	1.04569	46.84	2e-110	3	2	1.1.1 : carbon compounds ;	2.3.1.-	1 : Unknown	_	e : enzyme	8125318	2a : Function from experimental evidences in other organisms	1	394	394	1	401	404
	ACIAD1706		Acinetobacter baylyi ADP1	pcaF	beta-ketoadipyl CoA thiolase	2.3.1.155-RXN ; KETOACYLCOATHIOL-RXN ; RXN-3641 ;	1.00748	1.02538	48.02	2e-110	2	2	_	2.3.1.-	1 : Unknown	_	e : enzyme	8125318, 7883173, 8063101, 3036773	1a : Function from experimental evidences in the studied strain	1	394	394	1	401	401
	ABSDF2022		Acinetobacter baumannii SDF	pcaF	beta-ketoadipyl CoA thiolase	_	1.02233	1.04569	46.84	2e-110	3	2	1.1.1 : carbon compounds ;	2.3.1.-	1 : Unknown	_	e : enzyme	8125318	2a : Function from experimental evidences in other organisms	1	394	394	3	403	403
	ABAYE1675		Acinetobacter baumannii AYE	pcaF	beta-ketoadipyl CoA thiolase	_	1.02233	1.04569	46.36	2e-109	4	2	1.1.1 : carbon compounds ;	2.3.1.-	1 : Unknown	_	e : enzyme	8125318	2a : Function from experimental evidences in other organisms	1	394	394	3	403	403
	PP_2215		Pseudomonas putida KT2440	_	acetyl-CoA acetyltransferase	ACETYL-COA-ACETYLTRANSFER-RXN ; RHEA:21039 ;	0.99244	1	47.46	3e-109	3	2	1.1.2 : Fatty acids (fatty acid oxidation) ;	2.3.1.9	2 : Cytoplasmic	3.2 : Degradation ;	e : enzyme	4150713, 773366, 236278, 9904, 2883931	2a : Function from experimental evidences in other organisms	5	394	394	9	396	397
	ABAYE2367		Acinetobacter baumannii AYE	paaJ	beta-ketoadipyl CoA thiolase with thiolase-like domain, phenylacetic acid degradation	_	1.00498	1.02538	47.03	3e-109	5	2	1.1.5.1 : Phenylacetic acid degradation ;	2.3.1.-	1 : Unknown	_	e : enzyme	9748275	2b : Function from indirect experimental evidences (e.g. phenotypes)	1	394	394	1	401	402
	ACIAD1450		Acinetobacter baylyi ADP1	catF	beta-ketoadipyl CoA thiolase	2.3.1.155-RXN ; KETOACYLCOATHIOL-RXN ; RXN-3641 ;	1.00748	1.02538	47.77	3e-109	3	2	1.1.1 : carbon compounds ;	2.3.1.-	1 : Unknown	_	e : enzyme	8125318	1a : Function from experimental evidences in the studied strain	1	394	394	1	401	401
	Rmet_3669		Cupriavidus metallidurans CH34	pcaF	acetyl-CoA acetyltransferase	_	1.0075	1.02284	45.91	4e-109	1	2	1.1.2.7 : Acetoacetate degradation ;	_	1 : Unknown	_	c : carrier	_	2a : Function from experimental evidences in other organisms	1	394	394	1	400	400
	SCFA_v1_300017		Ca. Phosphitivorax anaerolimi F81	thlA	Acetyl-CoA acetyltransferase	_	1.00959	1.06853	45.61	6e-109	4	2	_	2.3.1.9	2 : Cytoplasmic	_	e : enzyme	_	2b : Function from indirect experimental evidences (e.g. phenotypes)	1	394	394	1	417	417
	MARHY1170		Marinobacter hydrocarbonoclasticus ATCC 49840	thlA	acetyl-CoA acetyltransferase, Acetoacetyl-CoA thiolase	_	0.99239	0.99491	45.78	2e-108	3	2	1.1.2 : Fatty acids (fatty acid oxidation) ;	2.3.1.9	1 : Unknown	5 : Central intermediary metabolism ;	e : enzyme	7867955	2a : Function from experimental evidences in other organisms	3	392	394	5	391	393
	ACIAD2516		Acinetobacter baylyi ADP1	atoB	acetyl-CoA acetyltransferase with thiolase domain	ACETYL-COA-ACETYLTRANSFER-RXN ; METHYLACETOACETYLCOATHIOL-RXN ; RXN-12561 ; RHEA:21039 ;	0.99746	0.99746	44.78	2e-108	4	2	1.1.5.1 : Phenylacetic acid degradation ;	2.3.1.9	1 : Unknown	16.11 : Scavenge (Catabolism) ;	e : enzyme	11075929, 18246303, 21209787	2a : Function from experimental evidences in other organisms	1	392	394	3	391	394
	ACIAD1612		Acinetobacter baylyi ADP1	_	putative acetyl-CoA C-acetyltransferase with thiolase domain	_	1.00254	1.00509	44.81	3e-108	5	2	1.1.1 : carbon compounds ;	2.3.1.-	2 : Cytoplasmic	_	e : enzyme	_	3 : Putative function from multiple computational evidences	3	392	394	4	391	393
	RALTA_B0208		Cupriavidus taiwanensis LMG19424	pcaF	Beta-ketoadipyl CoA thiolase	_	1.0075	1.02284	45.41	8e-108	1	2	1.1.1 : Carbohydrates/Carbon compounds ;	2.3.1.16	1 : Unknown	6 : Energy metabolism ;	e : enzyme	7961399	2a : Function from experimental evidences in other organisms	1	394	394	1	400	400
	THI_0462		Thiomonas sp. 3As	pcaF1	Beta-ketoadipyl CoA thiolase	_	1.0175	1.03299	44.72	9e-108	2	2	1 : Metabolism ;	2.3.1.-	2 : Cytoplasmic	5 : Central intermediary metabolism ;	e : enzyme	7961399	2a : Function from experimental evidences in other organisms	1	394	394	1	400	400
	BN12v2_3170003		Tetrasphaera japonica T1-X7	phaA	acetyl-CoA acetyltransferase (fadA) (Acetoacetyl-CoA thiolase) (beta-ketothiolase)	_	0.97739	0.98731	45.5	2e-106	1	2	_	2.3.1.9	2 : Cytoplasmic	6 : Energy metabolism ;	e : enzyme	10416645, 1987116, 2670936	2a : Function from experimental evidences in other organisms	5	391	394	7	393	398
	CMR15v5_2038		Ralstonia solanacearum CMR15	pcaF	Beta-ketoadipyl-CoA thiolase	_	1.015	1.03046	45.07	4e-106	3	2	_	2.3.1.-	1 : Unknown	6 : Energy metabolism ;	e : enzyme	_	2b : Function from indirect experimental evidences (e.g. phenotypes)	1	394	394	1	400	400
	THI_3278		Thiomonas sp. 3As	phbA2	acetyl-CoA acetyltransferase (Acetoacetyl-CoA thiolase)	_	0.99492	1	46.43	6e-106	3	1	1.3 : Energy metabolism (carbon) ;	2.3.1.9	2 : Cytoplasmic	15 : Cellular processes ; 6 : Energy metabolism ;	e : enzyme	2670935, 2670936	2a : Function from experimental evidences in other organisms	5	394	394	6	392	392
	BDBv6_10148		Blood disease bacterium R229	pcaF	Beta-ketoadipyl-CoA thiolase	_	1.01	1.02538	45.54	7e-106	4	2	_	2.3.1.-	1 : Unknown	6 : Energy metabolism ;	e : enzyme	7961399	2b : Function from indirect experimental evidences (e.g. phenotypes)	1	394	394	1	400	400
	MGMSRv2_0194		Magnetospirillum gryphiswaldense MSR-1 v2	atoB	acetyl-CoA acetyltransferase with thiolase domain	_	1	1.0051	46.7	2e-104	2	2	1.1 : Carbon compound utilization ; 1.1.2 : Fatty acids (fatty acid oxidation) ; 1.1.2.1 : Degradation of short-chain fatty acids ; 1.1.3 : Amino acids ;	2.3.1.-	2 : Cytoplasmic	16.11 : Scavenge (Catabolism) ;	e : enzyme	2670935, 2670936	2a : Function from experimental evidences in other organisms	5	394	394	7	391	392
	MARHY0270		Marinobacter hydrocarbonoclasticus ATCC 49840	paaJ	beta-ketoadipyl CoA thiolase with thiolase-like domain, phenylacetic acid degradation	_	1.0125	1.02792	46.17	7e-104	4	2	1.1.5.1 : Phenylacetic acid degradation ;	2.3.1.-	1 : Unknown	_	e : enzyme	7961399	2b : Function from indirect experimental evidences (e.g. phenotypes)	1	394	394	1	400	400
	SCFA_v1_3830001		Ca. Phosphitivorax butyraticus R76	atoB	fragment of acetyl-CoA acetyltransferase (part 2)	ACETYL-COA-ACETYLTRANSFER-RXN ;	0.91803	0.99492	45.92	9e-104	4	2	1.1.2.7 : Acetoacetate degradation ;	2.3.1.9	2 : Cytoplasmic	3.2 : Degradation ;	e : enzyme	_	2a : Function from experimental evidences in other organisms	1	365	394	27	417	427
	BN13v1_460011		Tetrasphaera jenkinsii Ben74	_	putative Acetyl-CoA acetyltransferase (beta-ketothiolase) (phaA)	_	0.97739	0.98731	45.76	2e-103	1	2	_	2.3.1.9	2 : Cytoplasmic	6 : Energy metabolism ;	e : enzyme	10416645, 1987116, 2670936	3 : Putative function from multiple computational evidences	5	391	394	7	393	398
	ECK1394		Escherichia coli K12	paaE	beta-ketoadipyl CoA thiolase	RXN-3641 ; RXN0-6512 ;	1.01247	1.03046	43.84	3e-103	3	2	1.1.5.1 : Phenylacetic acid degradation ;	_	2 : Cytoplasmic	16.11 : Scavenge (Catabolism) ; 6 : Energy metabolism ;	e : enzyme	10766858, 12846838, 17259607, 9748275	1a : Function from experimental evidences in the studied strain	1	394	394	1	401	401
	AZOLI_p40026		Azospirillum lipoferum 4B	pcaF	Beta-ketoadipyl CoA thiolase	_	0.99015	1.0203	43.53	6e-103	1	2	1.1 : Carbon compound utilization ;	2.3.1.16	2 : Cytoplasmic	6 : Energy metabolism ;	e : enzyme	9582432	2a : Function from experimental evidences in other organisms	1	394	394	8	406	406
	Pars_0309		Pyrobaculum arsenaticum DSM 13514	thlA	Acetyl-CoA acetyltransferase (Acetoacetyl-CoA thiolase)	_	0.96806	1	45.69	7e-103	1	2	_	2.3.1.9	2 : Cytoplasmic	_	e : enzyme	11075929, 11466286, 1685080, 7867955	2a : Function from experimental evidences in other organisms	3	392	394	15	405	407
	PP_3280		Pseudomonas putida KT2440	paaJ	3-oxoadipyl-CoA/3-oxo-5,6-dehydrosuberyl-CoA thiolase	RXN0-6512 ; RXN-3641 ; RHEA:34441 ; RHEA:19483 ;	0.98768	1.01777	45.39	1e-102	5	2	1.1.5.1 : Phenylacetic acid degradation ;	2.3.1.-, 2.3.1.174	2 : Cytoplasmic	6 : Energy metabolism ; 16.11 : Scavenge (Catabolism) ;	e : enzyme	20660314, 17259607	2a : Function from experimental evidences in other organisms	3	394	394	8	406	406
	THI_3549		Thiomonas sp. 3As	pcaF2	Beta-ketoadipyl CoA thiolase	_	0.99257	1.01777	45.14	1e-102	4	2	1.1.5.1 : Phenylacetic acid degradation ;	2.3.1.-	1 : Unknown	5 : Central intermediary metabolism ;	e : enzyme	10766858, 12846838, 7961399, 9748275	2a : Function from experimental evidences in other organisms	2	393	394	5	403	404
	MGMSRv2_3177		Magnetospirillum gryphiswaldense MSR-1 v2	paaE	beta-ketoadipyl CoA thiolase	_	1.01496	1.03299	43.98	7e-102	3	2	1.1.5.1 : Phenylacetic acid degradation ;	2.3.1.-	2 : Cytoplasmic	6 : Energy metabolism ; 16.11 : Scavenge (Catabolism) ;	e : enzyme	10766858, 12846838, 17259607, 9748275	2a : Function from experimental evidences in other organisms	1	394	394	1	401	401
	PSEEN2795		Pseudomonas entomophila L48	pcaF-2	beta-ketoadipyl CoA thiolase	_	0.98522	1.01523	45	8e-102	5	2	1.1.5.1 : Phenylacetic acid degradation ;	2.3.1.9	Cytoplasmic	6 : Energy metabolism ;	e : enzyme	12534466, 15474299, 9600981	2a : Function from experimental evidences in other organisms	4	394	394	9	406	406
	AZOLI_p40258		Azospirillum lipoferum 4B	paaJ	beta-ketoadipyl CoA thiolase	_	1.01244	1.03299	43.24	1e-101	2	2	1.1.2.1 : Degradation of short-chain fatty acids ; 1.1.5.1 : Phenylacetic acid degradation ;	2.3.1.-	2 : Cytoplasmic	3.2 : Degradation ;	e : enzyme	10766858, 12846838, 9748275	2a : Function from experimental evidences in other organisms	1	394	394	1	402	402
	BN45v3_30404		Mycobacterium canettii STB-J	fadA	Putative Acetyl-CoA acetyltransferase FadA4 (Acetoacetyl-CoA Thiolase)	_	0.98477	0.99743	44.59	8e-101	1	2	1 : lipid metabolism ;	2.3.1.9	2 : Cytoplasmic	_	e : enzyme	11271494, 12010964, 12657046, 17443846	3 : Putative function from multiple computational evidences	5	391	394	1	386	389
	BSU32830		Bacillus subtilis 168	fadA	acetyl-CoA C-acyltransferase	KETOACYLCOATHIOL-RXN ; RHEA:21564 ;	1.02284	1.03069	43.18	1e-100	2	1	2.4 : Metabolism of lipids ;	2.3.1.16	2 : Cytoplasmic	16.11 : Scavenge (Catabolism) ;	e : enzyme	17189250, 21398533	1a : Function from experimental evidences in the studied strain	1	392	394	1	389	391
	BRADO0538		Bradyrhizobium sp. ORS278	_	putative acetyl-CoA acetyltransferase (phbA/atoB/paaJ-like)	_	1	1.0203	44.78	2e-100	2	2	1.1.2.1 : Degradation of short-chain fatty acids ;	2.3.1.-	2 : Cytoplasmic	16.11 : Scavenge (Catabolism) ;	e : enzyme	_	3 : Putative function from multiple computational evidences	1	392	394	1	399	402
	BN11v3_1860009		Tetrasphaera australiensis Ben110	phaA	Acetyl-CoA acetyltransferase (beta-ketothiolase)	_	0.97995	0.99239	45.52	2e-100	1	2	_	2.3.1.9	2 : Cytoplasmic	6 : Energy metabolism ;	e : enzyme	10416645, 1987116, 2670936	2a : Function from experimental evidences in other organisms	4	391	394	7	394	399
	XDD1v4_3927		Xenorhabdus doucetiae FRM16	paaJ	protein PaaJ; Beta-ketoadipyl-CoA thiolase	_	1.0099	1.03553	43.87	5e-100	1	2	1.1.5.1 : Phenylacetic acid degradation ;	2.3.1.174	1 : Unknown	_	e : enzyme	_	2a : Function from experimental evidences in other organisms	1	394	394	1	403	404
	BN42v3_21228		Mycobacterium canettii STB-K	fadA	Putative Acetyl-CoA acetyltransferase FadA4 (Acetoacetyl-CoA Thiolase)	_	0.98477	0.99743	44.33	5e-100	1	2	1 : lipid metabolism ;	2.3.1.9	2 : Cytoplasmic	_	e : enzyme	11271494, 12010964, 12657046, 17443846	3 : Putative function from multiple computational evidences	5	391	394	1	386	389
	BRADO3134		Bradyrhizobium sp. ORS278	atoB	acetyl-CoA acetyltransferase with thiolase domain	_	0.98734	0.98985	43.33	6e-100	3	2	1.1.2.1 : Degradation of short-chain fatty acids ; 1.1 : Carbon compound utilization ; 1.1.2 : Fatty acids (fatty acid oxidation) ; 1.1.3 : Amino acids ;	2.3.1.9	2 : Cytoplasmic	_	e : enzyme	_	2b : Function from indirect experimental evidences (e.g. phenotypes)	5	393	394	8	394	395
	VIBNIv4_A0031		Vibrio nigripulchritudo SFn1	fadA	3-ketoacyl-CoA thiolase	_	1.0203	1.03608	45.02	8e-100	2	2	1.1.2.6 : Aerobic fatty acid oxidation pathway ; 7.1 : Cytoplasm ;	2.3.1.16	2 : Cytoplasmic	3.2 : Degradation ;	e : enzyme	1699931, 2191949, 2204034	2a : Function from experimental evidences in other organisms	1	394	394	1	387	388
	BN44v3_11488		Mycobacterium canettii STB-D	fadA	Putative Acetyl-CoA acetyltransferase FadA4 (Acetoacetyl-CoA Thiolase)	_	0.98477	0.99743	44.33	9e-100	1	2	1 : lipid metabolism ;	2.3.1.9	2 : Cytoplasmic	_	e : enzyme	11271494, 12010964, 12657046, 17443846	3 : Putative function from multiple computational evidences	5	391	394	1	386	389
	BN43v3_30420		Mycobacterium canettii STB-L	fadA	Putative Acetyl-CoA acetyltransferase FadA4 (Acetoacetyl-CoA Thiolase)	_	0.98477	0.99743	44.33	9e-100	1	2	1 : lipid metabolism ;	2.3.1.9	2 : Cytoplasmic	_	e : enzyme	11271494, 12010964, 12657046, 17443846	3 : Putative function from multiple computational evidences	5	391	394	1	386	389
	RALTA_B1528		Cupriavidus taiwanensis LMG19424	_	putative acetyl-CoA acetyltransferase with thiolase domain	_	1.00746	1.02792	42.47	1e-99	2	2	1.7 : Central intermediary metabolism ;	2.3.1.9	2 : Cytoplasmic	5 : Central intermediary metabolism ;	e : enzyme	_	3 : Putative function from multiple computational evidences	1	393	394	1	401	402
	NIDE3104		Candidatus Nitrospira defluvii	fadA	3-ketoacyl-CoA thiolase	_	1.00758	1.01269	42.86	3e-99	2	2	1.1.2.4 : Anaerobic fatty acid oxidation pathway ; 7.1 : Cytoplasm ;	2.3.1.16	2 : Cytoplasmic	3.2 : Degradation ;	e : enzyme	12535077, 1354266, 15229654, 2191949, 6350283	2b : Function from indirect experimental evidences (e.g. phenotypes)	1	394	394	1	396	396
	MARHY2135		Marinobacter hydrocarbonoclasticus ATCC 49840	fadA	3-ketoacyl-CoA thiolase; (thiolase I, acetyl-CoA transferase), in complex with FadB catalyzes Catalyzes the final step of fatty acid oxidation	_	1.0203	1.02813	44.53	1e-98	5	1	1.1.2.1 : Degradation of short-chain fatty acids ; 7.1 : Cytoplasm ;	2.3.1.16	2 : Cytoplasmic	3 : Fatty acid and phospholipid metabolism ;	e : enzyme	12115060	2a : Function from experimental evidences in other organisms	2	394	394	6	391	391
	Spro_3039		Serratia proteamaculans 568	pcaF	Beta-ketoadipyl-CoA thiolase	_	1.0225	1.03807	43.52	2e-98	2	2	1.1.1 : Carbohydrates/Carbon compounds ;	2.3.1.-	1 : Unknown	6 : Energy metabolism ;	e : enzyme	_	2b : Function from indirect experimental evidences (e.g. phenotypes)	1	394	394	1	400	400
	EFER_1634		Escherichia fergusonii ATCC 35469T	paaJ	Beta-ketoadipyl CoA thiolase	_	1.01	1.02538	43.07	2e-97	4	2	1.1.5.1 : Phenylacetic acid degradation ;	2.3.1.9	1 : Unknown	6 : Energy metabolism ;	e : enzyme	9748275	2a : Function from experimental evidences in other organisms	1	394	394	1	400	400
	XPG1v4_0713		Xenorhabdus poinarii G6	pcaF	Beta-ketoadipyl-CoA thiolase	_	1.0325	1.04822	43.34	7e-97	1	1	_	2.3.1.174	1 : Unknown	_	e : enzyme	_	2b : Function from indirect experimental evidences (e.g. phenotypes)	1	394	394	1	400	400
	ABAYE2307		Acinetobacter baumannii AYE	dcaF	beta-ketoadipyl CoA thiolase	_	1.00998	1.02792	39.26	2e-95	6	2	1.1.1 : carbon compounds ;	2.3.1.-	1 : Unknown	_	e : enzyme	2298704, 8002591, 8063101, 8181753, 8331077, 8449410, 9515921	2a : Function from experimental evidences in other organisms	1	394	394	1	400	401
	BN381v2_70026		Candidatus Microthrix parvicella RN1	_	Acetyl-CoA acetyltransferase	_	1.0199	1.04061	42.44	1e-94	2	2	_	2.3.1.16	2 : Cytoplasmic	_	e : enzyme	1699931, 2191949, 2204034	2a : Function from experimental evidences in other organisms	1	394	394	1	401	402
	ABSDF1531		Acinetobacter baumannii SDF	_	fragment of putative Beta-ketoadipyl CoA thiolase (part 2)	_	0.89673	0.90355	46.07	1e-94	4	2	1.1.1 : Carbohydrates/Carbon compounds ;	2.3.1.9	1 : Unknown	_	e : enzyme	_	5 : Unknown function	46	394	394	45	397	397
	VCRLGP8v1_930035		Vibrio crassostreae LGP8	paaE	beta-ketoadipyl CoA thiolase	RXN0-6512 ; RXN-3641 ;	1	1.0203	42.54	5e-94	4	2	1.1.5.1 : Phenylacetic acid degradation ;	_	2 : Cytoplasmic	6 : Energy metabolism ; 16.11 : Scavenge (Catabolism) ;	e : enzyme	10766858, 12846838, 17259607, 9748275	2a : Function from experimental evidences in other organisms	2	392	394	4	400	402
	RALTA_A1469		Cupriavidus taiwanensis LMG19424	_	putative 3-ketoacyl-CoA thiolase / acetyl-CoA acetyltransferase	_	1.03299	1.03827	43.49	7e-94	4	1	1.1.2.1 : Degradation of short-chain fatty acids ;	2.3.1.16, 2.3.1.9	1 : Unknown	3.2 : Degradation ;	e : enzyme	_	3 : Putative function from multiple computational evidences	1	394	394	1	392	392
	ACIAD1689		Acinetobacter baylyi ADP1	dcaF	beta-ketoadipyl CoA thiolase	2.3.1.155-RXN ; KETOACYLCOATHIOL-RXN ; RXN-3641 ;	1.00499	1.02284	39.7	8e-93	6	2	_	2.3.1.-	1 : Unknown	_	e : enzyme	2298704, 8002591, 8063101, 8181753, 8331077, 8449410, 9515921, 11571189	1a : Function from experimental evidences in the studied strain	1	394	394	1	400	401
	AZOLI_p30161		Azospirillum lipoferum 4B	phbA4	Acetyl-CoA acetyltransferase with thiolase domain (Acetoacetyl-CoA thiolase)	_	0.99239	1.00514	41.18	3e-91	1	2	1.5.4 : Fatty acid and phosphatidic acid ;	2.3.1.9	2 : Cytoplasmic	3.1 : Biosynthesis ;	e : enzyme	7582015, 1396692	2a : Function from experimental evidences in other organisms	5	392	394	6	387	389
	BN381v2_90096		Candidatus Microthrix parvicella RN1	_	Thiolase	_	1.0175	1.03299	42.75	2e-90	3	1	_	2.3.1.-	2 : Cytoplasmic	_	e : enzyme	1699931, 2191949, 2204034	2b : Function from indirect experimental evidences (e.g. phenotypes)	1	394	394	1	399	400
	BN874v1_1250003		Candidatus Contendobacter odensis Run_B_J11	_	putative acetyl-CoA acetyltransferase	_	1.03015	1.04061	40.73	3e-90	3	2	1.1.2 : Fatty acids (fatty acid oxidation) ;	2.3.1.16	2 : Cytoplasmic	_	e : enzyme	1699931, 2191949, 2204034	3 : Putative function from multiple computational evidences	1	394	394	5	398	398
	BN873v1_20049		Candidatus Competibacter denitrificans Run_A_D11	_	putative acetyl-CoA acetyltransferase	_	1.03015	1.04061	40	1e-89	3	2	1.1.2 : Fatty acids (fatty acid oxidation) ;	2.3.1.16	2 : Cytoplasmic	_	e : enzyme	1699931, 2191949, 2204034	3 : Putative function from multiple computational evidences	1	394	394	5	398	398
	PSHAa0010		Pseudoalteromonas haloplanktis TAC125	fadA	3-ketoacyl-CoA thiolase; (thiolase I, acetyl-CoA transferase), in complex with FadB catalyzes EC 2.3.1.16	_	0.96875	1.02284	42.93	1e-89	3	2	2.4.1.1 : Biosynthesis ;	2.3.1.16	cytoplasm (undefined)	16.2 : Construct biomass (Anabolism) ; 16.11 : Scavenge (Catabolism) ;	e : enzyme	8446033	2a : Function from experimental evidences in other organisms	1	394	394	28	414	416
	BN11v3_1350015		Tetrasphaera australiensis Ben110	phaA	Acetyl-CoA acetyltransferase (beta-ketothiolase)	_	1.01232	1.04315	41.36	6e-89	2	2	_	2.3.1.16	2 : Cytoplasmic	6 : Energy metabolism ;	e : enzyme	10416645, 1987116, 2670936	2a : Function from experimental evidences in other organisms	1	394	394	1	405	406
	Pars_1071		Pyrobaculum arsenaticum DSM 13514	_	putative acetyl-CoA acetyltransferase	_	1.01493	1.03553	37.25	7e-89	2	2	1.3 : Energy metabolism (carbon) ;	2.3.1.9	2 : Cytoplasmic	6 : Energy metabolism ; 15 : Cellular processes ;	e : enzyme	_	3 : Putative function from multiple computational evidences	1	394	394	8	402	402
	PSEEN3727		Pseudomonas entomophila L48	fadA	3-ketoacyl-CoA thiolase (Fatty oxidation complex beta subunit) (Beta-ketothiolase) (Acetyl-CoA acyltransferase)	_	1.01777	1.02558	43.39	1e-88	6	2	1.1.2.1 : Degradation of short-chain fatty acids ;	2.3.1.16	Cytoplasmic	3 : Fatty acid and phospholipid metabolism ;	e : enzyme	_	2a : Function from experimental evidences in other organisms	2	394	394	6	391	391
	ACIAD0334		Acinetobacter baylyi ADP1	fadA	3-ketoacyl-CoA thiolase (Fatty oxidation complex beta subunit) (Beta-ketothiolase) (Acetyl-CoA acyltransferase)	2.3.1.155-RXN ; KETOACYLCOATHIOL-RXN ; METHYLACETOACETYLCOATHIOL-RXN ;	1.01269	1.02308	41.85	2e-88	7	1	1.1.2 : fatty acids ;	2.3.1.16	2 : Cytoplasmic	_	e : enzyme	_	2a : Function from experimental evidences in other organisms	2	394	394	7	390	390
	BN13v1_250034		Tetrasphaera jenkinsii Ben74	_	Putative 3-ketoacyl-CoA thiolase (Beta-ketothiolase) or Acetoacetyl-CoA thiolase (EC no 2.3.1.9)	_	1.01238	1.03807	40.83	4e-88	2	2	_	2.3.1.16	2 : Cytoplasmic	6 : Energy metabolism ;	e : enzyme	10416645, 1987116, 2670936	3 : Putative function from multiple computational evidences	1	394	394	1	403	404
	Rmet_1853		Cupriavidus metallidurans CH34	atoB	acetyl-CoA acetyltransferase / thiolase	_	1.03299	1.03827	42.01	5e-88	4	2	1.1.2.1 : Degradation of short-chain fatty acids ;	2.3.1.9	1 : Unknown	_	c : carrier	_	3 : Putative function from multiple computational evidences	1	394	394	1	392	392
	BN13v1_370004		Tetrasphaera jenkinsii Ben74	_	Putative acetyl-CoA C-acyltransferase (Beta-ketothiolase)	_	1.00254	1.02597	40	1e-86	3	2	_	2.3.1.16	2 : Cytoplasmic	6 : Energy metabolism ;	e : enzyme	17189250	3 : Putative function from multiple computational evidences	2	394	394	4	385	385
	BN12v2_1200011		Tetrasphaera japonica T1-X7	_	Putative 3-ketoacyl-CoA thiolase (Beta-ketothiolase) or Acetoacetyl-CoA thiolase (EC no 2.3.1.9)	_	1.01728	1.04569	40.78	2e-86	2	2	_	2.3.1.16	2 : Cytoplasmic	6 : Energy metabolism ;	e : enzyme	10416645, 1987116, 2670936	3 : Putative function from multiple computational evidences	1	394	394	1	404	405
	BN45v3_30114		Mycobacterium canettii STB-J	fadA	Putative beta-ketoacyl CoA thiolase FadA3	_	1	1.04061	40.49	2e-86	2	2	1 : lipid metabolism ;	2.3.1.-	2 : Cytoplasmic	_	e : enzyme	10493122, 10510226, 12657046, 17443846	3 : Putative function from multiple computational evidences	1	394	394	6	409	410
	BN42v3_20922		Mycobacterium canettii STB-K	fadA	Putative beta-ketoacyl CoA thiolase FadA3	_	1.01235	1.04061	40.49	4e-86	2	2	1 : lipid metabolism ;	2.3.1.-	2 : Cytoplasmic	_	e : enzyme	10493122, 10510226, 12657046, 17443846	3 : Putative function from multiple computational evidences	1	394	394	1	404	405
	BN44v3_11190		Mycobacterium canettii STB-D	fadA	Putative beta-ketoacyl CoA thiolase FadA3	_	1	1.04061	40.49	5e-86	2	2	1 : lipid metabolism ;	2.3.1.-	2 : Cytoplasmic	_	e : enzyme	10493122, 10510226, 12657046, 17443846	3 : Putative function from multiple computational evidences	1	394	394	6	409	410
	BN43v3_30127		Mycobacterium canettii STB-L	fadA	Putative beta-ketoacyl CoA thiolase FadA3	_	1	1.04061	40.49	5e-86	2	2	1 : lipid metabolism ;	2.3.1.-	2 : Cytoplasmic	_	e : enzyme	10493122, 10510226, 12657046, 17443846	3 : Putative function from multiple computational evidences	1	394	394	6	409	410
	CMR15v5_2683		Ralstonia solanacearum CMR15	_	acetyl-CoA acetyltransferase	_	1.02792	1.03316	40.49	9e-85	4	2	1.1.2.1 : Degradation of short-chain fatty acids ;	2.3.1.16	1 : Unknown	3.2 : Degradation ;	e : enzyme	_	2b : Function from indirect experimental evidences (e.g. phenotypes)	1	392	394	1	390	392
	HEAR2836		Herminiimonas arsenicoxydans	fadA	3-ketoacyl-CoA thiolase (Fatty acid oxidation complex beta subunit) (Beta-ketothiolase) (Acetyl-CoA acyltransferase)	_	1.03015	1.04061	39.76	3e-84	2	2	1.1.2 : Fatty acids (fatty acid oxidation) ;	2.3.1.16	1 : Unknown	3 : Fatty acid and phospholipid metabolism ;	e : enzyme	11356168, 11696182, 14630959, 15979881, 9490742	2a : Function from experimental evidences in other organisms	1	394	394	5	398	398
	RALTA_A0405		Cupriavidus taiwanensis LMG19424	_	putative 3-ketoacyl-CoA thiolase	_	1.03266	1.04315	39.42	4e-84	5	2	1 : Metabolism ;	2.3.1.16	1 : Unknown	18.1 : Enzymes of unknown specificity ;	e : enzyme	_	3 : Putative function from multiple computational evidences	1	394	394	4	398	398
	BN10v3_920035		Tetrasphaera elongata Lp2	_	Putative 3-ketoacyl-CoA thiolase (Beta-ketothiolase) or Acetoacetyl-CoA thiolase (EC no 2.3.1.9)	_	1.00737	1.04061	38.78	1e-83	1	2	_	2.3.1.16	2 : Cytoplasmic	6 : Energy metabolism ;	e : enzyme	_	3 : Putative function from multiple computational evidences	3	394	394	3	406	407
	MARHY2410		Marinobacter hydrocarbonoclasticus ATCC 49840	paaJ	ketoadipyl CoA thiolase subunit	_	1.04975	1.07107	39.1	8e-83	6	2	1.1.5.1 : Phenylacetic acid degradation ;	2.3.1.16	1 : Unknown	_	e : enzyme	_	2b : Function from indirect experimental evidences (e.g. phenotypes)	3	394	394	4	402	402
	RALTA_B0510		Cupriavidus taiwanensis LMG19424	_	putative beta-ketoadipyl CoA thiolase with thiolase-like domain, phenylacetic acid degradation	_	1.0375	1.0533	38.8	1e-82	3	2	1.1.5.1 : Phenylacetic acid degradation ;	_	1 : Unknown	6 : Energy metabolism ;	e : enzyme	12846838, 9748275	3 : Putative function from multiple computational evidences	1	394	394	1	400	400
	AZCBGv1_p150132		Azospirillum brasilense CBG497	phaA	Beta-ketothiolase (acetyl-CoA acetyltransferase with thiolase domain)(Acetyl-CoA C-acyltransferase)	_	0.98985	1.00775	40.51	5e-82	1	2	1.5.4 : Fatty acid and phosphatidic acid ;	2.3.1.16	2 : Cytoplasmic	3.1 : Biosynthesis ;	e : enzyme	12039753, 7582015	1b : Function from experimental evidences in the studied species	5	392	394	14	385	387
	Rmet_0387		Cupriavidus metallidurans CH34	fadA	acetyl-CoA C-acyltransferase	_	1.03266	1.04315	38.69	8e-82	5	2	1.1.5.1 : Phenylacetic acid degradation ;	2.3.1.16	2 : Cytoplasmic	_	e : enzyme	_	2b : Function from indirect experimental evidences (e.g. phenotypes)	1	394	394	4	398	398
	BN11v3_1360003		Tetrasphaera australiensis Ben110	_	Putative acetyl-CoA C-acyltransferase (Beta-ketothiolase)	_	1	1.01809	37.56	3e-81	3	2	_	2.3.1.16	2 : Cytoplasmic	6 : Energy metabolism ;	e : enzyme	17189250	3 : Putative function from multiple computational evidences	2	394	394	4	387	387
	CMR15v5_0432		Ralstonia solanacearum CMR15	fadA	3-ketoacyl-CoA thiolase (Fatty acid oxidation complex beta subunit) (Beta-ketothiolase) (Acetyl-CoA acyltransferase)	_	1.03008	1.04315	37.23	3e-80	5	2	1 : Metabolism ; 1.1.2 : Fatty acids (fatty acid oxidation) ;	2.3.1.16	1 : Unknown	3 : Fatty acid and phospholipid metabolism ;	e : enzyme	11356168, 11696182, 14630959, 15979881, 9490742	2a : Function from experimental evidences in other organisms	1	394	394	5	399	399
	AZOLI_p30357		Azospirillum lipoferum 4B	phbA1	acetyl-CoA acetyltransferase with thiolase domain (Beta-ketothiolase)	_	1	1.04233	37.06	5e-80	2	2	1.5.4 : Fatty acid and phosphatidic acid ;	2.3.1.-	2 : Cytoplasmic	3.1 : Biosynthesis ;	e : enzyme	12039753, 7582015	1c : Function from experimental evidences in the studied genus	1	392	394	1	376	378
	ACIAD2988		Acinetobacter baylyi ADP1	_	putative thiolase; putative acyl-CoA thiolase	_	1.03731	1.05838	37.41	3e-79	8	2	_	_	1 : Unknown	_	e : enzyme	_	3 : Putative function from multiple computational evidences	1	394	394	2	402	402
	Spro_4857		Serratia proteamaculans 568	atoB	3-ketoacyl-CoA thiolase / acetyl-CoA acetyltransferase	_	1.03299	1.03827	39.07	3e-79	6	2	1.1.2.1 : Degradation of short-chain fatty acids ;	2.3.1.16	2 : Cytoplasmic	3.2 : Degradation ; 16.11 : Scavenge (Catabolism) ;	e : enzyme	_	2b : Function from indirect experimental evidences (e.g. phenotypes)	1	392	394	1	390	392
	BN10v3_1170012		Tetrasphaera elongata Lp2	_	putative acetyl-CoA acetyltransferase (phaA)	_	0.80964	0.94379	44.83	6e-79	2	2	_	2.3.1.9	2 : Cytoplasmic	_	e : enzyme	_	3 : Putative function from multiple computational evidences	5	321	394	7	325	338
	BRADO2393		Bradyrhizobium sp. ORS278	_	putative acetyl-CoA acyltransferase	_	1.0439	1.08629	37.15	1e-77	4	2	_	2.3.1.16	1 : Unknown	16.11 : Scavenge (Catabolism) ;	e : enzyme	_	3 : Putative function from multiple computational evidences	1	394	394	1	410	410
	BRADO0983		Bradyrhizobium sp. ORS278	pimB	Acetyl-CoA acetyltransferase with thiolase domain (Acetoacetyl-CoA thiolase)	_	1.03544	1.03807	38.39	2e-77	5	2	1.1.2.1 : Degradation of short-chain fatty acids ;	2.3.1.9	2 : Cytoplasmic	16.11 : Scavenge (Catabolism) ;	e : enzyme	2883171	2a : Function from experimental evidences in other organisms	1	394	394	1	394	395
	BBta_7072		Bradyrhizobium sp. BTAi1	pimB	Acetyl-CoA acetyltransferase with thiolase domain	_	1.03797	1.04061	38.29	1e-76	4	2	1.1.2.1 : Degradation of short-chain fatty acids ;	2.3.1.9	2 : Cytoplasmic	16.11 : Scavenge (Catabolism) ;	e : enzyme	_	2a : Function from experimental evidences in other organisms	1	394	394	1	394	395
	THI_3002		Thiomonas sp. 3As	PED1	3-ketoacyl-CoA thiolase 2 (Beta- ketothiolase 2) (Acetyl-CoA acyltransferase 2)	_	1.03008	1.04315	37.47	1e-76	5	2	1.1.2 : Fatty acids (fatty acid oxidation) ;	2.3.1.16	1 : Unknown	3 : Fatty acid and phospholipid metabolism ;	e : enzyme	11356168, 11696182, 14630959, 15979881, 9490742	2a : Function from experimental evidences in other organisms	1	394	394	5	399	399
	RALTA_A1580		Cupriavidus taiwanensis LMG19424	fadA	3-ketoacyl-CoA thiolase; (thiolase I, acetyl-CoA transferase)	_	1.03553	1.04082	38.24	2e-76	6	2	1.1.2.1 : Degradation of short-chain fatty acids ; 7.1 : Cytoplasm ;	2.3.1.16	2 : Cytoplasmic	3.2 : Degradation ;	e : enzyme	_	2a : Function from experimental evidences in other organisms	1	394	394	1	392	392
	FRAAL4934		Frankia alni ACN14a	fadA	3-ketoacyl-CoA thiolase; (thiolase I, acetyl-CoA transferase)	_	1.03275	1.04061	37.07	3e-76	4	2	1.1.2.1 : Degradation of short-chain fatty acids ;	2.3.1.16	1 : Unknown	3.2 : Degradation ;	e : enzyme	2191949	2b : Function from indirect experimental evidences (e.g. phenotypes)	1	394	394	1	397	397
	SCFA_v1_1130010		Ca. Phosphitivorax anaerolimi F81	fadA	acetyl-CoA C-acyltransferase	_	1.03242	1.05076	37.68	6e-76	5	2	_	2.3.1.16	2 : Cytoplasmic	_	e : enzyme	_	2b : Function from indirect experimental evidences (e.g. phenotypes)	1	392	394	1	398	401
	BBta_5147		Bradyrhizobium sp. BTAi1	pimB	Acetyl-CoA acetyltransferase with thiolase domain	_	1.03797	1.04061	36.83	9e-76	6	2	1.1.2.1 : Degradation of short-chain fatty acids ;	2.3.1.9	2 : Cytoplasmic	16.11 : Scavenge (Catabolism) ;	e : enzyme	_	2a : Function from experimental evidences in other organisms	3	392	394	3	392	395
	BN42v3_20639		Mycobacterium canettii STB-K	fadA	Putative acyl-CoA thiolase FadA	_	1.03722	1.06091	38.28	5e-75	3	2	1 : lipid metabolism ;	2.3.1.-	2 : Cytoplasmic	_	e : enzyme	12657046	3 : Putative function from multiple computational evidences	3	394	394	4	403	403
	BN43v3_20310		Mycobacterium canettii STB-L	fadA	Putative acyl-CoA thiolase FadA	_	1.022	1.06091	38.04	8e-75	3	2	1 : lipid metabolism ;	2.3.1.-	2 : Cytoplasmic	_	e : enzyme	12657046	3 : Putative function from multiple computational evidences	3	394	394	10	409	409
	Rmet_5432		Cupriavidus metallidurans CH34	_	acetyl-CoA acetyltransferase	_	1.01523	1.02041	36.5	8e-75	2	2	_	2.3.1.16	2 : Cytoplasmic	_	e : enzyme	_	2b : Function from indirect experimental evidences (e.g. phenotypes)	1	394	394	1	392	392
	BRADO6724		Bradyrhizobium sp. ORS278	_	putative acyl-CoA thiolase	_	1.04478	1.06599	35.95	2e-74	7	1	_	2.3.1.16	1 : Unknown	_	e : enzyme	_	3 : Putative function from multiple computational evidences	1	394	394	1	402	402
	BN44v3_10940		Mycobacterium canettii STB-D	fadA	Putative acyl-CoA thiolase FadA	_	1.022	1.06091	38.04	2e-74	3	2	1 : lipid metabolism ;	2.3.1.-	2 : Cytoplasmic	_	e : enzyme	12657046	3 : Putative function from multiple computational evidences	3	394	394	10	409	409
	BN45v3_20150		Mycobacterium canettii STB-J	fadA	Putative acyl-CoA thiolase FadA	_	1.01456	1.06091	37.56	1e-73	3	2	1 : lipid metabolism ;	2.3.1.-	2 : Cytoplasmic	_	e : enzyme	12657046	3 : Putative function from multiple computational evidences	3	394	394	13	412	412
	BN10v3_810005		Tetrasphaera elongata Lp2	_	Putative acetyl-CoA C-acyltransferase (Beta-ketothiolase) or Acetoacetyl-CoA thiolase (EC no 2.3.1.9)	_	0.99504	1.01777	36.66	1e-73	3	2	_	2.3.1.16	2 : Cytoplasmic	6 : Energy metabolism ;	e : enzyme	_	3 : Putative function from multiple computational evidences	1	392	394	5	392	403
	BN44v3_110048		Mycobacterium canettii STB-D	fadA	Putative Acetyl-CoA Acetyltransferase FadA6 (Acetoacetyl-CoA Thiolase)	_	1.01015	1.03109	36.18	5e-73	4	2	1 : lipid metabolism ;	2.3.1.9	1 : Unknown	_	e : enzyme	11929527, 12657046, 12775759, 15928073	3 : Putative function from multiple computational evidences	1	394	394	1	386	386
	BN43v3_90054		Mycobacterium canettii STB-L	fadA	Putative Acetyl-CoA Acetyltransferase FadA6 (Acetoacetyl-CoA Thiolase)	_	1.01015	1.03109	36.18	5e-73	4	2	1 : lipid metabolism ;	2.3.1.9	1 : Unknown	_	e : enzyme	11929527, 12657046, 12775759, 15928073	3 : Putative function from multiple computational evidences	1	394	394	1	386	386
	BN42v3_90051		Mycobacterium canettii STB-K	fadA	Putative Acetyl-CoA Acetyltransferase FadA6 (Acetoacetyl-CoA Thiolase)	_	1.01015	1.03109	35.93	1e-72	4	2	1 : lipid metabolism ;	2.3.1.9	1 : Unknown	_	e : enzyme	11929527, 12657046, 12775759, 15928073	3 : Putative function from multiple computational evidences	1	394	394	1	386	386
	BN45v3_100051		Mycobacterium canettii STB-J	fadA	Putative Acetyl-CoA Acetyltransferase FadA6 (Acetoacetyl-CoA Thiolase)	_	1.01015	1.03109	35.93	2e-72	4	2	1 : lipid metabolism ;	2.3.1.9	1 : Unknown	_	e : enzyme	11929527, 12657046, 12775759, 15928073	3 : Putative function from multiple computational evidences	1	394	394	1	386	386
	ACIAD1569		Acinetobacter baylyi ADP1	_	putative 3-ketoacyl-CoA thiolase/acetyl-CoA acetyltransferase	_	1.00508	1.02326	36.62	3e-72	9	2	1.1.1 : carbon compounds ;	2.3.1.-	1 : Unknown	_	e : enzyme	_	3 : Putative function from multiple computational evidences	1	392	394	1	384	387
	Rmet_5156		Cupriavidus metallidurans CH34	paaE	beta-ketoadipyl CoA thiolase	_	1.03553	1.04082	36.52	5e-72	3	2	1.1.5.1 : Phenylacetic acid degradation ;	2.3.1.16	1 : Unknown	3.2 : Degradation ;	e : enzyme	_	2b : Function from indirect experimental evidences (e.g. phenotypes)	1	394	394	1	392	392
	BN12v2_800001		Tetrasphaera japonica T1-X7	_	Putative acetyl-CoA C-acyltransferase (Beta-ketothiolase)	_	1.03553	1.04615	36.76	1e-71	3	2	_	2.3.1.16	2 : Cytoplasmic	6 : Energy metabolism ;	e : enzyme	17189250	3 : Putative function from multiple computational evidences	1	394	394	1	390	390
	BN11v3_4910007		Tetrasphaera australiensis Ben110	_	Putative acetyl-CoA C-acyltransferase (Beta-ketothiolase) or Acetoacetyl-CoA thiolase (EC no 2.3.1.9)	_	0.99504	1.01777	36.91	1e-71	4	2	_	2.3.1.16	2 : Cytoplasmic	6 : Energy metabolism ;	e : enzyme	_	3 : Putative function from multiple computational evidences	1	392	394	5	392	403
	BN13v1_130025		Tetrasphaera jenkinsii Ben74	_	Putative acetyl-CoA C-acyltransferase (Beta-ketothiolase) or Acetoacetyl-CoA thiolase (EC no 2.3.1.9)	_	0.99752	1.0203	37.06	1e-71	4	1	_	2.3.1.16	2 : Cytoplasmic	6 : Energy metabolism ;	e : enzyme	_	3 : Putative function from multiple computational evidences	2	394	394	6	394	403
	BN381v2_330040		Candidatus Microthrix parvicella RN1	_	putative acetyl-CoA acetyltransferase	_	1.01015	1.03377	37.69	1e-71	4	1	_	2.3.1.9	2 : Cytoplasmic	_	e : enzyme	18246303, 10416645, 1987116, 2670936	3 : Putative function from multiple computational evidences	1	394	394	1	385	385
	Rmet_5510		Cupriavidus metallidurans CH34	_	beta-ketoadipyl CoA thiolase	_	1.04726	1.06853	35.63	2e-71	4	1	_	_	2 : Cytoplasmic	_	e : enzyme	_	2b : Function from indirect experimental evidences (e.g. phenotypes)	1	394	394	1	402	402
	FRAAL2097		Frankia alni ACN14a	fadA	3-ketoadipyl CoA thiolase	_	1.01266	1.01523	36.25	3e-71	7	2	1.1.5.1 : Phenylacetic acid degradation ;	2.3.1.16	1 : Unknown	16.11 : Scavenge (Catabolism) ;	e : enzyme	_	2b : Function from indirect experimental evidences (e.g. phenotypes)	5	390	394	2	381	395
	METDI4034		Methylobacterium extorquens DM4	_	putative acetyl-CoA acyltransferase (Fatty oxidation complex beta subunit) (3-ketoacyl-CoA thiolase) (Beta-ketothiolase) (fadA-like)	_	1.01205	1.06599	35.95	6e-71	2	2	1.1.2 : Fatty acids (fatty acid oxidation) ;	2.3.1.16	1 : Unknown	3 : Fatty acid and phospholipid metabolism ;	e : enzyme	1699931, 7961399	3 : Putative function from multiple computational evidences	1	394	394	14	415	415
	BSU10350		Bacillus subtilis 168	yhfS	acetyl-CoA C-acetyltransferase	ACETYL-COA-ACETYLTRANSFER-RXN ; RHEA:21036 ;	0.99746	1.07967	36.64	9e-70	3	1	2.4 : Metabolism of lipids ;	2.3.1.9	1 : Unknown	_	e : enzyme	12368242, 23840410	1a : Function from experimental evidences in the studied strain	3	394	394	2	363	364
	BN45v3_100041		Mycobacterium canettii STB-J	fadA	Putative acetyl-CoA acetyltransferase FadA5 (acetoacetyl-CoA thiolase)	_	1.03046	1.03836	36.21	9e-67	5	2	1 : lipid metabolism ;	2.3.1.9	1 : Unknown	_	e : enzyme	12657046, 17635188	3 : Putative function from multiple computational evidences	1	394	394	1	391	391
	BN43v3_90044		Mycobacterium canettii STB-L	fadA	Putative acetyl-CoA acetyltransferase FadA5 (acetoacetyl-CoA thiolase)	_	1.0203	1.02813	36.57	7e-65	5	2	1 : lipid metabolism ;	2.3.1.9	1 : Unknown	_	e : enzyme	12657046, 17635188	3 : Putative function from multiple computational evidences	5	394	394	5	391	391
	BN42v3_90041		Mycobacterium canettii STB-K	fadA	Putative acetyl-CoA acetyltransferase FadA5 (acetoacetyl-CoA thiolase)	_	1.03553	1.04348	35.78	8e-64	5	2	1 : lipid metabolism ;	2.3.1.9	1 : Unknown	_	e : enzyme	12657046, 17635188	3 : Putative function from multiple computational evidences	1	394	394	1	391	391
	BN44v3_110038		Mycobacterium canettii STB-D	fadA	Putative acetyl-CoA acetyltransferase FadA5 (acetoacetyl-CoA thiolase)	_	1.0203	1.02813	35.82	2e-62	5	2	1 : lipid metabolism ;	2.3.1.9	1 : Unknown	_	e : enzyme	12657046, 17635188	3 : Putative function from multiple computational evidences	5	394	394	5	391	391
	RALSYv5_mp0378		Ralstonia syzygii R24	_	putative 3-ketoacyl-CoA thiolase / acetyl-CoA acetyltransferase (fragment)	_	0.45939	0.98907	38.67	2e-35	1	1	1.1.2.1 : Degradation of short-chain fatty acids ;	2.3.1.16, 2.3.1.9	2 : Cytoplasmic	3.2 : Degradation ;	e : enzyme	_	3 : Putative function from multiple computational evidences	213	392	394	5	181	183
	RALSYv5_0673		Ralstonia syzygii R24	fadI	fragment of 3-ketoacyl-CoA thiolase (Fatty acid oxidation complex subunit beta) (Beta-ketothiolase) (Acetyl-CoA acyltransferase) (Acyl- CoA ligase) (ACSs) (part 2)	_	0.13959	0.9322	41.82	9e-08	8	2	_	2.3.1.16	2 : Cytoplasmic	6 : Energy metabolism ;	e : enzyme	_	2b : Function from indirect experimental evidences (e.g. phenotypes)	339	393	394	1	53	59
AZ49_10655	Label	Synteny	Organism	Gene	Product	Reaction	maxLrap	minLrap	Ident %	Eval	OrderQ	OrderB	Roles	EC number	Localization	BioProcess	Product Type	PubMedId	Class	BeginQ	EndQ	LengthQ	BeginB	EndB	LengthB
	CLOSTRIBL3_v1_20313		Clostridiaceae BL-3	hbd	3-hydroxybutyryl-CoA dehydrogenase	3-HYDROXYBUTYRYL-COA-DEHYDROGENASE-RXN ; RHEA:16197 ;	1	1.00709	60.21	3e-118	1	1	_	1.1.1.157	2 : Cytoplasmic	16.11 : Scavenge (Catabolism) ;	e : enzyme	8655474, 11466286, 8001771	1c : Function from experimental evidences in the studied genus	1	284	284	1	282	282
	BSU24160	_	Bacillus subtilis 168	mmgB	3-hydroxybutyryl-CoA dehydrogenase	3-HYDROXYBUTYRYL-COA-DEHYDROGENASE-RXN ; RHEA:16197 ;	0.98258	0.99296	54.61	6e-108	1	1	2.4 : Metabolism of lipids ;	1.1.1.157	2 : Cytoplasmic	16.11 : Scavenge (Catabolism) ;	e : enzyme	8759838, 18461320, 28956599	1a : Function from experimental evidences in the studied strain	1	282	284	3	282	287
	CD630_10580		Clostridium difficile 630	hbd	3-hydroxybutyryl-CoA dehydrogenase	_	0.99296	1.00356	58.16	4e-107	1	1	1.1.5.1 : Phenylacetic acid degradation ;	1.1.1.157	1 : Unknown	6 : Energy metabolism ;	e : enzyme	15991056, 18060402, 7576770	1c : Function from experimental evidences in the studied genus	3	284	284	2	281	281
	CLOSTRIBL4_v1_1869		Clostridiales BL-4	hbd	3-hydroxybutyryl-CoA dehydrogenase	3-HYDROXYBUTYRYL-COA-DEHYDROGENASE-RXN ; RHEA:16197 ;	0.99648	1.01434	59.01	4e-105	1	1	_	1.1.1.157	2 : Cytoplasmic	16.11 : Scavenge (Catabolism) ;	e : enzyme	8655474, 11466286	2a : Function from experimental evidences in other organisms	3	284	284	2	279	279
	MGMSRv2_3942	_	Magnetospirillum gryphiswaldense MSR-1 v2	mmgB	3-hydroxybutyryl-CoA dehydrogenase (Beta- hydroxybutyryl-CoA dehydrogenase) (BHBD)	_	0.96918	0.99648	54.42	6e-104	1	1	1.5.4 : Fatty acid and phosphatidic acid ;	1.1.1.157	2 : Cytoplasmic	16.11 : Scavenge (Catabolism) ;	e : enzyme	8759838	2b : Function from indirect experimental evidences (e.g. phenotypes)	1	283	284	4	284	292
	CLOSTRIBL6_v1_0126	_	Clostridiales BL-6	hbd	3-hydroxybutyryl-CoA dehydrogenase	3-HYDROXYBUTYRYL-COA-DEHYDROGENASE-RXN ; RHEA:16197 ;	0.99296	1.01439	54.26	6e-98	1	1	_	1.1.1.157	2 : Cytoplasmic	16.11 : Scavenge (Catabolism) ;	e : enzyme	8759838, 18461320, 28956599	2a : Function from experimental evidences in other organisms	3	283	284	2	278	278
	AZCBGv1_p190002	_	Azospirillum brasilense CBG497	hbdA	3-hydroxybutyryl-CoA dehydrogenase (Beta-hydroxybutyryl-CoA dehydrogenase) (BHBD)	_	0.98288	1.01056	51.22	1e-97	1	1	1.5.4 : Fatty acid and phosphatidic acid ;	1.1.1.157	2 : Cytoplasmic	3.1 : Biosynthesis ;	e : enzyme	11466286, 12597275, 8655474, 8759838, 8969508	2a : Function from experimental evidences in other organisms	1	284	284	4	285	292
	AZOLI_p50063	_	Azospirillum lipoferum 4B	hbdA2	3-hydroxybutyryl-CoA dehydrogenase	_	0.96875	0.98239	52.33	1e-97	1	1	1.1.2 : Fatty acids (fatty acid oxidation) ;	1.1.1.157	2 : Cytoplasmic	3.2 : Degradation ;	e : enzyme	8655474	2a : Function from experimental evidences in other organisms	6	284	284	12	288	288
	RALTA_A0220	_	Cupriavidus taiwanensis LMG19424	_	3-HYDROXYBUTYRYL-COA DEHYDROGENASE	_	0.98944	0.98944	50.53	1e-94	1	1	1.1.5.1 : Phenylacetic acid degradation ; 1.1.2 : Fatty acids (fatty acid oxidation) ;	1.1.1.157	1 : Unknown	3.2 : Degradation ; 6 : Energy metabolism ;	e : enzyme	8655474	2b : Function from indirect experimental evidences (e.g. phenotypes)	4	284	284	6	284	284
	NBG4_v1_200002		Candidatus Sulfobium mesophilum	hbd	3-hydroxybutyryl-CoA dehydrogenase	3-HYDROXYBUTYRYL-COA-DEHYDROGENASE-RXN ; RHEA:22432 ;	0.99296	1	49.29	5e-94	1	1	1.1.2 : Fatty acids (fatty acid oxidation) ;	1.1.1.157	2 : Cytoplasmic	3 : Fatty acid and phospholipid metabolism ;	e : enzyme	23468890	2a : Function from experimental evidences in other organisms	1	282	284	3	281	282
	Rmet_0212	_	Cupriavidus metallidurans CH34	hbdA	3-hydroxybutyryl-CoA dehydrogenase	_	0.98944	0.98944	50.53	1e-93	1	1	1.1.2 : Fatty acids (fatty acid oxidation) ; 1.5 : Building block biosynthesis ; 1.5.4 : Fatty acid and phosphatidic acid ;	1.1.1.157	1 : Unknown	3 : Fatty acid and phospholipid metabolism ;	e : enzyme	_	2a : Function from experimental evidences in other organisms	4	284	284	6	284	284
	BDBv6_40067	_	Blood disease bacterium R229	_	3-HYDROXYBUTYRYL-COA DEHYDROGENASE	_	0.98944	0.98944	49.82	4e-93	1	1	1.1.5.1 : Phenylacetic acid degradation ; 1.1.2 : Fatty acids (fatty acid oxidation) ;	1.1.1.157	1 : Unknown	3.2 : Degradation ; 6 : Energy metabolism ;	e : enzyme	_	2b : Function from indirect experimental evidences (e.g. phenotypes)	4	284	284	6	284	284
	BRADO3444	_	Bradyrhizobium sp. ORS278	hbdA	3-hydroxybutyryl-CoA dehydrogenase (Beta-hydroxybutyryl-CoA dehydrogenase) (BHBD)	_	0.98944	0.99293	50.89	4e-92	1	1	1.1.2 : Fatty acids (fatty acid oxidation) ;	1.1.1.157	2 : Cytoplasmic	16.7 : Manage energy ;	e : enzyme	1444364	2a : Function from experimental evidences in other organisms	4	284	284	5	283	283
	Mchl_1824	_	Methylobacterium extorquens CM4	hbdA	3-hydroxybutyryl-CoA dehydrogenase	_	0.95222	0.98239	51.25	4e-92	1	1	_	1.1.1.157	1 : Unknown	_	e : enzyme	2687255, 8655474	2a : Function from experimental evidences in other organisms	4	282	284	8	284	293
	METDI2209	_	Methylobacterium extorquens DM4	hbdA	3-hydroxybutyryl-CoA dehydrogenase	_	0.92079	0.98239	51.25	6e-92	1	1	_	1.1.1.157	1 : Unknown	_	e : enzyme	2687255, 8655474	2a : Function from experimental evidences in other organisms	4	282	284	18	294	303
	CMR15v5_0701	_	Ralstonia solanacearum CMR15	_	3-HYDROXYBUTYRYL-COA DEHYDROGENASE	_	0.98944	0.98944	49.11	6e-92	1	1	1.1.5.1 : Phenylacetic acid degradation ; 1.1.2 : Fatty acids (fatty acid oxidation) ;	1.1.1.157	1 : Unknown	3.2 : Degradation ; 6 : Energy metabolism ;	e : enzyme	_	2b : Function from indirect experimental evidences (e.g. phenotypes)	4	284	284	6	284	284
	ADVE02_v2_10866	_	Methylosinus trichosporium OB3b	hbdA	3-hydroxybutyryl-CoA dehydrogenase	_	0.95563	0.98592	50	4e-91	1	1	_	1.1.1.157	2 : Cytoplasmic	_	e : enzyme	_	2b : Function from indirect experimental evidences (e.g. phenotypes)	3	282	284	7	284	293
	RM41v1_680007	_	Sinorhizobium sp. Rm41	hbdA	3-hydroxybutyryl-CoA dehydrogenase (Beta- hydroxybutyryl-CoA dehydrogenase) (BHBD)	_	0.96207	0.98239	49.46	2e-89	1	1	1.5.4 : Fatty acid and phosphatidic acid ; 7.1 : Cytoplasm ;	1.1.1.157	2 : Cytoplasmic	3 : Fatty acid and phospholipid metabolism ;	e : enzyme	8655474	2b : Function from indirect experimental evidences (e.g. phenotypes)	4	282	284	5	281	290
	BBta_4257	_	Bradyrhizobium sp. BTAi1	hbdA	3-hydroxybutyryl-CoA dehydrogenase	_	0.96127	1.00738	50.18	2e-88	1	1	1.1.2 : Fatty acids (fatty acid oxidation) ;	1.1.1.157	2 : Cytoplasmic	16.7 : Manage energy ;	e : enzyme	_	2a : Function from experimental evidences in other organisms	12	284	284	1	271	271
	BN381v2_100132	_	Candidatus Microthrix parvicella RN1	_	putative dehydrogenase	_	0.94059	1.00352	47.72	2e-87	1	1	_	_	2 : Cytoplasmic	3 : Fatty acid and phospholipid metabolism ;	e : enzyme	12846838, 8001771, 1699931	3 : Putative function from multiple computational evidences	2	284	284	23	303	303
	NIDE3117	_	Candidatus Nitrospira defluvii	paaH	3-hydroxybutyryl-CoA dehydrogenase	_	0.94218	0.97535	49.1	9e-87	1	1	1.1.5.1 : Phenylacetic acid degradation ; 1.1.2 : Fatty acids (fatty acid oxidation) ;	1.1.1.157	1 : Unknown	6 : Energy metabolism ; 3.2 : Degradation ;	e : enzyme	10766858, 12846838, 2204034, 8001771, 9748275	2b : Function from indirect experimental evidences (e.g. phenotypes)	6	282	284	11	285	294
	PSEEN3198	_	Pseudomonas entomophila L48	paaH	putative 3-hydroxybutyryl-CoA dehydrogenase	_	0.98592	1.01818	46.79	4e-85	1	1	1.1.5.1 : Phenylacetic acid degradation ;	1.1.1.157	Unknown	6 : Energy metabolism ;	e : enzyme	_	2b : Function from indirect experimental evidences (e.g. phenotypes)	6	282	284	1	275	275
	PSHAa0399	_	Pseudoalteromonas haloplanktis TAC125	bhbD	3-hydroxybutyryl-CoA dehydrogenase (Beta- hydroxybutyryl-CoA dehydrogenase) (BHBD)	_	0.99296	1.00356	44.68	3e-77	1	1	_	1.1.1.157	unknown	_	e : enzyme	8001771	2a : Function from experimental evidences in other organisms	3	282	284	2	281	281
	Npun_R3442	_	Nostoc punctiforme ATCC 29133; PCC 73102	_	3-hydroxybutyryl-CoA dehydrogenase	_	0.97222	0.98592	42.14	4e-73	1	1	_	1.1.1.157	2 : Cytoplasmic	_	e : enzyme	_	2b : Function from indirect experimental evidences (e.g. phenotypes)	4	283	284	7	285	288
	BN12v2_1150036	_	Tetrasphaera japonica T1-X7	_	putative 3-hydroxyacyl-CoA dehydrogenase (Beta-hydroxybutyryl-CoA dehydrogenase (hbd, mmgB, BHBD))	_	0.47466	0.98944	42.35	3e-72	1	1	_	_	2 : Cytoplasmic	_	e : enzyme	_	3 : Putative function from multiple computational evidences	2	282	284	6	284	592
	BN10v3_1170022	_	Tetrasphaera elongata Lp2	_	putative 3-hydroxyacyl-CoA dehydrogenase (Beta-hydroxybutyryl-CoA dehydrogenase (hbd, mmgB, BHBD))	_	0.47716	0.99296	44.33	5e-72	1	1	_	1.1.1.157	2 : Cytoplasmic	6 : Energy metabolism ;	e : enzyme	_	3 : Putative function from multiple computational evidences	1	282	284	312	591	591
	BN11v3_1490005	_	Tetrasphaera australiensis Ben110	_	putative 3-hydroxyacyl-CoA dehydrogenase (Beta-hydroxybutyryl-CoA dehydrogenase (hbd, mmgB, BHBD)	_	0.47128	0.98239	47.31	1e-71	1	1	_	1.1.1.157	2 : Cytoplasmic	6 : Energy metabolism ;	e : enzyme	1444364	3 : Putative function from multiple computational evidences	4	282	284	315	591	592
	BN13v1_460001	_	Tetrasphaera jenkinsii Ben74	_	putative 3-hydroxyacyl-CoA dehydrogenase (Beta-hydroxybutyryl-CoA dehydrogenase (hbd, mmgB, BHBD))	_	0.47466	0.98944	43.06	2e-71	1	1	_	1.1.1.157	2 : Cytoplasmic	_	e : enzyme	_	3 : Putative function from multiple computational evidences	2	282	284	6	284	592
	BN42v3_20192	_	Mycobacterium canettii STB-K	fadB	Putative 3-hydroxybutyryl-CoA dehydrogenase FadB2 (beta-hydroxybutyryl-coa dehydrogenase) (BHBD)	_	1	1.00704	41.26	2e-71	1	1	1 : lipid metabolism ;	1.1.1.157	1 : Unknown	_	e : enzyme	11271494, 12081975, 12657046, 15525680	3 : Putative function from multiple computational evidences	1	282	284	5	286	286
	BN44v3_10518	_	Mycobacterium canettii STB-D	fadB	Putative 3-hydroxybutyryl-CoA dehydrogenase FadB2 (beta-hydroxybutyryl-coa dehydrogenase) (BHBD)	_	1	1.00704	40.91	8e-71	1	1	1 : lipid metabolism ;	1.1.1.157	1 : Unknown	_	e : enzyme	11271494, 12081975, 12657046, 15525680	3 : Putative function from multiple computational evidences	1	282	284	5	286	286
	BN43v3_10507	_	Mycobacterium canettii STB-L	fadB	Putative 3-hydroxybutyryl-CoA dehydrogenase FadB2 (beta-hydroxybutyryl-coa dehydrogenase) (BHBD)	_	1	1.00704	40.91	8e-71	1	1	1 : lipid metabolism ;	1.1.1.157	1 : Unknown	_	e : enzyme	11271494, 12081975, 12657046, 15525680	3 : Putative function from multiple computational evidences	1	282	284	5	286	286
	BN45v3_10517	_	Mycobacterium canettii STB-J	fadB	Putative 3-hydroxybutyryl-CoA dehydrogenase FadB2 (beta-hydroxybutyryl-coa dehydrogenase) (BHBD)	_	1	1.00704	40.56	2e-70	1	1	1 : lipid metabolism ;	1.1.1.157	1 : Unknown	_	e : enzyme	11271494, 12081975, 12657046, 15525680	3 : Putative function from multiple computational evidences	1	282	284	5	286	286
	SCFA_v1_130011		Ca. Phosphitivorax anaerolimi F81	paaF	Enoyl-CoA hydratase/isomerase family (3-hydroxybutyryl-CoA dehydratase (Crotonase))	RXN-11667 ;	0.43009	0.99648	44.88	4e-70	3	1	_	4.2.1.17, 5.1.2.3	2 : Cytoplasmic	_	e : enzyme	_	2b : Function from indirect experimental evidences (e.g. phenotypes)	1	283	284	4	284	658
	BN874v1_720038		Candidatus Contendobacter odensis Run_B_J11	_	putative hydroxyacyl/hydroxybutyrl -CoA dehydrogenase	RXN0-2044 ;	0.94966	0.99648	42.4	7e-70	1	1	1.1.2 : Fatty acids (fatty acid oxidation) ; 1.1.5.1 : Phenylacetic acid degradation ;	1.1.1.-	2 : Cytoplasmic	_	e : enzyme	_	3 : Putative function from multiple computational evidences	1	283	284	3	283	298
	NIDE3103		Candidatus Nitrospira defluvii	_	putative 3-hydroxyacyl-CoA dehydrogenase	_	0.69042	0.98944	41.99	4e-68	2	1	1.1.2 : Fatty acids (fatty acid oxidation) ; 1.1.2.4 : Anaerobic fatty acid oxidation pathway ; 1.1.2.6 : Aerobic fatty acid oxidation pathway ;	1.1.1.35	2 : Cytoplasmic	3.2 : Degradation ;	e : enzyme	12535077, 15229654	3 : Putative function from multiple computational evidences	3	283	284	5	281	407
	BN873v1_210050		Candidatus Competibacter denitrificans Run_A_D11	_	putative hydroxyacyl/hydroxybutyrl -CoA dehydrogenase	_	0.94966	0.99648	42.4	5e-68	1	1	1.1.2 : Fatty acids (fatty acid oxidation) ; 1.1.5.1 : Phenylacetic acid degradation ;	1.1.1.-	2 : Cytoplasmic	_	e : enzyme	_	3 : Putative function from multiple computational evidences	1	283	284	3	283	298
	AZOLI_p40260		Azospirillum lipoferum 4B	paaH	3-hydroxybutyryl-CoA dehydrogenase	_	0.50722	0.98944	41.28	1e-66	1	1	1.1.1 : carbon compounds ; 1.1.5.1 : Phenylacetic acid degradation ;	1.1.1.-	1 : Unknown	6 : Energy metabolism ;	e : enzyme	9748275	2a : Function from experimental evidences in other organisms	4	283	284	10	288	554
	PSEEN2793		Pseudomonas entomophila L48	paaC	3-hydroxyacyl-CoA dehydrogenase phaC	_	0.55709	0.99648	40.99	1e-65	2	1	1.1.5.1 : Phenylacetic acid degradation ;	1.1.1.-	Cytoplasmic	6 : Energy metabolism ;	e : enzyme	12534466, 15474299, 9600981	2a : Function from experimental evidences in other organisms	2	283	284	11	291	508
	XDD1v4_1792		Xenorhabdus doucetiae FRM16	xcnB	3-hydroxyacyl-CoA dehydrogenase involved in xenocoumacin synthesis	_	0.99298	0.99648	38.52	1e-65	1	1	_	1.1.1.157	1 : Unknown	15.11 : Biosynthesis of natural products ;	e : enzyme	16349198, 1955881	2a : Function from experimental evidences in other organisms	3	283	284	2	281	285
	SCFA_v1_3390003		Ca. Phosphitivorax butyraticus R76	hbd	3-hydroxybutyryl-CoA dehydrogenase (modular protein)	_	0.43009	0.99648	42.05	2e-65	3	1	_	1.1.1.157	2 : Cytoplasmic	_	e : enzyme	_	2b : Function from indirect experimental evidences (e.g. phenotypes)	1	283	284	4	284	658
	XNC1_1710	_	Xenorhabdus nematophila ATCC19061	xcnB	3-hydroxyacyl-CoA dehydrogenase involved in xenocoumacin synthesis	_	0.99649	1	37.68	7e-65	1	1	_	1.1.1.157	1 : Unknown	15.11 : Biosynthesis of natural products ;	e : enzyme	16349198, 1955881	1a : Function from experimental evidences in the studied strain	3	283	284	2	281	285
	ABAYE2368		Acinetobacter baumannii AYE	paaH	3-hydroxybutyryl-CoA dehydrogenase, phenylacetic acid degradation	_	0.55469	1	39.79	9e-65	1	1	1.1.5.1 : Phenylacetic acid degradation ;	1.1.1.157	1 : Unknown	_	e : enzyme	9748275	2a : Function from experimental evidences in other organisms	2	284	284	9	290	512
	PP_3282		Pseudomonas putida KT2440	paaH	3-hydroxyadipyl-CoA dehydrogenase	RXN0-2044 ; RHEA:16199 ;	0.5604	0.99648	42.4	2e-64	2	1	1.1.5.1 : Phenylacetic acid degradation ;	1.1.1.35	2 : Cytoplasmic	6 : Energy metabolism ; 16.11 : Scavenge (Catabolism) ;	e : enzyme	12846838, 15137080, 20660314, 10766858, 22961985, 22398448, 21247899, 9748275	2a : Function from experimental evidences in other organisms	3	284	284	9	289	505
	ACIAD1690		Acinetobacter baylyi ADP1	dcaH	dehydrogenase	1.1.1.259-RXN ; METHELENE-THMPT-OXI-RXN ; RXN0-2044 ;	0.5604	0.99648	41.34	3e-63	1	1	_	1.1.1.-	1 : Unknown	_	e : enzyme	2298704, 8002591, 8063101, 8181753, 8331077, 8449410, 9515921, 11571189	1a : Function from experimental evidences in the studied strain	1	282	284	5	285	505
	MGMSRv2_3175		Magnetospirillum gryphiswaldense MSR-1 v2	paaH	putative 3-hydroxybutyryl-CoA dehydrogenase	_	0.5505	0.97887	40.65	4e-63	3	1	1.1.5.1 : Phenylacetic acid degradation ;	1.1.1.157	1 : Unknown	6 : Energy metabolism ;	e : enzyme	10766858, 12846838, 9748275	2a : Function from experimental evidences in other organisms	6	282	284	12	287	505
	SCFA_v1_100019		Ca. Phosphitivorax anaerolimi F81	hbd	3-hydroxybutyryl-CoA dehydrogenase	_	0.74934	1	42.25	7e-63	4	1	_	1.1.1.157	1 : Unknown	_	e : enzyme	_	3 : Putative function from multiple computational evidences	1	283	284	3	282	379
	CLOSTRIBL3_v1_13113		Clostridiaceae BL-3	hbd	3-hydroxybutyryl-CoA dehydrogenase	3-HYDROXYBUTYRYL-COA-DEHYDROGENASE-RXN ; RHEA:16197 ;	0.99653	1.01056	41.46	2e-62	2	1	_	1.1.1.157	2 : Cytoplasmic	_	e : enzyme	8655474, 25112316	1c : Function from experimental evidences in the studied genus	1	282	284	3	287	288
	THI_0464	_	Thiomonas sp. 3As	_	putative 3-hydroxybutyryl-CoA dehydrogenase	_	0.56574	1	39.44	7e-61	1	1	1.1.5.1 : Phenylacetic acid degradation ;	1.1.1.157	1 : Unknown	5 : Central intermediary metabolism ;	e : enzyme	_	3 : Putative function from multiple computational evidences	2	284	284	11	291	502
	ABAYE2306		Acinetobacter baumannii AYE	dcaH	dehydrogenase	_	0.55819	0.99648	40.28	4e-60	2	1	1.1.1 : carbon compounds ;	1.1.1.-	1 : Unknown	_	e : enzyme	2298704, 8002591, 8063101, 8181753, 8331077, 8449410, 9515921	2a : Function from experimental evidences in other organisms	1	282	284	5	285	507
	CLOSTRIBL4_v1_1158		Clostridiales BL-4	hbd	3-hydroxybutyryl-CoA dehydrogenase	RXN-12570 ; RHEA:16200 ;	0.9596	1.00352	37.89	4e-60	2	1	_	1.1.1.157	2 : Cytoplasmic	_	e : enzyme	8655474, 11466286	2a : Function from experimental evidences in other organisms	4	283	284	9	292	297
	NVIE_010920	_	Nitrososphaera viennensis EN76	_	hydroxyacyl-CoA dehydrogenase	_	0.73958	1	39.44	2e-58	1	1	_	1.1.1.35	1 : Unknown	6 : Energy metabolism ;	e : enzyme	_	2b : Function from indirect experimental evidences (e.g. phenotypes)	1	282	284	7	287	384
	XDD1v4_3925		Xenorhabdus doucetiae FRM16	paaH	protein PaaH; 3-hydroxybutyryl-CoA dehydrogenase	_	0.51188	0.98592	40	4e-58	2	1	1.1.5.1 : Phenylacetic acid degradation ;	1.1.1.157	1 : Unknown	_	e : enzyme	_	2a : Function from experimental evidences in other organisms	4	282	284	10	287	547
	CLOSTRIBL6_v1_0555		Clostridiales BL-6	hbd	3-hydroxybutyryl-CoA dehydrogenase	RXN-12705 ; RHEA:16200 ;	0.95318	1.00352	36.14	1e-55	3	1	_	1.1.1.157	2 : Cytoplasmic	_	e : enzyme	8655474, 25112316	2a : Function from experimental evidences in other organisms	4	283	284	9	292	299
	MARHY2087	_	Marinobacter hydrocarbonoclasticus ATCC 49840	fadB	bifunctional enzyme (PBE) (PBFE) [Includes: Enoyl-CoA hydratase ; 3,2-trans-enoyl-CoA isomerase ; 3-hydroxyacyl-CoA dehydrogenase ]	_	0.40486	0.99648	38.16	1e-52	1	1	_	5.3.3.8, 4.2.1.17, 1.1.1.35	1 : Unknown	3 : Fatty acid and phospholipid metabolism ;	e : enzyme	4019459, 8549802	2a : Function from experimental evidences in other organisms	1	282	284	291	567	699
	AZOLI_p30575	_	Azospirillum lipoferum 4B	pimF	Enoyl-CoA hydratase/3-hydroxyacyl-CoA dehydrogenase	_	0.39604	0.98592	40.71	3e-52	1	1	1.1.2 : Fatty acids (fatty acid oxidation) ;	4.2.1.17, 1.1.1.35	2 : Cytoplasmic	3.2 : Degradation ; 16.11 : Scavenge (Catabolism) ;	e : enzyme	15758219	2a : Function from experimental evidences in other organisms	3	282	284	307	581	707
	IBTHAUMv1_1140010	_	Ianthella basta symbiont thaum	hbd	3-hydroxybutyryl-CoA dehydrogenase	_	0.83099	0.92188	39.83	3e-52	1	1	1.3 : Energy metabolism (carbon) ;	1.1.1.157	2 : Cytoplasmic	_	e : enzyme	11772643	2b : Function from indirect experimental evidences (e.g. phenotypes)	6	240	284	8	242	256
	VCR9J2v1_150068	_	Vibrio crassostreae J2-9	fadB	Putative 3-hydroxybutyryl-CoA epimerase	OHBUTYRYL-COA-EPIM-RXN ; RHEA:21760 ;	0.39554	1	38.73	3e-51	1	1	1.1.2.6 : Aerobic fatty acid oxidation pathway ; 7.1 : Cytoplasm ;	5.1.2.3	2 : Cytoplasmic	3.2 : Degradation ;	e : enzyme	1699931, 1712230, 2204034	2a : Function from experimental evidences in other organisms	2	284	284	318	597	718
	NT26v4_0121		Rhizobium sp. NT-26	_	putative bifunctional anaerobic fatty acid oxidation complex protein (fadJ/fadB-like): enoyl-CoA hydratase/epimerase/isomerase (N-terminal); 3-hydroxyacyl-CoA dehydrogenase (C-terminal)	_	0.39213	1.01761	41.18	4e-51	2	1	1.1.2 : Fatty acids (fatty acid oxidation) ; 1.1.2.4 : Anaerobic fatty acid oxidation pathway ;	4.2.1.17, 1.1.1.35, 5.3.3.8	2 : Cytoplasmic	_	e : enzyme	12270828, 12535077	3 : Putative function from multiple computational evidences	3	282	284	328	606	737
	VS_0041	_	Vibrio tasmaniensis LGP32	_	3-hydroxybutyryl-CoA epimerase, Fatty acid oxidation complex subunit alpha	_	0.39419	1.00352	36.49	3e-49	1	1	1.1.2 : Fatty acids (fatty acid oxidation) ; 1.1.2.6 : Aerobic fatty acid oxidation pathway ;	5.1.2.3	2 : Cytoplasmic	3 : Fatty acid and phospholipid metabolism ; 3.2 : Degradation ;	e : enzyme	_	2a : Function from experimental evidences in other organisms	3	283	284	316	594	723
	Rmet_5110	_	Cupriavidus metallidurans CH34	fadB1	short chain enoyl-CoA hydratase / 3-hydroxyacyl-CoA dehydrogenase	_	0.39441	0.99296	39.36	3e-49	1	1	1.1.2 : Fatty acids (fatty acid oxidation) ;	5.1.2.3, 1.1.1.35, 4.2.1.17	2 : Cytoplasmic	3.2 : Degradation ; 6 : Energy metabolism ;	e : enzyme	_	2b : Function from indirect experimental evidences (e.g. phenotypes)	1	282	284	311	587	715
	LMIv2_1447	_	Legionella micdadei	_	3-hydroxybutyryl-CoA epimerase	_	0.41456	0.98239	36.2	5e-45	1	1	_	5.1.2.3	1 : Unknown	_	e : enzyme	_	2b : Function from indirect experimental evidences (e.g. phenotypes)	4	282	284	310	577	673
AZ49_00555	Label	Synteny	Organism	Gene	Product	Reaction	maxLrap	minLrap	Ident %	Eval	OrderQ	OrderB	Roles	EC number	Localization	BioProcess	Product Type	PubMedId	Class	BeginQ	EndQ	LengthQ	BeginB	EndB	LengthB
	SSV_v1_1781	_	Streptococcus sanguinis 2908	fabM	trans-2-decenoyl-[acyl-carrier-protein] isomerase	_	1	1.0038	35.23	7e-56	1	1	_	5.3.3.14	2 : Cytoplasmic	_	e : enzyme	_	2a : Function from experimental evidences in other organisms	1	264	264	1	263	263
	XDD1v4_3924	_	Xenorhabdus doucetiae FRM16	paaG	protein PaaG; acyl-CoA hydratase	_	0.95472	0.95833	36.76	5e-50	1	1	1.1.5.1 : Phenylacetic acid degradation ;	4.2.1.17	1 : Unknown	_	e : enzyme	_	2a : Function from experimental evidences in other organisms	13	264	264	14	265	265
	NT26v4_2065	_	Rhizobium sp. NT-26	paaB	Enoyl-CoA hydratase/isomerase PhaB	_	1	1	36.74	6e-49	1	1	1.1.5.1 : Phenylacetic acid degradation ;	4.2.1.17	1 : Unknown	6 : Energy metabolism ;	e : enzyme	10766858, 12846838, 9748275	2a : Function from experimental evidences in other organisms	9	264	264	10	264	264
	RALTA_A3047	_	Cupriavidus taiwanensis LMG19424	_	Enoyl-CoA hydratase	_	0.98106	1	35.14	6e-48	1	1	1 : Metabolism ;	4.2.1.17	1 : Unknown	18.1 : Enzymes of unknown specificity ;	e : enzyme	_	2b : Function from indirect experimental evidences (e.g. phenotypes)	8	264	264	7	259	259
	Rmet_3163	_	Cupriavidus metallidurans CH34	paaG	acyl-CoA hydratase	_	0.925	0.98106	36.29	2e-43	1	1	1.1.5.1 : Phenylacetic acid degradation ;	4.2.1.17	1 : Unknown	_	e : enzyme	10766858, 12846838, 9748275	2a : Function from experimental evidences in other organisms	6	263	264	27	279	280
	AZOLI_p10677	_	Azospirillum lipoferum 4B	_	putative Enoyl-CoA hydratase	_	0.97048	0.99621	37.26	5e-43	1	1	1.1.2 : Fatty acids (fatty acid oxidation) ;	4.2.1.17	2 : Cytoplasmic	3.2 : Degradation ; 6 : Energy metabolism ;	e : enzyme	_	3 : Putative function from multiple computational evidences	9	264	264	11	271	271
	RALTA_A2763		Cupriavidus taiwanensis LMG19424	paaG1	acyl-CoA hydratase, phenylacetic acid degradation	_	0.91971	0.95455	35.32	9e-43	2	1	1.1.5.1 : Phenylacetic acid degradation ;	4.2.1.17	1 : Unknown	6 : Energy metabolism ;	e : enzyme	9748275	2a : Function from experimental evidences in other organisms	14	264	264	27	274	274
	BRADO2571	_	Bradyrhizobium sp. ORS278	_	putative enoyl-CoA hydratase	_	0.98864	0.98864	35.25	4e-40	1	1	1.1.2 : Fatty acids (fatty acid oxidation) ;	4.2.1.17	2 : Cytoplasmic	16.11 : Scavenge (Catabolism) ;	e : enzyme	9600981	3 : Putative function from multiple computational evidences	7	264	264	5	264	264
AZ49_00545	Label	Synteny	Organism	Gene	Product	Reaction	maxLrap	minLrap	Ident %	Eval	OrderQ	OrderB	Roles	EC number	Localization	BioProcess	Product Type	PubMedId	Class	BeginQ	EndQ	LengthQ	BeginB	EndB	LengthB
	CLOAM0043		Candidatus Cloacamonas acidaminovorans Evry	atoA	Acetoacetate:butyrate CoA-transferase beta subunit	_	0.95	0.96313	58.37	9e-85	1	1	1.1.2.1 : Degradation of short-chain fatty acids ; 1.3.5 : Fermentation ; 1.1.3.10 : Lysine cleavage ;	2.8.3.9	1 : Unknown	_	e : enzyme	17166837	2a : Function from experimental evidences in other organisms	7	215	220	6	214	217
	Spro_0591		Serratia proteamaculans 568	atoA	Acetyl-CoA:acetoacetyl-CoA transferase, beta subunit	_	0.96364	0.97696	50.47	2e-70	1	1	1.1.2.7 : Acetoacetate degradation ;	2.8.3.8	2 : Cytoplasmic	3.2 : Degradation ;	e : enzyme	_	2b : Function from indirect experimental evidences (e.g. phenotypes)	7	218	220	4	215	217
	CD630_26780		Clostridium difficile 630	scoB	Succinyl CoA:3-oxoacid CoA-transferase subunit B	_	0.93213	0.93636	50.97	6e-69	1	1	1.1.2 : Fatty acids (fatty acid oxidation) ; 1.1.2.7 : Acetoacetate degradation ;	2.8.3.5	1 : Unknown	3.2 : Degradation ;	e : enzyme	19998280, 17363272	2a : Function from experimental evidences in other organisms	10	215	220	10	214	221
	PP_3123		Pseudomonas putida KT2440	atoB	acetoacetyl CoA-transferase (subunit B)	ACETOACETYL-COA-TRANSFER-RXN ;	0.96364	0.97248	47.64	2e-66	1	1	1.1.2 : Fatty acids (fatty acid oxidation) ;	2.8.3.-	2 : Cytoplasmic	3.2 : Degradation ;	e : enzyme	11741862, 11741863, 19406895	2a : Function from experimental evidences in other organisms	7	218	220	5	216	218
	ECIAI1_1490		Escherichia coli IAI1	scoB	succinyl-CoA:3-ketoacid-coenzyme A transferase subunit B	_	0.96364	0.97248	47.17	2e-66	1	1	1.3.4 : Tricarboxylic acid cycle ;	2.8.3.5	1 : Unknown	6.12 : TCA cycle ;	e : enzyme	9385134	2a : Function from experimental evidences in other organisms	7	218	220	4	215	218
	FRAAL3149		Frankia alni ACN14a	atoA	acetyl-CoA:acetoacetyl-CoA transferase, beta subunit	_	0.92273	0.95305	48.77	3e-66	1	1	1.1.2.1 : Degradation of short-chain fatty acids ;	2.8.3.5	1 : Unknown	3 : Fatty acid and phospholipid metabolism ;	e : enzyme	_	2b : Function from indirect experimental evidences (e.g. phenotypes)	7	208	220	5	207	213
	VIBNIv4_B0463		Vibrio nigripulchritudo SFn1	ctfB	Butyrate--acetoacetate CoA-transferase subunit B	_	0.95928	0.96364	47.17	3e-65	1	1	1.1.2.7 : Acetoacetate degradation ;	2.8.3.9	2 : Cytoplasmic	3.2 : Degradation ;	e : enzyme	2254264, 8226639, 8423010, 11466286, 2383002	2a : Function from experimental evidences in other organisms	7	218	220	9	219	221
	FN1856		Fusobacterium nucleatum subsp. nucleatum ATCC 25586	atoA	Acetoacetate:butyrate CoA-transferase beta subunit	_	0.95	0.96313	49.76	1e-64	2	1	1.1.3.10 : Lysine cleavage ; 1.1.2.1 : Degradation of short-chain fatty acids ;	2.8.3.9	2 : Cytoplasmic	_	e : enzyme	17166837	2a : Function from experimental evidences in other organisms	7	215	220	9	215	217
	PSEEN2465		Pseudomonas entomophila L48	lpsJ	acetoacetyl-CoA transferase, beta subunit	_	0.49074	0.96364	47.64	3e-64	1	1	1.6.3 : Lipopolysaccharide ;	2.8.3.5	Unknown	14 : Cell envelope ;	e : enzyme	9385134	2a : Function from experimental evidences in other organisms	7	218	220	219	430	432
	PSHAa2942		Pseudoalteromonas haloplanktis TAC125	_	putative succinyl-CoA transferase, beta subunit	_	0.96364	0.97248	44.34	2e-63	1	1	2.2 : Metabolism of amino acids and related molecules ;	2.8.3.5	cytoplasm (undefined)	16.2 : Construct biomass (Anabolism) ;	e : enzyme	_	2b : Function from indirect experimental evidences (e.g. phenotypes)	7	218	220	5	216	218
	ABAYE1914		Acinetobacter baumannii AYE	atoA	acetoacetyl-CoA transferase, beta subunit	_	0.90909	0.93897	46	5e-63	1	1	1.1.2 : fatty acids ;	2.8.3.8	1 : Unknown	_	e : enzyme	_	2a : Function from experimental evidences in other organisms	10	209	220	8	207	213
	AZOLI_p40133		Azospirillum lipoferum 4B	scoB	Succinyl-CoA:3-ketoacid-coenzyme A transferase, subunit B	_	0.97273	0.99535	49.53	2e-62	1	1	1.1.2.1 : Degradation of short-chain fatty acids ; 1.3.4 : Tricarboxylic acid cycle ; 1.6.3 : Lipopolysaccharide ;	2.8.3.8	2 : Cytoplasmic	3.2 : Degradation ; 6.12 : TCA cycle ; 14.3 : Biosynthesis and degradation of surface polysaccharides and lipopolysaccharides ;	e : enzyme	9385134	2b : Function from indirect experimental evidences (e.g. phenotypes)	7	218	220	4	213	215
	BN42v3_40460		Mycobacterium canettii STB-K	scoB	Putative succinyl-CoA:3-ketoacid-coenzyme A transferase (beta subunit) ScoB (3-oxo-acid:CoA transferase) (OXCT B) (succinyl CoA:3-oxoacid CoA-transferase)	_	0.91818	0.92661	46.53	1e-61	1	1	1 : lipid metabolism ;	2.8.3.5	2 : Cytoplasmic	_	e : enzyme	12657046, 12775759	3 : Putative function from multiple computational evidences	10	211	220	11	212	218
	BN44v3_50495		Mycobacterium canettii STB-D	scoB	Putative succinyl-CoA:3-ketoacid-coenzyme A transferase (beta subunit) ScoB (3-oxo-acid:CoA transferase) (OXCT B) (succinyl CoA:3-oxoacid CoA-transferase)	_	0.91818	0.92661	46.53	2e-61	1	1	1 : lipid metabolism ;	2.8.3.5	2 : Cytoplasmic	_	e : enzyme	12657046, 12775759	3 : Putative function from multiple computational evidences	10	211	220	11	212	218
	BN43v3_40170		Mycobacterium canettii STB-L	scoB	Putative succinyl-CoA:3-ketoacid-coenzyme A transferase (beta subunit) ScoB (3-oxo-acid:CoA transferase) (OXCT B) (succinyl CoA:3-oxoacid CoA-transferase)	_	0.91818	0.92661	46.53	2e-61	1	1	1 : lipid metabolism ;	2.8.3.5	2 : Cytoplasmic	_	e : enzyme	12657046, 12775759	3 : Putative function from multiple computational evidences	10	211	220	11	212	218
	MGMSRv2_0177		Magnetospirillum gryphiswaldense MSR-1 v2	scoB	Succinyl-CoA:3-ketoacid-coenzyme A transferase subunit B	_	0.93182	0.96244	46.83	2e-61	1	1	1.1.2.1 : Degradation of short-chain fatty acids ; 1.3.4 : Tricarboxylic acid cycle ; 1.6.3 : Lipopolysaccharide ;	2.8.3.5	2 : Cytoplasmic	16.2 : Construct biomass (Anabolism) ;	e : enzyme	9385134, 8969509, 9325289, 9923682	2a : Function from experimental evidences in other organisms	10	211	220	8	212	213
	BSU38980		Bacillus subtilis 168	scoB	acetoacetyl CoA-transferase (subunit B)	ACETOACETYL-COA-TRANSFER-RXN ; RHEA:25480 ;	0.96364	0.98148	43.87	5e-61	1	1	2.4 : Metabolism of lipids ;	2.8.3.5	2 : Cytoplasmic	16.11 : Scavenge (Catabolism) ;	e : enzyme	17363272, 22720735	2a : Function from experimental evidences in other organisms	4	215	220	2	213	216
	BDBv6_20236		Blood disease bacterium R229	atoA	3-oxoacid CoA-transferase, beta subunit	_	0.93182	0.96698	46.83	8e-61	1	1	1.1.2.1 : Degradation of short-chain fatty acids ;	2.8.3.-	1 : Unknown	3.2 : Degradation ;	e : enzyme	3025185	2a : Function from experimental evidences in other organisms	10	210	220	8	212	212
	BN45v3_50888		Mycobacterium canettii STB-J	scoB	Putative succinyl-CoA:3-ketoacid-coenzyme A transferase (beta subunit) ScoB (3-oxo-acid:CoA transferase) (OXCT B) (succinyl CoA:3-oxoacid CoA-transferase)	_	0.91818	0.92661	46.04	9e-61	1	1	1 : lipid metabolism ;	2.8.3.5	2 : Cytoplasmic	_	e : enzyme	12657046, 12775759	3 : Putative function from multiple computational evidences	10	211	220	11	212	218
	Rmet_1154		Cupriavidus metallidurans CH34	atoA	acetyl-CoA:acetoacetyl-CoA transferase, beta subunit	_	0.93182	0.96698	46.34	1e-60	1	1	1.1.2.1 : Degradation of short-chain fatty acids ; 1.1.2.7 : Acetoacetate degradation ;	2.8.3.8	1 : Unknown	_	e : enzyme	_	2a : Function from experimental evidences in other organisms	10	210	220	8	212	212
	ACIAD2514		Acinetobacter baylyi ADP1	atoA	acetoacetyl-CoA transferase, beta subunit	ACECOATRANS-RXN ; ACETOACETYL-COA-TRANSFER-RXN ; R11-RXN ; R8-RXN ;	0.95455	0.98131	42.38	1e-60	1	1	1.1.2 : fatty acids ;	2.8.3.8	1 : Unknown	_	e : enzyme	_	2a : Function from experimental evidences in other organisms	7	216	220	5	214	214
	RALTA_A1253		Cupriavidus taiwanensis LMG19424	atoA1	acetyl-CoA:acetoacetyl-CoA transferase, beta subunit	_	0.93182	0.96698	46.83	1e-60	1	1	1.1.2.1 : Degradation of short-chain fatty acids ;	2.8.3.-	1 : Unknown	3.2 : Degradation ;	e : enzyme	3025185	2a : Function from experimental evidences in other organisms	10	210	220	8	212	212
	CMR15v5_2481		Ralstonia solanacearum CMR15	atoA	3-oxoacid CoA-transferase, beta subunit	_	0.93182	0.96698	46.34	2e-60	1	1	1.1.2.1 : Degradation of short-chain fatty acids ;	2.8.3.-	1 : Unknown	3.2 : Degradation ;	e : enzyme	3025185	2a : Function from experimental evidences in other organisms	10	210	220	8	212	212
	BRADO1224		Bradyrhizobium sp. ORS278	scoB	Succinyl-CoA:3-ketoacid-coenzyme A transferase subunit B (Succinyl CoA:3-oxoacid CoA-transferase) (OXCT B)	_	0.94545	0.96296	47.12	7e-60	1	1	1.1.2.1 : Degradation of short-chain fatty acids ; 1.6.3 : Lipopolysaccharide ; 1.3.4 : Tricarboxylic acid cycle ;	2.8.3.5	1 : Unknown	_	e : enzyme	9385134	2a : Function from experimental evidences in other organisms	7	211	220	5	211	216
	CARN2_1788		Carnoules 2	scoAB	Succinyl-CoA:3-ketoacid-coenzyme A transferase (OXCT AB)	_	0.45987	0.96364	45.28	8e-60	1	1	1.3.4 : Tricarboxylic acid cycle ;	2.8.3.5	1 : Unknown	6.12 : TCA cycle ;	e : enzyme	9325289	2a : Function from experimental evidences in other organisms	7	217	220	248	459	461
	HEAR1806		Herminiimonas arsenicoxydans	scoB	Succinyl-CoA:3-ketoacid-coenzyme A transferase subunit B (Succinyl CoA:3-oxoacid CoA-transferase) (OXCT B)	_	0.92273	0.93548	47.29	5e-59	1	1	1.1.2.1 : Degradation of short-chain fatty acids ; 1.6.3 : Lipopolysaccharide ;	2.8.3.5	1 : Unknown	3 : Fatty acid and phospholipid metabolism ; 14 : Cell envelope ;	c : carrier	9385134	2a : Function from experimental evidences in other organisms	7	205	220	5	207	217
	METDI3688		Methylobacterium extorquens DM4	atoA	acetyl-CoA:acetoacetyl-CoA transferase, beta subunit	_	0.96364	0.96804	46.7	1e-58	1	1	1.1.2.1 : Degradation of short-chain fatty acids ;	2.8.3.-	2 : Cytoplasmic	_	e : enzyme	_	2a : Function from experimental evidences in other organisms	7	211	220	5	216	219
	BSU19720		Bacillus subtilis 168	yodR	putative acyloate-acetoacetate CoA-transferase	_	0.91818	0.93088	44.06	8e-57	2	1	2.2 : Metabolism of amino acids and related molecules ;	2.8.3.-	2 : Cytoplasmic	16.11 : Scavenge (Catabolism) ;	e : enzyme	15150230, 21538109, 24914178	3 : Putative function from multiple computational evidences	7	208	220	8	209	217
	HELPY_0681		Helicobacter pylori B38	scoB	Succinyl-CoA-transferase subunit B	_	0.93182	0.99034	43.9	5e-56	1	1	1.1.2.1 : Degradation of short-chain fatty acids ;	2.8.3.-	1 : Unknown	6.11 : TCA cycle ;	c : carrier	10091606, 10477311, 10477312, 10809701, 1624453, 9083111, 9325289	1a : Function from experimental evidences in the studied strain	7	211	220	2	205	207
	Rmet_3668		Cupriavidus metallidurans CH34	pcaJ	3-oxoacid CoA-transferase, subunit B	_	0.93636	0.95814	43.69	2e-54	1	1	1.1.2.1 : Degradation of short-chain fatty acids ; 1.1.2.7 : Acetoacetate degradation ;	_	1 : Unknown	_	c : carrier	_	2a : Function from experimental evidences in other organisms	2	205	220	1	205	215
	BDBv6_10149		Blood disease bacterium R229	pcaJ	3-oxoadipate CoA-transferase subunit B	_	0.93182	0.93182	44.39	3e-54	2	1	_	2.8.3.6	1 : Unknown	6 : Energy metabolism ;	e : enzyme	6780551	2b : Function from indirect experimental evidences (e.g. phenotypes)	2	205	220	9	213	220
	CMR15v5_2037		Ralstonia solanacearum CMR15	pcaJ	3-oxoadipate CoA-transferase subunit B	_	0.93182	0.93182	44.39	1e-53	2	1	_	2.8.3.6	1 : Unknown	6 : Energy metabolism ;	e : enzyme	_	2b : Function from indirect experimental evidences (e.g. phenotypes)	2	205	220	9	213	220
	RALTA_B0207		Cupriavidus taiwanensis LMG19424	pcaJ	3-oxoadipate CoA-transferase subunit B (Beta- ketoadipate:succinyl-CoA transferase subunit B)	_	0.9	0.97059	44.95	1e-53	1	1	1.1.1 : Carbohydrates/Carbon compounds ;	2.8.3.6	1 : Unknown	6 : Energy metabolism ;	e : enzyme	1624453	2a : Function from experimental evidences in other organisms	10	205	220	1	197	204
	Spro_3038		Serratia proteamaculans 568	pcaJ	3-oxoadipate CoA-transferase subunit B (Beta- ketoadipate:succinyl-CoA transferase subunit B)	_	0.88496	0.90909	41.5	5e-53	2	1	1.1.1 : Carbohydrates/Carbon compounds ;	2.8.3.6	1 : Unknown	6 : Energy metabolism ;	e : enzyme	_	2b : Function from indirect experimental evidences (e.g. phenotypes)	10	208	220	9	208	226
	ABAYE1674		Acinetobacter baumannii AYE	pcaJ	3-oxoadipate CoA-transferase subunit B (Beta- ketoadipate:succinyl-CoA transferase subunit B)	_	0.95	0.96313	41.15	5e-51	2	1	1.1.1 : carbon compounds ;	2.8.3.6	1 : Unknown	_	e : enzyme	8063101, 8125318	2a : Function from experimental evidences in other organisms	3	210	220	4	212	217
	ABSDF1998		Acinetobacter baumannii SDF	catJ	3-oxoadipate CoA-transferase subunit B (Beta- ketoadipate:succinyl-CoA transferase subunit B)	_	0.95	0.96313	41.15	6e-51	1	1	1.1.1 : carbon compounds ;	2.8.3.6	1 : Unknown	_	e : enzyme	8063101, 8125318	2a : Function from experimental evidences in other organisms	3	210	220	4	212	217
	ABAYE1716		Acinetobacter baumannii AYE	catJ	3-oxoadipate CoA-transferase subunit B (Beta- ketoadipate:succinyl-CoA transferase subunit B)	_	0.95	0.96759	41.15	7e-51	3	1	1.1.1 : carbon compounds ;	2.8.3.6	1 : Unknown	_	e : enzyme	8063101, 8125318	2a : Function from experimental evidences in other organisms	3	210	220	4	212	216
	ACIAD1705		Acinetobacter baylyi ADP1	pcaJ	3-oxoadipate CoA-transferase subunit B (Beta- ketoadipate:succinyl-CoA transferase subunit B)	3-OXOADIPATE-COA-TRANSFERASE-RXN ;	0.93182	0.9447	41.46	1e-50	2	1	_	2.8.3.6	1 : Unknown	_	e : enzyme	8063101, 8125318, 7883173	1a : Function from experimental evidences in the studied strain	7	210	220	8	212	217
	ACIAD1449		Acinetobacter baylyi ADP1	catJ	3-oxoadipate CoA-transferase subunit B (Beta-ketoadipate:succinyl-CoA transferase subunit B)	3-OXOADIPATE-COA-TRANSFERASE-RXN ;	0.93182	0.9447	41.46	1e-50	2	1	1.1.1 : carbon compounds ;	2.8.3.6	1 : Unknown	_	e : enzyme	8063101, 8125318	1a : Function from experimental evidences in the studied strain	7	210	220	8	212	217
	EFER_1635		Escherichia fergusonii ATCC 35469T	pcaJ	3-oxoadipate CoA-transferase subunit B (Beta- ketoadipate:succinyl-CoA transferase subunit B)	_	0.93182	0.94037	39.51	7e-50	2	1	_	2.8.3.6	1 : Unknown	_	e : enzyme	8063101	2a : Function from experimental evidences in other organisms	2	205	220	1	205	218
	PP_3952		Pseudomonas putida KT2440	pcaJ	3-oxoadipate CoA-transferase subunit A	3-OXOADIPATE-COA-TRANSFERASE-RXN ; RHEA:12049 ;	0.92273	0.95305	40.39	1e-49	2	1	1.1 : Carbon compound utilization ;	2.8.3.6	2 : Cytoplasmic	3.2 : Degradation ; 16.11 : Scavenge (Catabolism) ;	e : enzyme	1624453, 6780551, 8905091, 8376330	1b : Function from experimental evidences in the studied species	1	202	220	3	204	213
	ABAYE2300		Acinetobacter baumannii AYE	dcaJ	acyl-CoA-transferase subunit B	_	0.95455	0.96774	37.62	7e-47	4	1	1.1.1 : carbon compounds ;	2.8.3.6	1 : Unknown	_	e : enzyme	2298704, 8002591, 8063101, 8181753, 8331077, 8449410, 9515921	2a : Function from experimental evidences in other organisms	2	210	220	3	212	217
	VCR9J2v1_1370014	_	Vibrio crassostreae J2-9	_	Putative succinyl-CoA:3-ketoacid coenzyme A transferase	_	0.42889	0.87727	39.38	1e-44	1	1	1.3 : Energy metabolism (carbon) ; 1.3.4 : Tricarboxylic acid cycle ;	2.8.3.5	1 : Unknown	6 : Energy metabolism ; 6.12 : TCA cycle ;	e : enzyme	_	3 : Putative function from multiple computational evidences	19	211	220	254	446	450
	VCRLGP8v1_930036	_	Vibrio crassostreae LGP8	_	putative succinyl-CoA:3-ketoacid coenzyme A transferase	_	0.42889	0.87727	38.86	2e-43	1	1	_	2.8.3.5	1 : Unknown	_	e : enzyme	_	3 : Putative function from multiple computational evidences	19	211	220	254	446	450
	Rmet_5060		Cupriavidus metallidurans CH34	atoA1	acetyl-CoA:acetoacetyl-CoA transferase, beta subunit	_	0.88412	0.93636	38.83	2e-42	2	1	1.1.2.1 : Degradation of short-chain fatty acids ;	2.8.3.-	1 : Unknown	_	e : enzyme	_	2b : Function from indirect experimental evidences (e.g. phenotypes)	4	207	220	13	218	233
	RALTA_B0883		Cupriavidus taiwanensis LMG19424	atoA2	acetyl-CoA:acetoacetyl-CoA transferase, beta subunit	_	0.86364	0.91346	39.47	3e-41	2	1	1.1.2.1 : Degradation of short-chain fatty acids ;	2.8.3.-	1 : Unknown	3.2 : Degradation ;	e : enzyme	2883171, 3025185, 7618860	2a : Function from experimental evidences in other organisms	20	207	220	7	196	208
AZ49_00550	Label	Synteny	Organism	Gene	Product	Reaction	maxLrap	minLrap	Ident %	Eval	OrderQ	OrderB	Roles	EC number	Localization	BioProcess	Product Type	PubMedId	Class	BeginQ	EndQ	LengthQ	BeginB	EndB	LengthB
	AZOLI_p40132		Azospirillum lipoferum 4B	scoA	Succinyl-CoA:3-ketoacid-coenzyme A transferase, subunit A	_	0.86122	0.96347	46.92	2e-64	1	1	1.1.2.1 : Degradation of short-chain fatty acids ; 1.6.3 : Lipopolysaccharide ; 1.3.4 : Tricarboxylic acid cycle ;	2.8.3.5	1 : Unknown	3.2 : Degradation ; 6.12 : TCA cycle ; 14.3 : Biosynthesis and degradation of surface polysaccharides and lipopolysaccharides ;	e : enzyme	8063101	2b : Function from indirect experimental evidences (e.g. phenotypes)	3	213	245	3	213	219
	FN1857		Fusobacterium nucleatum subsp. nucleatum ATCC 25586	atoD	Acetoacetate:butyrate CoA-transferase alpha subunit	_	0.85714	0.96774	44.76	4e-62	2	1	1.1.3.10 : Lysine cleavage ; 1.1.2.1 : Degradation of short-chain fatty acids ;	2.8.3.9	2 : Cytoplasmic	_	e : enzyme	17166837	2a : Function from experimental evidences in other organisms	4	213	245	4	213	217
	CD630_26770		Clostridium difficile 630	scoA	Succinyl CoA:3-oxoacid CoA-transferase subunit A	_	0.87347	0.98165	43.93	1e-61	1	1	1.1.2 : Fatty acids (fatty acid oxidation) ; 1.1.2.7 : Acetoacetate degradation ;	2.8.3.-	1 : Unknown	3.2 : Degradation ;	e : enzyme	19998280	2a : Function from experimental evidences in other organisms	2	215	245	1	214	218
	VIBNIv4_B0464		Vibrio nigripulchritudo SFn1	ctfA	Butyrate--acetoacetate CoA-transferase subunit A	_	0.88163	0.99083	43.98	5e-60	1	1	1.1.2.7 : Acetoacetate degradation ; 7.1 : Cytoplasm ;	2.8.3.9	2 : Cytoplasmic	3.2 : Degradation ;	e : enzyme	8226639, 8423010, 11466286, 8300540, 2383002	2a : Function from experimental evidences in other organisms	2	217	245	1	216	218
	CLOAM0042		Candidatus Cloacamonas acidaminovorans Evry	atoD	Acetoacetate:butyrate CoA-transferase alpha subunit	_	0.84898	0.95413	45.19	3e-56	1	1	1.1.2.1 : Degradation of short-chain fatty acids ; 1.3.5 : Fermentation ; 1.1.3.10 : Lysine cleavage ;	2.8.3.9	2 : Cytoplasmic	_	e : enzyme	17166837	2a : Function from experimental evidences in other organisms	4	211	245	3	210	218
	BSU19730		Bacillus subtilis 168	yodS	putative oxoacid CoA-transferase	_	0.8898	0.95197	42.2	4e-51	1	1	2.2 : Metabolism of amino acids and related molecules ;	2.8.3.-	2 : Cytoplasmic	16.11 : Scavenge (Catabolism) ;	e : enzyme	15150230, 21538109, 24914178	3 : Putative function from multiple computational evidences	4	220	245	6	223	229
	METDI3687		Methylobacterium extorquens DM4	atoD	acetyl-CoA:acetoacetyl-CoA transferase, alpha subunit	_	0.91429	0.91429	40.18	1e-49	1	1	1.1.2.1 : Degradation of short-chain fatty acids ;	2.8.3.-	2 : Cytoplasmic	_	e : enzyme	_	2a : Function from experimental evidences in other organisms	15	238	245	16	239	245
	BRADO1223		Bradyrhizobium sp. ORS278	scoA	Succinyl-CoA:3-ketoacid-coenzyme A transferase subunit A (Succinyl CoA:3-oxoacid CoA-transferase) (OXCT A)	_	0.82041	0.83058	43.28	2e-49	1	1	1.1.2.1 : Degradation of short-chain fatty acids ; 1.6.3 : Lipopolysaccharide ; 1.3.4 : Tricarboxylic acid cycle ;	2.8.3.5	1 : Unknown	_	e : enzyme	9385134	2a : Function from experimental evidences in other organisms	15	215	245	16	216	242
	HELPY_0682		Helicobacter pylori B38	scoA	Succinyl-CoA-transferase subunit A	_	0.88163	0.93103	40.74	8e-49	1	1	1.1.2.1 : Degradation of short-chain fatty acids ;	2.8.3.-	1 : Unknown	6.11 : TCA cycle ;	c : carrier	10091606, 10477311, 10477312, 10809701, 1624453, 9083111, 9325289	2a : Function from experimental evidences in other organisms	5	220	245	5	218	232
	BSU38990		Bacillus subtilis 168	scoA	acetoacetyl CoA-transferase (subunit A)	ACETOACETYL-COA-TRANSFER-RXN ; RHEA:25480 ;	0.94694	0.97479	39.22	2e-48	2	1	2.4 : Metabolism of lipids ;	2.8.3.5	2 : Cytoplasmic	16.11 : Scavenge (Catabolism) ;	e : enzyme	17363272	2a : Function from experimental evidences in other organisms	7	237	245	7	238	238
	RALTA_A1252		Cupriavidus taiwanensis LMG19424	atoD1	acetyl-CoA:acetoacetyl-CoA transferase, alpha subunit	_	0.84898	0.8927	42.31	4e-48	1	1	1.1.2.1 : Degradation of short-chain fatty acids ;	2.8.3.-	1 : Unknown	3.2 : Degradation ;	e : enzyme	3025185	2a : Function from experimental evidences in other organisms	15	221	245	16	223	233
	HEAR1807		Herminiimonas arsenicoxydans	scoA	Succinyl-CoA:3-ketoacid-coenzyme A transferase subunit A (Succinyl CoA:3-oxoacid CoA-transferase) (OXCT A)	_	0.78367	0.82759	41.15	7e-48	1	1	1.1.2.1 : Degradation of short-chain fatty acids ; 1.6.3 : Lipopolysaccharide ;	2.8.3.5	2 : Cytoplasmic	3 : Fatty acid and phospholipid metabolism ; 14 : Cell envelope ;	e : enzyme	11589581, 9385134	2a : Function from experimental evidences in other organisms	15	206	245	16	207	232
	Rmet_1153		Cupriavidus metallidurans CH34	atoD	acetyl-CoA:acetoacetyl-CoA transferase, alpha subunit	_	0.84898	0.89655	40.87	8e-48	1	1	1.1.2.1 : Degradation of short-chain fatty acids ; 1.1.2.7 : Acetoacetate degradation ;	2.8.3.8	1 : Unknown	_	e : enzyme	_	2a : Function from experimental evidences in other organisms	15	221	245	16	223	232
	CARN2_1788		Carnoules 2	scoAB	Succinyl-CoA:3-ketoacid-coenzyme A transferase (OXCT AB)	_	0.43167	0.81224	44.22	1e-46	1	2	1.3.4 : Tricarboxylic acid cycle ;	2.8.3.5	1 : Unknown	6.12 : TCA cycle ;	e : enzyme	9325289	2a : Function from experimental evidences in other organisms	15	213	245	22	220	461
	ABAYE1913		Acinetobacter baumannii AYE	atoD	acetoacetyl-CoA transferase, alpha subunit	_	0.88163	0.92308	40.74	7e-46	1	1	1.1.2 : fatty acids ;	2.8.3.8	1 : Unknown	_	e : enzyme	_	2a : Function from experimental evidences in other organisms	7	221	245	11	223	234
	ABAYE1717		Acinetobacter baumannii AYE	catI	3-oxoadipate CoA-transferase subunit A (Beta-ketoadipate:succinyl-CoA transferase subunit A)	_	0.86939	0.95516	40.38	1e-45	2	1	1.1.1 : carbon compounds ;	2.8.3.6	1 : Unknown	_	e : enzyme	8063101, 8125318	2a : Function from experimental evidences in other organisms	7	217	245	8	220	223
	CMR15v5_2480		Ralstonia solanacearum CMR15	atoD	3-oxoacid CoA-transferase, alpha subunit	_	0.84898	0.89655	39.9	2e-45	1	1	1.1.2.1 : Degradation of short-chain fatty acids ;	2.8.3.5	1 : Unknown	3.2 : Degradation ;	e : enzyme	3025185	2a : Function from experimental evidences in other organisms	15	221	245	16	223	232
	ACIAD2513		Acinetobacter baylyi ADP1	atoD	acetoacetyl-CoA transferase, alpha subunit	ACECOATRANS-RXN ; ACETOACETYL-COA-TRANSFER-RXN ; R11-RXN ; R8-RXN ;	0.86122	0.90171	42.18	2e-45	1	1	1.1.2 : fatty acids ;	2.8.3.8	1 : Unknown	_	e : enzyme	_	2a : Function from experimental evidences in other organisms	3	213	245	7	214	234
	ABSDF1997		Acinetobacter baumannii SDF	catI	3-oxoadipate CoA-transferase subunit A (Beta- ketoadipate:succinyl-CoA transferase subunit A)	_	0.86939	0.95516	39.91	7e-45	1	1	1.1.1 : carbon compounds ;	2.8.3.6	1 : Unknown	_	e : enzyme	8063101, 8125318	2a : Function from experimental evidences in other organisms	7	217	245	8	220	223
	ABAYE1673		Acinetobacter baumannii AYE	pcaI	3-oxoadipate CoA-transferase subunit A (Beta- ketoadipate:succinyl-CoA transferase subunit A)	_	0.86939	0.95516	39.91	8e-45	3	1	1.1.1 : carbon compounds ;	2.8.3.6	1 : Unknown	_	e : enzyme	8063101, 8125318	2a : Function from experimental evidences in other organisms	7	217	245	8	220	223
	MGMSRv2_0176		Magnetospirillum gryphiswaldense MSR-1 v2	scoA	Succinyl-CoA:3-ketoacid-coenzyme A transferase subunit A (Succinyl CoA:3-oxoacid CoA-transferase) (OXCT A)	_	0.86531	0.88333	38.68	1e-44	1	1	1.1.2.1 : Degradation of short-chain fatty acids ; 1.3.4 : Tricarboxylic acid cycle ; 1.6.3 : Lipopolysaccharide ;	2.8.3.5	1 : Unknown	16.2 : Construct biomass (Anabolism) ;	e : enzyme	9385134, 8969509, 9325289, 9923682	2a : Function from experimental evidences in other organisms	15	221	245	23	234	240
	Rmet_5059		Cupriavidus metallidurans CH34	atoD	acetyl-CoA:acetoacetyl-CoA transferase, alpha subunit	_	0.85306	0.92478	40.19	2e-44	1	1	1.1.2.1 : Degradation of short-chain fatty acids ;	2.8.3.-	1 : Unknown	_	e : enzyme	_	2b : Function from indirect experimental evidences (e.g. phenotypes)	7	213	245	8	216	226
	BDBv6_20237		Blood disease bacterium R229	atoD	3-oxoacid CoA-transferase, alpha subunit	_	0.84898	0.89655	39.9	3e-44	1	1	1.1.2.1 : Degradation of short-chain fatty acids ;	2.8.3.5	1 : Unknown	3.2 : Degradation ;	e : enzyme	3025185	2a : Function from experimental evidences in other organisms	15	221	245	16	223	232
	PP_3951		Pseudomonas putida KT2440	pcaI	3-oxoadipate CoA-transferase subunit A	3-OXOADIPATE-COA-TRANSFERASE-RXN ; RHEA:12049 ;	0.85306	0.90476	39.23	3e-42	1	1	1.1 : Carbon compound utilization ;	2.8.3.6	2 : Cytoplasmic	3.2 : Degradation ; 16.11 : Scavenge (Catabolism) ;	e : enzyme	1624453, 6780551, 8905091, 8376330	1b : Function from experimental evidences in the studied species	7	213	245	8	216	231
	PP_3122		Pseudomonas putida KT2440	atoA	acetoacetyl CoA-transferase (subunit A)	ACETOACETYL-COA-TRANSFER-RXN ;	0.91429	0.96552	36.16	3e-42	2	1	1.1.2 : Fatty acids (fatty acid oxidation) ;	2.8.3.-	2 : Cytoplasmic	3.2 : Degradation ;	e : enzyme	11741863, 11741862, 19406895	2a : Function from experimental evidences in other organisms	4	223	245	7	230	232
	PSEEN2464		Pseudomonas entomophila L48	lpsI	acetoacetyl-CoA transferase, alpha subunit	_	0.91429	0.96552	36.16	7e-42	1	1	1.6.3 : Lipopolysaccharide ;	2.8.3.5	Unknown	14 : Cell envelope ;	e : enzyme	9385134	2a : Function from experimental evidences in other organisms	4	223	245	7	230	232
	ACIAD1704		Acinetobacter baylyi ADP1	pcaI	3-oxoadipate CoA-transferase subunit A (Beta- ketoadipate:succinyl-CoA transferase subunit A)	3-OXOADIPATE-COA-TRANSFERASE-RXN ;	0.90204	0.9693	37.56	7e-42	2	1	_	2.8.3.6	1 : Unknown	_	e : enzyme	8063101, 8125318, 7883173	1a : Function from experimental evidences in the studied strain	7	225	245	8	228	228
	ACIAD1448		Acinetobacter baylyi ADP1	catI	3-oxoadipate CoA-transferase subunit A (Beta-ketoadipate:succinyl-CoA transferase subunit A)	3-OXOADIPATE-COA-TRANSFERASE-RXN ;	0.90204	0.9693	37.56	7e-42	2	1	1.1.1 : carbon compounds ;	2.8.3.6	1 : Unknown	_	e : enzyme	8063101, 8125318	1a : Function from experimental evidences in the studied strain	7	225	245	8	228	228
	BDBv6_10150		Blood disease bacterium R229	pcaI	3-oxoadipate CoA-transferase subunit A	_	0.97551	1.04367	38.08	8e-42	2	1	_	2.8.3.5	1 : Unknown	6 : Energy metabolism ;	e : enzyme	6780551	2b : Function from indirect experimental evidences (e.g. phenotypes)	1	236	245	1	229	229
	PSHAa2943		Pseudoalteromonas haloplanktis TAC125	_	putative succinyl-CoA transferase, alpha subunit	_	0.88571	0.9234	36.87	1e-41	1	1	2.2 : Metabolism of amino acids and related molecules ;	2.8.3.5	cytoplasm (undefined)	16.2 : Construct biomass (Anabolism) ;	e : enzyme	_	2b : Function from indirect experimental evidences (e.g. phenotypes)	5	221	245	8	224	235
	CMR15v5_2036		Ralstonia solanacearum CMR15	pcaI	3-oxoadipate CoA-transferase subunit A	_	0.88163	0.94323	39.35	3e-41	2	1	_	2.8.3.5	1 : Unknown	6 : Energy metabolism ;	e : enzyme	_	2b : Function from indirect experimental evidences (e.g. phenotypes)	1	213	245	1	216	229
	RALTA_B0206		Cupriavidus taiwanensis LMG19424	pcaI	3-oxoadipate CoA-transferase subunit A (Beta- ketoadipate:succinyl-CoA transferase subunit A)	_	0.88163	0.98182	37.04	6e-41	1	1	1.1.1 : Carbohydrates/Carbon compounds ;	2.8.3.6	1 : Unknown	6 : Energy metabolism ;	e : enzyme	1624453	2a : Function from experimental evidences in other organisms	1	213	245	1	216	220
	Rmet_3667		Cupriavidus metallidurans CH34	pcaI	3-oxoacid CoA-transferase, subunit A	_	0.84898	0.94118	37.5	3e-40	2	1	1.1.2.1 : Degradation of short-chain fatty acids ; 1.1.2.7 : Acetoacetate degradation ;	_	1 : Unknown	_	c : carrier	_	2a : Function from experimental evidences in other organisms	8	213	245	1	208	221
	RALTA_B0882		Cupriavidus taiwanensis LMG19424	atoD2	acetyl-CoA:acetoacetyl-CoA transferase, alpha subunit	_	0.86939	0.96818	37.09	7e-40	2	1	1.1.2.1 : Degradation of short-chain fatty acids ;	2.8.3.-	1 : Unknown	3.2 : Degradation ;	e : enzyme	2883171, 3025185, 7618860	2a : Function from experimental evidences in other organisms	5	215	245	1	213	220
	EFER_1636		Escherichia fergusonii ATCC 35469T	pcaI	3-oxoadipate CoA-transferase subunit A (Beta- ketoadipate:succinyl-CoA transferase subunit A)	_	0.86939	0.8875	37.09	2e-39	2	1	1.1.1 : Carbohydrates/Carbon compounds ;	2.8.3.6	1 : Unknown	6 : Energy metabolism ;	e : enzyme	1624453, 6780551	2a : Function from experimental evidences in other organisms	4	214	245	16	228	240
	ECIAI1_1491		Escherichia coli IAI1	scoA	succinyl-CoA:3-ketoacid-coenzyme A transferase subunit A	_	0.8898	0.92766	35.78	2e-39	1	1	1.3.4 : Tricarboxylic acid cycle ;	2.8.3.5	1 : Unknown	6.12 : TCA cycle ;	e : enzyme	9385134	2a : Function from experimental evidences in other organisms	4	221	245	7	224	235
	FRAAL3148		Frankia alni ACN14a	scoA	succinyl-CoA:3-ketoacid-coenzyme A transferase subunit A (Succinyl CoA:3-oxoacid CoA-transferase) (OXCT A)	_	0.81295	0.92245	37.17	2e-37	1	1	1.1.1 : Carbohydrates/Carbon compounds ;	2.8.3.5	1 : Unknown	6.8 : Glycolysis/gluconeogenesis ;	e : enzyme	_	2b : Function from indirect experimental evidences (e.g. phenotypes)	15	221	245	45	270	278
	NT26v4_3742		Rhizobium sp. NT-26	scoA	Succinyl-CoA:3-ketoacid-coenzyme A transferase subunit A (Succinyl CoA:3-oxoacid CoA-transferase) (OXCT A)	_	0.86939	0.90638	38.5	5e-37	1	1	1.1.2.1 : Degradation of short-chain fatty acids ; 1.6.3 : Lipopolysaccharide ; 1.3.4 : Tricarboxylic acid cycle ;	2.8.3.5	1 : Unknown	3 : Fatty acid and phospholipid metabolism ;	e : enzyme	9385134	2a : Function from experimental evidences in other organisms	5	215	245	5	217	235
	ABAYE2301		Acinetobacter baumannii AYE	dcaI	acyl-CoA-transferase subunit A	_	0.88163	0.97297	37.5	9e-37	4	1	1.1.1 : carbon compounds ;	2.8.3.6	1 : Unknown	_	e : enzyme	2298704, 8002591, 8063101, 8181753, 8331077, 8449410, 9515921	2a : Function from experimental evidences in other organisms	1	213	245	1	216	222
	Spro_3037		Serratia proteamaculans 568	pcaI	3-oxoadipate CoA-transferase subunit A (Beta- ketoadipate:succinyl-CoA transferase subunit A)	_	0.83265	0.89474	37.75	1e-35	2	1	1.1.1 : Carbohydrates/Carbon compounds ;	2.8.3.6	1 : Unknown	6 : Energy metabolism ;	e : enzyme	_	2b : Function from indirect experimental evidences (e.g. phenotypes)	5	206	245	6	209	228
AZ49_02170	Label	Synteny	Organism	Gene	Product	Reaction	maxLrap	minLrap	Ident %	Eval	OrderQ	OrderB	Roles	EC number	Localization	BioProcess	Product Type	PubMedId	Class	BeginQ	EndQ	LengthQ	BeginB	EndB	LengthB
	SCFA_v1_450041	_	Ca. Phosphitivorax anaerolimi F81	phaJ	crotonase	_	0.86395	0.92029	57.48	3e-48	1	1	_	4.2.1.55	2 : Cytoplasmic	_	e : enzyme	_	2b : Function from indirect experimental evidences (e.g. phenotypes)	9	135	138	8	134	147
	PSEEN3977	_	Pseudomonas entomophila L48	phaJ1	enoyl-CoA hydratase, R-specific	_	0.85256	0.96377	48.12	3e-39	1	1	1.5.4 : Fatty acid and phosphatidic acid ;	_	Unknown	3 : Fatty acid and phospholipid metabolism ;	e : enzyme	12115060	2a : Function from experimental evidences in other organisms	4	136	138	6	137	156
	MGMSRv2_2229	_	Magnetospirillum gryphiswaldense MSR-1 v2	_	MaoC-like dehydratase, putative	_	0.90278	0.94203	51.54	5e-39	1	1	_	_	1 : Unknown	_	e : enzyme	_	2b : Function from indirect experimental evidences (e.g. phenotypes)	7	136	138	11	139	144
	AZOLI_0508	_	Azospirillum lipoferum 4B	_	Putative acyl dehydratase	_	0.86577	0.93478	49.61	2e-38	1	1	_	_	1 : Unknown	3 : Fatty acid and phospholipid metabolism ;	e : enzyme	_	3 : Putative function from multiple computational evidences	8	136	138	17	144	149
	MARHY1690	_	Marinobacter hydrocarbonoclasticus ATCC 49840	_	conserved hypothetical protein	_	0.82609	0.96377	46.62	4e-38	1	1	_	_	1 : Unknown	18 : Unknown function ;	u : unknown	_	4 : Unknown function but conserved in other organisms	4	136	138	10	141	161
	LEPBIa1114	_	Leptospira biflexa serovar Patoc Patoc 1	_	Putative MaoC family dehydratase	_	0.92857	0.94203	44.62	7e-37	1	1	_	_	1 : Unknown	_	e : enzyme	_	3 : Putative function from multiple computational evidences	7	136	138	8	137	140
	THI_1475	_	Thiomonas sp. 3As	_	phosphate butyltransferase	_	0.275	0.95652	45.45	1e-33	1	1	1 : Metabolism ;	2.3.1.19	1 : Unknown	5 : Central intermediary metabolism ;	e : enzyme	_	2b : Function from indirect experimental evidences (e.g. phenotypes)	4	135	138	7	138	480
	Rmet_1672	_	Cupriavidus metallidurans CH34	_	MaoC-like dehydratase	_	0.89041	0.94203	45.38	1e-32	1	1	_	_	1 : Unknown	_	e : enzyme	_	2b : Function from indirect experimental evidences (e.g. phenotypes)	7	136	138	9	137	146
	CLOSTRIBL3_v1_20109	_	Clostridiaceae BL-3	corR	enoyl-CoA hydratase	3-HYDROXBUTYRYL-COA-DEHYDRATASE-RXN ; RHEA:17849 ;	0.97101	0.97101	42.54	4e-32	1	1	_	4.2.1.55	2 : Cytoplasmic	_	e : enzyme	18218779	1c : Function from experimental evidences in the studied genus	3	136	138	2	134	138
	AZOLI_p20460	_	Azospirillum lipoferum 4B	pta2	phosphate acetyltransferase	_	0.28333	0.98551	43.38	7e-32	1	1	1.5.4 : Fatty acid and phosphatidic acid ;	2.3.1.8	2 : Cytoplasmic	16.2 : Construct biomass (Anabolism) ;	e : enzyme	10094701, 8226623	2a : Function from experimental evidences in other organisms	1	136	138	15	150	480
	METDI4248	_	Methylobacterium extorquens DM4	croR	crotonase	_	0.71123	0.96377	45.86	7e-31	1	1	_	4.2.1.55	2 : Cytoplasmic	_	e : enzyme	11872727	1b : Function from experimental evidences in the studied species	3	135	138	36	167	187
	LFAv2_pA0055	_	Legionella-Like Amoebal Pathogens 10	_	Phosphate butyryltransferase	_	0.28358	0.96377	39.85	1e-30	1	1	_	2.3.1.19	1 : Unknown	_	e : enzyme	_	2b : Function from indirect experimental evidences (e.g. phenotypes)	4	136	138	9	141	469
	HEAR1516	_	Herminiimonas arsenicoxydans	_	putative phosphate acetyltransferase	_	0.26862	0.86232	44.54	6e-29	1	1	1.1 : Carbon compound utilization ; 1.7.28 : Pyruvate catabolism ;	2.3.1.8	1 : Unknown	5 : Central intermediary metabolism ;	e : enzyme	_	3 : Putative function from multiple computational evidences	18	136	138	1	119	443
	ADVE02_v2_12431	_	Methylosinus trichosporium OB3b	croR	Crotonase	_	0.82278	0.94203	40	3e-27	1	1	_	_	2 : Cytoplasmic	_	e : enzyme	_	2b : Function from indirect experimental evidences (e.g. phenotypes)	7	136	138	10	138	158
	VIBNIv4_A1231	_	Vibrio nigripulchritudo SFn1	_	putative Acyl dehydratase	_	0.81879	0.88406	36.07	5e-23	1	1	_	_	1 : Unknown	_	e : enzyme	_	3 : Putative function from multiple computational evidences	12	133	138	18	139	149
	BRADO6360	_	Bradyrhizobium sp. ORS278	_	putative phosphate acetyltransferase containing a MaoC like domain	_	0.28118	0.96377	37.59	9e-19	1	1	1.5.4 : Fatty acid and phosphatidic acid ;	2.3.1.19	2 : Cytoplasmic	16.2 : Construct biomass (Anabolism) ;	e : enzyme	10094701	3 : Putative function from multiple computational evidences	3	135	138	6	136	473
AZ49_02175	Label	Synteny	Organism	Gene	Product	Reaction	maxLrap	minLrap	Ident %	Eval	OrderQ	OrderB	Roles	EC number	Localization	BioProcess	Product Type	PubMedId	Class	BeginQ	EndQ	LengthQ	BeginB	EndB	LengthB
	SCFA_v1_3840003	_	Ca. Phosphitivorax butyraticus R76	_	short chain acyl-CoA transferase: fused alpha subunit ; beta subunit (Butyrate--acetoacetate CoA-transferase)	_	0.77341	0.99805	59.57	0	1	1	_	2.8.3.9	2 : Cytoplasmic	_	e : enzyme	_	2b : Function from indirect experimental evidences (e.g. phenotypes)	3	512	513	23	534	662
	BN874v1_340056	_	Candidatus Contendobacter odensis Run_B_J11	_	putative coenzyme A-transferase	_	0.7574	0.99805	56.45	0	1	1	_	_	2 : Cytoplasmic	_	e : enzyme	_	3 : Putative function from multiple computational evidences	3	512	513	20	530	676
	RALSYv5_0513	_	Ralstonia syzygii R24	_	putative CoA TRANSFERASE; exported protein	_	0.76479	1.0078	54.16	0	1	1	_	2.8.3.1	2 : Cytoplasmic	3 : Fatty acid and phospholipid metabolism ;	e : enzyme	_	3 : Putative function from multiple computational evidences	2	512	513	18	534	676
	ECK1692	_	Escherichia coli K12	ydiF	short chain acyl-CoA transferase: fused alpha subunit ; beta subunit	ACECOATRANS-RXN ;	0.95857	0.9922	45.38	8e-153	1	1	1.1.2 : Fatty acids (fatty acid oxidation) ;	_	1 : Unknown	3.2 : Degradation ;	e : enzyme	16253988	1b : Function from experimental evidences in the studied species	5	510	513	16	523	531
	CMR15v5_0436	_	Ralstonia solanacearum CMR15	_	putative CoA TRANSFERASE; exported protein	_	0.98553	1.06238	44.04	6e-139	1	1	_	2.8.3.-	1 : Unknown	3 : Fatty acid and phospholipid metabolism ;	e : enzyme	_	3 : Putative function from multiple computational evidences	5	509	513	4	547	553
	EFER_4261	_	Escherichia fergusonii ATCC 35469T	_	putative CoA transferase	_	0.9883	0.9883	43.79	2e-138	1	1	_	_	1 : Unknown	18.1 : Enzymes of unknown specificity ;	e : enzyme	_	3 : Putative function from multiple computational evidences	1	504	513	1	507	513
	RM41v1_720015	_	Sinorhizobium sp. Rm41	_	putative short chain acyl-CoA transferase	_	0.97398	1.02144	42.18	2e-127	1	1	1.1.2 : Fatty acids (fatty acid oxidation) ;	2.8.3.-	1 : Unknown	3.2 : Degradation ;	e : enzyme	_	3 : Putative function from multiple computational evidences	3	513	513	4	524	538
	AGR4A_v2_Lc60050	_	Agrobacterium genomosp. 4 B6	_	putztive acetate CoA-transferase YdiF	_	0.97952	1.02534	40.11	6e-123	1	1	_	2.8.3.8	1 : Unknown	_	e : enzyme	_	3 : Putative function from multiple computational evidences	1	513	513	1	523	537
	RALSYv5_0596		Ralstonia syzygii R24	_	fragment of putative CoA transferase; exported protein (part 1)	_	0.83626	0.89189	44.52	3e-112	2	1	_	2.8.3.-	1 : Unknown	3 : Fatty acid and phospholipid metabolism ;	e : enzyme	_	3 : Putative function from multiple computational evidences	5	412	513	4	431	481
	RALSYv5_0597		Ralstonia syzygii R24	_	fragment of putative CoA transferase; exported protein (part 2)	_	0.17934	0.92	44.57	2e-14	3	5	_	2.8.3.-	1 : Unknown	3 : Fatty acid and phospholipid metabolism ;	e : enzyme	_	3 : Putative function from multiple computational evidences	424	509	513	2	93	100
AZ49_00650	Label	Synteny	Organism	Gene	Product	Reaction	maxLrap	minLrap	Ident %	Eval	OrderQ	OrderB	Roles	EC number	Localization	BioProcess	Product Type	PubMedId	Class	BeginQ	EndQ	LengthQ	BeginB	EndB	LengthB
	CLOSTRIBL3_v1_12012	_	Clostridiaceae BL-3	carC	Caffeyl-CoA reductase-Etf complex subunit CarC	RHEA:46956 ;	1.00259	1.01842	49.35	7e-122	1	1	_	1.3.1.108	2 : Cytoplasmic	_	e : enzyme	23479729	2a : Function from experimental evidences in other organisms	1	386	386	1	378	380
	AZOLI_p10028		Azospirillum lipoferum 4B	_	acyl-CoA dehydrogenase	_	0.98187	1.00531	41.42	2e-94	1	5	1.1.2 : Fatty acids (fatty acid oxidation) ; 1.1.3 : Amino acids ;	1.3.99.-	2 : Cytoplasmic	3.2 : Degradation ; 6.2 : Amino acids and amines ;	e : enzyme	_	2a : Function from experimental evidences in other organisms	5	380	386	3	372	377
	RALTA_A0115		Cupriavidus taiwanensis LMG19424	_	putative ACYL COA DEHYDROGENASE OXIDOREDUCTASE PROTEIN	_	0.98964	1.01596	39.27	5e-91	1	5	1 : Metabolism ;	1.3.99.-	1 : Unknown	18.1 : Enzymes of unknown specificity ;	e : enzyme	_	3 : Putative function from multiple computational evidences	4	384	386	2	376	376
	Rmet_0108		Cupriavidus metallidurans CH34	_	acyl-CoA dehydrogenase, short-chain specific	_	0.97927	1.00532	38.36	1e-87	1	5	_	1.3.99.2	1 : Unknown	3 : Fatty acid and phospholipid metabolism ;	e : enzyme	_	2b : Function from indirect experimental evidences (e.g. phenotypes)	4	380	386	2	372	376
	ABAYE2315		Acinetobacter baumannii AYE	dcaA	acyl-CoA dehydrogenase	_	0.98446	0.99217	40.79	7e-79	3	2	1.1.1 : carbon compounds ;	1.3.99.-	1 : Unknown	_	e : enzyme	2298704, 8002591, 8063101, 8181753, 8331077, 8449410, 9515921	2a : Function from experimental evidences in other organisms	7	380	386	3	375	383
	THI_3277		Thiomonas sp. 3As	bcd	Short-chain specific acyl-CoA dehydrogenase (SCAD) (Butyryl-CoA dehydrogenase)	_	0.98187	1.01067	37.73	9e-78	1	5	1.1.2 : Fatty acids (fatty acid oxidation) ;	1.3.99.2	1 : Unknown	3 : Fatty acid and phospholipid metabolism ;	e : enzyme	11812788, 2777793, 8655474	2a : Function from experimental evidences in other organisms	4	380	386	2	372	375
	MGMSRv2_0409		Magnetospirillum gryphiswaldense MSR-1 v2	_	Acyl-CoA dehydrogenase/oxidase	_	0.9509	0.95337	38.04	1e-71	2	5	1.1.3.12 : Leucine degradation ;	1.3.8.4	2 : Cytoplasmic	16.11 : Scavenge (Catabolism) ;	e : enzyme	17540897, 8759838, 8655474	2a : Function from experimental evidences in other organisms	19	379	386	24	378	387
	AZOLI_p10030		Azospirillum lipoferum 4B	_	acyl-CoA dehydrogenase	_	0.98718	0.99741	35.58	2e-71	3	5	_	1.3.99.-	2 : Cytoplasmic	3 : Fatty acid and phospholipid metabolism ;	e : enzyme	_	2a : Function from experimental evidences in other organisms	1	379	386	9	381	390
	THI_3281		Thiomonas sp. 3As	ivd	Isovaleryl-CoA dehydrogenase	_	0.97704	0.99223	35.51	1e-68	2	5	1.1.3.12 : Leucine degradation ;	1.3.99.10	1 : Unknown	5 : Central intermediary metabolism ;	e : enzyme	10677295, 12477932, 12665801, 1310317, 2318964, 7640268, 8468053, 921428	2b : Function from indirect experimental evidences (e.g. phenotypes)	1	379	386	6	383	392
	Rmet_5908	_	Cupriavidus metallidurans CH34	_	acyl-CoA dehydrogenase-like protein	_	0.89119	0.89351	38.95	3e-68	1	1	1.1.1 : Carbohydrates/Carbon compounds ;	_	1 : Unknown	_	e : enzyme	_	2b : Function from indirect experimental evidences (e.g. phenotypes)	43	380	386	39	379	385
	Rmet_0103		Cupriavidus metallidurans CH34	ivd1	isovaleryl-CoA dehydrogenase	_	0.96438	0.98187	35.62	2e-66	3	5	1.1.3.12 : Leucine degradation ;	1.3.99.10	2 : Cytoplasmic	6 : Energy metabolism ; 1 : Amino acid biosynthesis ;	e : enzyme	_	2a : Function from experimental evidences in other organisms	5	379	386	11	384	393
	RALTA_A0110		Cupriavidus taiwanensis LMG19424	_	putative ACYL-COA DEHYDROGENASE OXIDOREDUCTASE	_	0.96438	0.98187	35.36	2e-66	2	5	1.4 : Energy production/transport ;	1.3.99.-	1 : Unknown	6.5 : Electron transport ;	e : enzyme	_	3 : Putative function from multiple computational evidences	5	379	386	11	384	393
AZ49_02755	Label	Synteny	Organism	Gene	Product	Reaction	maxLrap	minLrap	Ident %	Eval	OrderQ	OrderB	Roles	EC number	Localization	BioProcess	Product Type	PubMedId	Class	BeginQ	EndQ	LengthQ	BeginB	EndB	LengthB
	BSU37170	_	Bacillus subtilis 168	acdA	acyl-CoA dehydrogenase	ACYLCOADEHYDROG-RXN ;	0.98691	0.99472	56.76	3e-145	1	1	2.4 : Metabolism of lipids ;	1.3.99.-	2 : Cytoplasmic	16.11 : Scavenge (Catabolism) ;	e : enzyme	17189250, 21398533	1a : Function from experimental evidences in the studied strain	1	377	382	1	374	379
	CLOSTRIBL6_v1_0135		Clostridiales BL-6	bcd	Acyl-CoA dehydrogenase, short-chain specific	ACYLCOADEHYDROG-RXN ; BUTYRYL-COA-DEHYDROGENASE-RXN ; RHEA:47199 ;	1	1.00792	56.54	2e-142	1	2	_	1.3.8.1	2 : Cytoplasmic	16.11 : Scavenge (Catabolism) ;	e : enzyme	17189250, 21398533	2a : Function from experimental evidences in other organisms	1	382	382	1	379	379
	CLOSTRIBL3_v1_20310		Clostridiaceae BL-3	bcd	Butyryl-CoA dehydrogenase	BUTYRYL-COA-DEHYDROGENASE-RXN ; RHEA:24004 ;	1	1.00792	55.76	9e-141	1	2	_	1.3.8.1	2 : Cytoplasmic	16.11 : Scavenge (Catabolism) ;	e : enzyme	8655474, 11466286	1c : Function from experimental evidences in the studied genus	1	382	382	1	379	379
	CD630_10540		Clostridium difficile 630	bcd2	Butyryl-CoA dehydrogenase	_	0.98691	0.99735	54.91	9e-141	1	2	_	1.3.99.-	1 : Unknown	_	e : enzyme	_	2a : Function from experimental evidences in other organisms	6	382	382	5	378	378
	CLOSTRIBL6_v1_3062		Clostridiales BL-6	bcd	Acyl-CoA dehydrogenase, short-chain specific	BUTYRYL-COA-DEHYDROGENASE-RXN ; RHEA:47199 ;	0.67611	1	53.66	1e-132	2	1	_	1.3.8.1	2 : Cytoplasmic	_	e : enzyme	8655474, 11466286	2a : Function from experimental evidences in other organisms	1	381	382	1	378	565
	CLOSTRIBL4_v1_1870		Clostridiales BL-4	bcd	butyryl-CoA dehydrogenase	BUTYRYL-COA-DEHYDROGENASE-RXN ; RHEA:24007 ;	0.99481	1.00262	52.74	3e-126	1	2	_	1.3.8.1	2 : Cytoplasmic	16.11 : Scavenge (Catabolism) ;	e : enzyme	17189250, 21398533	2a : Function from experimental evidences in other organisms	1	378	382	1	380	385
	CD630_08030		Clostridium difficile 630	_	Putative acyl-CoA dehydrogenase	_	1	1.00526	48.95	7e-119	2	1	_	1.3.99.-	1 : Unknown	_	e : enzyme	_	3 : Putative function from multiple computational evidences	1	381	382	1	379	380
	SCFA_v1_1080002	_	Ca. Phosphitivorax butyraticus R76	acdA	Acyl-CoA dehydrogenase	_	0.99739	1	46.34	3e-109	1	1	_	1.3.8.-	2 : Cytoplasmic	_	e : enzyme	_	2b : Function from indirect experimental evidences (e.g. phenotypes)	1	381	382	1	379	383
	BSU18260		Bacillus subtilis 168	ldeJ	isovaleryl-CoA dehydrogenase (leucine degradation)	RXN0-2301 ;	1.00262	1.00789	45.17	2e-105	3	2	2.4 : Metabolism of lipids ;	1.3.8.4	2 : Cytoplasmic	16.11 : Scavenge (Catabolism) ;	e : enzyme	8655474, 17085570, 19935659	2b : Function from indirect experimental evidences (e.g. phenotypes)	1	382	382	1	380	380
	AZOLI_p10028		Azospirillum lipoferum 4B	_	acyl-CoA dehydrogenase	_	0.98953	1.00265	44.44	2e-104	1	3	1.1.2 : Fatty acids (fatty acid oxidation) ; 1.1.3 : Amino acids ;	1.3.99.-	2 : Cytoplasmic	3.2 : Degradation ; 6.2 : Amino acids and amines ;	e : enzyme	_	2a : Function from experimental evidences in other organisms	5	382	382	3	377	377
	RSK60v3_mp750032		Ralstonia solanacearum K60	_	putative Butyryl-CoA dehydrogenase	_	0.98691	1	46.15	6e-101	1	3	1 : Metabolism ;	1.3.8.1	2 : Cytoplasmic	3 : Fatty acid and phospholipid metabolism ;	e : enzyme	_	3 : Putative function from multiple computational evidences	1	377	382	1	374	377
	RALSYv5_mp0315		Ralstonia syzygii R24	_	putative Butyryl-CoA dehydrogenase	_	0.98691	1	45.89	1e-100	1	3	1 : Metabolism ;	1.3.99.2	2 : Cytoplasmic	3 : Fatty acid and phospholipid metabolism ;	e : enzyme	_	3 : Putative function from multiple computational evidences	1	377	382	1	374	377
	BN873v1_590034		Candidatus Competibacter denitrificans Run_A_D11	_	putative acyl-CoA dehydrogenase	_	0.98953	0.99736	43.92	2e-100	1	2	1.1.2 : Fatty acids (fatty acid oxidation) ;	1.3.8.-	2 : Cytoplasmic	_	e : enzyme	_	3 : Putative function from multiple computational evidences	5	380	382	3	375	379
	CMR15v5_mp0941		Ralstonia solanacearum CMR15	_	putative Butyryl-CoA dehydrogenase	_	0.98691	1	45.36	3e-100	1	3	1 : Metabolism ;	1.3.99.2	2 : Cytoplasmic	3 : Fatty acid and phospholipid metabolism ;	e : enzyme	_	3 : Putative function from multiple computational evidences	1	377	382	1	374	377
	PP_2216		Pseudomonas putida KT2440	acd	short-chain acyl-CoA dehydrogenase	BUTYRYL-COA-DEHYDROGENASE-RXN ; RHEA:24007 ;	0.97644	0.99467	42.9	1e-97	2	3	1.1.2.1 : Degradation of short-chain fatty acids ;	1.3.99.-	2 : Cytoplasmic	16.11 : Scavenge (Catabolism) ;	e : enzyme	16024185, 11251808, 24317404	1a : Function from experimental evidences in the studied strain	5	377	382	3	372	375
	ACIAD1613		Acinetobacter baylyi ADP1	_	putative acyl-CoA dehydrogenase protein (acdB-like)	2-METHYLACYL-COA-DEHYDROGENASE-RXN ; RXN-8568 ; RXN-12572 ;	0.98429	1.00267	42.02	1e-97	1	3	_	1.3.8.-	1 : Unknown	_	e : enzyme	_	3 : Putative function from multiple computational evidences	5	380	382	3	375	375
	PSEEN2889	_	Pseudomonas entomophila L48	acdA	acyl-CoA dehydrogenase	_	0.98172	0.98429	43.09	2e-97	1	1	_	1.3.99.-	Unknown	3 : Fatty acid and phospholipid metabolism ;	e : enzyme	_	2b : Function from indirect experimental evidences (e.g. phenotypes)	2	377	382	3	375	383
	PSEEN3546		Pseudomonas entomophila L48	fadFx	acyl-CoA dehydrogenase protein FadFx	_	0.97644	0.99467	42.36	3e-97	2	3	1.1.2 : Fatty acids (fatty acid oxidation) ;	1.3.99.-	Unknown	3 : Fatty acid and phospholipid metabolism ;	e : enzyme	11251808	2a : Function from experimental evidences in other organisms	5	377	382	3	372	375
	BN12v2_410006	_	Tetrasphaera japonica T1-X7	_	acyl-CoA dehydrogenase (putative Butyryl-CoA dehydrogenase (EC no. 1.3.99.2))	_	0.99225	1.00524	44.27	2e-96	1	1	_	1.3.99.-	2 : Cytoplasmic	_	e : enzyme	17189250	2a : Function from experimental evidences in other organisms	3	382	382	10	387	387
	ACIAD1607		Acinetobacter baylyi ADP1	acads	Acyl-CoA dehydrogenase, short-chain specific	ACYLCOADEHYDROG-RXN ; BUTYRYL-COA-DEHYDROGENASE-RXN ; RXN0-2301 ; RHEA:24007 ; RHEA:12277 ;	0.98691	1.00533	41.91	1e-95	2	2	1.1.3.12 : Leucine degradation ; 1.1.3.14 : Valine degradation ; 1.1.5.1 : Phenylacetic acid degradation ;	1.3.8.1	1 : Unknown	3 : Fatty acid and phospholipid metabolism ; 5 : Central intermediary metabolism ;	e : enzyme	6712627, 16024185, 6261796, 11571189	2a : Function from experimental evidences in other organisms	4	380	382	2	375	375
	Rmet_0108		Cupriavidus metallidurans CH34	_	acyl-CoA dehydrogenase, short-chain specific	_	0.98953	1.00532	40.74	9e-95	1	4	_	1.3.99.2	1 : Unknown	3 : Fatty acid and phospholipid metabolism ;	e : enzyme	_	2b : Function from indirect experimental evidences (e.g. phenotypes)	5	380	382	3	375	376
	RALTA_B1110		Cupriavidus taiwanensis LMG19424	_	putative ACYL COA DEHYDROGENASE OXIDOREDUCTASE PROTEIN	_	0.9555	0.99455	44.38	5e-94	1	4	1 : Metabolism ;	1.3.99.-	2 : Cytoplasmic	18.1 : Enzymes of unknown specificity ;	e : enzyme	_	3 : Putative function from multiple computational evidences	16	380	382	6	367	367
	RALTA_A0115		Cupriavidus taiwanensis LMG19424	_	putative ACYL COA DEHYDROGENASE OXIDOREDUCTASE PROTEIN	_	0.98429	1	40.16	2e-93	1	4	1 : Metabolism ;	1.3.99.-	1 : Unknown	18.1 : Enzymes of unknown specificity ;	e : enzyme	_	3 : Putative function from multiple computational evidences	5	380	382	3	375	376
	THI_3277		Thiomonas sp. 3As	bcd	Short-chain specific acyl-CoA dehydrogenase (SCAD) (Butyryl-CoA dehydrogenase)	_	0.98953	1.008	42.06	1e-92	1	3	1.1.2 : Fatty acids (fatty acid oxidation) ;	1.3.99.2	1 : Unknown	3 : Fatty acid and phospholipid metabolism ;	e : enzyme	11812788, 2777793, 8655474	2a : Function from experimental evidences in other organisms	5	380	382	3	375	375
	MARHY1099		Marinobacter hydrocarbonoclasticus ATCC 49840	_	acyl-CoA dehydrogenase	_	0.98454	1	39.53	9e-92	1	2	_	1.3.99.-	1 : Unknown	6.5 : Electron transport ;	e : enzyme	_	2b : Function from indirect experimental evidences (e.g. phenotypes)	1	381	382	1	379	388
	VIBNIv4_A0948	_	Vibrio nigripulchritudo SFn1	ACAD8	Isobutyryl-CoA dehydrogenase	_	0.9974	1.00262	40.73	4e-91	1	1	1.1.3.14 : Valine degradation ;	1.3.99.-	1 : Unknown	6.2 : Amino acids and amines ;	e : enzyme	10524212, 11013134, 14702039, 15489334, 10235267, 14752098, 12359132, 15505379, 16857760	2a : Function from experimental evidences in other organisms	1	381	382	1	377	384
	MGMSRv2_0204		Magnetospirillum gryphiswaldense MSR-1 v2	_	acyl-CoA dehydrogenase	_	0.99476	1.00264	39.74	9e-90	2	2	1.1.2 : Fatty acids (fatty acid oxidation) ; 1.1.3 : Amino acids ;	1.3.99.-	2 : Cytoplasmic	16.11 : Scavenge (Catabolism) ;	e : enzyme	10524212, 8759838, 8969508, 17189250	2a : Function from experimental evidences in other organisms	1	380	382	1	376	379
	RM41v1_pld1500078	_	Sinorhizobium sp. Rm41	_	acyl-CoA dehydrogenase	_	0.99738	1.00263	40.42	2e-88	1	1	1.1.2 : Fatty acids (fatty acid oxidation) ; 1.1.3 : Amino acids ;	1.3.99.-	2 : Cytoplasmic	16.11 : Scavenge (Catabolism) ;	e : enzyme	10524212	2b : Function from indirect experimental evidences (e.g. phenotypes)	1	381	382	1	377	380
	CMR15v5_0672		Ralstonia solanacearum CMR15	_	putative acyl CoA dehydrogenase oxidoreductase protein	_	0.98953	1.00532	39.15	2e-88	1	3	1 : Metabolism ;	1.3.99.-	1 : Unknown	18.1 : Enzymes of unknown specificity ;	e : enzyme	_	3 : Putative function from multiple computational evidences	5	380	382	3	375	376
	THI_3281		Thiomonas sp. 3As	ivd	Isovaleryl-CoA dehydrogenase	_	0.96684	0.99215	37.99	3e-84	2	1	1.1.3.12 : Leucine degradation ;	1.3.99.10	1 : Unknown	5 : Central intermediary metabolism ;	e : enzyme	10677295, 12477932, 12665801, 1310317, 2318964, 7640268, 8468053, 921428	2b : Function from indirect experimental evidences (e.g. phenotypes)	1	376	382	6	383	392
	VIBNIv4_B0452	_	Vibrio nigripulchritudo SFn1	_	putative Acyl-CoA dehydrogenase	_	0.98705	0.99738	41.21	3e-84	1	1	_	_	2 : Cytoplasmic	_	e : enzyme	_	3 : Putative function from multiple computational evidences	7	382	382	10	381	386
	AZOLI_p10030		Azospirillum lipoferum 4B	_	acyl-CoA dehydrogenase	_	0.97949	1	36.91	6e-83	2	2	_	1.3.99.-	2 : Cytoplasmic	3 : Fatty acid and phospholipid metabolism ;	e : enzyme	_	2a : Function from experimental evidences in other organisms	1	382	382	9	387	390
	Rmet_0103		Cupriavidus metallidurans CH34	ivd1	isovaleryl-CoA dehydrogenase	_	0.96438	0.99215	38.52	1e-82	2	1	1.1.3.12 : Leucine degradation ;	1.3.99.10	2 : Cytoplasmic	6 : Energy metabolism ; 1 : Amino acid biosynthesis ;	e : enzyme	_	2a : Function from experimental evidences in other organisms	1	376	382	7	384	393
	lpg1824	_	Legionella pneumophila subsp. pneumophila Philadelphia 1	ivd	Isovaleryl-CoA dehydrogenase 2, mitochondrial precursor (IVD 2)	_	0.98201	1	37.7	2e-82	1	1	_	1.3.99.10	2 : Cytoplasmic	_	e : enzyme	_	2b : Function from indirect experimental evidences (e.g. phenotypes)	1	382	382	8	386	389
	RALTA_A0110		Cupriavidus taiwanensis LMG19424	_	putative ACYL-COA DEHYDROGENASE OXIDOREDUCTASE	_	0.96438	0.99215	38.26	2e-82	2	1	1.4 : Energy production/transport ;	1.3.99.-	1 : Unknown	6.5 : Electron transport ;	e : enzyme	_	3 : Putative function from multiple computational evidences	1	376	382	7	384	393
	lpp1787	_	Legionella pneumophila Paris	ivd	Isovaleryl-CoA dehydrogenase 2, mitochondrial precursor (IVD 2)	_	0.98201	1	37.7	2e-82	1	1	_	1.3.99.10	2 : Cytoplasmic	_	e : enzyme	_	2b : Function from indirect experimental evidences (e.g. phenotypes)	1	382	382	8	386	389
	LPVv2_2096	_	Legionella pneumophila subsp. pneumophila HL06041035	ivd	Isovaleryl-CoA dehydrogenase 2, mitochondrial precursor (IVD 2)	_	0.98964	1	37.7	2e-82	1	1	_	1.3.99.10	2 : Cytoplasmic	_	e : enzyme	_	2b : Function from indirect experimental evidences (e.g. phenotypes)	1	382	382	5	383	386
	LPC_1268	_	Legionella pneumophila Corby	ivd	Isovaleryl-CoA dehydrogenase 2, mitochondrial precursor (IVD 2)	_	0.98964	1	37.7	2e-82	1	1	_	_	2 : Cytoplasmic	_	e : enzyme	_	2b : Function from indirect experimental evidences (e.g. phenotypes)	1	382	382	5	383	386
	CMR15v5_0667		Ralstonia solanacearum CMR15	_	putative acyl-CoA dehydrogenase oxidoreductase	_	0.95929	0.98691	37.4	4e-82	2	1	1.4 : Energy production/transport ;	1.3.99.-	1 : Unknown	6.5 : Electron transport ;	e : enzyme	_	3 : Putative function from multiple computational evidences	3	376	382	9	384	393
	LPOv2_1885	_	Legionella pneumophila subsp. pneumophila Lorraine	ivd	Isovaleryl-CoA dehydrogenase 2, mitochondrial precursor (IVD 2)	_	0.98964	1	37.43	7e-82	1	1	_	1.3.99.10	2 : Cytoplasmic	_	e : enzyme	_	2b : Function from indirect experimental evidences (e.g. phenotypes)	1	382	382	5	383	386
	BRADO1447	_	Bradyrhizobium sp. ORS278	ivd2	isovaleryl-CoA dehydrogenase	_	0.96154	0.98168	38.13	8e-82	1	1	1.1.3.12 : Leucine degradation ;	1.3.99.10	2 : Cytoplasmic	_	e : enzyme	_	2a : Function from experimental evidences in other organisms	2	376	382	10	381	390
	AZOLI_p40074	_	Azospirillum lipoferum 4B	_	acyl-CoA dehydrogenase	_	0.99215	0.99475	38.79	2e-81	1	1	1.1.2 : Fatty acids (fatty acid oxidation) ;	1.3.99.-	2 : Cytoplasmic	3.2 : Degradation ;	e : enzyme	_	2b : Function from indirect experimental evidences (e.g. phenotypes)	1	377	382	1	373	381
	lpl1788	_	Legionella pneumophila Lens	ivd	Isovaleryl-CoA dehydrogenase 2, mitochondrial precursor (IVD 2)	_	0.98201	1	37.17	3e-81	1	1	_	1.3.99.10	2 : Cytoplasmic	_	e : enzyme	_	2b : Function from indirect experimental evidences (e.g. phenotypes)	1	382	382	8	386	389
	ACIAD1693		Acinetobacter baylyi ADP1	acads4	Acyl-CoA dehydrogenase, short-chain specific	ACYLCOADEHYDROG-RXN ; BUTYRYL-COA-DEHYDROGENASE-RXN ; GLUTARYL-COA-DEHYDROG-RXN ; RXN0-2301 ; RHEA:24007 ; RHEA:12277 ;	0.98177	0.98691	39.79	6e-80	3	2	1.1.3.12 : Leucine degradation ; 1.1.3.14 : Valine degradation ; 1.1.5.1 : Phenylacetic acid degradation ;	1.3.8.1	1 : Unknown	3 : Fatty acid and phospholipid metabolism ; 5 : Central intermediary metabolism ;	e : enzyme	6712627, 16024185, 6261796, 11571189	1a : Function from experimental evidences in the studied strain	8	382	382	7	380	384
	ABAYE2303		Acinetobacter baumannii AYE	dcaA	acyl-CoA dehydrogenase	_	0.98177	0.98691	39.52	1e-78	4	2	1.1.1 : carbon compounds ;	1.3.99.-	1 : Unknown	_	e : enzyme	2298704, 8002591, 8063101, 8181753, 8331077, 8449410, 9515921	2a : Function from experimental evidences in other organisms	8	382	382	7	380	384
	Rmet_2599		Cupriavidus metallidurans CH34	acdA	acyl-CoA dehydrogenase	_	1.00524	1.00524	35.16	2e-64	3	3	_	1.3.99.-	2 : Cytoplasmic	_	e : enzyme	_	2a : Function from experimental evidences in other organisms	1	381	382	1	376	382
	NBG4_v1_200003		Candidatus Sulfobium mesophilum	acdA	Acyl-CoA dehydrogenase	RHEA:47196 ; RHEA:24004 ;	0.94344	0.96073	35.97	2e-64	1	4	1.1.2 : Fatty acids (fatty acid oxidation) ;	1.3.8.1	2 : Cytoplasmic	3 : Fatty acid and phospholipid metabolism ;	e : enzyme	23468890	2a : Function from experimental evidences in other organisms	18	382	382	30	387	389
	PP_0158		Pseudomonas putida KT2440	gcdH	glutaryl-CoA dehydrogenase	_	0.96438	0.99215	35.88	8e-64	5	3	_	1.3.8.6	2 : Cytoplasmic	6 : Energy metabolism ;	e : enzyme	18177371, 8439237	2a : Function from experimental evidences in other organisms	1	379	382	15	385	393
AZ49_02760	Label	Synteny	Organism	Gene	Product	Reaction	maxLrap	minLrap	Ident %	Eval	OrderQ	OrderB	Roles	EC number	Localization	BioProcess	Product Type	PubMedId	Class	BeginQ	EndQ	LengthQ	BeginB	EndB	LengthB
	CLOSTRIBL3_v1_20308		Clostridiaceae BL-3	crt	Short-chain-enoyl-CoA hydratase	ENOYL-COA-HYDRAT-RXN ; RHEA:16105 ;	1	1.00386	61.15	4e-109	1	2	_	4.2.1.17	2 : Cytoplasmic	16.11 : Scavenge (Catabolism) ;	e : enzyme	8655474, 5057466	1c : Function from experimental evidences in the studied genus	1	260	260	1	259	259
	CLOSTRIBL4_v1_1868		Clostridiales BL-4	crt	Short-chain-enoyl-CoA hydratase	3-HYDROXBUTYRYL-COA-DEHYDRATASE-RXN ; RHEA:17852 ;	0.96538	0.97287	52.59	2e-87	1	2	_	4.2.1.55	2 : Cytoplasmic	16.11 : Scavenge (Catabolism) ;	e : enzyme	8655474, 11466286, 5057466	2a : Function from experimental evidences in other organisms	6	256	260	4	252	258
	CD630_08000		Clostridium difficile 630	crt1	3-hydroxybutyryl-CoA dehydratase (Crotonase)	_	0.98846	0.98846	50.58	2e-85	1	2	1.6 : Macromolecules (cellular constituent) biosynthesis ;	4.2.1.55	1 : Unknown	6 : Energy metabolism ;	e : enzyme	8001771, 16346566, 11263873	2a : Function from experimental evidences in other organisms	4	260	260	5	260	260
	CD630_10570		Clostridium difficile 630	crt2	3-hydroxybutyryl-CoA dehydratase (Crotonase)	_	0.96226	0.98077	52.16	9e-83	2	2	_	4.2.1.55	1 : Unknown	16.11 : Scavenge (Catabolism) ; 6 : Energy metabolism ;	e : enzyme	_	2a : Function from experimental evidences in other organisms	3	257	260	9	262	265
	CLOSTRIBL6_v1_0134		Clostridiales BL-6	ldeF	methylglutaconyl-CoA hydratase	METHYLGLUTACONYL-COA-HYDRATASE-RXN ; RHEA:21536 ;	0.96538	0.96538	50.2	2e-77	1	1	_	4.2.1.18	2 : Cytoplasmic	16.11 : Scavenge (Catabolism) ;	e : enzyme	19935659	2b : Function from indirect experimental evidences (e.g. phenotypes)	11	260	260	11	260	260
	BN873v1_210051	_	Candidatus Competibacter denitrificans Run_A_D11	_	putative enoyl-CoA hydratase-isomerase	_	0.97692	0.9845	46.85	2e-71	1	1	1.1.2 : Fatty acids (fatty acid oxidation) ; 1.1.5.1 : Phenylacetic acid degradation ;	4.2.1.17	1 : Unknown	_	e : enzyme	8655474, 10727085, 2204034, 1743516	3 : Putative function from multiple computational evidences	1	254	260	1	252	258
	BN874v1_720037	_	Candidatus Contendobacter odensis Run_B_J11	_	putative enoyl-CoA hydratase-isomerase	_	0.99231	1	44.57	5e-71	1	1	1.1.2 : Fatty acids (fatty acid oxidation) ;	4.2.1.-	1 : Unknown	_	e : enzyme	8655474, 10727085, 2204034, 1743516	3 : Putative function from multiple computational evidences	1	258	260	1	256	258
	LEPBIa0927	_	Leptospira biflexa serovar Patoc Patoc 1	crt	3-hydroxybutyryl-CoA dehydratase (Crotonase)	_	0.93077	0.95276	45.45	1e-69	1	1	1.1.2 : Fatty acids (fatty acid oxidation) ;	4.2.1.55	1 : Unknown	16.11 : Scavenge (Catabolism) ;	e : enzyme	12379132, 8490573	2a : Function from experimental evidences in other organisms	16	257	260	14	254	254
	PSEEN3545		Pseudomonas entomophila L48	fadB1x	enoyl-CoA hydratase, FadB1x	_	0.96538	1.004	44.62	2e-68	1	2	1.5.4 : Fatty acid and phosphatidic acid ;	4.2.1.-	Unknown	3 : Fatty acid and phospholipid metabolism ;	e : enzyme	11251808	2a : Function from experimental evidences in other organisms	14	260	260	7	250	250
	Rru_A3801	_	Rhodospirillum rubrum ATCC 11170	fadB	short chain enoyl-CoA hydratase	_	0.98846	0.99612	43.58	2e-68	1	1	1.1.5.1 : Phenylacetic acid degradation ; 1.5.4 : Fatty acid and phosphatidic acid ;	4.2.1.17	2 : Cytoplasmic	3 : Fatty acid and phospholipid metabolism ;	e : enzyme	_	2b : Function from indirect experimental evidences (e.g. phenotypes)	1	257	260	1	255	258
	Rmet_3162		Cupriavidus metallidurans CH34	paaF	enoyl-CoA hydratase-isomerase	_	1	1.00775	44.23	1e-67	1	1	1.1.5.1 : Phenylacetic acid degradation ;	4.2.1.17	1 : Unknown	_	e : enzyme	10766858, 12846838, 9748275	2a : Function from experimental evidences in other organisms	1	260	260	1	258	258
	BSU18220		Bacillus subtilis 168	ldeF	methylglutaconyl-CoA hydratase (leucine degradation)	METHYLGLUTACONYL-COA-HYDRATASE-RXN ; RHEA:21536 ;	0.96538	0.96538	43.82	3e-67	1	2	_	4.2.1.18	2 : Cytoplasmic	16.11 : Scavenge (Catabolism) ;	e : enzyme	19935659	2b : Function from indirect experimental evidences (e.g. phenotypes)	9	259	260	9	259	260
	HEAR0207		Herminiimonas arsenicoxydans	ech	Enoyl-CoA hydratase	_	0.99231	1	45.35	1e-66	1	1	1.1.5.1 : Phenylacetic acid degradation ; 1.1.2 : Fatty acids (fatty acid oxidation) ;	4.2.1.17	1 : Unknown	3 : Fatty acid and phospholipid metabolism ;	e : enzyme	8012501	2a : Function from experimental evidences in other organisms	1	258	260	1	256	258
	ABAYE3764		Acinetobacter baumannii AYE	_	putative Enoyl-CoA hydratase	_	1.01538	1.02724	42.42	2e-66	1	2	_	4.2.1.17	1 : Unknown	_	e : enzyme	_	3 : Putative function from multiple computational evidences	1	260	260	1	257	257
	RALTA_A2759	_	Cupriavidus taiwanensis LMG19424	badK	cyclohex-1-ene-1-carboxyl-CoA hydratase	_	0.99231	1	43.8	3e-66	1	1	1.1.1 : Carbohydrates/Carbon compounds ;	4.2.1.17	1 : Unknown	6 : Energy metabolism ;	e : enzyme	9177244	2b : Function from indirect experimental evidences (e.g. phenotypes)	1	258	260	1	256	258
	ACIAD1608		Acinetobacter baylyi ADP1	FadB	Enoyl-CoA hydratase (valine degradation) (valine degradation)	3-HYDROXBUTYRYL-COA-DEHYDRATASE-RXN ; ENOYL-COA-HYDRAT-RXN ; METHYLACYLYLCOA-HYDROXY-RXN ; RXN-902 ; TIGLYLCOA-HYDROXY-RXN ; RHEA:31178 ;	1.00769	1.01946	41.98	9e-65	1	1	1.1.3.14 : Valine degradation ; 1.1.5.1 : Phenylacetic acid degradation ;	4.2.1.17	2 : Cytoplasmic	6 : Energy metabolism ; 16.11 : Scavenge (Catabolism) ;	e : enzyme	7122152, 8938168, 21104317	2a : Function from experimental evidences in other organisms	1	258	260	1	255	257
	VIBNIv4_A2943	_	Vibrio nigripulchritudo SFn1	Echs1	Enoyl-CoA hydratase	_	0.95	0.97244	44.94	6e-63	1	1	1.1.2 : Fatty acids (fatty acid oxidation) ; 7.1 : Cytoplasm ;	4.2.1.17	2 : Cytoplasmic	3.2 : Degradation ;	e : enzyme	2806264, 15489334, 7883013, 8895557, 9480773, 11851409, 12445775	2a : Function from experimental evidences in other organisms	16	259	260	13	253	254
	BN13v1_100067	_	Tetrasphaera jenkinsii Ben74	_	putative enoyl-CoA hydratase echA8	_	0.93077	0.93436	42.98	7e-63	1	1	_	4.2.1.17	2 : Cytoplasmic	6 : Energy metabolism ;	e : enzyme	_	3 : Putative function from multiple computational evidences	11	252	260	10	249	259
	CMR15v5_1457	_	Ralstonia solanacearum CMR15	paaF	enoyl-CoA hydratase-isomerase	_	0.99231	1	43.41	1e-62	1	1	1.1.1 : Carbohydrates/Carbon compounds ;	4.2.1.17	1 : Unknown	6 : Energy metabolism ;	e : enzyme	9748275	2a : Function from experimental evidences in other organisms	1	258	260	1	256	258
	BDBv6_60063	_	Blood disease bacterium R229	paaF	enoyl-CoA hydratase-isomerase	_	0.97308	0.98062	43.87	2e-62	1	1	1.1.1 : Carbohydrates/Carbon compounds ;	4.2.1.17	1 : Unknown	6 : Energy metabolism ;	e : enzyme	9748275	2a : Function from experimental evidences in other organisms	1	253	260	1	251	258
	Rmet_2603		Cupriavidus metallidurans CH34	paaG1	Enoyl-CoA hydratase/isomerase	_	1	1.01154	40.68	3e-61	2	2	1.1.5.1 : Phenylacetic acid degradation ;	4.2.1.17	1 : Unknown	_	e : enzyme	_	2b : Function from indirect experimental evidences (e.g. phenotypes)	1	260	260	1	263	263
	MGMSRv2_0209		Magnetospirillum gryphiswaldense MSR-1 v2	_	probable enoyl-CoA hydratase	_	0.98462	0.98842	40.62	4e-60	2	2	1.1.2 : Fatty acids (fatty acid oxidation) ; 1.1.5.1 : Phenylacetic acid degradation ;	4.2.1.17	1 : Unknown	16.11 : Scavenge (Catabolism) ;	e : enzyme	1743516, 2204034, 2806264, 7815937, 7751302	2b : Function from indirect experimental evidences (e.g. phenotypes)	2	257	260	3	256	259
	ABAYE2304		Acinetobacter baumannii AYE	dcaE	enoyl-CoA hydratase	_	0.91144	0.95	40.49	2e-56	2	2	1.1.1 : carbon compounds ;	4.2.1.17	1 : Unknown	_	e : enzyme	2298704, 8002591, 8063101, 8181753, 8331077, 8449410, 9515921	2a : Function from experimental evidences in other organisms	14	260	260	28	271	271
	ACIAD1692		Acinetobacter baylyi ADP1	dcaE	Enoyl-CoA hydratase (branched-chain amino acid degradation)	3-HYDROXBUTYRYL-COA-DEHYDRATASE-RXN ; ENOYL-COA-HYDRAT-RXN ; METHYLACYLYLCOA-HYDROXY-RXN ; RXN-2425 ; RXN-902 ; TIGLYLCOA-HYDROXY-RXN ; RXN0-6513 ; RXN-7838 ; RHEA:16107 ; RHEA:17850 ; RHEA:31178 ; RHEA:31122 ;	0.94636	0.95	40.08	2e-55	2	2	1.1.5.1 : Phenylacetic acid degradation ;	4.2.1.17	1 : Unknown	6 : Energy metabolism ;	e : enzyme	2298704, 8002591, 8063101, 8181753, 8331077, 8449410, 9515921, 11571189	1a : Function from experimental evidences in the studied strain	14	260	260	18	261	261
	ECS88_4526		Escherichia coli S88	_	putative Enoyl-CoA hydratase/carnithine racemase	_	0.96154	0.96525	39.2	1e-49	1	2	_	4.2.1.17	1 : Unknown	_	e : enzyme	_	3 : Putative function from multiple computational evidences	14	260	260	14	259	259
	RALTA_B1107		Cupriavidus taiwanensis LMG19424	_	putative ENOYL-COA HYDRATASE ISOMERASE; similar to paaF (E.coli)	_	1	1.01562	37.31	2e-47	1	2	1 : Metabolism ;	4.2.1.-	2 : Cytoplasmic	18.1 : Enzymes of unknown specificity ;	e : enzyme	_	3 : Putative function from multiple computational evidences	6	258	260	2	254	256
	CMR15v5_mp0937		Ralstonia solanacearum CMR15	_	putative enoyl-CoA hydratase/isomerase (paaF)	_	0.95865	0.98077	36.47	3e-46	1	1	1 : Metabolism ;	4.2.1.-	2 : Cytoplasmic	6 : Energy metabolism ;	e : enzyme	_	3 : Putative function from multiple computational evidences	6	259	260	4	257	266
	RM41v1_720016		Sinorhizobium sp. Rm41	_	Enoyl-CoA hydratase	_	1.00385	1.00772	37.16	5e-46	3	2	1 : Metabolism ; 7.1 : Cytoplasm ;	4.2.1.17	2 : Cytoplasmic	18.1 : Enzymes of unknown specificity ;	e : enzyme	_	2b : Function from indirect experimental evidences (e.g. phenotypes)	1	260	260	1	258	259
	MARHY1100		Marinobacter hydrocarbonoclasticus ATCC 49840	paaF	enoyl-CoA hydratase-isomerase	_	0.96538	0.96911	35.46	1e-43	1	2	1.1.5.1 : Phenylacetic acid degradation ;	4.2.1.17	1 : Unknown	6 : Energy metabolism ;	e : enzyme	10766858, 12846838, 9748275	2a : Function from experimental evidences in other organisms	14	260	260	13	259	259
	AGR4A_v2_Lc60051		Agrobacterium genomosp. 4 B6	_	putative enoyl-CoA hydratase/isomerase	_	1.00385	1.00772	36.02	2e-41	1	2	_	_	2 : Cytoplasmic	_	e : enzyme	_	3 : Putative function from multiple computational evidences	1	260	260	1	258	259
	NBG4_v1_200001		Candidatus Sulfobium mesophilum	echA	3-hydroxybutyryl-CoA dehydratase (fragment)	3-HYDROXBUTYRYL-COA-DEHYDRATASE-RXN ; RHEA:17849 ;	0.50769	0.93617	48.48	1e-38	1	1	_	4.2.1.55	2 : Cytoplasmic	_	e : enzyme	_	2b : Function from indirect experimental evidences (e.g. phenotypes)	4	135	260	10	139	141
AZ49_04240	Label	Synteny	Organism	Gene	Product	Reaction	maxLrap	minLrap	Ident %	Eval	OrderQ	OrderB	Roles	EC number	Localization	BioProcess	Product Type	PubMedId	Class	BeginQ	EndQ	LengthQ	BeginB	EndB	LengthB
	CLOSTRIBL6_v1_0135		Clostridiales BL-6	bcd	Acyl-CoA dehydrogenase, short-chain specific	ACYLCOADEHYDROG-RXN ; BUTYRYL-COA-DEHYDROGENASE-RXN ; RHEA:47199 ;	1	1.00792	55.76	3e-140	1	3	_	1.3.8.1	2 : Cytoplasmic	16.11 : Scavenge (Catabolism) ;	e : enzyme	17189250, 21398533	2a : Function from experimental evidences in other organisms	1	382	382	1	379	379
	CLOSTRIBL3_v1_11587		Clostridiaceae BL-3	bcd	Acyl-CoA dehydrogenase, short-chain specific	BUTYRYL-COA-DEHYDROGENASE-RXN ; RHEA:24004 ; RHEA:47196 ;	1	1.00792	51.05	4e-128	2	1	_	1.3.8.1	2 : Cytoplasmic	_	e : enzyme	8655474, 11466286	2a : Function from experimental evidences in other organisms	1	382	382	1	379	379
	CLOSTRIBL4_v1_2140	_	Clostridiales BL-4	bcd	Butyryl-CoA dehydrogenase	BUTYRYL-COA-DEHYDROGENASE-RXN ; RHEA:47196 ;	0.59906	0.99738	51.97	2e-126	1	1	_	1.3.8.1	2 : Cytoplasmic	_	e : enzyme	8655474, 11466286, 8399220, 7857927	2a : Function from experimental evidences in other organisms	1	381	382	1	378	636
	CD630_03990		Clostridium difficile 630	acdB	Acyl-CoA dehydrogenase, short-chain specific	_	0.97906	0.99204	47.86	1e-106	3	4	7.1 : Cytoplasm ;	1.3.99.-	2 : Cytoplasmic	6.2 : Amino acids and amines ;	e : enzyme	16802151, 16233311	2a : Function from experimental evidences in other organisms	9	382	382	7	377	377
	AZOLI_p10028		Azospirillum lipoferum 4B	_	acyl-CoA dehydrogenase	_	0.98953	1.00265	44.97	8e-106	1	2	1.1.2 : Fatty acids (fatty acid oxidation) ; 1.1.3 : Amino acids ;	1.3.99.-	2 : Cytoplasmic	3.2 : Degradation ; 6.2 : Amino acids and amines ;	e : enzyme	_	2a : Function from experimental evidences in other organisms	5	382	382	3	377	377
	BN873v1_590034	_	Candidatus Competibacter denitrificans Run_A_D11	_	putative acyl-CoA dehydrogenase	_	0.98953	0.99736	43.92	1e-100	1	1	1.1.2 : Fatty acids (fatty acid oxidation) ;	1.3.8.-	2 : Cytoplasmic	_	e : enzyme	_	3 : Putative function from multiple computational evidences	5	380	382	3	375	379
	ACIAD1613	_	Acinetobacter baylyi ADP1	_	putative acyl-CoA dehydrogenase protein (acdB-like)	2-METHYLACYL-COA-DEHYDROGENASE-RXN ; RXN-8568 ; RXN-12572 ;	0.98429	1.00267	42.55	2e-98	1	1	_	1.3.8.-	1 : Unknown	_	e : enzyme	_	3 : Putative function from multiple computational evidences	5	380	382	3	375	375
	Rmet_0108		Cupriavidus metallidurans CH34	_	acyl-CoA dehydrogenase, short-chain specific	_	0.98953	1.00532	41.01	3e-95	1	3	_	1.3.99.2	1 : Unknown	3 : Fatty acid and phospholipid metabolism ;	e : enzyme	_	2b : Function from indirect experimental evidences (e.g. phenotypes)	5	380	382	3	375	376
	CLOSTRIBL3_v1_10853		Clostridiaceae BL-3	carC	Caffeyl-CoA reductase-Etf complex subunit CarC	RHEA:46956 ;	0.99215	1	43.27	5e-95	4	2	_	1.3.1.108	2 : Cytoplasmic	_	e : enzyme	23479729	2a : Function from experimental evidences in other organisms	5	382	382	3	378	379
	RALTA_A0115		Cupriavidus taiwanensis LMG19424	_	putative ACYL COA DEHYDROGENASE OXIDOREDUCTASE PROTEIN	_	0.98429	1	40.43	6e-94	1	3	1 : Metabolism ;	1.3.99.-	1 : Unknown	18.1 : Enzymes of unknown specificity ;	e : enzyme	_	3 : Putative function from multiple computational evidences	5	380	382	3	375	376
	MARHY1099	_	Marinobacter hydrocarbonoclasticus ATCC 49840	_	acyl-CoA dehydrogenase	_	0.98454	1	39.53	5e-92	1	1	_	1.3.99.-	1 : Unknown	6.5 : Electron transport ;	e : enzyme	_	2b : Function from indirect experimental evidences (e.g. phenotypes)	1	381	382	1	379	388
	THI_3277		Thiomonas sp. 3As	bcd	Short-chain specific acyl-CoA dehydrogenase (SCAD) (Butyryl-CoA dehydrogenase)	_	0.98953	1.008	41.8	6e-92	1	4	1.1.2 : Fatty acids (fatty acid oxidation) ;	1.3.99.2	1 : Unknown	3 : Fatty acid and phospholipid metabolism ;	e : enzyme	11812788, 2777793, 8655474	2a : Function from experimental evidences in other organisms	5	380	382	3	375	375
	CMR15v5_0672		Ralstonia solanacearum CMR15	_	putative acyl CoA dehydrogenase oxidoreductase protein	_	0.98953	1.00532	39.15	2e-88	1	3	1 : Metabolism ;	1.3.99.-	1 : Unknown	18.1 : Enzymes of unknown specificity ;	e : enzyme	_	3 : Putative function from multiple computational evidences	5	380	382	3	375	376
	THI_3281		Thiomonas sp. 3As	ivd	Isovaleryl-CoA dehydrogenase	_	0.96684	0.99215	37.2	9e-82	2	2	1.1.3.12 : Leucine degradation ;	1.3.99.10	1 : Unknown	5 : Central intermediary metabolism ;	e : enzyme	10677295, 12477932, 12665801, 1310317, 2318964, 7640268, 8468053, 921428	2b : Function from indirect experimental evidences (e.g. phenotypes)	1	376	382	6	383	392
	CMR15v5_0667		Ralstonia solanacearum CMR15	_	putative acyl-CoA dehydrogenase oxidoreductase	_	0.96438	0.99215	36.94	2e-81	2	2	1.4 : Energy production/transport ;	1.3.99.-	1 : Unknown	6.5 : Electron transport ;	e : enzyme	_	3 : Putative function from multiple computational evidences	1	376	382	7	384	393
	RALTA_A0110		Cupriavidus taiwanensis LMG19424	_	putative ACYL-COA DEHYDROGENASE OXIDOREDUCTASE	_	0.96438	0.99215	37.73	3e-81	2	2	1.4 : Energy production/transport ;	1.3.99.-	1 : Unknown	6.5 : Electron transport ;	e : enzyme	_	3 : Putative function from multiple computational evidences	1	376	382	7	384	393
	Rmet_0103		Cupriavidus metallidurans CH34	ivd1	isovaleryl-CoA dehydrogenase	_	0.96438	0.99215	37.99	4e-81	2	2	1.1.3.12 : Leucine degradation ;	1.3.99.10	2 : Cytoplasmic	6 : Energy metabolism ; 1 : Amino acid biosynthesis ;	e : enzyme	_	2a : Function from experimental evidences in other organisms	1	376	382	7	384	393
	AZOLI_p10030		Azospirillum lipoferum 4B	_	acyl-CoA dehydrogenase	_	0.97949	1	36.13	4e-81	2	4	_	1.3.99.-	2 : Cytoplasmic	3 : Fatty acid and phospholipid metabolism ;	e : enzyme	_	2a : Function from experimental evidences in other organisms	1	382	382	9	387	390
	XNC1_1707	_	Xenorhabdus nematophila ATCC19061	xcnE	Acyl-CoA dehydrogenase involved in xenocoumacin synthesis	_	0.9765	0.97906	38.77	2e-69	1	1	_	1.3.99.2	1 : Unknown	_	e : enzyme	16349198, 1955881	1a : Function from experimental evidences in the studied strain	12	382	382	9	373	383
	XDD1v4_1795	_	Xenorhabdus doucetiae FRM16	xcnE	Acyl-CoA dehydrogenase involved in xenocoumacin synthesis	_	0.9765	0.97906	38.5	6e-69	1	1	_	1.3.8.1	1 : Unknown	_	e : enzyme	16349198, 1955881	2a : Function from experimental evidences in other organisms	12	382	382	9	373	383
AZ49_06245	Label	Synteny	Organism	Gene	Product	Reaction	maxLrap	minLrap	Ident %	Eval	OrderQ	OrderB	Roles	EC number	Localization	BioProcess	Product Type	PubMedId	Class	BeginQ	EndQ	LengthQ	BeginB	EndB	LengthB
	LEPBIa0057	_	Leptospira biflexa serovar Patoc Patoc 1	acdA2	Acyl-CoA dehydrogenase	_	0.96649	0.98945	45.6	6e-107	1	1	1.5.4 : Fatty acid and phosphatidic acid ;	1.3.8.-	1 : Unknown	16.2 : Construct biomass (Anabolism) ;	e : enzyme	_	2a : Function from experimental evidences in other organisms	1	374	379	2	374	388
	BN45v3_60311	_	Mycobacterium canettii STB-J	fadE	Putative acyl-CoA dehydrogenase FadE25	_	0.97172	0.99736	46.03	8e-106	1	1	1 : lipid metabolism ;	1.3.99.-	2 : Cytoplasmic	_	e : enzyme	10510226, 12775759, 15525680	3 : Putative function from multiple computational evidences	3	378	379	13	388	389
	BN44v3_70065	_	Mycobacterium canettii STB-D	fadE	Putative acyl-CoA dehydrogenase FadE25	_	0.97172	0.99736	46.03	8e-106	1	1	1 : lipid metabolism ;	1.3.99.-	2 : Cytoplasmic	_	e : enzyme	10510226, 12775759, 15525680	3 : Putative function from multiple computational evidences	3	378	379	13	388	389
	BN42v3_41331	_	Mycobacterium canettii STB-K	fadE	Putative acyl-CoA dehydrogenase FadE25	_	0.97172	0.99736	46.03	8e-106	1	1	1 : lipid metabolism ;	1.3.99.-	2 : Cytoplasmic	_	e : enzyme	10510226, 12775759, 15525680	3 : Putative function from multiple computational evidences	3	378	379	13	388	389
	BN43v3_60289	_	Mycobacterium canettii STB-L	fadE	Putative acyl-CoA dehydrogenase FadE25	_	0.97172	0.99736	46.03	2e-105	1	1	1 : lipid metabolism ;	1.3.99.-	2 : Cytoplasmic	_	e : enzyme	10510226, 12775759, 15525680	3 : Putative function from multiple computational evidences	3	378	379	13	388	389
	RALSYv5_mp0315	_	Ralstonia syzygii R24	_	putative Butyryl-CoA dehydrogenase	_	0.99208	0.99735	43.88	4e-103	1	1	1 : Metabolism ;	1.3.99.2	2 : Cytoplasmic	3 : Fatty acid and phospholipid metabolism ;	e : enzyme	_	3 : Putative function from multiple computational evidences	1	374	379	1	374	377
	RSK60v3_mp750032	_	Ralstonia solanacearum K60	_	putative Butyryl-CoA dehydrogenase	_	0.99208	0.99735	43.35	5e-102	1	1	1 : Metabolism ;	1.3.8.1	2 : Cytoplasmic	3 : Fatty acid and phospholipid metabolism ;	e : enzyme	_	3 : Putative function from multiple computational evidences	1	374	379	1	374	377
	BN13v1_920006	_	Tetrasphaera jenkinsii Ben74	_	putative acyl-CoA dehydrogenase (putative Butyryl-CoA dehydrogenase (EC no. 1.3.99.2))	_	0.98187	1	42.74	1e-97	1	1	_	1.3.99.-	2 : Cytoplasmic	_	e : enzyme	_	3 : Putative function from multiple computational evidences	3	378	379	8	385	386
	THI_3277		Thiomonas sp. 3As	bcd	Short-chain specific acyl-CoA dehydrogenase (SCAD) (Butyryl-CoA dehydrogenase)	_	0.97889	0.98933	41.78	3e-96	1	1	1.1.2 : Fatty acids (fatty acid oxidation) ;	1.3.99.2	1 : Unknown	3 : Fatty acid and phospholipid metabolism ;	e : enzyme	11812788, 2777793, 8655474	2a : Function from experimental evidences in other organisms	6	374	379	4	372	375
	Rmet_0108		Cupriavidus metallidurans CH34	_	acyl-CoA dehydrogenase, short-chain specific	_	0.97361	0.98138	42.01	4e-96	1	2	_	1.3.99.2	1 : Unknown	3 : Fatty acid and phospholipid metabolism ;	e : enzyme	_	2b : Function from indirect experimental evidences (e.g. phenotypes)	8	374	379	6	372	376
	AZOLI_p10028		Azospirillum lipoferum 4B	_	acyl-CoA dehydrogenase	_	0.97625	0.98143	41.08	1e-94	1	4	1.1.2 : Fatty acids (fatty acid oxidation) ; 1.1.3 : Amino acids ;	1.3.99.-	2 : Cytoplasmic	3.2 : Degradation ; 6.2 : Amino acids and amines ;	e : enzyme	_	2a : Function from experimental evidences in other organisms	7	374	379	5	372	377
	MGMSRv2_0204	_	Magnetospirillum gryphiswaldense MSR-1 v2	_	acyl-CoA dehydrogenase	_	0.98945	0.98945	40.27	2e-93	1	1	1.1.2 : Fatty acids (fatty acid oxidation) ; 1.1.3 : Amino acids ;	1.3.99.-	2 : Cytoplasmic	16.11 : Scavenge (Catabolism) ;	e : enzyme	10524212, 8759838, 8969508, 17189250	2a : Function from experimental evidences in other organisms	1	373	379	1	372	379
	ACIAD1693	_	Acinetobacter baylyi ADP1	acads4	Acyl-CoA dehydrogenase, short-chain specific	ACYLCOADEHYDROG-RXN ; BUTYRYL-COA-DEHYDROGENASE-RXN ; GLUTARYL-COA-DEHYDROG-RXN ; RXN0-2301 ; RHEA:24007 ; RHEA:12277 ;	0.97135	0.98417	38.87	3e-87	1	1	1.1.3.12 : Leucine degradation ; 1.1.3.14 : Valine degradation ; 1.1.5.1 : Phenylacetic acid degradation ;	1.3.8.1	1 : Unknown	3 : Fatty acid and phospholipid metabolism ; 5 : Central intermediary metabolism ;	e : enzyme	6712627, 16024185, 6261796, 11571189	1a : Function from experimental evidences in the studied strain	10	378	379	9	379	384
	AZOLI_p10030		Azospirillum lipoferum 4B	_	acyl-CoA dehydrogenase	_	0.93077	0.95778	39.12	4e-83	3	1	_	1.3.99.-	2 : Cytoplasmic	3 : Fatty acid and phospholipid metabolism ;	e : enzyme	_	2a : Function from experimental evidences in other organisms	16	376	379	24	384	390
	Npun_R3440	_	Nostoc punctiforme ATCC 29133; PCC 73102	_	putative acyl-CoA dehydrogenase	_	0.95685	0.99472	39.79	9e-81	1	1	_	1.3.99.2	1 : Unknown	_	e : enzyme	_	3 : Putative function from multiple computational evidences	1	374	379	1	370	394
	THI_3281		Thiomonas sp. 3As	ivd	Isovaleryl-CoA dehydrogenase	_	0.97704	1.01055	35.51	2e-73	2	4	1.1.3.12 : Leucine degradation ;	1.3.99.10	1 : Unknown	5 : Central intermediary metabolism ;	e : enzyme	10677295, 12477932, 12665801, 1310317, 2318964, 7640268, 8468053, 921428	2b : Function from indirect experimental evidences (e.g. phenotypes)	1	376	379	6	386	392
	SCFA_v1_1630002	_	Ca. Propionivorax syntrophicum F70	acdB	Acyl-CoA dehydrogenase, short-chain specific	BUTYRYL-COA-DEHYDROGENASE-RXN ; RHEA:47196 ; RHEA:24004 ;	0.96173	0.99472	35.54	2e-73	1	1	_	1.3.8.1	2 : Cytoplasmic	_	e : enzyme	_	2b : Function from indirect experimental evidences (e.g. phenotypes)	5	378	379	17	390	392
	NBG4_v1_200003	_	Candidatus Sulfobium mesophilum	acdA	Acyl-CoA dehydrogenase	RHEA:47196 ; RHEA:24004 ;	0.96144	0.98681	35.56	9e-71	1	1	1.1.2 : Fatty acids (fatty acid oxidation) ;	1.3.8.1	2 : Cytoplasmic	3 : Fatty acid and phospholipid metabolism ;	e : enzyme	23468890	2a : Function from experimental evidences in other organisms	8	378	379	20	386	389
	Rmet_0103		Cupriavidus metallidurans CH34	ivd1	isovaleryl-CoA dehydrogenase	_	0.97964	1.01583	35.58	2e-69	3	4	1.1.3.12 : Leucine degradation ;	1.3.99.10	2 : Cytoplasmic	6 : Energy metabolism ; 1 : Amino acid biosynthesis ;	e : enzyme	_	2a : Function from experimental evidences in other organisms	1	376	379	7	387	393
AZ49_06555	Label	Synteny	Organism	Gene	Product	Reaction	maxLrap	minLrap	Ident %	Eval	OrderQ	OrderB	Roles	EC number	Localization	BioProcess	Product Type	PubMedId	Class	BeginQ	EndQ	LengthQ	BeginB	EndB	LengthB
	CLOSTRIBL3_v1_20310		Clostridiaceae BL-3	bcd	Butyryl-CoA dehydrogenase	BUTYRYL-COA-DEHYDROGENASE-RXN ; RHEA:24004 ;	1	1.01055	59.53	2e-154	1	1	_	1.3.8.1	2 : Cytoplasmic	16.11 : Scavenge (Catabolism) ;	e : enzyme	8655474, 11466286	1c : Function from experimental evidences in the studied genus	1	383	383	1	379	379
	CD630_10540		Clostridium difficile 630	bcd2	Butyryl-CoA dehydrogenase	_	1	1.01323	57.44	1e-148	1	1	_	1.3.99.-	1 : Unknown	_	e : enzyme	_	2a : Function from experimental evidences in other organisms	1	383	383	1	378	378
	CLOSTRIBL6_v1_0135		Clostridiales BL-6	bcd	Acyl-CoA dehydrogenase, short-chain specific	ACYLCOADEHYDROG-RXN ; BUTYRYL-COA-DEHYDROGENASE-RXN ; RHEA:47199 ;	1	1.01055	56.92	3e-144	1	1	_	1.3.8.1	2 : Cytoplasmic	16.11 : Scavenge (Catabolism) ;	e : enzyme	17189250, 21398533	2a : Function from experimental evidences in other organisms	1	383	383	1	379	379
	CLOSTRIBL4_v1_1870		Clostridiales BL-4	bcd	butyryl-CoA dehydrogenase	BUTYRYL-COA-DEHYDROGENASE-RXN ; RHEA:24007 ;	1.0026	1.00783	52.33	2e-131	1	1	_	1.3.8.1	2 : Cytoplasmic	16.11 : Scavenge (Catabolism) ;	e : enzyme	17189250, 21398533	2a : Function from experimental evidences in other organisms	1	381	383	1	382	385
	CLOSTRIBL6_v1_3216		Clostridiales BL-6	bud	Acyl-CoA dehydrogenase, short-chain specific	ACYLCOADEHYDROG-RXN ; RHEA:47199 ;	0.98956	0.99737	53.03	3e-131	3	1	_	1.3.8.1	2 : Cytoplasmic	16.11 : Scavenge (Catabolism) ;	e : enzyme	17189250, 21398533	2a : Function from experimental evidences in other organisms	1	379	383	1	375	380
	CD630_08030		Clostridium difficile 630	_	Putative acyl-CoA dehydrogenase	_	1	1.00789	48.83	1e-116	2	2	_	1.3.99.-	1 : Unknown	_	e : enzyme	_	3 : Putative function from multiple computational evidences	1	382	383	1	379	380
	CD630_03990		Clostridium difficile 630	acdB	Acyl-CoA dehydrogenase, short-chain specific	_	0.97911	0.99469	49.07	2e-112	3	1	7.1 : Cytoplasm ;	1.3.99.-	2 : Cytoplasmic	6.2 : Amino acids and amines ;	e : enzyme	16802151, 16233311	2a : Function from experimental evidences in other organisms	9	383	383	7	377	377
	SCFA_v1_2690009	_	Ca. Phosphitivorax butyraticus R76	acdA	Acyl-CoA dehydrogenase (Butyryl-CoA dehydrogenase)	_	0.98433	0.98691	47.48	1e-111	1	1	_	1.3.8.1	2 : Cytoplasmic	_	e : enzyme	_	2b : Function from indirect experimental evidences (e.g. phenotypes)	1	376	383	1	373	382
	AZOLI_p10028		Azospirillum lipoferum 4B	_	acyl-CoA dehydrogenase	_	0.99217	1.00796	44.21	3e-110	1	1	1.1.2 : Fatty acids (fatty acid oxidation) ; 1.1.3 : Amino acids ;	1.3.99.-	2 : Cytoplasmic	3.2 : Degradation ; 6.2 : Amino acids and amines ;	e : enzyme	_	2a : Function from experimental evidences in other organisms	4	383	383	2	377	377
	SCFA_v1_500014		Ca. Phosphitivorax anaerolimi F81	bcd	Short-chain specific acyl-CoA dehydrogenase (SCAD) (Butyryl-CoA dehydrogenase)	_	0.96606	0.96606	45.68	4e-109	3	2	_	1.3.8.1	2 : Cytoplasmic	_	e : enzyme	_	2b : Function from indirect experimental evidences (e.g. phenotypes)	14	382	383	14	379	383
	PSEEN3546	_	Pseudomonas entomophila L48	fadFx	acyl-CoA dehydrogenase protein FadFx	_	0.97128	0.992	45.7	1e-107	1	1	1.1.2 : Fatty acids (fatty acid oxidation) ;	1.3.99.-	Unknown	3 : Fatty acid and phospholipid metabolism ;	e : enzyme	11251808	2a : Function from experimental evidences in other organisms	5	376	383	3	370	375
	SCFA_v1_1080002		Ca. Phosphitivorax butyraticus R76	acdA	Acyl-CoA dehydrogenase	_	1	1	45.43	2e-107	3	4	_	1.3.8.-	2 : Cytoplasmic	_	e : enzyme	_	2b : Function from indirect experimental evidences (e.g. phenotypes)	1	382	383	1	379	383
	ACIAD1607	_	Acinetobacter baylyi ADP1	acads	Acyl-CoA dehydrogenase, short-chain specific	ACYLCOADEHYDROG-RXN ; BUTYRYL-COA-DEHYDROGENASE-RXN ; RXN0-2301 ; RHEA:24007 ; RHEA:12277 ;	0.95822	0.97867	44.41	4e-105	1	1	1.1.3.12 : Leucine degradation ; 1.1.3.14 : Valine degradation ; 1.1.5.1 : Phenylacetic acid degradation ;	1.3.8.1	1 : Unknown	3 : Fatty acid and phospholipid metabolism ; 5 : Central intermediary metabolism ;	e : enzyme	6712627, 16024185, 6261796, 11571189	2a : Function from experimental evidences in other organisms	15	381	383	13	375	375
	Rmet_0108		Cupriavidus metallidurans CH34	_	acyl-CoA dehydrogenase, short-chain specific	_	0.98433	1.00266	43.5	6e-105	1	1	_	1.3.99.2	1 : Unknown	3 : Fatty acid and phospholipid metabolism ;	e : enzyme	_	2b : Function from indirect experimental evidences (e.g. phenotypes)	5	381	383	3	375	376
	PP_2216	_	Pseudomonas putida KT2440	acd	short-chain acyl-CoA dehydrogenase	BUTYRYL-COA-DEHYDROGENASE-RXN ; RHEA:24007 ;	0.97128	0.992	45.16	9e-105	1	1	1.1.2.1 : Degradation of short-chain fatty acids ;	1.3.99.-	2 : Cytoplasmic	16.11 : Scavenge (Catabolism) ;	e : enzyme	16024185, 11251808, 24317404	1a : Function from experimental evidences in the studied strain	5	376	383	3	370	375
	RALTA_A0115		Cupriavidus taiwanensis LMG19424	_	putative ACYL COA DEHYDROGENASE OXIDOREDUCTASE PROTEIN	_	0.98433	1.00266	42.71	4e-104	1	1	1 : Metabolism ;	1.3.99.-	1 : Unknown	18.1 : Enzymes of unknown specificity ;	e : enzyme	_	3 : Putative function from multiple computational evidences	5	381	383	3	375	376
	CMR15v5_mp0941	_	Ralstonia solanacearum CMR15	_	putative Butyryl-CoA dehydrogenase	_	0.98172	0.99735	45.74	1e-101	1	1	1 : Metabolism ;	1.3.99.2	2 : Cytoplasmic	3 : Fatty acid and phospholipid metabolism ;	e : enzyme	_	3 : Putative function from multiple computational evidences	1	376	383	1	372	377
	MGMSRv2_0193	_	Magnetospirillum gryphiswaldense MSR-1 v2	_	Acyl-CoA dehydrogenase	_	0.98433	0.99211	42.44	4e-101	1	1	1.1.2 : Fatty acids (fatty acid oxidation) ; 1.1.3 : Amino acids ;	1.3.99.-	2 : Cytoplasmic	16.11 : Scavenge (Catabolism) ;	e : enzyme	10524212, 8759838, 8969508, 17189250	2a : Function from experimental evidences in other organisms	5	381	383	3	375	380
	RALTA_B1110	_	Cupriavidus taiwanensis LMG19424	_	putative ACYL COA DEHYDROGENASE OXIDOREDUCTASE PROTEIN	_	0.95561	0.99728	44.26	6e-99	1	1	1 : Metabolism ;	1.3.99.-	2 : Cytoplasmic	18.1 : Enzymes of unknown specificity ;	e : enzyme	_	3 : Putative function from multiple computational evidences	16	381	383	6	367	367
	CMR15v5_0672		Ralstonia solanacearum CMR15	_	putative acyl CoA dehydrogenase oxidoreductase protein	_	0.98433	1.00266	41.38	4e-98	1	1	1 : Metabolism ;	1.3.99.-	1 : Unknown	18.1 : Enzymes of unknown specificity ;	e : enzyme	_	3 : Putative function from multiple computational evidences	5	381	383	3	375	376
	BN42v3_40456	_	Mycobacterium canettii STB-K	fadE	Putative acyl-CoA dehydrogenase FadE19 (MMGC)	_	0.95939	0.98695	43.39	2e-94	1	1	1 : lipid metabolism ;	1.3.99.-	1 : Unknown	_	e : enzyme	12657046	3 : Putative function from multiple computational evidences	10	381	383	18	391	394
	THI_3277		Thiomonas sp. 3As	bcd	Short-chain specific acyl-CoA dehydrogenase (SCAD) (Butyryl-CoA dehydrogenase)	_	0.98433	1.00533	41.38	2e-94	1	2	1.1.2 : Fatty acids (fatty acid oxidation) ;	1.3.99.2	1 : Unknown	3 : Fatty acid and phospholipid metabolism ;	e : enzyme	11812788, 2777793, 8655474	2a : Function from experimental evidences in other organisms	5	381	383	3	375	375
	CLOSTRIBL3_v1_12012		Clostridiaceae BL-3	carC	Caffeyl-CoA reductase-Etf complex subunit CarC	RHEA:46956 ;	1.00783	1.01579	42.75	8e-94	4	3	_	1.3.1.108	2 : Cytoplasmic	_	e : enzyme	23479729	2a : Function from experimental evidences in other organisms	1	383	383	1	377	380
	BN10v3_30013	_	Tetrasphaera elongata Lp2	_	putative Butyryl-CoA dehydrogenase	_	0.98232	1.01567	43.44	3e-92	1	1	_	1.3.8.1	2 : Cytoplasmic	_	e : enzyme	_	3 : Putative function from multiple computational evidences	3	378	383	2	388	396
	CLOSTRIBL3_v1_10853		Clostridiaceae BL-3	carC	Caffeyl-CoA reductase-Etf complex subunit CarC	RHEA:46956 ;	0.99217	1.00264	40.53	2e-91	5	4	_	1.3.1.108	2 : Cytoplasmic	_	e : enzyme	23479729	2a : Function from experimental evidences in other organisms	5	383	383	3	378	379
	MARHY1166		Marinobacter hydrocarbonoclasticus ATCC 49840	ivdA	Isovaleryl-coenzyme A dehydrogenase	_	0.98196	0.99478	38.32	3e-83	2	1	1.1.3 : Amino acids ;	1.3.99.10	1 : Unknown	5 : Central intermediary metabolism ;	e : enzyme	14612443	2a : Function from experimental evidences in other organisms	1	381	383	8	384	388
	AZOLI_p10030		Azospirillum lipoferum 4B	_	acyl-CoA dehydrogenase	_	0.98462	1.00261	38.02	4e-81	2	3	_	1.3.99.-	2 : Cytoplasmic	3 : Fatty acid and phospholipid metabolism ;	e : enzyme	_	2a : Function from experimental evidences in other organisms	1	383	383	9	387	390
	VIBNIv4_B0452		Vibrio nigripulchritudo SFn1	_	putative Acyl-CoA dehydrogenase	_	0.97668	0.98433	37.67	5e-78	1	4	_	_	2 : Cytoplasmic	_	e : enzyme	_	3 : Putative function from multiple computational evidences	7	383	383	10	381	386
	THI_3281		Thiomonas sp. 3As	ivd	Isovaleryl-CoA dehydrogenase	_	0.98469	1.00783	37.56	7e-78	2	3	1.1.3.12 : Leucine degradation ;	1.3.99.10	1 : Unknown	5 : Central intermediary metabolism ;	e : enzyme	10677295, 12477932, 12665801, 1310317, 2318964, 7640268, 8468053, 921428	2b : Function from indirect experimental evidences (e.g. phenotypes)	1	381	383	6	387	392
	RALTA_A0110		Cupriavidus taiwanensis LMG19424	_	putative ACYL-COA DEHYDROGENASE OXIDOREDUCTASE	_	0.93893	0.96345	37.4	3e-73	3	3	1.4 : Energy production/transport ;	1.3.99.-	1 : Unknown	6.5 : Electron transport ;	e : enzyme	_	3 : Putative function from multiple computational evidences	18	381	383	24	388	393
	Rmet_0103		Cupriavidus metallidurans CH34	ivd1	isovaleryl-CoA dehydrogenase	_	0.98219	1.00783	36.27	4e-73	2	3	1.1.3.12 : Leucine degradation ;	1.3.99.10	2 : Cytoplasmic	6 : Energy metabolism ; 1 : Amino acid biosynthesis ;	e : enzyme	_	2a : Function from experimental evidences in other organisms	1	381	383	7	388	393
	CMR15v5_0667		Ralstonia solanacearum CMR15	_	putative acyl-CoA dehydrogenase oxidoreductase	_	0.9771	1.00261	35.68	5e-73	2	3	1.4 : Energy production/transport ;	1.3.99.-	1 : Unknown	6.5 : Electron transport ;	e : enzyme	_	3 : Putative function from multiple computational evidences	3	381	383	9	388	393
	SCFA_v1_1630002		Ca. Propionivorax syntrophicum F70	acdB	Acyl-CoA dehydrogenase, short-chain specific	BUTYRYL-COA-DEHYDROGENASE-RXN ; RHEA:47196 ; RHEA:24004 ;	0.96939	0.99217	36.32	1e-71	1	2	_	1.3.8.1	2 : Cytoplasmic	_	e : enzyme	_	2b : Function from indirect experimental evidences (e.g. phenotypes)	9	383	383	21	391	392
	LEPBIa1138		Leptospira biflexa serovar Patoc Patoc 1	_	Putative acyl-CoA dehydrogenase, short-chain specific (SCAD) (Butyryl-CoA dehydrogenase)	_	0.94162	0.96867	36.39	1e-67	4	3	_	1.3.8.1	1 : Unknown	_	e : enzyme	_	3 : Putative function from multiple computational evidences	3	371	383	14	378	394
	MARHY1169		Marinobacter hydrocarbonoclasticus ATCC 49840	fadE	long chain acyl coenzyme A dehydrogenase	_	0.95039	0.95288	35.44	6e-67	5	1	1.1.2 : Fatty acids (fatty acid oxidation) ;	1.3.99.13	1 : Unknown	3 : Fatty acid and phospholipid metabolism ;	e : enzyme	_	2b : Function from indirect experimental evidences (e.g. phenotypes)	21	382	383	22	380	382
	Rmet_4427	_	Cupriavidus metallidurans CH34	_	acyl-CoA dehydrogenase(Butyryl-CoA dehydrogenase)	_	0.99485	1.00783	35.23	2e-66	1	1	_	_	2 : Cytoplasmic	3 : Fatty acid and phospholipid metabolism ;	e : enzyme	_	2b : Function from indirect experimental evidences (e.g. phenotypes)	5	382	383	4	383	388
	BN874v1_280009	_	Candidatus Contendobacter odensis Run_B_J11	_	putative acyl-CoA dehydrogenase	_	0.60908	0.91123	35.82	7e-59	1	1	_	_	2 : Cytoplasmic	_	e : enzyme	19703103	3 : Putative function from multiple computational evidences	41	371	383	204	550	573
	METDI3005	_	Methylobacterium extorquens DM4	msd	methylsuccinyl-CoA dehydrogenase	_	0.66726	0.97911	35.73	5e-58	1	1	_	1.3.8.4	2 : Cytoplasmic	_	e : enzyme	16856937, 17548827	1c : Function from experimental evidences in the studied genus	19	382	383	191	560	562
	META1_2223	_	Methylobacterium extorquens AM1	mcd	methylsuccinyl-CoA dehydrogenase, putative isobutyryl-CoA dehydrogenase	_	0.66726	0.97911	35.73	6e-58	1	1	_	1.3.99.10	2 : Cytoplasmic	_	e : enzyme	16856937, 17548827	2a : Function from experimental evidences in other organisms	19	382	383	191	560	562
AZ49_06560	Label	Synteny	Organism	Gene	Product	Reaction	maxLrap	minLrap	Ident %	Eval	OrderQ	OrderB	Roles	EC number	Localization	BioProcess	Product Type	PubMedId	Class	BeginQ	EndQ	LengthQ	BeginB	EndB	LengthB
	CLOSTRIBL6_v1_3218		Clostridiales BL-6	etfB	Electron transfer flavoprotein subunit beta	_	0.92593	0.93284	52.8	4e-84	1	1	_	_	2 : Cytoplasmic	_	e : enzyme	9694853	2a : Function from experimental evidences in other organisms	1	249	270	1	249	268
	CLOSTRIBL3_v1_12011		Clostridiaceae BL-3	etfB	Electron transfer flavoprotein subunit beta	_	1.0037	1.03435	50.18	2e-83	1	1	1.3 : Energy metabolism (carbon) ;	_	2 : Cytoplasmic	_	c : carrier	_	2a : Function from experimental evidences in other organisms	1	270	270	1	262	262
	CD630_08040		Clostridium difficile 630	etfB	Electron transfer flavoprotein beta-subunit, core	_	1.01111	1.03409	49.08	1e-80	1	1	1.3 : Energy metabolism (carbon) ;	_	1 : Unknown	16.11 : Scavenge (Catabolism) ; 6 : Energy metabolism ;	c : carrier	17941859, 2326318	2a : Function from experimental evidences in other organisms	1	270	270	1	255	264
	CD630_04000		Clostridium difficile 630	etfB1	Beta-subunit of electron transfer flavoprotein	_	0.92963	0.96169	50.6	4e-78	2	1	4.2 : Electrochemical potential driven transporters ;	_	1 : Unknown	7 : Transport and binding proteins ;	c : carrier	20195860, 18060402, 8655474	2a : Function from experimental evidences in other organisms	1	251	270	1	245	261
	CLOSTRIBL3_v1_20311		Clostridiaceae BL-3	etfB	Electron transfer flavoprotein subunit beta	_	0.91111	0.94981	48.78	7e-75	3	1	_	_	2 : Cytoplasmic	_	c : carrier	8655474, 11466286, 9694853	2a : Function from experimental evidences in other organisms	1	246	270	1	238	259
	CLOSTRIBL6_v1_0136		Clostridiales BL-6	etfB	Electron transfer flavoprotein subunit beta	_	0.98889	1.03089	47.19	2e-74	2	1	_	_	2 : Cytoplasmic	_	e : enzyme	8655474, 11466286	2a : Function from experimental evidences in other organisms	1	265	270	1	258	259
	SBF1_v1_470015		Desulfosporosinus sp. SbF1	fixA	electron-transferring flavoprotein, subunit FixA	_	0.97834	1.0037	45.39	8e-72	1	1	_	_	1 : Unknown	_	c : carrier	_	2b : Function from indirect experimental evidences (e.g. phenotypes)	1	270	270	1	266	277
	AZOLI_0535		Azospirillum lipoferum 4B	fixA	electron transfer flavoprotein beta subunit	_	0.89399	0.93704	45.85	1e-69	1	1	1.4.3 : Electron carrier ;	_	2 : Cytoplasmic	6.5 : Electron transport ; 5.6 : Nitrogen fixation ;	c : carrier	15028689	2a : Function from experimental evidences in other organisms	1	250	270	1	249	283
	CLOSTRIBL4_v1_1871		Clostridiales BL-4	etfB	Electron transfer flavoprotein subunit beta	_	0.94074	0.95489	46.06	2e-67	1	1	_	_	2 : Cytoplasmic	_	e : enzyme	8655474, 11466286	2a : Function from experimental evidences in other organisms	1	250	270	1	249	266
	MGMSRv2_0362		Magnetospirillum gryphiswaldense MSR-1 v2	fixA	Electron transfer flavoprotein, beta-subunit	_	0.95423	1.0037	42.8	5e-67	1	1	1.4.3 : Electron carrier ;	_	2 : Cytoplasmic	5.6 : Nitrogen fixation ;	c : carrier	15028689, 3216855, 1850088, 9163424, 8369342, 8599534, 6317191, 3029021	2a : Function from experimental evidences in other organisms	1	266	270	1	268	284
	CD630_10550		Clostridium difficile 630	etfB	Electron transfer flavoproteins subunit beta	_	0.99259	1.01132	44.78	4e-66	3	1	1.3 : Energy metabolism (carbon) ;	_	1 : Unknown	6 : Energy metabolism ; 16.11 : Scavenge (Catabolism) ;	c : carrier	18060402, 17873051, 15991056	2a : Function from experimental evidences in other organisms	1	265	270	6	264	265
	MGMSRv2_1063		Magnetospirillum gryphiswaldense MSR-1 v2	fixA	protein fixA; electron transfer flavoprotein beta-subunit (Beta-ETF)	_	0.97842	1.00741	41.54	2e-63	2	1	1.4.3 : Electron carrier ;	_	2 : Cytoplasmic	5.6 : Nitrogen fixation ;	c : carrier	15028689	2b : Function from indirect experimental evidences (e.g. phenotypes)	1	267	270	1	268	278
	pRALTA_0381		Cupriavidus taiwanensis LMG19424	fixA	Electron transfer flavoprotein beta-subunit	_	0.97163	1.01481	43.07	1e-62	1	1	1.4.3 : Electron carrier ; 1.8.4 : Nitrogen fixation ;	_	1 : Unknown	5.6 : Nitrogen fixation ; 6.5 : Electron transport ;	c : carrier	3029021	2a : Function from experimental evidences in other organisms	1	267	270	1	268	282
	BURPHP2_0599		Burkholderia phymatum STM815	fixA	protein fixA, electron transfer flavoprotein beta-subunit (Beta-ETF)	_	0.86879	0.90741	43.67	6e-62	1	1	1.4.3 : Electron carrier ; 1.8.4 : Nitrogen fixation ;	_	1 : Unknown	5.6 : Nitrogen fixation ; 6.5 : Electron transport ;	c : carrier	3029021	2a : Function from experimental evidences in other organisms	1	241	270	1	241	282
	CLOSTRIBL3_v1_20124		Clostridiaceae BL-3	etfB	Electron transfer flavoprotein subunit beta	_	1.00741	1.02642	38.97	2e-61	4	1	_	_	2 : Cytoplasmic	_	e : enzyme	8655474, 11466286	2a : Function from experimental evidences in other organisms	1	270	270	1	265	265
	CLOSTRIBL3_v1_11115		Clostridiaceae BL-3	etfB	Electron transfer flavoprotein subunit beta	_	1.00741	1.03817	40.07	3e-60	5	1	_	_	2 : Cytoplasmic	_	c : carrier	8655474, 11466286	2a : Function from experimental evidences in other organisms	1	270	270	1	262	262
	CD630_11710		Clostridium difficile 630	etfB	Electron transfer flavoprotein subunit alpha	_	1	1.01887	42.59	4e-60	4	1	1.3 : Energy metabolism (carbon) ;	_	1 : Unknown	6 : Energy metabolism ; 16.11 : Scavenge (Catabolism) ;	c : carrier	18060402, 17873051, 15991056	2a : Function from experimental evidences in other organisms	1	265	270	4	265	265
	BRADO5386		Bradyrhizobium sp. ORS278	fixA	protein fixA; electron transfer flavoprotein beta-subunit (Beta-ETF)	_	0.96085	1	42.59	1e-59	1	1	1.4.3 : Electron carrier ;	_	2 : Cytoplasmic	5.6 : Nitrogen fixation ;	c : carrier	15028689	2b : Function from indirect experimental evidences (e.g. phenotypes)	1	263	270	1	266	281
	SBF1_v1_6700003		Desulfosporosinus sp. SbF1	etfB_2	electron-transferring flavoprotein, beta subunit EtfB (lutD-associated)	_	0.94815	1.01186	40.62	3e-59	2	1	_	_	2 : Cytoplasmic	_	c : carrier	_	2a : Function from experimental evidences in other organisms	1	254	270	1	249	253
	CLOSTRIBL6_v1_2821		Clostridiales BL-6	etfB	Electron transfer flavoprotein, beta subunit	_	1.01111	1.02632	39.56	4e-58	3	1	_	_	2 : Cytoplasmic	_	e : enzyme	8655474, 11466286	2a : Function from experimental evidences in other organisms	1	270	270	1	266	266
	RM41v1_psym670028		Sinorhizobium sp. Rm41	fixA	protein fixA; electron transfer flavoprotein beta-subunit (Beta-ETF)	_	0.83562	0.9037	42.21	3e-55	1	1	1.4.3 : Electron carrier ; 1.8.4 : Nitrogen fixation ;	_	2 : Cytoplasmic	5.6 : Nitrogen fixation ; 16.15 : Symbiosis ;	c : carrier	15028689, 16453824	2b : Function from indirect experimental evidences (e.g. phenotypes)	1	240	270	1	241	292
	FRAAL5878		Frankia alni ACN14a	fixA	Electron transfer flavoprotein beta-subunit (Beta-ETF) (Electron transfer flavoprotein small subunit) (ETFSS)	_	1.01111	1.04598	38.46	1e-53	1	1	1.4.3 : Electron carrier ;	_	1 : Unknown	16.1 : Circulate ;	c : carrier	_	2b : Function from indirect experimental evidences (e.g. phenotypes)	1	270	270	1	261	261
	CLOSTRIBL3_v1_11488		Clostridiaceae BL-3	etfB	Electron transfer flavoprotein subunit beta	_	1.00741	1.02642	41.54	5e-52	6	1	_	_	2 : Cytoplasmic	_	e : enzyme	8655474, 11466286	2a : Function from experimental evidences in other organisms	1	265	270	1	255	265
	SCFA_v1_500013		Ca. Phosphitivorax anaerolimi F81	etfB	Electron transfer flavoprotein, beta subunit	_	0.96703	0.97778	35.98	1e-51	1	1	_	_	2 : Cytoplasmic	_	e : enzyme	_	2b : Function from indirect experimental evidences (e.g. phenotypes)	1	263	270	2	256	273
	SCFA_v1_1630003		Ca. Propionivorax syntrophicum F70	FixA	Electron transfer flavoproteins subunit beta	_	0.94074	0.96212	36.22	2e-48	1	2	_	_	1 : Unknown	_	e : enzyme	_	2b : Function from indirect experimental evidences (e.g. phenotypes)	1	251	270	1	247	264
	SCFA_v1_3390002	_	Ca. Phosphitivorax butyraticus R76	etfB	Electron transfer flavoprotein subunit beta	_	0.92593	0.96899	38.8	4e-45	1	1	_	_	2 : Cytoplasmic	_	c : carrier	_	2b : Function from indirect experimental evidences (e.g. phenotypes)	4	250	270	4	239	258
	SCFA_v1_130010		Ca. Phosphitivorax anaerolimi F81	etfB	Electron transfer flavoprotein subunit beta	_	0.92963	0.97287	39.04	3e-44	2	1	_	_	1 : Unknown	_	e : enzyme	_	2b : Function from indirect experimental evidences (e.g. phenotypes)	4	250	270	4	239	258
	SCFA_v1_1080001		Ca. Phosphitivorax butyraticus R76	etfB	Electron transfer flavoprotein subunit beta (fragment)	_	0.67778	1.01105	38.8	6e-39	2	1	_	_	2 : Cytoplasmic	_	e : enzyme	_	2b : Function from indirect experimental evidences (e.g. phenotypes)	1	183	270	2	178	181
	HEAR0619		Herminiimonas arsenicoxydans	etfB	electron transfer flavoprotein beta-subunit (Beta-ETF) (Electron transfer flavoprotein small subunit) (ETFSS)	_	0.91852	0.99598	36.69	1e-38	1	1	1.4.3 : electron carrier ;	_	1 : Unknown	6 : Energy metabolism ;	c : carrier	10026281, 1576992, 8376381, 8599534	2a : Function from experimental evidences in other organisms	1	246	270	1	232	249
	PSEEN3658		Pseudomonas entomophila L48	etfB	electron transfer flavoprotein beta-subunit	_	0.91852	0.99598	35.08	1e-34	1	1	1.4.3 : Electron carrier ;	_	Unknown	6 : Energy metabolism ;	c : carrier	_	2a : Function from experimental evidences in other organisms	1	247	270	1	233	249
	BRADO6492		Bradyrhizobium sp. ORS278	etfB	Electron transfer flavoprotein beta-subunit (Beta-ETF) (Electron transfer flavoprotein small subunit) (ETFSS)	_	0.81111	0.87952	36.99	6e-33	2	1	1.4.3 : Electron carrier ;	_	2 : Cytoplasmic	_	c : carrier	8599534	2a : Function from experimental evidences in other organisms	1	218	270	1	210	249
	BN77v1_0452	_	Rhizobium mesoamericanum STM3625	etfB	Electron transfer flavoprotein beta-subunit (Beta-ETF) (Electron transfer flavoprotein small subunit) (ETFSS)	_	0.63333	0.855	37.43	2e-24	1	1	1.4.3 : Electron carrier ;	_	1 : Unknown	6.5 : Electron transport ;	c : carrier	10026281	2a : Function from experimental evidences in other organisms	1	170	270	34	195	200
	NMCC_2114		Neisseria meningitidis 053442	etfB	electron transfer flavoprotein beta-subunit (beta-ETF; electron transfer flavoprotein small subunit; ETFSS) (pseudogene part 2)	_	0.55185	0.81868	37.58	1e-17	1	1	_	_	2 : Cytoplasmic	_	f : factor	_	2b : Function from indirect experimental evidences (e.g. phenotypes)	71	218	270	5	143	182
AZ49_06565	Label	Synteny	Organism	Gene	Product	Reaction	maxLrap	minLrap	Ident %	Eval	OrderQ	OrderB	Roles	EC number	Localization	BioProcess	Product Type	PubMedId	Class	BeginQ	EndQ	LengthQ	BeginB	EndB	LengthB
	CLOSTRIBL3_v1_20312		Clostridiaceae BL-3	etfA	Electron transfer flavoprotein subunit alpha	_	0.99112	1.00601	57.31	5e-129	1	1	_	_	2 : Cytoplasmic	16.11 : Scavenge (Catabolism) ;	c : carrier	17189250, 20059546, 21398533, 8655474, 11466286	2a : Function from experimental evidences in other organisms	1	335	338	1	333	333
	CD630_04010		Clostridium difficile 630	etfA1	Alpha-subunit of electron transfer flavoprotein	_	0.95652	0.97633	56.67	2e-122	1	1	4.2 : Electrochemical potential driven transporters ;	_	1 : Unknown	7 : Transport and binding proteins ;	c : carrier	20195860, 18060402, 8655474	2a : Function from experimental evidences in other organisms	2	331	338	6	333	345
	CLOSTRIBL3_v1_12010		Clostridiaceae BL-3	etfA	Electron transfer flavoprotein subunit alpha	_	1	1.00595	50.59	3e-118	3	1	_	_	2 : Cytoplasmic	_	c : carrier	_	2a : Function from experimental evidences in other organisms	1	337	338	1	336	336
	CLOSTRIBL6_v1_0137		Clostridiales BL-6	etfA	electron transfer flavoprotein (alpha subunit)	_	0.97399	0.99704	51.93	3e-115	1	1	_	_	2 : Cytoplasmic	16.11 : Scavenge (Catabolism) ;	e : enzyme	17189250, 20059546, 21398533	2a : Function from experimental evidences in other organisms	1	335	338	8	340	346
	CD630_08050		Clostridium difficile 630	etfA	Electron transfer flavoprotein alpha-subunit	_	0.97941	0.98521	48.95	1e-112	2	1	1.3 : Energy metabolism (carbon) ;	_	1 : Unknown	16.11 : Scavenge (Catabolism) ; 6 : Energy metabolism ;	c : carrier	17941859, 2326318	2a : Function from experimental evidences in other organisms	1	333	338	10	340	340
	CLOSTRIBL6_v1_3217		Clostridiales BL-6	etfA	Electron transfer flavoprotein subunit alpha	_	0.97929	0.99102	50.76	1e-107	2	1	_	_	2 : Cytoplasmic	_	e : enzyme	9694853	2a : Function from experimental evidences in other organisms	7	335	338	6	333	334
	CLOSTRIBL4_v1_1872		Clostridiales BL-4	etfA	Electron transfer flavoprotein subunit alpha	_	0.96467	1.0503	49.3	2e-106	1	1	_	_	2 : Cytoplasmic	_	e : enzyme	8655474, 11466286	2a : Function from experimental evidences in other organisms	2	332	338	8	362	368
	CD630_10560		Clostridium difficile 630	etfA	Electron transfer flavoprotein subunit alpha	_	0.97633	0.98214	50	6e-102	3	1	1.3 : Energy metabolism (carbon) ;	_	1 : Unknown	6 : Energy metabolism ; 16.11 : Scavenge (Catabolism) ;	c : carrier	18060402, 17873051, 15991056	2a : Function from experimental evidences in other organisms	9	336	338	4	331	336
	SBF1_v1_470014		Desulfosporosinus sp. SbF1	fixB	electron-transferring flavoprotein, subunit FixB	_	0.75621	0.99112	46.87	8e-99	1	1	_	_	1 : Unknown	_	c : carrier	_	2b : Function from indirect experimental evidences (e.g. phenotypes)	6	338	338	110	442	443
	CLOSTRIBL3_v1_20125		Clostridiaceae BL-3	etfA	Electron transfer flavoprotein subunit alpha	_	0.97633	0.99099	48.18	6e-98	4	1	_	_	2 : Cytoplasmic	_	e : enzyme	8655474, 11466286	2a : Function from experimental evidences in other organisms	7	335	338	2	329	333
	pRALTA_0380		Cupriavidus taiwanensis LMG19424	fixB	Electron transfer flavoprotein, alpha subunit	_	0.88533	0.98225	45.78	4e-95	1	1	1.4.3 : Electron carrier ; 1.8.4 : Nitrogen fixation ;	_	1 : Unknown	5.6 : Nitrogen fixation ; 6.5 : Electron transport ;	c : carrier	3029021	2a : Function from experimental evidences in other organisms	3	330	338	29	358	375
	BURPHP2_0598		Burkholderia phymatum STM815	fixB	Protein fixB, Electron transfer flavoprotein, alpha subunit	_	0.8877	0.98225	45.18	1e-92	1	1	1.4.3 : Electron carrier ; 1.8.4 : Nitrogen fixation ;	_	1 : Unknown	5.6 : Nitrogen fixation ; 6.5 : Electron transport ;	c : carrier	3029021	2a : Function from experimental evidences in other organisms	3	330	338	29	358	374
	MGMSRv2_1064		Magnetospirillum gryphiswaldense MSR-1 v2	fixB	protein FixB; electron transfer flavoprotein alpha chain	_	0.9235	1	43.49	8e-91	1	1	1.4.3 : Electron carrier ;	_	2 : Cytoplasmic	5.6 : Nitrogen fixation ;	c : carrier	15028689	2b : Function from indirect experimental evidences (e.g. phenotypes)	2	334	338	24	358	366
	AZOLI_0536		Azospirillum lipoferum 4B	fixB	electron transfer flavoprotein alpha chain	_	0.94429	1.00296	44.54	9e-90	1	1	1.4.3 : Electron carrier ;	_	2 : Cytoplasmic	6.5 : Electron transport ; 5.6 : Nitrogen fixation ;	c : carrier	15028689	2a : Function from experimental evidences in other organisms	3	337	338	18	354	359
	CLOSTRIBL3_v1_11114		Clostridiaceae BL-3	etfA	Electron transfer flavoprotein subunit alpha	_	0.84158	1.00592	43.53	9e-88	5	1	_	_	2 : Cytoplasmic	_	c : carrier	17189250	2a : Function from experimental evidences in other organisms	1	337	338	66	400	404
	MGMSRv2_0361		Magnetospirillum gryphiswaldense MSR-1 v2	fixB	Electron transfer flavoprotein, alpha subunit	_	0.91576	0.99704	41.84	5e-86	2	1	1.4.3 : Electron carrier ;	_	1 : Unknown	5.6 : Nitrogen fixation ;	c : carrier	15028689, 3029021, 7875566, 8796346, 9163424, 8599534, 2503674	2a : Function from experimental evidences in other organisms	5	337	338	30	363	368
	CLOSTRIBL3_v1_11487		Clostridiaceae BL-3	etfA	Electron transfer flavoprotein subunit alpha	_	0.98225	1.0122	46.99	9e-84	6	1	_	_	2 : Cytoplasmic	_	e : enzyme	8655474, 11466286	2a : Function from experimental evidences in other organisms	5	334	338	4	325	328
	BSU28520		Bacillus subtilis 168	etfA	electron transfer flavoprotein (alpha subunit)	_	0.97337	1.01231	44.38	9e-84	1	1	1.4 : Membrane bioenergetics (electron transport chain and ATP synthase) ;	_	2 : Cytoplasmic	16.11 : Scavenge (Catabolism) ;	e : enzyme	17189250, 20059546, 21398533	1a : Function from experimental evidences in the studied strain	7	333	338	3	320	325
	SBF1_v1_6700004		Desulfosporosinus sp. SbF1	etfA_2	electron-transferring flavoprotein, alpha subunit EtfA (lutD-associated)	_	0.83831	0.99704	41.84	1e-81	3	1	_	_	2 : Cytoplasmic	_	c : carrier	_	2a : Function from experimental evidences in other organisms	1	335	338	66	396	402
	CD630_11720		Clostridium difficile 630	etfA	Electron transfer flavoprotein subunit alpha	_	0.81527	0.97929	39.58	1e-81	4	1	1.3 : Energy metabolism (carbon) ;	_	1 : Unknown	6 : Energy metabolism ; 16.11 : Scavenge (Catabolism) ;	c : carrier	18060402, 17873051, 15991056	2a : Function from experimental evidences in other organisms	5	335	338	68	394	406
	BRADO5385		Bradyrhizobium sp. ORS278	fixB	protein FixB; electron transfer flavoprotein alpha chain	_	0.89946	0.97929	43.2	1e-81	1	1	1.4.3 : Electron carrier ;	_	2 : Cytoplasmic	5.6 : Nitrogen fixation ;	c : carrier	15028689	2b : Function from indirect experimental evidences (e.g. phenotypes)	6	332	338	28	355	368
	RM41v1_psym670029		Sinorhizobium sp. Rm41	fixB	protein FixB; electron transfer flavoprotein alpha chain	_	0.94901	0.99112	39.7	5e-77	1	1	1.4.3 : Electron carrier ; 1.8.4 : Nitrogen fixation ; 7.1 : Cytoplasm ;	_	2 : Cytoplasmic	5.6 : Nitrogen fixation ; 16.15 : Symbiosis ;	c : carrier	15028689, 3029021	1c : Function from experimental evidences in the studied genus	5	334	338	11	342	353
	SCFA_v1_130009		Ca. Phosphitivorax anaerolimi F81	etfA	Electron transfer flavoprotein subunit alpha	_	0.98225	1.03106	43.37	7e-72	1	1	_	_	2 : Cytoplasmic	_	e : enzyme	_	2b : Function from indirect experimental evidences (e.g. phenotypes)	8	336	338	3	322	322
	CLOSTRIBL6_v1_2820		Clostridiales BL-6	etfA	Electron transfer flavoprotein subunit alpha	_	0.97633	1.0061	43.33	1e-70	3	1	_	_	2 : Cytoplasmic	_	e : enzyme	8655474, 11466286	2a : Function from experimental evidences in other organisms	7	335	338	6	326	328
	SCFA_v1_2400007	_	Ca. Phosphitivorax butyraticus R76	etfA	Electron transfer flavoprotein subunit alpha	_	0.92308	0.93694	41.35	6e-70	1	1	_	_	2 : Cytoplasmic	_	c : carrier	_	2b : Function from indirect experimental evidences (e.g. phenotypes)	23	334	338	22	330	333
	SCFA_v1_500012		Ca. Phosphitivorax anaerolimi F81	etfA	Electron transfer flavoprotein subunit alpha	_	0.92308	0.93694	40.71	3e-69	2	1	_	_	2 : Cytoplasmic	_	e : enzyme	_	2b : Function from indirect experimental evidences (e.g. phenotypes)	23	334	338	22	330	333
	LEPBIa1132		Leptospira biflexa serovar Patoc Patoc 1	etfA	Electron transfer flavoprotein alpha-subunit (Alpha-ETF) (Electron transfer flavoprotein large subunit) (ETFLS)	_	0.97041	1.02821	42.38	3e-68	1	1	1.4.3 : Electron carrier ;	_	1 : Unknown	16.10 : Respire ;	c : carrier	_	2a : Function from experimental evidences in other organisms	9	336	338	4	319	319
	BN45v3_60005		Mycobacterium canettii STB-J	fixB	Putative electron transfer flavoprotein (alpha-subunit) FixB (alpha-ETF) (electron transfer flavoprotein large subunit) (ETFLS)	_	0.97337	1.03459	39.51	2e-61	1	1	7 : intermediary metabolism and respiration ;	_	_	_	_	10493122, 10510226, 10768780, 11271494, 15525680	3 : Putative function from multiple computational evidences	9	336	338	4	318	318
	BN44v3_60522		Mycobacterium canettii STB-D	fixB	Putative electron transfer flavoprotein (alpha-subunit) FixB (alpha-ETF) (electron transfer flavoprotein large subunit) (ETFLS)	_	0.97337	1.03459	39.51	2e-61	1	1	7 : intermediary metabolism and respiration ;	_	_	_	_	10493122, 10510226, 10768780, 11271494, 15525680	3 : Putative function from multiple computational evidences	9	336	338	4	318	318
	BN43v3_60007		Mycobacterium canettii STB-L	fixB	Putative electron transfer flavoprotein (alpha-subunit) FixB (alpha-ETF) (electron transfer flavoprotein large subunit) (ETFLS)	_	0.97337	1.03459	39.51	2e-61	1	1	7 : intermediary metabolism and respiration ;	_	_	_	_	10493122, 10510226, 10768780, 11271494, 15525680	3 : Putative function from multiple computational evidences	9	336	338	4	318	318
	BN42v3_41031		Mycobacterium canettii STB-K	fixB	Putative electron transfer flavoprotein (alpha-subunit) FixB (alpha-ETF) (electron transfer flavoprotein large subunit) (ETFLS)	_	0.97337	1.03459	39.51	2e-61	1	1	7 : intermediary metabolism and respiration ;	_	_	_	_	10493122, 10510226, 10768780, 11271494, 15525680	3 : Putative function from multiple computational evidences	9	336	338	4	318	318
	FRAAL5877		Frankia alni ACN14a	etfA	Electron transfer flavoprotein alpha-subunit (Alpha-ETF) (Electron transfer flavoprotein large subunit) (ETFLS)	_	0.97337	1.02812	40.43	1e-60	1	1	1.4.3 : Electron carrier ;	_	2 : Cytoplasmic	16.1 : Circulate ;	c : carrier	_	2b : Function from indirect experimental evidences (e.g. phenotypes)	9	335	338	4	318	320
	MARHY1802		Marinobacter hydrocarbonoclasticus ATCC 49840	etfA	electron transfer flavoprotein alpha-subunit	_	0.9645	1.04153	36.5	5e-56	1	1	1.4.3 : Electron carrier ;	_	1 : Unknown	6 : Energy metabolism ;	c : carrier	3415685	2a : Function from experimental evidences in other organisms	9	333	338	3	311	313
	AZOLI_p50300		Azospirillum lipoferum 4B	etfA2	Electron transfer flavoprotein alpha-subunit	_	0.95858	1.03846	38.89	7e-54	1	1	1.4.3 : Electron carrier ;	_	2 : Cytoplasmic	6.5 : Electron transport ;	c : carrier	10984043, 16159782, 8599534	2b : Function from indirect experimental evidences (e.g. phenotypes)	9	331	338	4	311	312
	BURPHK2_1883		Burkholderia phymatum STM815	etfA	electron transfer flavoprotein, alpha subunit	_	0.97929	1.0609	37.16	1e-51	1	1	1.4.3 : Electron carrier ;	_	1 : Unknown	4 : Biosynthesis of cofactors, prosthetic groups, and carriers ;	c : carrier	10026281	2a : Function from experimental evidences in other organisms	9	332	338	3	311	312
	AZCBGv1_p190001	_	Azospirillum brasilense CBG497	etfA	Electron transfer flavoprotein alpha-subunit (Alpha-ETF) (Electron transfer flavoprotein large subunit) (ETFLS)	_	0.80769	0.88065	42.49	2e-49	1	1	1.4.3 : Electron carrier ;	_	2 : Cytoplasmic	6.5 : Electron transport ;	c : carrier	10984043, 16159782, 8599534	2b : Function from indirect experimental evidences (e.g. phenotypes)	62	333	338	51	309	310
	PSHAa1617		Pseudoalteromonas haloplanktis TAC125	etfA	electron transfer flavoprotein alpha-subunit (Alpha-ETF) (Electron transfer flavoprotein large subunit) (ETFLS)	_	0.95266	1.04545	36.65	2e-48	1	1	2.5.4 : Menaquinone and ubiquinone ;	_	unknown	_	u : unknown	8599534	2a : Function from experimental evidences in other organisms	11	331	338	5	308	308
	HEAR0620		Herminiimonas arsenicoxydans	etfA	electron transfer flavoprotein alpha-subunit (Alpha-ETF) (Electron transfer flavoprotein large subunit) (ETFLS)	_	0.96154	1.05178	37.85	4e-48	1	2	1.4.3 : electron carrier ;	_	1 : Unknown	6 : Energy metabolism ;	c : carrier	10026281, 1576992, 8376381, 8599534	2a : Function from experimental evidences in other organisms	11	331	338	5	308	309
	METDI2208		Methylobacterium extorquens DM4	etfA	electron transfer flavoprotein, NAD/FAD-binding domain and ETFP adenine nucleotide-binding domain-like	_	0.96154	1.02524	37.54	4e-47	1	2	1.1.1 : Carbohydrates/Carbon compounds ;	_	1 : Unknown	_	e : enzyme	15188393, 16926146, 8599534	2a : Function from experimental evidences in other organisms	14	335	338	8	315	317
	Mchl_1823		Methylobacterium extorquens CM4	etfA	electron transfer flavoprotein alpha subunit	_	0.96154	1.02524	37.23	2e-46	1	2	1.1.1 : Carbohydrates/Carbon compounds ;	_	1 : Unknown	_	e : enzyme	15188393, 16926146, 8599534	2a : Function from experimental evidences in other organisms	14	335	338	8	315	317
	CMR15v5_3436		Ralstonia solanacearum CMR15	etfA	Electron transfer flavoprotein, alpha-subunit	_	0.88166	0.9582	38.93	9e-46	1	1	1.4.3 : Electron carrier ;	_	1 : Unknown	6.5 : Electron transport ;	c : carrier	_	2b : Function from indirect experimental evidences (e.g. phenotypes)	39	331	338	29	310	311
	NT26v4_3414		Rhizobium sp. NT-26	etfA	Electron transfer flavoprotein alpha-subunit (Alpha-ETF) (Electron transfer flavoprotein large subunit) (ETFLS)	_	0.95858	1.04854	35.49	1e-45	1	1	1.4.3 : Electron carrier ;	_	2 : Cytoplasmic	_	c : carrier	8599534	2b : Function from indirect experimental evidences (e.g. phenotypes)	9	331	338	3	309	309
	Rmet_0738		Cupriavidus metallidurans CH34	etfA	Electron transfer flavoprotein subunit alpha (Alpha-ETF) (Electron transfer flavoprotein large subunit) (ETFLS)	_	0.88462	0.96141	38.46	7e-45	1	1	1.4.3 : Electron carrier ;	_	1 : Unknown	_	c : carrier	_	2b : Function from indirect experimental evidences (e.g. phenotypes)	39	331	338	29	310	311
	Rmet_5518		Cupriavidus metallidurans CH34	etfA	electron transfer flavoprotein, alpha subunit	_	0.88166	0.96129	36.91	9e-44	1	1	1.4.3 : Electron carrier ;	_	1 : Unknown	_	c : carrier	10026281, 1576992, 8376381, 8599534	2a : Function from experimental evidences in other organisms	39	331	338	29	310	310
	BRADO6491		Bradyrhizobium sp. ORS278	etfA	Electron transfer flavoprotein alpha-subunit (Alpha-ETF) (Electron transfer flavoprotein large subunit) (ETFLS)	_	0.95858	1.0418	35.49	1e-43	2	1	1.4.3 : Electron carrier ;	_	2 : Cytoplasmic	_	c : carrier	8599534	2b : Function from indirect experimental evidences (e.g. phenotypes)	11	333	338	5	311	311
	RALTA_A0796		Cupriavidus taiwanensis LMG19424	etfA	ELECTRON TRANSFER FLAVOPROTEIN, ALPHA-SUBUNIT	_	0.88166	0.9582	37.25	1e-43	1	1	1.4.3 : Electron carrier ;	_	1 : Unknown	6.5 : Electron transport ;	c : carrier	_	2b : Function from indirect experimental evidences (e.g. phenotypes)	39	331	338	29	310	311
	PSEEN3657		Pseudomonas entomophila L48	etfA	electron transfer flavoprotein alpha-subunit	_	0.80178	0.98188	38.75	1e-40	1	2	1.4.3 : Electron carrier ;	_	Unknown	6 : Energy metabolism ;	c : carrier	_	2a : Function from experimental evidences in other organisms	62	331	338	20	276	276
AZ49_07320	Label	Synteny	Organism	Gene	Product	Reaction	maxLrap	minLrap	Ident %	Eval	OrderQ	OrderB	Roles	EC number	Localization	BioProcess	Product Type	PubMedId	Class	BeginQ	EndQ	LengthQ	BeginB	EndB	LengthB
	CLOSTRIBL3_v1_12011		Clostridiaceae BL-3	etfB	Electron transfer flavoprotein subunit beta	_	1	1.00769	40.84	3e-62	1	2	1.3 : Energy metabolism (carbon) ;	_	2 : Cytoplasmic	_	c : carrier	_	2a : Function from experimental evidences in other organisms	1	260	260	1	262	262
	SBF1_v1_470015		Desulfosporosinus sp. SbF1	fixA	electron-transferring flavoprotein, subunit FixA	_	0.96029	1.02308	39.1	2e-57	1	2	_	_	1 : Unknown	_	c : carrier	_	2b : Function from indirect experimental evidences (e.g. phenotypes)	1	260	260	1	266	277
	BN11v3_3200005		Tetrasphaera australiensis Ben110	etfB	Electron transfer flavoprotein subunit beta	_	0.99242	1.00769	38.55	4e-57	1	1	_	_	2 : Cytoplasmic	6.5 : Electron transport ;	e : enzyme	10026281, 9694853	2a : Function from experimental evidences in other organisms	1	260	260	5	264	264
	CD630_08040		Clostridium difficile 630	etfB	Electron transfer flavoprotein beta-subunit, core	_	0.97727	0.99231	35.27	6e-55	1	2	1.3 : Energy metabolism (carbon) ;	_	1 : Unknown	16.11 : Scavenge (Catabolism) ; 6 : Energy metabolism ;	c : carrier	17941859, 2326318	2a : Function from experimental evidences in other organisms	1	254	260	1	258	264
	SCFA_v1_1630003	_	Ca. Propionivorax syntrophicum F70	FixA	Electron transfer flavoproteins subunit beta	_	1	1.01538	36.36	2e-50	1	1	_	_	1 : Unknown	_	e : enzyme	_	2b : Function from indirect experimental evidences (e.g. phenotypes)	1	260	260	1	263	264
	BRADO5386		Bradyrhizobium sp. ORS278	fixA	protein fixA; electron transfer flavoprotein beta-subunit (Beta-ETF)	_	0.91815	0.99231	37.98	3e-50	1	2	1.4.3 : Electron carrier ;	_	2 : Cytoplasmic	5.6 : Nitrogen fixation ;	c : carrier	15028689	2b : Function from indirect experimental evidences (e.g. phenotypes)	1	246	260	1	258	281
	CLOSTRIBL3_v1_20311		Clostridiaceae BL-3	etfB	Electron transfer flavoprotein subunit beta	_	0.91923	0.92278	36.4	1e-49	4	2	_	_	2 : Cytoplasmic	_	c : carrier	8655474, 11466286, 9694853	2a : Function from experimental evidences in other organisms	1	238	260	1	238	259
	CLOSTRIBL6_v1_3218		Clostridiales BL-6	etfB	Electron transfer flavoprotein subunit beta	_	0.97761	1.00769	38.93	5e-49	1	2	_	_	2 : Cytoplasmic	_	e : enzyme	9694853	2a : Function from experimental evidences in other organisms	1	254	260	1	261	268
	CD630_10550		Clostridium difficile 630	etfB	Electron transfer flavoproteins subunit beta	_	0.90189	0.91923	35.15	1e-48	3	2	1.3 : Energy metabolism (carbon) ;	_	1 : Unknown	6 : Energy metabolism ; 16.11 : Scavenge (Catabolism) ;	c : carrier	18060402, 17873051, 15991056	2a : Function from experimental evidences in other organisms	1	237	260	6	243	265
	BURPHP2_0599		Burkholderia phymatum STM815	fixA	protein fixA, electron transfer flavoprotein beta-subunit (Beta-ETF)	_	0.93972	1.01923	35.85	1e-48	1	2	1.4.3 : Electron carrier ; 1.8.4 : Nitrogen fixation ;	_	1 : Unknown	5.6 : Nitrogen fixation ; 6.5 : Electron transport ;	c : carrier	3029021	2a : Function from experimental evidences in other organisms	1	257	260	1	260	282
	AZOLI_0535		Azospirillum lipoferum 4B	fixA	electron transfer flavoprotein beta subunit	_	0.90813	0.98846	35.41	2e-48	1	2	1.4.3 : Electron carrier ;	_	2 : Cytoplasmic	6.5 : Electron transport ; 5.6 : Nitrogen fixation ;	c : carrier	15028689	2a : Function from experimental evidences in other organisms	1	248	260	1	257	283
	BN42v3_41032		Mycobacterium canettii STB-K	fixA	Putative electron transfer flavoprotein (beta-subunit) FixA (beta-ETF) (electron transfer flavoprotein small subunit) (ETFSS)	_	1.0038	1.01538	37.5	3e-48	1	2	7 : intermediary metabolism and respiration ;	_	_	_	_	10493122, 10510226, 10768780, 11271494, 12657046, 15525680	3 : Putative function from multiple computational evidences	2	260	260	3	263	263
	CLOSTRIBL3_v1_11488		Clostridiaceae BL-3	etfB	Electron transfer flavoprotein subunit beta	_	0.88302	0.9	38.89	1e-47	5	2	_	_	2 : Cytoplasmic	_	e : enzyme	8655474, 11466286	2a : Function from experimental evidences in other organisms	1	230	260	1	234	265
	CLOSTRIBL6_v1_0136		Clostridiales BL-6	etfB	Electron transfer flavoprotein subunit beta	_	0.91923	0.92278	35.98	1e-47	2	2	_	_	2 : Cytoplasmic	_	e : enzyme	8655474, 11466286	2a : Function from experimental evidences in other organisms	1	238	260	1	238	259
	BN45v3_60006		Mycobacterium canettii STB-J	fixA	Putative electron transfer flavoprotein (beta-subunit) FixA (beta-ETF) (electron transfer flavoprotein small subunit) (ETFSS)	_	1.00376	1.02692	36.7	2e-47	1	2	7 : intermediary metabolism and respiration ;	_	_	_	_	10493122, 10510226, 10768780, 11271494, 12657046, 15525680	3 : Putative function from multiple computational evidences	2	260	260	3	266	266
	BN44v3_60523		Mycobacterium canettii STB-D	fixA	Putative electron transfer flavoprotein (beta-subunit) FixA (beta-ETF) (electron transfer flavoprotein small subunit) (ETFSS)	_	1.00376	1.02692	36.7	2e-47	1	2	7 : intermediary metabolism and respiration ;	_	_	_	_	10493122, 10510226, 10768780, 11271494, 12657046, 15525680	3 : Putative function from multiple computational evidences	2	260	260	3	266	266
	BN43v3_60008		Mycobacterium canettii STB-L	fixA	Putative electron transfer flavoprotein (beta-subunit) FixA (beta-ETF) (electron transfer flavoprotein small subunit) (ETFSS)	_	1.00376	1.02692	36.7	2e-47	1	2	7 : intermediary metabolism and respiration ;	_	_	_	_	10493122, 10510226, 10768780, 11271494, 12657046, 15525680	3 : Putative function from multiple computational evidences	2	260	260	3	266	266
	MGMSRv2_0362		Magnetospirillum gryphiswaldense MSR-1 v2	fixA	Electron transfer flavoprotein, beta-subunit	_	0.84507	0.92308	37.5	1e-46	1	2	1.4.3 : Electron carrier ;	_	2 : Cytoplasmic	5.6 : Nitrogen fixation ;	c : carrier	15028689, 3216855, 1850088, 9163424, 8369342, 8599534, 6317191, 3029021	2a : Function from experimental evidences in other organisms	1	231	260	1	240	284
	MGMSRv2_1063		Magnetospirillum gryphiswaldense MSR-1 v2	fixA	protein fixA; electron transfer flavoprotein beta-subunit (Beta-ETF)	_	0.96763	1.03462	35.69	1e-46	2	2	1.4.3 : Electron carrier ;	_	2 : Cytoplasmic	5.6 : Nitrogen fixation ;	c : carrier	15028689	2b : Function from indirect experimental evidences (e.g. phenotypes)	1	258	260	1	269	278
	CLOSTRIBL6_v1_2821		Clostridiales BL-6	etfB	Electron transfer flavoprotein, beta subunit	_	0.8985	0.91923	39.33	1e-44	3	2	_	_	2 : Cytoplasmic	_	e : enzyme	8655474, 11466286	2a : Function from experimental evidences in other organisms	1	229	260	1	234	266
	pRALTA_0381		Cupriavidus taiwanensis LMG19424	fixA	Electron transfer flavoprotein beta-subunit	_	0.84043	0.91154	35.44	1e-44	1	2	1.4.3 : Electron carrier ; 1.8.4 : Nitrogen fixation ;	_	1 : Unknown	5.6 : Nitrogen fixation ; 6.5 : Electron transport ;	c : carrier	3029021	2a : Function from experimental evidences in other organisms	1	229	260	1	237	282
	RM41v1_psym670028		Sinorhizobium sp. Rm41	fixA	protein fixA; electron transfer flavoprotein beta-subunit (Beta-ETF)	_	0.81507	0.91538	35.29	1e-41	1	2	1.4.3 : Electron carrier ; 1.8.4 : Nitrogen fixation ;	_	2 : Cytoplasmic	5.6 : Nitrogen fixation ; 16.15 : Symbiosis ;	c : carrier	15028689, 16453824	2b : Function from indirect experimental evidences (e.g. phenotypes)	1	229	260	1	238	292
	SBF1_v1_550001		Desulfosporosinus sp. SbF1	etfB	electron-transferring flavoprotein, beta subunit EtfB	_	0.98462	0.99611	35.55	6e-41	2	1	_	_	2 : Cytoplasmic	_	c : carrier	23468890	2a : Function from experimental evidences in other organisms	1	253	260	1	252	257
AZ49_07325	Label	Synteny	Organism	Gene	Product	Reaction	maxLrap	minLrap	Ident %	Eval	OrderQ	OrderB	Roles	EC number	Localization	BioProcess	Product Type	PubMedId	Class	BeginQ	EndQ	LengthQ	BeginB	EndB	LengthB
	CLOSTRIBL6_v1_3217		Clostridiales BL-6	etfA	Electron transfer flavoprotein subunit alpha	_	1.00599	1.00901	41.96	4e-83	1	2	_	_	2 : Cytoplasmic	_	e : enzyme	9694853	2a : Function from experimental evidences in other organisms	1	332	333	1	333	334
	AZOLI_0536		Azospirillum lipoferum 4B	fixB	electron transfer flavoprotein alpha chain	_	0.91365	0.98498	39.33	2e-75	1	2	1.4.3 : Electron carrier ;	_	2 : Cytoplasmic	6.5 : Electron transport ; 5.6 : Nitrogen fixation ;	c : carrier	15028689	2a : Function from experimental evidences in other organisms	1	324	333	18	344	359
	SBF1_v1_550002		Desulfosporosinus sp. SbF1	etfA	electron-transferring flavoprotein, alpha subunit EtfA	_	0.98799	1.00305	39.21	1e-73	1	2	_	_	2 : Cytoplasmic	_	c : carrier	23468890	2a : Function from experimental evidences in other organisms	3	331	333	1	326	328
	MGMSRv2_0361		Magnetospirillum gryphiswaldense MSR-1 v2	fixB	Electron transfer flavoprotein, alpha subunit	_	0.89674	0.99099	39.09	4e-72	1	2	1.4.3 : Electron carrier ;	_	1 : Unknown	5.6 : Nitrogen fixation ;	c : carrier	15028689, 3029021, 7875566, 8796346, 9163424, 8599534, 2503674	2a : Function from experimental evidences in other organisms	5	330	333	32	359	368
	MGMSRv2_1064		Magnetospirillum gryphiswaldense MSR-1 v2	fixB	protein FixB; electron transfer flavoprotein alpha chain	_	0.91257	1.003	37.13	2e-71	2	2	1.4.3 : Electron carrier ;	_	2 : Cytoplasmic	5.6 : Nitrogen fixation ;	c : carrier	15028689	2b : Function from indirect experimental evidences (e.g. phenotypes)	1	330	333	25	357	366
	CLOSTRIBL3_v1_20312		Clostridiaceae BL-3	etfA	Electron transfer flavoprotein subunit alpha	_	0.98799	0.98799	37.99	2e-71	1	2	_	_	2 : Cytoplasmic	16.11 : Scavenge (Catabolism) ;	c : carrier	17189250, 20059546, 21398533, 8655474, 11466286	2a : Function from experimental evidences in other organisms	5	332	333	7	333	333
	BURPHP2_0598		Burkholderia phymatum STM815	fixB	Protein fixB, Electron transfer flavoprotein, alpha subunit	_	0.87166	0.97898	36.5	6e-70	1	2	1.4.3 : Electron carrier ; 1.8.4 : Nitrogen fixation ;	_	1 : Unknown	5.6 : Nitrogen fixation ; 6.5 : Electron transport ;	c : carrier	3029021	2a : Function from experimental evidences in other organisms	5	324	333	33	355	374
	CLOSTRIBL3_v1_12010		Clostridiaceae BL-3	etfA	Electron transfer flavoprotein subunit alpha	_	0.97917	0.98799	36.47	9e-70	3	2	_	_	2 : Cytoplasmic	_	c : carrier	_	2a : Function from experimental evidences in other organisms	5	332	333	7	334	336
	RM41v1_psym670029		Sinorhizobium sp. Rm41	fixB	protein FixB; electron transfer flavoprotein alpha chain	_	0.94051	0.997	38.25	3e-69	1	2	1.4.3 : Electron carrier ; 1.8.4 : Nitrogen fixation ; 7.1 : Cytoplasm ;	_	2 : Cytoplasmic	5.6 : Nitrogen fixation ; 16.15 : Symbiosis ;	c : carrier	15028689, 3029021	1c : Function from experimental evidences in the studied genus	5	330	333	13	341	353
	CD630_08050		Clostridium difficile 630	etfA	Electron transfer flavoprotein alpha-subunit	_	0.92941	0.94895	35.76	3e-69	2	2	1.3 : Energy metabolism (carbon) ;	_	1 : Unknown	16.11 : Scavenge (Catabolism) ; 6 : Energy metabolism ;	c : carrier	17941859, 2326318	2a : Function from experimental evidences in other organisms	16	330	333	27	340	340
	pRALTA_0380		Cupriavidus taiwanensis LMG19424	fixB	Electron transfer flavoprotein, alpha subunit	_	0.86933	0.97898	35.58	5e-68	1	2	1.4.3 : Electron carrier ; 1.8.4 : Nitrogen fixation ;	_	1 : Unknown	5.6 : Nitrogen fixation ; 6.5 : Electron transport ;	c : carrier	3029021	2a : Function from experimental evidences in other organisms	5	324	333	33	355	375
	CLOSTRIBL6_v1_0137		Clostridiales BL-6	etfA	electron transfer flavoprotein (alpha subunit)	_	0.94509	0.98198	35.78	1e-66	2	2	_	_	2 : Cytoplasmic	16.11 : Scavenge (Catabolism) ;	e : enzyme	17189250, 20059546, 21398533	2a : Function from experimental evidences in other organisms	5	330	333	14	338	346
	SBF1_v1_470014		Desulfosporosinus sp. SbF1	fixB	electron-transferring flavoprotein, subunit FixB	_	0.73363	0.97598	35.69	1e-65	2	2	_	_	1 : Unknown	_	c : carrier	_	2b : Function from indirect experimental evidences (e.g. phenotypes)	7	330	333	113	435	443
	CD630_10560		Clostridium difficile 630	etfA	Electron transfer flavoprotein subunit alpha	_	0.96429	0.97297	37.04	1e-64	3	2	1.3 : Energy metabolism (carbon) ;	_	1 : Unknown	6 : Energy metabolism ; 16.11 : Scavenge (Catabolism) ;	c : carrier	18060402, 17873051, 15991056	2a : Function from experimental evidences in other organisms	6	328	333	3	324	336
	BRADO5385		Bradyrhizobium sp. ORS278	fixB	protein FixB; electron transfer flavoprotein alpha chain	_	0.89402	0.98799	36.78	5e-64	1	2	1.4.3 : Electron carrier ;	_	2 : Cytoplasmic	5.6 : Nitrogen fixation ;	c : carrier	15028689	2b : Function from indirect experimental evidences (e.g. phenotypes)	5	329	333	29	355	368
	CLOSTRIBL3_v1_11487		Clostridiaceae BL-3	etfA	Electron transfer flavoprotein subunit alpha	_	0.97598	0.99085	36.31	1e-62	4	2	_	_	2 : Cytoplasmic	_	e : enzyme	8655474, 11466286	2a : Function from experimental evidences in other organisms	5	329	333	6	323	328
	CLOSTRIBL6_v1_2820		Clostridiales BL-6	etfA	Electron transfer flavoprotein subunit alpha	_	0.98198	0.99695	35.47	3e-59	3	2	_	_	2 : Cytoplasmic	_	e : enzyme	8655474, 11466286	2a : Function from experimental evidences in other organisms	2	328	333	3	322	328
	BN43v3_60007		Mycobacterium canettii STB-L	fixB	Putative electron transfer flavoprotein (alpha-subunit) FixB (alpha-ETF) (electron transfer flavoprotein large subunit) (ETFLS)	_	0.99399	1.04088	37.16	1e-55	1	2	7 : intermediary metabolism and respiration ;	_	_	_	_	10493122, 10510226, 10768780, 11271494, 15525680	3 : Putative function from multiple computational evidences	7	333	333	4	318	318
	BN45v3_60005		Mycobacterium canettii STB-J	fixB	Putative electron transfer flavoprotein (alpha-subunit) FixB (alpha-ETF) (electron transfer flavoprotein large subunit) (ETFLS)	_	0.98799	1.03459	36.47	2e-55	1	2	7 : intermediary metabolism and respiration ;	_	_	_	_	10493122, 10510226, 10768780, 11271494, 15525680	3 : Putative function from multiple computational evidences	7	333	333	4	318	318
	BN44v3_60522		Mycobacterium canettii STB-D	fixB	Putative electron transfer flavoprotein (alpha-subunit) FixB (alpha-ETF) (electron transfer flavoprotein large subunit) (ETFLS)	_	0.99399	1.04088	37.16	6e-55	1	2	7 : intermediary metabolism and respiration ;	_	_	_	_	10493122, 10510226, 10768780, 11271494, 15525680	3 : Putative function from multiple computational evidences	7	333	333	4	318	318
	BN42v3_41031		Mycobacterium canettii STB-K	fixB	Putative electron transfer flavoprotein (alpha-subunit) FixB (alpha-ETF) (electron transfer flavoprotein large subunit) (ETFLS)	_	0.99399	1.04088	36.86	3e-54	1	2	7 : intermediary metabolism and respiration ;	_	_	_	_	10493122, 10510226, 10768780, 11271494, 15525680	3 : Putative function from multiple computational evidences	7	333	333	4	318	318
	HEAR0620	_	Herminiimonas arsenicoxydans	etfA	electron transfer flavoprotein alpha-subunit (Alpha-ETF) (Electron transfer flavoprotein large subunit) (ETFLS)	_	0.87688	0.94498	38.7	8e-52	1	1	1.4.3 : electron carrier ;	_	1 : Unknown	6 : Energy metabolism ;	c : carrier	10026281, 1576992, 8376381, 8599534	2a : Function from experimental evidences in other organisms	37	328	333	29	308	309
	THI_1679		Thiomonas sp. 3As	etfA	electron transfer flavoprotein alpha-subunit (Alpha-ETF)(Electron transfer flavoprotein large subunit) (ETFLS)	_	0.87688	0.94194	36.64	8e-47	1	1	1.4.3 : Electron carrier ;	_	1 : Unknown	6 : Energy metabolism ;	c : carrier	10026281, 1576992, 8376381, 8599534	2a : Function from experimental evidences in other organisms	39	328	333	31	310	310
	PSEEN3657	_	Pseudomonas entomophila L48	etfA	electron transfer flavoprotein alpha-subunit	_	0.86486	1.04348	35.07	9e-44	1	1	1.4.3 : Electron carrier ;	_	Unknown	6 : Energy metabolism ;	c : carrier	_	2a : Function from experimental evidences in other organisms	44	328	333	3	276	276
AZ49_01090	Label	Synteny	Organism	Gene	Product	Reaction	maxLrap	minLrap	Ident %	Eval	OrderQ	OrderB	Roles	EC number	Localization	BioProcess	Product Type	PubMedId	Class	BeginQ	EndQ	LengthQ	BeginB	EndB	LengthB
	CLOSTRIBL3_v1_10634		Clostridiaceae BL-3	rnfB	Proton-translocating ferredoxin:NAD(+) oxidoreductase complex subunit B	_	0.96864	0.97887	55.04	5e-111	1	1	_	7.1.1.-	5 : Inner membrane protein	_	e : enzyme	20616070, 23269825	2a : Function from experimental evidences in other organisms	7	282	284	5	279	287
	NBG4_v1_240023		Candidatus Sulfobium mesophilum	_	Putative electron transport complex protein RnfB	_	0.66414	0.92606	46.01	6e-83	1	1	1.4.3 : Electron carrier ;	_	2 : Cytoplasmic	6.5 : Electron transport ;	c : carrier	9492268, 9154934, 8264535, 21747791	3 : Putative function from multiple computational evidences	11	273	284	58	315	396
	CD630_11420		Clostridium difficile 630	rnfB	Electron transport complex protein	_	0.85538	0.97887	39.57	3e-68	1	1	1.4.3 : Electron carrier ;	_	1 : Unknown	6.5 : Electron transport ;	c : carrier	9492268, 9154934, 8264535, 12773378, 11160111	2a : Function from experimental evidences in other organisms	6	283	284	4	270	325
	SCFA_v1_420041		Ca. Phosphitivorax anaerolimi F81	RnfB	electron transport complex protein RnfB	_	0.8179	0.9331	38.11	8e-61	1	1	_	1.18.1.-	2 : Cytoplasmic	_	e : enzyme	_	2b : Function from indirect experimental evidences (e.g. phenotypes)	8	272	284	2	261	324
	SCFA_v1_1220011		Ca. Phosphitivorax butyraticus R76	rnfB	Electron transport complex protein RnfB	_	0.80864	0.92254	36.64	9e-58	1	1	_	_	2 : Cytoplasmic	_	e : enzyme	_	2b : Function from indirect experimental evidences (e.g. phenotypes)	8	269	284	2	258	324
	CLOSTRIBL4_v1_2204		Clostridiales BL-4	rnfB	Proton-translocating ferredoxin:NAD(+) oxidoreductase complex subunit B	_	0.92254	0.99242	37.02	1e-56	1	1	_	7.1.1.1	2 : Cytoplasmic	_	e : enzyme	20616070, 23269825	2a : Function from experimental evidences in other organisms	11	272	284	8	262	264
	MALCv4_3932		Methylomicrobium alcaliphilum 20Z	rnfB	electron transport complex protein RnfB	_	0.97213	0.98239	35.13	2e-55	1	1	1.4.3 : Electron carrier ;	_	1 : Unknown	_	c : carrier	_	2b : Function from indirect experimental evidences (e.g. phenotypes)	8	280	284	4	275	287
	SCFA_v1_1550009		Ca. Phosphitivorax anaerolimi F81	_	putative ferredoxin	_	0.18662	0.92982	39.62	1e-07	3	5	_	_	9 : Periplasmic	_	e : enzyme	_	3 : Putative function from multiple computational evidences	217	269	284	7	54	57
AZ49_01095	Label	Synteny	Organism	Gene	Product	Reaction	maxLrap	minLrap	Ident %	Eval	OrderQ	OrderB	Roles	EC number	Localization	BioProcess	Product Type	PubMedId	Class	BeginQ	EndQ	LengthQ	BeginB	EndB	LengthB
	CLOSTRIBL3_v1_10633		Clostridiaceae BL-3	rnfA	Proton-translocating ferredoxin:NAD(+) oxidoreductase complex subunit A	_	0.97409	0.98429	70.74	4e-97	1	1	6.1 : Membrane ;	7.1.1.-	5 : Inner membrane protein	14 : Cell envelope ;	e : enzyme	20616070, 23269825	1c : Function from experimental evidences in the studied genus	4	191	191	4	191	193
	NBG4_v1_240022		Candidatus Sulfobium mesophilum	rnfA	Electron transport complex protein RnfA	_	0.94924	0.97906	54.01	2e-71	1	1	1.4.3 : Electron carrier ;	_	5 : Inner membrane protein	6.5 : Electron transport ;	c : carrier	9492268, 9154934, 8264535, 21747791	2a : Function from experimental evidences in other organisms	5	191	191	9	195	197
	ECK1623		Escherichia coli K12	rsxA	putative inner membrane subunit of an electron transport system	_	0.97927	0.98953	51.85	9e-71	1	1	6.1 : Membrane ;	_	11 : Membrane	14 : Cell envelope ;	m : membrane component	10411911, 10637328, 12773378	3 : Putative function from multiple computational evidences	3	191	191	3	191	193
	ECUMN_1918		Escherichia coli UMN026	rsxA	putative inner membrane subunit of an electron transport system	_	0.97927	0.98953	51.85	1e-70	1	1	6.1 : Membrane ;	_	5 : Inner membrane protein	14 : Cell envelope ;	m : membrane component	10411911, 10637328, 12773378, 15849754, 16850406	3 : Putative function from multiple computational evidences	3	191	191	3	191	193
	ECS88_1675		Escherichia coli S88	rsxA	putative inner membrane subunit of an electron transport system	_	0.97927	0.98953	51.85	1e-70	1	1	6.1 : Membrane ;	_	5 : Inner membrane protein	14 : Cell envelope ;	m : membrane component	10411911, 10637328, 12773378, 15849754, 16850406	3 : Putative function from multiple computational evidences	3	191	191	3	191	193
	EFER_1416		Escherichia fergusonii ATCC 35469T	rsxA	putative inner membrane subunit of an electron transport system	_	0.97927	0.98953	51.32	5e-70	1	1	6.1 : Membrane ;	_	5 : Inner membrane protein	14 : Cell envelope ;	m : membrane component	10411911, 10637328, 12773378, 15849754, 16850406	3 : Putative function from multiple computational evidences	3	191	191	3	191	193
	SCFA_v1_1220010		Ca. Phosphitivorax butyraticus R76	rnfA	Electron transport complex protein rnfA	_	0.99476	0.99476	50.53	4e-68	1	1	6.1 : Membrane ;	_	11 : Membrane	14 : Cell envelope ;	m : membrane component	10411911, 10637328, 12773378	3 : Putative function from multiple computational evidences	2	191	191	1	190	191
	SCFA_v1_420040		Ca. Phosphitivorax anaerolimi F81	rnfA	Electron transport complex protein rnfA	_	0.91388	1	48.69	5e-67	1	1	6.1 : Membrane ;	_	5 : Inner membrane protein	14 : Cell envelope ;	m : membrane component	10411911, 10637328, 12773378	2b : Function from indirect experimental evidences (e.g. phenotypes)	1	191	191	18	208	209
	VIBNIv4_A0909		Vibrio nigripulchritudo SFn1	rnfA	Electron transport complex protein rnfA	_	0.97927	0.98953	50.79	5e-67	1	1	1.4.3 : Electron carrier ; 7.3 : Inner membrane ;	_	5 : Inner membrane protein	6.5 : Electron transport ;	c : carrier	9278503, 16738553, 10411911, 15919996	2a : Function from experimental evidences in other organisms	3	191	191	3	191	193
	PSHAa1105		Pseudoalteromonas haloplanktis TAC125	rsxA	Electron transport complex protein rnfA, inner membrane protein	_	0.97927	0.98953	49.21	6e-66	1	1	1.4.2 : Electron transport ;	_	integral inner membrane	_	t : transporter	10411911	2a : Function from experimental evidences in other organisms	3	191	191	3	191	193
	MAGMOv5_3973		Magnetotactic ovoidal bacterium MO-1	rnfA	Electron transport complex protein rnfA	_	0.95431	0.98429	47.87	3e-64	1	1	6.1 : Membrane ;	_	5 : Inner membrane protein	14 : Cell envelope ;	c : carrier	10411911, 10637328, 12773378	2b : Function from indirect experimental evidences (e.g. phenotypes)	4	191	191	9	196	197
	MARHY2350		Marinobacter hydrocarbonoclasticus ATCC 49840	rsxA	Electron transport complex protein rnfA	_	0.97927	0.98953	47.09	8e-63	1	1	6.1 : Membrane ;	_	11 : Membrane	_	t : transporter	_	2b : Function from indirect experimental evidences (e.g. phenotypes)	3	191	191	3	191	193
	CD630_11410		Clostridium difficile 630	rnfA	Electron transport complex protein	_	0.99476	0.99476	48.95	6e-62	1	1	6.1 : Membrane ;	_	11 : Membrane	14 : Cell envelope ;	m : membrane component	9492268, 9154934, 8264535, 12773378, 11160111	2a : Function from experimental evidences in other organisms	2	191	191	1	189	191
	CLOSTRIBL4_v1_2203		Clostridiales BL-4	rnfA	Proton-translocating ferredoxin:NAD(+) oxidoreductase complex subunit A	_	0.93434	0.96859	43.78	9e-59	1	1	6.1 : Membrane ;	7.1.1.1	11 : Membrane	14 : Cell envelope ;	e : enzyme	20616070, 23269825	2a : Function from experimental evidences in other organisms	7	191	191	9	193	198
	MALCv4_3934		Methylomicrobium alcaliphilum 20Z	rnfA	electron transport complex protein RnfA	_	0.96891	0.97906	47.59	1e-58	2	1	1.4.3 : Electron carrier ;	_	11 : Membrane	14 : Cell envelope ;	m : membrane component	8264535, 9154934	2a : Function from experimental evidences in other organisms	4	190	191	6	191	193
	MARHY1378		Marinobacter hydrocarbonoclasticus ATCC 49840	nqrE	Na(+)-translocating NADH-quinone reductase subunit E	_	0.97525	1.03141	39.59	3e-48	2	1	1.4 : Energy production/transport ;	_	5 : Inner membrane protein	6 : Energy metabolism ;	m : membrane component	7805867, 9490015	2a : Function from experimental evidences in other organisms	4	190	191	4	200	202
	NMV_1858		Neisseria meningitidis NEM8013	nqrE	Na(+)-translocating NADH-quinone reductase subunit E (Na(+)-translocating NQR subunit E; Na(+)-NQR subunit E; NQR complex subunit E; NQR-1 subunit E)	_	0.97462	1.00524	41.67	5e-48	1	1	_	1.6.5.8	11 : Membrane	_	e : enzyme	_	2b : Function from indirect experimental evidences (e.g. phenotypes)	4	190	191	4	195	197
	VIBNIv4_A0570		Vibrio nigripulchritudo SFn1	nqrE	Na(+)-translocating NADH-quinone reductase subunit E	_	0.97475	1.01047	39.9	7e-47	2	1	4.S.130 : Na+ ; 7.3 : Inner membrane ;	1.6.5.-	5 : Inner membrane protein	7.4 : Cations and iron carrying compounds ;	t : transporter	10587447	1c : Function from experimental evidences in the studied genus	4	190	191	4	196	198
AZ49_01100	Label	Synteny	Organism	Gene	Product	Reaction	maxLrap	minLrap	Ident %	Eval	OrderQ	OrderB	Roles	EC number	Localization	BioProcess	Product Type	PubMedId	Class	BeginQ	EndQ	LengthQ	BeginB	EndB	LengthB
	CLOSTRIBL3_v1_10632		Clostridiaceae BL-3	rnfE	Proton-translocating ferredoxin:NAD(+) oxidoreductase complex subunit E	_	0.95755	0.98068	64.53	2e-90	1	1	_	7.1.1.-	5 : Inner membrane protein	_	e : enzyme	20616070, 23269825	2a : Function from experimental evidences in other organisms	1	203	207	1	203	212
	CD630_11400		Clostridium difficile 630	rnfE	Electron transport complex protein	_	0.91304	0.95939	55.03	3e-70	1	1	_	_	11 : Membrane	18.1 : Enzymes of unknown specificity ;	c : carrier	11160111, 12773378, 8264535, 9154934, 9492268	2a : Function from experimental evidences in other organisms	1	189	207	1	189	197
	SCFA_v1_420045		Ca. Phosphitivorax anaerolimi F81	rnfE	Ion-translocating oxidoreductase complex subunit E (Predicted NADH:ubiquinone oxidoreductase, subunit RnfE)	_	0.95814	0.99517	47.57	2e-61	1	1	6.1 : Membrane ;	1.18.1.-	5 : Inner membrane protein	18.1 : Enzymes of unknown specificity ;	e : enzyme	_	2b : Function from indirect experimental evidences (e.g. phenotypes)	1	198	207	1	206	215
	SCFA_v1_190015		Ca. Phosphitivorax butyraticus R76	rnfE	Ion-translocating oxidoreductase complex subunit E (Predicted NADH:ubiquinone oxidoreductase, subunit RnfE)	_	0.93578	0.98551	45.59	2e-60	1	1	6.1 : Membrane ;	_	11 : Membrane	18.1 : Enzymes of unknown specificity ;	c : carrier	10411911, 10637328, 12773378	3 : Putative function from multiple computational evidences	1	196	207	1	204	218
	CLOSTRIBL4_v1_2202		Clostridiales BL-4	rnfE	Proton-translocating ferredoxin:NAD(+) oxidoreductase complex subunit E	_	0.8087	0.89855	44.62	1e-54	1	1	6.1 : Membrane ;	7.1.1.1	2 : Cytoplasmic	6.5 : Electron transport ;	e : enzyme	20616070, 23269825	2a : Function from experimental evidences in other organisms	2	187	207	6	191	230
	NBG4_v1_240021		Candidatus Sulfobium mesophilum	rnfE	Electron transport complex protein RnfE	_	0.90278	0.94203	44.62	9e-51	1	1	1.4.3 : Electron carrier ;	_	5 : Inner membrane protein	6.5 : Electron transport ;	c : carrier	9492268, 9154934, 8264535, 21747791	2a : Function from experimental evidences in other organisms	2	189	207	8	202	216
	MAGMOv5_3968		Magnetotactic ovoidal bacterium MO-1	rnfE	Electron transport complex protein rnfE	_	0.89286	0.96618	41.5	1e-49	1	1	6.1 : Membrane ;	_	5 : Inner membrane protein	18.1 : Enzymes of unknown specificity ;	c : carrier	10411911, 10637328, 12773378	2b : Function from indirect experimental evidences (e.g. phenotypes)	5	203	207	8	206	224
	MALCv4_3935		Methylomicrobium alcaliphilum 20Z	rnfE	electron transport complex protein RnfE	_	0.85915	0.88406	43.17	1e-47	1	1	1.4.3 : Electron carrier ;	_	11 : Membrane	18.1 : Enzymes of unknown specificity ;	c : carrier	8264535	2b : Function from indirect experimental evidences (e.g. phenotypes)	7	189	207	21	203	213
	VIBNIv4_A0904		Vibrio nigripulchritudo SFn1	rnfE	Electron transport complex protein rnfE	_	0.88696	0.98551	39.22	6e-46	1	1	1.4.3 : Electron carrier ; 7.3 : Inner membrane ;	_	5 : Inner membrane protein	6.5 : Electron transport ;	c : carrier	9097039, 9278503, 16738553, 10411911, 15919996	2a : Function from experimental evidences in other organisms	10	200	207	11	214	230
	ECK1628		Escherichia coli K12	rsxE	putative inner membrane NADH-quinone reductase	_	0.93074	1.03865	36.28	5e-44	1	1	6.1 : Membrane ;	_	11 : Membrane	18.1 : Enzymes of unknown specificity ;	c : carrier	10411911, 10637328, 12773378	3 : Putative function from multiple computational evidences	6	206	207	7	220	231
	ECUMN_1923		Escherichia coli UMN026	rsxE	putative inner membrane NADH-quinone reductase	_	0.93074	1.03865	36.28	6e-44	1	1	6.1 : Membrane ;	_	5 : Inner membrane protein	18.1 : Enzymes of unknown specificity ;	c : carrier	10411911, 10637328, 12773378, 15849754, 16850406	3 : Putative function from multiple computational evidences	6	206	207	7	220	231
	ECS88_1680		Escherichia coli S88	rsxE	putative inner membrane NADH-quinone reductase	_	0.90476	1.00966	36.84	1e-43	1	1	6.1 : Membrane ;	_	5 : Inner membrane protein	18.1 : Enzymes of unknown specificity ;	c : carrier	10411911, 10637328, 12773378, 15849754, 16850406	3 : Putative function from multiple computational evidences	6	200	207	7	214	231
	EFER_1411		Escherichia fergusonii ATCC 35469T	rsxE	putative inner membrane NADH-quinone reductase	_	0.9087	1.00966	36.36	2e-43	1	1	6.1 : Membrane ;	_	5 : Inner membrane protein	18.1 : Enzymes of unknown specificity ;	c : carrier	10411911, 10637328, 12773378, 15849754, 16850406	3 : Putative function from multiple computational evidences	6	200	207	7	214	230
	MARHY2355		Marinobacter hydrocarbonoclasticus ATCC 49840	rsxE	Electron transport complex protein rnfE. Required for the reduction of SoxR	_	0.88235	1.01449	35.71	3e-42	1	1	6.1 : Membrane ;	_	11 : Membrane	_	t : transporter	_	2b : Function from indirect experimental evidences (e.g. phenotypes)	5	201	207	8	217	238
	PSHAa1100		Pseudoalteromonas haloplanktis TAC125	rsxE	Electron transport complex protein rnfE	_	0.90086	1.00966	36.36	2e-40	1	1	1.4.2 : Electron transport ;	_	integral inner membrane	_	t : transporter	_	2a : Function from experimental evidences in other organisms	6	200	207	7	214	232
	VC2292		Vibrio cholerae N16961	nqrD	Na(+)-translocating NADH-quinone reductase subunit D	_	0.95714	0.97101	36.82	2e-38	2	1	4.S.130 : Na+ ; 7.3 : Inner membrane ;	1.6.5.-	5 : Inner membrane protein	7.4 : Cations and iron carrying compounds ;	t : transporter	7805867, 7729558, 9490015, 10549856, 11248187, 11248188	2a : Function from experimental evidences in other organisms	11	206	207	15	210	210
	MARHY1377		Marinobacter hydrocarbonoclasticus ATCC 49840	nqrD	Na(+)-translocating NADH-quinone reductase subunit D	_	0.90045	0.96135	36.18	2e-37	2	1	1.4 : Energy production/transport ;	_	5 : Inner membrane protein	6 : Energy metabolism ;	e : enzyme	_	2a : Function from experimental evidences in other organisms	5	197	207	8	206	221
	VIBNIv4_A0569		Vibrio nigripulchritudo SFn1	nqrD	Na(+)-translocating NADH-quinone reductase subunit D	_	0.95714	0.97101	35.82	4e-36	2	1	4.S.130 : Na+ ; 7.3 : Inner membrane ;	1.6.5.-	5 : Inner membrane protein	7.4 : Cations and iron carrying compounds ;	t : transporter	7805867, 7729558, 9490015, 10549856, 11248187, 11248188	1c : Function from experimental evidences in the studied genus	11	206	207	15	210	210
AZ49_01105	Label	Synteny	Organism	Gene	Product	Reaction	maxLrap	minLrap	Ident %	Eval	OrderQ	OrderB	Roles	EC number	Localization	BioProcess	Product Type	PubMedId	Class	BeginQ	EndQ	LengthQ	BeginB	EndB	LengthB
	CLOSTRIBL3_v1_10631		Clostridiaceae BL-3	rnfG	Proton-translocating ferredoxin:NAD(+) oxidoreductase complex subunit G	_	0.98378	0.99454	49.45	7e-59	1	1	_	7.1.1.-	5 : Inner membrane protein	_	e : enzyme	20616070, 23269825	2a : Function from experimental evidences in other organisms	3	183	183	4	185	185
	NBG4_v1_240020		Candidatus Sulfobium mesophilum	_	Putative electron transport complex protein RnfG	_	0.83673	0.89617	37.8	7e-26	1	1	1.4.3 : Electron carrier ;	_	1 : Unknown	6.5 : Electron transport ;	c : carrier	9492268, 9154934, 8264535, 21747791	3 : Putative function from multiple computational evidences	9	167	183	6	168	196
AZ49_01110	Label	Synteny	Organism	Gene	Product	Reaction	maxLrap	minLrap	Ident %	Eval	OrderQ	OrderB	Roles	EC number	Localization	BioProcess	Product Type	PubMedId	Class	BeginQ	EndQ	LengthQ	BeginB	EndB	LengthB
	CLOSTRIBL3_v1_10630		Clostridiaceae BL-3	rnfD	Proton-translocating ferredoxin:NAD(+) oxidoreductase complex subunit D	_	0.93023	0.96677	60.31	8e-135	1	1	_	7.1.1.-	5 : Inner membrane protein	_	e : enzyme	20616070, 23269825	2a : Function from experimental evidences in other organisms	23	338	344	12	329	331
	SCFA_v1_420043		Ca. Phosphitivorax anaerolimi F81	rnfD	Electron transport complex subunit D	_	1.0029	1.00581	48.55	2e-103	1	1	_	_	5 : Inner membrane protein	_	e : enzyme	_	2b : Function from indirect experimental evidences (e.g. phenotypes)	12	340	344	11	345	345
	CD630_11380		Clostridium difficile 630	rnfD	Electron transport complex protein	_	0.95349	1.00923	49.39	4e-98	1	1	6.1 : Membrane ;	_	11 : Membrane	18.1 : Enzymes of unknown specificity ;	e : enzyme	9492268, 9154934, 8264535, 12773378, 11160111	2a : Function from experimental evidences in other organisms	19	341	344	2	325	325
	NBG4_v1_240019		Candidatus Sulfobium mesophilum	_	Putative electron transport complex protein RnfD	_	0.98841	0.99128	45.16	1e-95	1	1	1.4.3 : Electron carrier ;	_	5 : Inner membrane protein	6.5 : Electron transport ;	c : carrier	9492268, 9154934, 8264535, 21747791	3 : Putative function from multiple computational evidences	18	344	344	6	342	345
	SCFA_v1_190017		Ca. Phosphitivorax butyraticus R76	rnfD	putative Ion-translocating oxidoreductase complex subunit D	_	0.87791	1.03425	50	3e-94	1	1	6.1 : Membrane ;	_	11 : Membrane	18.1 : Enzymes of unknown specificity ;	e : enzyme	10637328, 12773378	3 : Putative function from multiple computational evidences	54	340	344	2	292	292
	MALCv4_3937		Methylomicrobium alcaliphilum 20Z	rnfD	electron transport complex protein RnfD	_	0.98547	1.02108	44.25	2e-86	1	1	1.4.3 : Electron carrier ;	_	1 : Unknown	_	c : carrier	8264535	2a : Function from experimental evidences in other organisms	22	337	344	6	331	332
	MAGMOv5_3970		Magnetotactic ovoidal bacterium MO-1	rnfD	Electron transport complex protein rnfD	_	0.99721	1.0407	39.94	5e-85	1	1	6.1 : Membrane ;	_	5 : Inner membrane protein	18.1 : Enzymes of unknown specificity ;	c : carrier	10637328, 12773378	2b : Function from indirect experimental evidences (e.g. phenotypes)	21	344	344	2	354	359
	CLOSTRIBL4_v1_2200		Clostridiales BL-4	rnfD	Proton-translocating ferredoxin:NAD(+) oxidoreductase complex subunit D	RHEA:47995 ;	0.92151	1.01603	44.79	1e-84	1	1	_	7.1.1.1	2 : Cytoplasmic	_	e : enzyme	20616070, 23269825	2a : Function from experimental evidences in other organisms	21	337	344	4	306	312
AZ49_01115	Label	Synteny	Organism	Gene	Product	Reaction	maxLrap	minLrap	Ident %	Eval	OrderQ	OrderB	Roles	EC number	Localization	BioProcess	Product Type	PubMedId	Class	BeginQ	EndQ	LengthQ	BeginB	EndB	LengthB
	CLOSTRIBL3_v1_10629		Clostridiaceae BL-3	rnfC	Proton-translocating ferredoxin:NAD(+) oxidoreductase complex subunit C	_	0.97374	0.9867	58.2	0	1	1	_	7.1.1.-	2 : Cytoplasmic	_	e : enzyme	20616070, 23269825	2a : Function from experimental evidences in other organisms	7	448	451	6	447	457
	NBG4_v1_240018		Candidatus Sulfobium mesophilum	rnfC	Electron transport complex protein RnfC	_	0.96674	1.0023	51.38	2e-150	1	1	1.4.3 : Electron carrier ;	_	2 : Cytoplasmic	6.5 : Electron transport ;	c : carrier	9492268, 9154934, 8264535, 21747791	2a : Function from experimental evidences in other organisms	2	434	451	3	434	435
	SCFA_v1_1220012		Ca. Phosphitivorax butyraticus R76	rnfC	Electron transport complex subunit RnfC	_	0.99557	1.02278	48.33	9e-147	1	1	_	_	2 : Cytoplasmic	_	e : enzyme	_	2b : Function from indirect experimental evidences (e.g. phenotypes)	2	445	451	1	437	439
	SCFA_v1_420042		Ca. Phosphitivorax anaerolimi F81	rnfC	Electron transport complex subunit RnfC	_	0.99113	1.02523	50.11	5e-146	1	1	_	_	2 : Cytoplasmic	_	e : enzyme	_	2b : Function from indirect experimental evidences (e.g. phenotypes)	2	443	451	1	435	436
	CD630_11370		Clostridium difficile 630	rnfC	Electron transport complex protein	_	0.99113	1.00449	46.31	9e-134	1	1	1.4.3 : Electron carrier ;	_	1 : Unknown	6.5 : Electron transport ;	c : carrier	9492268, 9154934, 8264535, 12773378, 11160111	2a : Function from experimental evidences in other organisms	2	443	451	3	444	445
	MAGMOv5_3971		Magnetotactic ovoidal bacterium MO-1	rnfC	Electron transport complex protein rnfC. 4Fe-4S	_	0.70323	0.96674	41.74	2e-121	1	1	6.1 : Membrane ; 7.3 : Inner membrane ;	_	6 : Inner membrane-associated	6 : Energy metabolism ;	c : carrier	9492268	2b : Function from indirect experimental evidences (e.g. phenotypes)	8	439	451	13	446	620
	CLOSTRIBL4_v1_2199		Clostridiales BL-4	rnfC	Proton-translocating ferredoxin:NAD(+) oxidoreductase complex subunit C	_	0.98261	1.00222	42.7	6e-112	1	1	_	7.1.1.1	2 : Cytoplasmic	_	e : enzyme	20616070, 23269825	2a : Function from experimental evidences in other organisms	8	450	451	14	454	460
	MARHY2352		Marinobacter hydrocarbonoclasticus ATCC 49840	rnfC	Electron transport complex, RnfABCDGE type, C subunit. Required for the reduction of SoxR	_	0.73563	0.99335	39.29	1e-109	1	1	_	_	11 : Membrane	_	t : transporter	_	2b : Function from indirect experimental evidences (e.g. phenotypes)	8	450	451	9	451	609
	PSHAa1103		Pseudoalteromonas haloplanktis TAC125	rsxC	Electron transport complex protein rnfC	_	0.52837	0.99113	38.03	6e-95	1	1	1.4.2 : Electron transport ;	_	inner membrane associated	_	t : transporter	_	2a : Function from experimental evidences in other organisms	8	450	451	18	459	846
	VIBNIv4_A0907		Vibrio nigripulchritudo SFn1	_	putative Electron transport complex protein rnfC	_	0.43854	0.98891	37.89	1e-94	1	1	1.4.3 : Electron carrier ; 7.5 : Extracellular ;	_	10 : Secreted	6.5 : Electron transport ;	c : carrier	_	3 : Putative function from multiple computational evidences	8	448	451	18	459	1017
	MALCv4_3938		Methylomicrobium alcaliphilum 20Z	rnfC	electron transport complex protein RnfC	_	0.96452	0.97534	39.54	3e-94	2	1	1.4.3 : Electron carrier ;	_	2 : Cytoplasmic	_	c : carrier	8264535	2b : Function from indirect experimental evidences (e.g. phenotypes)	3	431	451	7	434	446
	ECK1625		Escherichia coli K12	rsxC	putative 4Fe-4S ferredoxin-type protein fused with unknown protein	_	0.61216	1.00443	37.97	1e-91	1	1	6.1 : Membrane ; 7.3 : Inner membrane ;	_	6 : Inner membrane-associated	18.1 : Enzymes of unknown specificity ;	c : carrier	_	3 : Putative function from multiple computational evidences	8	450	451	18	466	740
	VS_0976		Vibrio tasmaniensis LGP32	_	Putative membrane protein	_	0.54545	0.8913	37.4	5e-45	1	1	6.1 : Membrane ;	_	5 : Inner membrane protein	18 : Unknown function ;	m : membrane component	_	3 : Putative function from multiple computational evidences	8	250	451	30	271	276

## Sheet: 1-SwissProt
AZ49_00320	PB id	Exp	maxLrap	minLrap	Ident %	Eval	OrderQ	OrderB	Gene	Description	EC number	Keywords	PubMedId	Organism	Strain	BeginQ	EndQ	LengthQ	BeginB	EndB	LengthB
	D9TQ02	IPMed?	1.00234	1.00469	57.94	3e-173	1	1	larA	Lactate racemase	5.1.2.1	3D-structure, Complete proteome, Isomerase, Metal-binding, Nickel, Reference proteome	24710389	Thermoanaerobacterium thermosaccharolyticum (strain ATCC 7956 / DSM 571 / NCIB 9385 / NCA 3814)	_	1	427	427	1	424	426
	F9USS9	IPMed?	1.00234	1.00943	56.54	2e-159	2	1	larA	Lactate racemase	5.1.2.1	3D-structure, Complete proteome, Isomerase, Metal-binding, Nickel, Reference proteome	12566566, 22156394, 16166538, 24710389, 25349156, 27114550, 26138974	Lactobacillus plantarum (strain ATCC BAA-793 / NCIMB 8826 / WCFS1)	ATCC BAA-793 / NCIMB 8826 / WCFS1 / ATCC BAA-793 / NCIMB 8826 / WCFS1 / ATCC BAA-793 / NCIMB 8826 / WCFS1 / ATCC BAA-793 / NCIMB 8826 / WCFS1 / ATCC BAA-793 / NCIMB 8826 / WCFS1	1	427	427	1	424	424
AZ49_00330	PB id	Exp	maxLrap	minLrap	Ident %	Eval	OrderQ	OrderB	Gene	Description	EC number	Keywords	PubMedId	Organism	Strain	BeginQ	EndQ	LengthQ	BeginB	EndB	LengthB
	O33654	IPMed?	0.8714	0.95781	44.05	1e-127	1	2	lctP	L-lactate permease	_	Cell membrane, Membrane, Transmembrane, Transmembrane helix, Transport	10508058	Streptococcus iniae	_	9	462	521	5	451	474
	Q46839	IPMed?	0.97143	1.04415	32.35	8e-84	2	1	glcA	Glycolate permease GlcA	_	Cell inner membrane, Cell membrane, Complete proteome, Membrane, Reference proteome, Transmembrane, Transmembrane helix, Transport	9278503, 16738553, 11283302, 11785976, 15919996	Escherichia coli (strain K12)	K12 / MG1655 / ATCC 47076 / K12 / W3110 / ATCC 27325 / DSM 5911 / K12 / MC4100 / ATCC 35695 / DSM 6574 / K12 / MC4100 / ATCC 35695 / DSM 6574 / K12 / MG1655 / ATCC 47076	1	511	521	11	549	560
	P71067	IPMed?	0.99112	1.07102	32.8	6e-77	3	2	lutP	L-lactate permease	_	Cell membrane, Complete proteome, Membrane, Reference proteome, Transmembrane, Transmembrane helix, Transport	9384377, 8969506, 19201793	Bacillus subtilis (strain 168)	168 / 168 / 3610	9	520	521	19	562	563
	Q8ZL63	_	0.98367	1.04031	32.84	3e-76	4	2	lldP	L-lactate permease	_	Cell inner membrane, Cell membrane, Complete proteome, Membrane, Reference proteome, Transmembrane, Transmembrane helix, Transport	11677609	Salmonella typhimurium (strain LT2 / SGSC1412 / ATCC 700720)	LT2 / SGSC1412 / ATCC 700720	9	520	521	19	550	551
	P33231	IPMed?	0.97641	1.03263	32.9	6e-76	5	2	lldP	L-lactate permease	_	Cell inner membrane, Cell membrane, Complete proteome, Membrane, Reference proteome, Transmembrane, Transmembrane helix, Transport	8407843, 8041620, 9278503, 16738553, 11283302, 11785976, 15919996	Escherichia coli (strain K12)	K12 / K12 / MG1655 / ATCC 47076 / K12 / MG1655 / ATCC 47076 / K12 / W3110 / ATCC 27325 / DSM 5911 / K12 / MC4100 / ATCC 35695 / DSM 6574 / K12 / MC4100 / ATCC 35695 / DSM 6574 / K12 / MG1655 / ATCC 47076	9	520	521	19	550	551
	P65253	_	0.97641	1.03263	32.71	2e-75	6	2	lldP	L-lactate permease	_	Cell inner membrane, Cell membrane, Complete proteome, Membrane, Transmembrane, Transmembrane helix, Transport	12471157	Escherichia coli O6:H1 (strain CFT073 / ATCC 700928 / UPEC)	CFT073 / ATCC 700928 / UPEC	9	520	521	19	550	551
	P65254	_	0.97641	1.03263	32.71	2e-75	6	2	lldP	L-lactate permease	_	Cell inner membrane, Cell membrane, Complete proteome, Membrane, Reference proteome, Transmembrane, Transmembrane helix, Transport	11206551, 11258796	Escherichia coli O157:H7	O157:H7 / EDL933 / ATCC 700927 / EHEC / O157:H7 / Sakai / RIMD 0509952 / EHEC	9	520	521	19	550	551
	Q8Z2E3	_	0.98367	1.04031	32.66	3e-75	7	2	lldP	L-lactate permease	_	Cell inner membrane, Cell membrane, Complete proteome, Membrane, Transmembrane, Transmembrane helix, Transport	11677608, 12644504	Salmonella typhi	CT18 / ATCC 700931 / Ty2	9	520	521	19	550	551
	P55910	IPMed?	0.97782	1.01536	32.14	2e-71	8	1	lctP	L-lactate permease	_	Cell membrane, Complete proteome, Membrane, Reference proteome, Transmembrane, Transmembrane helix, Transport	8969502, 9384377, 19383706, 10809684	Bacillus subtilis (strain 168)	168 / 168	5	511	521	13	535	541
	Q9K5Z9	_	0.98282	0.98848	29.13	4e-68	9	2	lctP	L-lactate permease	_	Cell membrane, Complete proteome, Membrane, Reference proteome, Transmembrane, Transmembrane helix, Transport	11058132	Bacillus halodurans (strain ATCC BAA-125 / DSM 18197 / FERM 7344 / JCM 9153 / C-125)	ATCC BAA-125 / DSM 18197 / FERM 7344 / JCM 9153 / C-125	6	511	521	14	519	524
	Q57251	_	1.03008	1.05182	25.55	2e-37	10	1	_	Putative L-lactate permease	_	Cell inner membrane, Cell membrane, Complete proteome, Membrane, Reference proteome, Transmembrane, Transmembrane helix, Transport	7542800	Haemophilus influenzae (strain ATCC 51907 / DSM 11121 / KW20 / Rd)	ATCC 51907 / DSM 11121 / KW20 / Rd	9	521	521	5	531	532
	P39344	IPMed?	0.83877	0.99544	18.99	0.005	11	3	idnT	Gnt-II system L-idonate transporter	_	Cell inner membrane, Cell membrane, Complete proteome, Gluconate utilization, Membrane, Reference proteome, Sugar transport, Transmembrane, Transmembrane helix, Transport	7610040, 9278503, 16738553, 9658018, 15919996, 17088549	Escherichia coli (strain K12)	K12 / MG1655 / ATCC 47076 / K12 / MG1655 / ATCC 47076 / K12 / W3110 / ATCC 27325 / DSM 5911 / K12 / MG1655 / ATCC 47076	7	434	521	3	365	439
	P52071	IPMed?	0.49904	0.94203	20	0.058	12	1	_	Uncharacterized protein in phaC 3'region	_	Cell membrane, Membrane, Transmembrane, Transmembrane helix, Transport	7763712	Methylorubrum extorquens	IBT 6	35	244	521	13	268	276
	Q8TSY1	IPMed?	0.28215	0.69014	25.17	0.25	13	3	rnfE	Ion-translocating oxidoreductase complex subunit E	7.2.1.-	Cell membrane, Complete proteome, Electron transport, Membrane, Reference proteome, Translocase, Transmembrane, Transmembrane helix, Transport	11932238, 23066798	Methanosarcina acetivorans (strain ATCC 35395 / DSM 2834 / JCM 12185 / C2A)	ATCC 35395 / DSM 2834 / JCM 12185 / C2A / ATCC 35395 / DSM 2834 / JCM 12185 / C2A	124	262	521	69	209	213
	Q9HU16	IPMed?	0.46449	0.56674	22.31	0.31	14	1	dctM	C4-dicarboxylate TRAP transporter large permease protein DctM	_	Cell inner membrane, Cell membrane, Complete proteome, Membrane, Reference proteome, Transmembrane, Transmembrane helix, Transport	10984043, 21725012	Pseudomonas aeruginosa (strain ATCC 15692 / DSM 22644 / CIP 104116 / JCM 14847 / LMG 12228 / 1C / PRS 101 / PAO1)	ATCC 15692 / DSM 22644 / CIP 104116 / JCM 14847 / LMG 12228 / 1C / PRS 101 / PAO1 / ATCC 15692 / DSM 22644 / CIP 104116 / JCM 14847 / LMG 12228 / 1C / PRS 101 / PAO1	1	228	521	206	421	427
	Q9KQS1	IPMed?	0.37236	0.42826	21.13	0.32	15	1	dctM	C4-dicarboxylate TRAP transporter large permease protein DctM	_	Cell inner membrane, Cell membrane, Complete proteome, Membrane, Reference proteome, Transmembrane, Transmembrane helix, Transport	10952301, 22556361	Vibrio cholerae serotype O1 (strain ATCC 39315 / El Tor Inaba N16961)	ATCC 39315 / El Tor Inaba N16961	35	204	521	1	190	453
AZ49_04210	PB id	Exp	maxLrap	minLrap	Ident %	Eval	OrderQ	OrderB	Gene	Description	EC number	Keywords	PubMedId	Organism	Strain	BeginQ	EndQ	LengthQ	BeginB	EndB	LengthB
	O33654	IPMed?	0.89328	0.95359	44.91	2e-138	1	1	lctP	L-lactate permease	_	Cell membrane, Membrane, Transmembrane, Transmembrane helix, Transport	10508058	Streptococcus iniae	_	4	453	506	5	451	474
	P71067	IPMed?	0.96092	1.06917	32.53	4e-82	2	1	lutP	L-lactate permease	_	Cell membrane, Complete proteome, Membrane, Reference proteome, Transmembrane, Transmembrane helix, Transport	9384377, 8969506, 19201793	Bacillus subtilis (strain 168)	168 / 168 / 3610	4	502	506	19	554	563
	Q46839	IPMed?	0.95	1.05138	32.33	2e-81	3	2	glcA	Glycolate permease GlcA	_	Cell inner membrane, Cell membrane, Complete proteome, Membrane, Reference proteome, Transmembrane, Transmembrane helix, Transport	9278503, 16738553, 11283302, 11785976, 15919996	Escherichia coli (strain K12)	K12 / MG1655 / ATCC 47076 / K12 / W3110 / ATCC 27325 / DSM 5911 / K12 / MC4100 / ATCC 35695 / DSM 6574 / K12 / MC4100 / ATCC 35695 / DSM 6574 / K12 / MG1655 / ATCC 47076	4	497	506	19	546	560
	P65253	_	0.94918	1.0336	32.5	1e-78	4	1	lldP	L-lactate permease	_	Cell inner membrane, Cell membrane, Complete proteome, Membrane, Transmembrane, Transmembrane helix, Transport	12471157	Escherichia coli O6:H1 (strain CFT073 / ATCC 700928 / UPEC)	CFT073 / ATCC 700928 / UPEC	4	497	506	19	538	551
	P33231	IPMed?	0.94918	1.0336	32.5	1e-78	4	1	lldP	L-lactate permease	_	Cell inner membrane, Cell membrane, Complete proteome, Membrane, Reference proteome, Transmembrane, Transmembrane helix, Transport	8407843, 8041620, 9278503, 16738553, 11283302, 11785976, 15919996	Escherichia coli (strain K12)	K12 / K12 / MG1655 / ATCC 47076 / K12 / MG1655 / ATCC 47076 / K12 / W3110 / ATCC 27325 / DSM 5911 / K12 / MC4100 / ATCC 35695 / DSM 6574 / K12 / MC4100 / ATCC 35695 / DSM 6574 / K12 / MG1655 / ATCC 47076	4	497	506	19	538	551
	P65254	_	0.94918	1.0336	32.5	1e-78	4	1	lldP	L-lactate permease	_	Cell inner membrane, Cell membrane, Complete proteome, Membrane, Reference proteome, Transmembrane, Transmembrane helix, Transport	11206551, 11258796	Escherichia coli O157:H7	O157:H7 / EDL933 / ATCC 700927 / EHEC / O157:H7 / Sakai / RIMD 0509952 / EHEC	4	497	506	19	538	551
	Q8ZL63	_	0.94918	1.0336	32.5	2e-77	5	1	lldP	L-lactate permease	_	Cell inner membrane, Cell membrane, Complete proteome, Membrane, Reference proteome, Transmembrane, Transmembrane helix, Transport	11677609	Salmonella typhimurium (strain LT2 / SGSC1412 / ATCC 700720)	LT2 / SGSC1412 / ATCC 700720	4	497	506	19	538	551
	Q8Z2E3	_	0.94918	1.0336	32.31	2e-76	6	1	lldP	L-lactate permease	_	Cell inner membrane, Cell membrane, Complete proteome, Membrane, Transmembrane, Transmembrane helix, Transport	11677608, 12644504	Salmonella typhi	CT18 / ATCC 700931 / Ty2	4	497	506	19	538	551
	Q9K5Z9	_	0.97901	1.01383	30.8	2e-72	7	1	lctP	L-lactate permease	_	Cell membrane, Complete proteome, Membrane, Reference proteome, Transmembrane, Transmembrane helix, Transport	11058132	Bacillus halodurans (strain ATCC BAA-125 / DSM 18197 / FERM 7344 / JCM 9153 / C-125)	ATCC BAA-125 / DSM 18197 / FERM 7344 / JCM 9153 / C-125	5	504	506	18	523	524
	P55910	IPMed?	0.97043	1.03755	32.76	2e-70	8	2	lctP	L-lactate permease	_	Cell membrane, Complete proteome, Membrane, Reference proteome, Transmembrane, Transmembrane helix, Transport	8969502, 9384377, 19383706, 10809684	Bacillus subtilis (strain 168)	168 / 168	4	498	506	17	529	541
	Q57251	_	1.01128	1.06324	22.86	4e-31	9	2	_	Putative L-lactate permease	_	Cell inner membrane, Cell membrane, Complete proteome, Membrane, Reference proteome, Transmembrane, Transmembrane helix, Transport	7542800	Haemophilus influenzae (strain ATCC 51907 / DSM 11121 / KW20 / Rd)	ATCC 51907 / DSM 11121 / KW20 / Rd	3	505	506	4	525	532
	Q55BU0	IPMed?	0.09684	0.77778	30.61	0.44	10	1	_	UPF0512 protein X	_	Complete proteome, Reference proteome	15875012, 18173832	Dictyostelium discoideum	AX4	407	455	506	3	51	63
AZ49_00515	PB id	Exp	maxLrap	minLrap	Ident %	Eval	OrderQ	OrderB	Gene	Description	EC number	Keywords	PubMedId	Organism	Strain	BeginQ	EndQ	LengthQ	BeginB	EndB	LengthB
	P0C0J3	IPMed?	0.60121	0.63175	22.61	8e-06	1	2	ldh	L-lactate dehydrogenase	1.1.1.27	Complete proteome, Cytoplasm, Direct protein sequencing, NAD, Oxidoreductase, Phosphoprotein	7679720, 16077101	Mycoplasma hyopneumoniae (strain J / ATCC 25934 / NCTC 10110)	J / ATCC 25934 / NCTC 10110	33	227	331	5	185	315
	P13714	IPMed?	0.84894	0.87813	22.78	3e-05	2	2	ldh	L-lactate dehydrogenase	1.1.1.27	3D-structure, Allosteric enzyme, Complete proteome, Cytoplasm, Direct protein sequencing, NAD, Oxidoreductase, Phosphoprotein, Reference proteome	8969502, 9384377, 19383706, 3098260, 10809684, 17218307	Bacillus subtilis (strain 168)	168 / 168 / 168	33	286	331	7	273	320
	P20619	IPMed?	0.4713	0.48903	26.28	0.0003	3	2	ldh2	L-lactate dehydrogenase 2	1.1.1.27	Allosteric enzyme, Cytoplasm, NAD, Oxidoreductase, Phosphoprotein	2334516	Bacillus psychrosaccharolyticus	_	33	187	331	8	148	319
	P14561	IPMed?	0.4713	0.49057	27.56	0.0005	4	2	ldh1	L-lactate dehydrogenase 1	1.1.1.27	Allosteric enzyme, Cytoplasm, Direct protein sequencing, NAD, Oxidoreductase, Phosphoprotein	2334516, 3435642	Bacillus psychrosaccharolyticus	_	33	187	331	8	148	318
	P00344	IPMed?	0.56798	0.59306	23.94	0.0005	5	2	ldh	L-lactate dehydrogenase	1.1.1.27	3D-structure, Allosteric enzyme, Cytoplasm, Direct protein sequencing, NAD, Oxidoreductase, Phosphoprotein	3026926, 3675869, 6618448, 6352452, 3580377, 2330370, 1731077	Geobacillus stearothermophilus	ATCC 29609 / DSM 2027 / NCA 1503 / NCIMB 8924 / ATCC 29609 / DSM 2027 / NCA 1503 / NCIMB 8924	32	219	331	7	180	317
	Q5HCV0	IPMed?	0.55589	0.5768	23.37	0.002	6	2	ldh2	L-lactate dehydrogenase 2	1.1.1.27	Complete proteome, Cytoplasm, NAD, Oxidoreductase, Phosphoprotein, Stress response	15774886, 18356528	Staphylococcus aureus (strain COL)	COL	36	219	331	8	179	319
	A6QK89	IPMed?	0.55589	0.5768	23.37	0.002	6	2	ldh2	L-lactate dehydrogenase 2	1.1.1.27	Complete proteome, Cytoplasm, NAD, Oxidoreductase, Phosphoprotein, Stress response	17951380, 18356528	Staphylococcus aureus (strain Newman)	Newman	36	219	331	8	179	319
	Q59244	IPMed?	0.56495	0.58991	22.99	0.008	7	2	ldh	L-lactate dehydrogenase	1.1.1.27	Allosteric enzyme, Cytoplasm, NAD, Oxidoreductase, Phosphoprotein	3675869	Bacillus caldolyticus	_	33	219	331	8	180	317
	P10655	IPMed?	0.47734	0.49842	24.05	0.011	8	2	ldh	L-lactate dehydrogenase	1.1.1.27	Allosteric enzyme, Cytoplasm, NAD, Oxidoreductase, Phosphoprotein	3675869, 3297694	Bacillus caldotenax	_	30	187	331	5	148	317
	A6QDL6	IPMed?	0.67372	0.70347	22.87	0.059	9	2	ldh1	L-lactate dehydrogenase 1	1.1.1.27	Complete proteome, Cytoplasm, NAD, Oxidoreductase, Phosphoprotein, Stress response	17951380, 18356528	Staphylococcus aureus (strain Newman)	Newman	33	253	331	8	197	317
	Q5HJD7	IPMed?	0.67372	0.70347	22.87	0.059	9	2	ldh1	L-lactate dehydrogenase 1	1.1.1.27	3D-structure, Complete proteome, Cytoplasm, NAD, Oxidoreductase, Phosphoprotein, Stress response	15774886, 18356528	Staphylococcus aureus (strain COL)	COL	33	253	331	8	197	317
	Q9CGG8	_	0.4713	0.48297	23.72	0.06	10	2	ldh3	L-lactate dehydrogenase 3	1.1.1.27	Allosteric enzyme, Complete proteome, Cytoplasm, NAD, Oxidoreductase, Reference proteome	11337471	Lactococcus lactis subsp. lactis (strain IL1403)	IL1403	33	187	331	7	151	323
	P14295	IPMed?	0.48338	0.51613	24.38	0.077	11	2	_	L-2-hydroxyisocaproate dehydrogenase	1.1.1.-	3D-structure, Direct protein sequencing, NADP, Oxidoreductase	2684788, 7643402	Weissella confusa	ATCC 10881 / DSM 20196 / JCM 1093 / NBRC 106469 / NCIMB 9311 / NRRL B-1064 / 548-D	28	187	331	1	148	310
AZ49_11470	PB id	Exp	maxLrap	minLrap	Ident %	Eval	OrderQ	OrderB	Gene	Description	EC number	Keywords	PubMedId	Organism	Strain	BeginQ	EndQ	LengthQ	BeginB	EndB	LengthB
	Q8RED8	_	0.98428	0.98428	36.74	4e-73	1	1	ldh	L-lactate dehydrogenase	1.1.1.27	Complete proteome, Cytoplasm, NAD, Oxidoreductase, Reference proteome	11889109	Fusobacterium nucleatum subsp. nucleatum (strain ATCC 25586 / CIP 101130 / JCM 8532 / LMG 13131)	ATCC 25586 / CIP 101130 / JCM 8532 / LMG 13131	6	315	318	5	315	318
	Q815X8	_	0.93082	0.93671	38.85	6e-65	2	1	ldh3	L-lactate dehydrogenase 3	1.1.1.27	Allosteric enzyme, Complete proteome, Cytoplasm, NAD, Oxidoreductase, Reference proteome	12721630	Bacillus cereus (strain ATCC 14579 / DSM 31 / JCM 2152 / NBRC 15305 / NCIMB 9373 / NRRL B-3711)	ATCC 14579 / DSM 31 / JCM 2152 / NBRC 15305 / NCIMB 9373 / NRRL B-3711	6	298	318	6	300	316
	E8MJ15	_	0.97799	0.98418	37.3	3e-64	4	1	ldh1	L-lactate dehydrogenase 1	1.1.1.27	Cytoplasm, NAD, Oxidoreductase	21270894	Bifidobacterium longum subsp. longum (strain ATCC 15707 / DSM 20219 / JCM 1217 / NCTC 11818 / E194b)	ATCC 15707 / DSM 20219 / JCM 1217 / NCTC 11818 / E194b	1	308	318	2	311	316
	P59050	_	0.97799	0.98418	37.3	3e-64	4	1	ldh1	L-lactate dehydrogenase 1	1.1.1.27	Complete proteome, Cytoplasm, NAD, Oxidoreductase, Reference proteome	12381787	Bifidobacterium longum (strain NCC 2705)	NCC 2705	1	308	318	2	311	316
	Q631X2	_	0.93082	0.93671	38.18	3e-64	3	1	ldh3	L-lactate dehydrogenase 3	1.1.1.27	Allosteric enzyme, Complete proteome, Cytoplasm, NAD, Oxidoreductase	16621833	Bacillus cereus (strain ZK / E33L)	ZK / E33L	6	298	318	6	300	316
	Q6HBQ8	_	0.93082	0.93671	38.18	3e-64	3	1	ldh3	L-lactate dehydrogenase 3	1.1.1.27	Allosteric enzyme, Complete proteome, Cytoplasm, NAD, Oxidoreductase	16621833	Bacillus thuringiensis subsp. konkukian (strain 97-27)	97-27	6	298	318	6	300	316
	Q81XJ7	_	0.93082	0.93671	38.18	4e-64	5	1	ldh3	L-lactate dehydrogenase 3	1.1.1.27	Allosteric enzyme, Complete proteome, Cytoplasm, NAD, Oxidoreductase, Reference proteome	12721629, 18952800	Bacillus anthracis	Ames / isolate Porton / Ames ancestor	6	298	318	6	300	316
	P62049	_	0.94654	0.95253	37.54	9e-64	6	1	ldh3	L-lactate dehydrogenase 3	1.1.1.27	Allosteric enzyme, Complete proteome, Cytoplasm, NAD, Oxidoreductase	14960714	Bacillus cereus (strain ATCC 10987 / NRS 248)	ATCC 10987 / NRS 248	1	298	318	1	300	316
	Q71ZD6	_	0.96541	0.98714	35.5	2e-58	7	1	ldh2	L-lactate dehydrogenase 2	1.1.1.27	Cytoplasm, NAD, Oxidoreductase	15115801	Listeria monocytogenes serotype 4b (strain F2365)	F2365	4	309	318	2	308	311
	Q8Y6Z6	_	0.9717	0.99357	35.28	2e-58	8	1	ldh2	L-lactate dehydrogenase 2	1.1.1.27	Complete proteome, Cytoplasm, NAD, Oxidoreductase, Reference proteome	11679669	Listeria monocytogenes serovar 1/2a (strain ATCC BAA-679 / EGD-e)	ATCC BAA-679 / EGD-e	4	311	318	2	310	311
	Q92BI0	_	0.96541	0.98714	35.5	6e-58	9	1	ldh2	L-lactate dehydrogenase 2	1.1.1.27	Complete proteome, Cytoplasm, NAD, Oxidoreductase	11679669	Listeria innocua serovar 6a (strain ATCC BAA-680 / CLIP 11262)	ATCC BAA-680 / CLIP 11262	4	309	318	2	308	311
	P00344	IPMed?	0.98428	0.98738	35.78	4e-54	10	1	ldh	L-lactate dehydrogenase	1.1.1.27	3D-structure, Allosteric enzyme, Cytoplasm, Direct protein sequencing, NAD, Oxidoreductase, Phosphoprotein	3026926, 3675869, 6618448, 6352452, 3580377, 2330370, 1731077	Geobacillus stearothermophilus	ATCC 29609 / DSM 2027 / NCA 1503 / NCIMB 8924 / ATCC 29609 / DSM 2027 / NCA 1503 / NCIMB 8924	8	312	318	9	314	317
	Q59244	IPMed?	0.97799	0.98107	35.69	5e-54	11	1	ldh	L-lactate dehydrogenase	1.1.1.27	Allosteric enzyme, Cytoplasm, NAD, Oxidoreductase, Phosphoprotein	3675869	Bacillus caldolyticus	_	8	310	318	9	312	317
	D8KFT1	IPMed?	0.97799	0.99045	32.15	5e-53	12	1	ldh	L-lactate dehydrogenase	1.1.1.27	Allosteric enzyme, Cytoplasm, NAD, Oxidoreductase, Phosphoprotein	12867459, 20639323	Lactococcus lactis subsp. cremoris (strain NZ9000)	NZ9000 / NZ9000	1	309	318	1	310	314
	P14295	IPMed?	0.92767	0.95161	34.92	1e-52	13	1	_	L-2-hydroxyisocaproate dehydrogenase	1.1.1.-	3D-structure, Direct protein sequencing, NADP, Oxidoreductase	2684788, 7643402	Weissella confusa	ATCC 10881 / DSM 20196 / JCM 1093 / NBRC 106469 / NCIMB 9311 / NRRL B-1064 / 548-D	6	297	318	3	291	310
	P10655	IPMed?	0.97799	0.98107	34.41	3e-50	14	1	ldh	L-lactate dehydrogenase	1.1.1.27	Allosteric enzyme, Cytoplasm, NAD, Oxidoreductase, Phosphoprotein	3675869, 3297694	Bacillus caldotenax	_	8	310	318	9	312	317
	P13714	IPMed?	0.93437	0.94025	33.78	1e-48	15	1	ldh	L-lactate dehydrogenase	1.1.1.27	3D-structure, Allosteric enzyme, Complete proteome, Cytoplasm, Direct protein sequencing, NAD, Oxidoreductase, Phosphoprotein, Reference proteome	8969502, 9384377, 19383706, 3098260, 10809684, 17218307	Bacillus subtilis (strain 168)	168 / 168 / 168	8	298	318	8	299	320
	Q5HJD7	IPMed?	0.98113	0.98423	33.65	2e-48	16	1	ldh1	L-lactate dehydrogenase 1	1.1.1.27	3D-structure, Complete proteome, Cytoplasm, NAD, Oxidoreductase, Phosphoprotein, Stress response	15774886, 18356528	Staphylococcus aureus (strain COL)	COL	3	313	318	4	314	317
	P20619	IPMed?	0.96552	0.96855	32.79	2e-48	17	1	ldh2	L-lactate dehydrogenase 2	1.1.1.27	Allosteric enzyme, Cytoplasm, NAD, Oxidoreductase, Phosphoprotein	2334516	Bacillus psychrosaccharolyticus	_	8	307	318	9	309	319
	A6QDL6	IPMed?	0.98113	0.98423	33.65	2e-48	16	1	ldh1	L-lactate dehydrogenase 1	1.1.1.27	Complete proteome, Cytoplasm, NAD, Oxidoreductase, Phosphoprotein, Stress response	17951380, 18356528	Staphylococcus aureus (strain Newman)	Newman	3	313	318	4	314	317
	P00345	IPMed?	0.97484	0.97484	33.87	1e-47	18	1	ldh	L-lactate dehydrogenase	1.1.1.27	Allosteric enzyme, Cytoplasm, Direct protein sequencing, NAD, Oxidoreductase, Phosphoprotein	3122782, 3118900	Bacillus megaterium	DSM 090	4	307	318	8	311	318
	P14561	IPMed?	0.97799	0.97799	31.19	8e-47	19	1	ldh1	L-lactate dehydrogenase 1	1.1.1.27	Allosteric enzyme, Cytoplasm, Direct protein sequencing, NAD, Oxidoreductase, Phosphoprotein	2334516, 3435642	Bacillus psychrosaccharolyticus	_	8	310	318	9	312	318
AZ49_01710	PB id	Exp	maxLrap	minLrap	Ident %	Eval	OrderQ	OrderB	Gene	Description	EC number	Keywords	PubMedId	Organism	Strain	BeginQ	EndQ	LengthQ	BeginB	EndB	LengthB
	P19543	IPMed?	0.99915	1.00171	59.73	0	1	2	nifJ	Pyruvate-flavodoxin oxidoreductase	1.2.7.-	4Fe-4S, Electron transport, Iron, Iron-sulfur, Metal-binding, Nitrogen fixation, Oxidoreductase, Plasmid, Repeat, Transport	2504647, 1708766	Enterobacter agglomerans	333 / 333	7	1166	1170	6	1173	1173
	P03833	IPMed?	0.99317	0.99402	58.21	0	2	2	nifJ	Pyruvate-flavodoxin oxidoreductase	1.2.7.-	4Fe-4S, Electron transport, Iron, Iron-sulfur, Metal-binding, Nitrogen fixation, Oxidoreductase, Repeat, Transport	3062178, 3060860, 8483412, 6306580	Klebsiella pneumoniae	_	7	1163	1170	6	1167	1171
	Q2RMD6	IPMed?	1	1.00085	57.56	0	3	3	_	Pyruvate:ferredoxin oxidoreductase	1.2.7.1	3D-structure, 4Fe-4S, Complete proteome, Electron transport, Iron, Iron-sulfur, Magnesium, Metal-binding, Oxidoreductase, Pyruvate, Reference proteome, Transport	18631365, 9214293, 10878009, 29581263	Moorella thermoacetica (strain ATCC 39073 / JCM 9320)	ATCC 39073 / JCM 9320 / ATCC 39073 / JCM 9320	7	1165	1170	4	1170	1171
	P94692	IPMed?	0.94724	0.99744	52.61	0	4	2	por	Pyruvate:ferredoxin oxidoreductase	1.2.7.1	3D-structure, 4Fe-4S, Calcium, Cytoplasm, Direct protein sequencing, Disulfide bond, Electron transport, Iron, Iron-sulfur, Magnesium, Metal-binding, Oxidoreductase, Pyruvate, Thiamine pyrophosphate, Transport	9294422, 7612653, 10048931, 11752578, 16472741	Desulfocurvibacter africanus	ATCC 19996 / DSM 2603 / NCIMB 8401 / Benghazi / ATCC 19996 / DSM 2603 / NCIMB 8401 / Benghazi	1	1158	1170	1	1161	1232
	Q94IN5	IPMed?	0.6528	1.00598	46.9	0	5	2	PNO	Pyruvate dehydrogenase [NADP(+)], mitochondrial	1.2.1.51	4Fe-4S, Direct protein sequencing, Electron transport, FAD, Flavoprotein, FMN, Iron, Iron-sulfur, Metal-binding, Mitochondrion, NADP, Oxidoreductase, Repeat, Thiamine pyrophosphate, Transit peptide, Transport	11023353, 11319255, 1910287, 8373179, 3110154, 12623066	Euglena gracilis	SAG1224-5/25	4	1170	1170	67	1239	1803
	Q968X7	IPMed?	0.63857	1.05556	45.34	0	6	2	PFOR	Pyruvate dehydrogenase [NADP(+)]	1.2.1.51	4Fe-4S, Electron transport, FAD, Flavoprotein, FMN, Iron, Iron-sulfur, Metal-binding, NADP, Oxidoreductase, Repeat, Thiamine pyrophosphate, Transport	11319255	Cryptosporidium parvum	KSU-1	9	1158	1170	7	1235	1934
	Q06879	IPMed?	1.0025	1.02735	45.17	0	7	3	nifJ	Pyruvate-flavodoxin oxidoreductase	1.2.7.-	4Fe-4S, Complete proteome, Electron transport, Iron, Iron-sulfur, Metal-binding, Nitrogen fixation, Oxidoreductase, Reference proteome, Repeat, Transport	8415612, 11759840	Nostoc sp. (strain PCC 7120 / SAG 25.82 / UTEX 2576)	PCC 7120 / SAG 25.82 / UTEX 2576	6	1160	1170	5	1193	1199
	P52965	_	0.98666	1.01111	46.49	0	8	3	nifJ	Putative pyruvate-flavodoxin oxidoreductase	1.2.7.-	4Fe-4S, Complete proteome, Electron transport, Iron, Iron-sulfur, Metal-binding, Nitrogen fixation, Oxidoreductase, Reference proteome, Repeat, Transport	8590279, 8905231	Synechocystis sp. (strain PCC 6803 / Kazusa)	ATCC 27184 / PCC 6803 / N-1 / PCC 6803 / Kazusa	1	1165	1170	1	1174	1199
	Q3M8N0	IPMed?	0.99916	1.01624	45.5	0	9	3	nifJ	Pyruvate-flavodoxin oxidoreductase	1.2.7.-	4Fe-4S, Complete proteome, Electron transport, Iron, Iron-sulfur, Metal-binding, Nitrogen fixation, Oxidoreductase, Repeat, Transport	25197444, 8352652	Trichormus variabilis (strain ATCC 29413 / PCC 7937)	ATCC 29413 / PCC 7937	1	1160	1170	1	1179	1190
	Q53046	IPMed?	1.0084	1.0265	44.88	0	10	3	nifJ	Pyruvate-flavodoxin oxidoreductase	1.2.7.-	4Fe-4S, Complete proteome, Electron transport, Iron, Iron-sulfur, Metal-binding, Nitrogen fixation, Oxidoreductase, Reference proteome, Repeat, Transport	8736535, 21886856	Rhodospirillum rubrum (strain ATCC 11170 / ATH 1.1.1 / DSM 467 / LMG 4362 / NCIB 8255 / S1)	ATCC 11170 / ATH 1.1.1 / DSM 467 / LMG 4362 / NCIB 8255 / S1	1	1170	1170	1	1184	1191
	P52647	IPMed?	0.99744	1.00085	43.89	0	11	3	ydbK	Probable pyruvate-flavodoxin oxidoreductase	1.2.7.-	4Fe-4S, Complete proteome, Electron transport, Iron, Iron-sulfur, Metal-binding, Oxidoreductase, Reference proteome, Repeat, Transport	9097039, 9278503, 16738553, 9025293	Escherichia coli (strain K12)	K12 / W3110 / ATCC 27325 / DSM 5911 / K12 / MG1655 / ATCC 47076 / K12 / W3110 / ATCC 27325 / DSM 5911 / K12	8	1158	1170	3	1159	1174
AZ49_05490	PB id	Exp	maxLrap	minLrap	Ident %	Eval	OrderQ	OrderB	Gene	Description	EC number	Keywords	PubMedId	Organism	Strain	BeginQ	EndQ	LengthQ	BeginB	EndB	LengthB
	Q2RMD6	IPMed?	1.00425	1.00854	56.56	0	1	2	_	Pyruvate:ferredoxin oxidoreductase	1.2.7.1	3D-structure, 4Fe-4S, Complete proteome, Electron transport, Iron, Iron-sulfur, Magnesium, Metal-binding, Oxidoreductase, Pyruvate, Reference proteome, Transport	18631365, 9214293, 10878009, 29581263	Moorella thermoacetica (strain ATCC 39073 / JCM 9320)	ATCC 39073 / JCM 9320 / ATCC 39073 / JCM 9320	7	1175	1176	4	1170	1171
	P19543	IPMed?	1.0017	1.00426	53.65	0	2	3	nifJ	Pyruvate-flavodoxin oxidoreductase	1.2.7.-	4Fe-4S, Electron transport, Iron, Iron-sulfur, Metal-binding, Nitrogen fixation, Oxidoreductase, Plasmid, Repeat, Transport	2504647, 1708766	Enterobacter agglomerans	333 / 333	6	1174	1176	5	1171	1173
	P03833	IPMed?	1.00085	1.00512	53.61	0	3	3	nifJ	Pyruvate-flavodoxin oxidoreductase	1.2.7.-	4Fe-4S, Electron transport, Iron, Iron-sulfur, Metal-binding, Nitrogen fixation, Oxidoreductase, Repeat, Transport	3062178, 3060860, 8483412, 6306580	Klebsiella pneumoniae	_	6	1176	1176	5	1170	1171
	P94692	IPMed?	0.95373	0.99915	51.4	0	4	3	por	Pyruvate:ferredoxin oxidoreductase	1.2.7.1	3D-structure, 4Fe-4S, Calcium, Cytoplasm, Direct protein sequencing, Disulfide bond, Electron transport, Iron, Iron-sulfur, Magnesium, Metal-binding, Oxidoreductase, Pyruvate, Thiamine pyrophosphate, Transport	9294422, 7612653, 10048931, 11752578, 16472741	Desulfocurvibacter africanus	ATCC 19996 / DSM 2603 / NCIMB 8401 / Benghazi / ATCC 19996 / DSM 2603 / NCIMB 8401 / Benghazi	8	1174	1176	7	1167	1232
	Q06879	IPMed?	1.00834	1.02806	45.74	0	5	1	nifJ	Pyruvate-flavodoxin oxidoreductase	1.2.7.-	4Fe-4S, Complete proteome, Electron transport, Iron, Iron-sulfur, Metal-binding, Nitrogen fixation, Oxidoreductase, Reference proteome, Repeat, Transport	8415612, 11759840	Nostoc sp. (strain PCC 7120 / SAG 25.82 / UTEX 2576)	PCC 7120 / SAG 25.82 / UTEX 2576	2	1176	1176	1	1199	1199
	Q3M8N0	IPMed?	0.99664	1.0085	46.96	0	6	1	nifJ	Pyruvate-flavodoxin oxidoreductase	1.2.7.-	4Fe-4S, Complete proteome, Electron transport, Iron, Iron-sulfur, Metal-binding, Nitrogen fixation, Oxidoreductase, Repeat, Transport	25197444, 8352652	Trichormus variabilis (strain ATCC 29413 / PCC 7937)	ATCC 29413 / PCC 7937	8	1174	1176	8	1183	1190
	Q94IN5	IPMed?	0.65724	1.00765	46.33	0	7	3	PNO	Pyruvate dehydrogenase [NADP(+)], mitochondrial	1.2.1.51	4Fe-4S, Direct protein sequencing, Electron transport, FAD, Flavoprotein, FMN, Iron, Iron-sulfur, Metal-binding, Mitochondrion, NADP, Oxidoreductase, Repeat, Thiamine pyrophosphate, Transit peptide, Transport	11023353, 11319255, 1910287, 8373179, 3110154, 12623066	Euglena gracilis	SAG1224-5/25	4	1175	1176	67	1234	1803
	P52965	_	0.98499	1.00425	46.74	0	8	1	nifJ	Putative pyruvate-flavodoxin oxidoreductase	1.2.7.-	4Fe-4S, Complete proteome, Electron transport, Iron, Iron-sulfur, Metal-binding, Nitrogen fixation, Oxidoreductase, Reference proteome, Repeat, Transport	8590279, 8905231	Synechocystis sp. (strain PCC 6803 / Kazusa)	ATCC 27184 / PCC 6803 / N-1 / PCC 6803 / Kazusa	8	1174	1176	8	1173	1199
	Q968X7	IPMed?	0.64271	1.05697	45.62	0	10	1	PFOR	Pyruvate dehydrogenase [NADP(+)]	1.2.1.51	4Fe-4S, Electron transport, FAD, Flavoprotein, FMN, Iron, Iron-sulfur, Metal-binding, NADP, Oxidoreductase, Repeat, Thiamine pyrophosphate, Transport	11319255	Cryptosporidium parvum	KSU-1	9	1175	1176	7	1242	1934
	P52647	IPMed?	1.0068	1.00852	46.28	0	9	1	ydbK	Probable pyruvate-flavodoxin oxidoreductase	1.2.7.-	4Fe-4S, Complete proteome, Electron transport, Iron, Iron-sulfur, Metal-binding, Oxidoreductase, Reference proteome, Repeat, Transport	9097039, 9278503, 16738553, 9025293	Escherichia coli (strain K12)	K12 / W3110 / ATCC 27325 / DSM 5911 / K12 / MG1655 / ATCC 47076 / K12 / W3110 / ATCC 27325 / DSM 5911 / K12	8	1174	1176	3	1165	1174
	Q53046	IPMed?	0.99496	1.00765	45.4	0	11	1	nifJ	Pyruvate-flavodoxin oxidoreductase	1.2.7.-	4Fe-4S, Complete proteome, Electron transport, Iron, Iron-sulfur, Metal-binding, Nitrogen fixation, Oxidoreductase, Reference proteome, Repeat, Transport	8736535, 21886856	Rhodospirillum rubrum (strain ATCC 11170 / ATH 1.1.1 / DSM 467 / LMG 4362 / NCIB 8255 / S1)	ATCC 11170 / ATH 1.1.1 / DSM 467 / LMG 4362 / NCIB 8255 / S1	9	1174	1176	9	1178	1191
AZ49_06970	PB id	Exp	maxLrap	minLrap	Ident %	Eval	OrderQ	OrderB	Gene	Description	EC number	Keywords	PubMedId	Organism	Strain	BeginQ	EndQ	LengthQ	BeginB	EndB	LengthB
	P03833	IPMed?	0.99658	0.99658	61.35	0	1	1	nifJ	Pyruvate-flavodoxin oxidoreductase	1.2.7.-	4Fe-4S, Electron transport, Iron, Iron-sulfur, Metal-binding, Nitrogen fixation, Oxidoreductase, Repeat, Transport	3062178, 3060860, 8483412, 6306580	Klebsiella pneumoniae	_	3	1165	1171	4	1167	1171
	P19543	IPMed?	1.00171	1.00342	60.85	0	2	1	nifJ	Pyruvate-flavodoxin oxidoreductase	1.2.7.-	4Fe-4S, Electron transport, Iron, Iron-sulfur, Metal-binding, Nitrogen fixation, Oxidoreductase, Plasmid, Repeat, Transport	2504647, 1708766	Enterobacter agglomerans	333 / 333	3	1165	1171	4	1170	1173
	Q2RMD6	IPMed?	1.00256	1.00256	60.05	0	3	1	_	Pyruvate:ferredoxin oxidoreductase	1.2.7.1	3D-structure, 4Fe-4S, Complete proteome, Electron transport, Iron, Iron-sulfur, Magnesium, Metal-binding, Oxidoreductase, Pyruvate, Reference proteome, Transport	18631365, 9214293, 10878009, 29581263	Moorella thermoacetica (strain ATCC 39073 / JCM 9320)	ATCC 39073 / JCM 9320 / ATCC 39073 / JCM 9320	5	1168	1171	4	1171	1171
	P94692	IPMed?	0.96104	1.0111	55.32	0	4	1	por	Pyruvate:ferredoxin oxidoreductase	1.2.7.1	3D-structure, 4Fe-4S, Calcium, Cytoplasm, Direct protein sequencing, Disulfide bond, Electron transport, Iron, Iron-sulfur, Magnesium, Metal-binding, Oxidoreductase, Pyruvate, Thiamine pyrophosphate, Transport	9294422, 7612653, 10048931, 11752578, 16472741	Desulfocurvibacter africanus	ATCC 19996 / DSM 2603 / NCIMB 8401 / Benghazi / ATCC 19996 / DSM 2603 / NCIMB 8401 / Benghazi	3	1170	1171	4	1173	1232
	Q94IN5	IPMed?	0.65225	1.00427	49.66	0	5	1	PNO	Pyruvate dehydrogenase [NADP(+)], mitochondrial	1.2.1.51	4Fe-4S, Direct protein sequencing, Electron transport, FAD, Flavoprotein, FMN, Iron, Iron-sulfur, Metal-binding, Mitochondrion, NADP, Oxidoreductase, Repeat, Thiamine pyrophosphate, Transit peptide, Transport	11023353, 11319255, 1910287, 8373179, 3110154, 12623066	Euglena gracilis	SAG1224-5/25	4	1168	1171	69	1235	1803
	P52965	_	0.98249	1.00598	47.28	0	6	2	nifJ	Putative pyruvate-flavodoxin oxidoreductase	1.2.7.-	4Fe-4S, Complete proteome, Electron transport, Iron, Iron-sulfur, Metal-binding, Nitrogen fixation, Oxidoreductase, Reference proteome, Repeat, Transport	8590279, 8905231	Synechocystis sp. (strain PCC 6803 / Kazusa)	ATCC 27184 / PCC 6803 / N-1 / PCC 6803 / Kazusa	4	1167	1171	6	1174	1199
	Q968X7	IPMed?	0.64064	1.05807	46.57	0	7	3	PFOR	Pyruvate dehydrogenase [NADP(+)]	1.2.1.51	4Fe-4S, Electron transport, FAD, Flavoprotein, FMN, Iron, Iron-sulfur, Metal-binding, NADP, Oxidoreductase, Repeat, Thiamine pyrophosphate, Transport	11319255	Cryptosporidium parvum	KSU-1	1	1158	1171	1	1233	1934
	Q3M8N0	IPMed?	1.00084	1.01708	47.52	0	8	2	nifJ	Pyruvate-flavodoxin oxidoreductase	1.2.7.-	4Fe-4S, Complete proteome, Electron transport, Iron, Iron-sulfur, Metal-binding, Nitrogen fixation, Oxidoreductase, Repeat, Transport	25197444, 8352652	Trichormus variabilis (strain ATCC 29413 / PCC 7937)	ATCC 29413 / PCC 7937	4	1162	1171	6	1179	1190
	Q06879	IPMed?	0.99666	1.0205	47.11	0	9	2	nifJ	Pyruvate-flavodoxin oxidoreductase	1.2.7.-	4Fe-4S, Complete proteome, Electron transport, Iron, Iron-sulfur, Metal-binding, Nitrogen fixation, Oxidoreductase, Reference proteome, Repeat, Transport	8415612, 11759840	Nostoc sp. (strain PCC 7120 / SAG 25.82 / UTEX 2576)	PCC 7120 / SAG 25.82 / UTEX 2576	4	1162	1171	5	1193	1199
	Q53046	IPMed?	0.98908	1.00598	46.52	0	10	2	nifJ	Pyruvate-flavodoxin oxidoreductase	1.2.7.-	4Fe-4S, Complete proteome, Electron transport, Iron, Iron-sulfur, Metal-binding, Nitrogen fixation, Oxidoreductase, Reference proteome, Repeat, Transport	8736535, 21886856	Rhodospirillum rubrum (strain ATCC 11170 / ATH 1.1.1 / DSM 467 / LMG 4362 / NCIB 8255 / S1)	ATCC 11170 / ATH 1.1.1 / DSM 467 / LMG 4362 / NCIB 8255 / S1	3	1158	1171	5	1170	1191
	P52647	IPMed?	0.9983	1.00085	45.82	0	11	2	ydbK	Probable pyruvate-flavodoxin oxidoreductase	1.2.7.-	4Fe-4S, Complete proteome, Electron transport, Iron, Iron-sulfur, Metal-binding, Oxidoreductase, Reference proteome, Repeat, Transport	9097039, 9278503, 16738553, 9025293	Escherichia coli (strain K12)	K12 / W3110 / ATCC 27325 / DSM 5911 / K12 / MG1655 / ATCC 47076 / K12 / W3110 / ATCC 27325 / DSM 5911 / K12	6	1158	1171	3	1157	1174
AZ49_06950	PB id	Exp	maxLrap	minLrap	Ident %	Eval	OrderQ	OrderB	Gene	Description	EC number	Keywords	PubMedId	Organism	Strain	BeginQ	EndQ	LengthQ	BeginB	EndB	LengthB
	Q8XJN2	_	1	1	62.56	2e-180	1	1	ackA2	Acetate kinase 2	2.7.2.1	ATP-binding, Complete proteome, Cytoplasm, Kinase, Magnesium, Metal-binding, Nucleotide-binding, Reference proteome, Transferase	11792842	Clostridium perfringens (strain 13 / Type A)	13 / Type A	1	397	398	1	398	398
	C1FSN0	_	0.99749	1	63.48	6e-180	2	1	ackA	Acetate kinase	2.7.2.1	ATP-binding, Complete proteome, Cytoplasm, Kinase, Magnesium, Metal-binding, Nucleotide-binding, Transferase	_	Clostridium botulinum (strain Kyoto / Type A2)	_	1	397	398	1	397	397
	A7FW24	_	0.99749	1	63.48	1e-179	3	1	ackA	Acetate kinase	2.7.2.1	ATP-binding, Cytoplasm, Kinase, Magnesium, Metal-binding, Nucleotide-binding, Transferase	18060065	Clostridium botulinum (strain ATCC 19397 / Type A)	ATCC 19397 / Type A	1	397	398	1	397	397
	A5I4N7	_	0.99749	1	63.48	1e-179	3	1	ackA	Acetate kinase	2.7.2.1	ATP-binding, Complete proteome, Cytoplasm, Kinase, Magnesium, Metal-binding, Nucleotide-binding, Reference proteome, Transferase	17519437, 18060065	Clostridium botulinum (strain Hall / ATCC 3502 / NCTC 13319 / Type A)	Hall / ATCC 3502 / NCTC 13319 / Type A / Hall / ATCC 3502 / NCTC 13319 / Type A	1	397	398	1	397	397
	B1KWP9	_	0.99749	1	63.48	2e-179	4	1	ackA	Acetate kinase	2.7.2.1	ATP-binding, Complete proteome, Cytoplasm, Kinase, Magnesium, Metal-binding, Nucleotide-binding, Transferase	18060065	Clostridium botulinum (strain Loch Maree / Type A3)	Loch Maree / Type A3	1	397	398	1	397	397
	C3L0F7	_	0.99749	1	63.22	3e-179	5	1	ackA	Acetate kinase	2.7.2.1	ATP-binding, Complete proteome, Cytoplasm, Kinase, Magnesium, Metal-binding, Nucleotide-binding, Transferase	_	Clostridium botulinum (strain 657 / Type Ba4)	_	1	397	398	1	397	397
	A7GG48	_	0.99749	1	62.97	1e-178	6	1	ackA	Acetate kinase	2.7.2.1	ATP-binding, Complete proteome, Cytoplasm, Kinase, Magnesium, Metal-binding, Nucleotide-binding, Transferase	_	Clostridium botulinum (strain Langeland / NCTC 10281 / Type F)	_	1	397	398	1	397	397
	B1II90	_	0.99749	1	62.97	1e-177	7	1	ackA	Acetate kinase	2.7.2.1	ATP-binding, Complete proteome, Cytoplasm, Kinase, Magnesium, Metal-binding, Nucleotide-binding, Transferase	18060065	Clostridium botulinum (strain Okra / Type B1)	Okra / Type B1	1	397	398	1	397	397
	Q895N2	_	0.9925	0.99749	62.72	2e-177	8	1	ackA	Acetate kinase	2.7.2.1	ATP-binding, Complete proteome, Cytoplasm, Kinase, Magnesium, Metal-binding, Nucleotide-binding, Reference proteome, Transferase	12552129	Clostridium tetani (strain Massachusetts / E88)	Massachusetts / E88	1	396	398	1	397	400
	Q59331	_	0.99	0.99497	61.87	2e-175	9	1	ackA	Acetate kinase	2.7.2.1	ATP-binding, Complete proteome, Cytoplasm, Kinase, Magnesium, Metal-binding, Nucleotide-binding, Reference proteome, Transferase	_	Thermoanaerobacterium thermosaccharolyticum (strain ATCC 7956 / DSM 571 / NCIB 9385 / NCA 3814)	_	1	395	398	1	396	400
	A0Q0Z5	_	0.99002	0.99749	62.72	4e-175	10	1	ackA	Acetate kinase	2.7.2.1	ATP-binding, Complete proteome, Cytoplasm, Kinase, Magnesium, Metal-binding, Nucleotide-binding, Reference proteome, Transferase	17115055	Clostridium novyi (strain NT)	NT	1	397	398	1	397	401
	Q9WYB1	IPMed?	0.99256	1.00503	57.25	1e-165	11	1	ackA	Acetate kinase	2.7.2.1	3D-structure, ATP-binding, Complete proteome, Cytoplasm, Direct protein sequencing, Kinase, Magnesium, Metal-binding, Nucleotide-binding, Reference proteome, Transferase	10360571, 10074080	Thermotoga maritima (strain ATCC 43589 / MSB8 / DSM 3109 / JCM 10099)	ATCC 43589 / MSB8 / DSM 3109 / JCM 10099	1	397	398	1	400	403
	P38502	IPMed?	0.97794	1.00251	57.14	2e-162	12	1	ackA	Acetate kinase	2.7.2.1	3D-structure, ATP-binding, Cytoplasm, Direct protein sequencing, Kinase, Magnesium, Metal-binding, Nucleotide-binding, Transferase	8226623, 2844814, 11562377, 15774882, 17999468, 11133963, 15647264	Methanosarcina thermophila	ATCC 43570 / DSM 1825 / OCM 12 / TM-1	1	398	398	1	399	408
	P71104	IPMed?	0.99751	1.00503	54.5	4e-156	13	1	ackA	Acetate kinase	2.7.2.1	ATP-binding, Complete proteome, Cytoplasm, Kinase, Magnesium, Metal-binding, Nucleotide-binding, Reference proteome, Transferase	8702268, 11466286	Clostridium acetobutylicum (strain ATCC 824 / DSM 792 / JCM 1419 / LMG 5710 / VKM B-1787)	ATCC 824 / DSM 792 / JCM 1419 / LMG 5710 / VKM B-1787 / ATCC 824 / DSM 792 / JCM 1419 / LMG 5710 / VKM B-1787	4	397	398	4	399	401
	P37877	IPMed?	0.97487	0.98228	55.67	7e-154	14	1	ackA	Acetate kinase	2.7.2.1	ATP-binding, Complete proteome, Cytoplasm, Kinase, Magnesium, Metal-binding, Nucleotide-binding, Reference proteome, Transferase	8226682, 9387221, 9384377	Bacillus subtilis (strain 168)	168 / 168 / 168	3	390	398	4	389	395
	P74879	IPMed?	0.9703	0.98492	47.45	5e-129	15	1	pduW	Probable propionate kinase	2.7.2.15	ATP-binding, Complete proteome, Kinase, Nucleotide-binding, Reference proteome, Transferase	10498708, 11677609	Salmonella typhimurium (strain LT2 / SGSC1412 / ATCC 700720)	LT2 / LT2 / SGSC1412 / ATCC 700720	3	394	398	5	392	404
	Q9X4M1	IPMed?	0.98744	0.99746	45.55	1e-114	16	1	ackA1	Acetate kinase 1	2.7.2.1	ATP-binding, Complete proteome, Cytoplasm, Kinase, Magnesium, Metal-binding, Nucleotide-binding, Reference proteome, Transferase	10941799, 16273110	Lactobacillus sakei subsp. sakei (strain 23K)	23K	3	394	398	4	393	394
	P77845	IPMed?	0.98492	0.98741	46.68	4e-114	17	1	ackA	Acetate kinase	2.7.2.1	ATP-binding, Complete proteome, Cytoplasm, Kinase, Magnesium, Metal-binding, Nucleotide-binding, Reference proteome, Transferase	10075432, 12743753, 12948626, 15090522, 16547043, 18355281	Corynebacterium glutamicum (strain ATCC 13032 / DSM 20300 / JCM 1318 / LMG 3730 / NCIMB 10025)	ATCC 13032 / DSM 20300 / JCM 1318 / LMG 3730 / NCIMB 10025 / ATCC 13032 / DSM 20300 / JCM 1318 / LMG 3730 / NCIMB 10025 / ATCC 13032 / DSM 20300 / JCM 1318 / LMG 3730 / NCIMB 10025 / ATCC 13032 / DSM 20300 / JCM 1318 / LMG 3730 / NCIMB 10025 / ATCC 13032 / DSM 20300 / JCM 1318 / LMG 3730 / NCIMB 10025	2	389	398	3	391	397
[truncated: 474 more rows]

## Sheet: 1-UniFIRE 
AZ49_11470	UniRule	Annotation type	Annotation value	Begin	End	UniRule Source	UniRule Method
	UR000000418	keyword	Oxidoreductase	_	_	RU003369	RuleBase
[truncated: 299 more rows]

## Sheet: 1-PRIAM EC number
AZ49_11470	PRIAM EC number	Evidence	Profile	Profile Length	Eval	Ident %	Begin	End	Match Length	Enzyme Description	Alternative Name	Catalysed Reaction	Reaction Cofactor	Comments
[truncated: 148 more rows]

[truncated: 53 more sheets: 1-COG, 1-EGGNOG, 1-FigFam, 1-InterProScan, 1-PSortB, 2-start, 2-gene features, 2-protein features, 2-MaGe-Curated annotations, 2-SwissProt, 2-UniFIRE , 2-PRIAM EC number, 2-COG, 2-EGGNOG, 2-FigFam, 2-InterProScan, 2-PSortB, 3-start, 3-gene features, 3-protein features …]
